# Supplementary material for: BRD9 determines the cell fate of hematopoietic stem cells by regulating chromatin state
Source: Nat Commun. 2023 Dec 15;14:8372. doi: 10.1038/s41467-023-44081-6 (PMC10724271; doi:10.1038/s41467-023-44081-6)
Supplement: Supplementary file 4 — Supplementary Data 1 [file 41467_2023_44081_MOESM4_ESM.xlsx]

## Sheet: Sheet1
FACS Sorting Strategy for hematopoietic cell subsets (Figure 1h)
BM
	Lineage (Lin) anbitody cocktail: B220, CD19, CD3, CD4, CD8, Mac1, Gr1, Ter119, NK1.1, CD11c
LSK	Lin- Sca1+ cKit+
HPC	Lin- Sca1+ cKit+ CD150+ CD48+ IL7Ra-
LT-HSC	Lin- Sca1+ cKit+ CD150+ CD48- IL7Ra-
ST-HSC	Lin- Sca1+ cKit+ CD150- CD48- IL7Ra-
MPP	Lin- Sca1+ cKit+ CD150- CD48+ IL7Ra-
CMP	Lin- Sca1- cKit+ CD34+ CD16/32- IL7Ra-
GMP	Lin- Sca1- cKit+ CD34+ CD16/32+ IL7Ra-
MEP	Lin- Sca1- cKit+ CD34- CD16/32- IL7Ra-
CLP	Lin- Sca1 intermediate cKit intermediate Flt3+ IL7Ra+
Erythroid Fr.I	mCD45- Mac1- Gr1- Ter119intermediate	Ter119, CD44, and FSC was used to fractionate the different erythroid populations. (Reference: Liu et al. Blood 2013. PMID: 23287863 "Quantitative analysis of murine terminal erythroid differentiation in vivo: novel method to study normal and disordered erythropoiesis")
Erythroid Fr.II	mCD45- Mac1- Gr1- Ter119+
Erythroid Fr.III	mCD45- Mac1- Gr1- Ter119+
Erythroid Fr.IV	mCD45- Mac1- Gr1- Ter119+
Erythroid Fr.V	mCD45- Mac1- Gr1- Ter119+
Erythroid Fr.VI	mCD45- Mac1- Gr1- Ter119+
B-cell Fr.A	Ter119- B220+ CD19- CD43- IgM- IgD-
B-cell Fr.B	Ter119- B220+ CD19- CD43+ IgM- IgD-
B-cell Fr.C	Ter119- B220+ CD19+ CD43+ IgM- IgD-
B-cell Fr.D	Ter119- B220+ CD19+ CD43- IgM+ IgD-
B-cell Fr.E	Ter119- B220 high CD19+ CD43- IgM+ IgD-
B-cell Fr.F	Ter119- B220 high CD19+ CD43- IgM+ IgD+
Mac1+ Gr1+	Ter119- Mac1+ Gr1+ B220- CD19-
Mac1+ Gr1 low	Ter119- Mac1+ Gr1- B220- CD19-
Blood
B-cells	Ter119- Mac1- Gr1- B220+ CD19+ CD3-
T-cells	Ter119- Mac1- Gr1- B220- CD19- CD3+
Mac1+ Gr1+	Ter119- Mac1+ Gr1+ B220- CD19- CD3-
Mac1+ Gr1 low	Ter119- Mac1+ Gr1- B220- CD19- CD3-
Spleen
Marginal Zone B-cells	Ter119- Mac1- Gr1- CD3- B220+ CD19+ CD21+ CD23-
Follicular B-cells	Ter119- Mac1- Gr1- CD3- B220+ CD19+ CD21low CD23+
Transitional B-cells	Ter119- Mac1- Gr1- CD3- B220+ CD19+ CD21- CD23-
