# Supplementary material for: BRD9 determines the cell fate of hematopoietic stem cells by regulating chromatin state
Source: Nat Commun. 2023 Dec 15;14:8372. doi: 10.1038/s41467-023-44081-6 (PMC10724271; doi:10.1038/s41467-023-44081-6)
Supplement: Supplementary file 5 — Supplementary Data 2 [file 41467_2023_44081_MOESM5_ESM.xlsx]

## Sheet: VST gene counts and DE analysis
transcript_id	gene_id	Brd9_Cont_R1	Brd9_Cont_R2	Brd9_Cont_R3	Brd9_KO_R1	Brd9_KO_R2	Brd9_KO_R3	baseMean	log2FoldChange_genotype_KO_vs_Control	lfcSE_genotype_KO_vs_Control	pvalue_genotype_KO_vs_Control	padj_genotype_KO_vs_Control
NM_001001130	Zfp85	8.41547	8.12834	8.34624	8.38411	8.37958	8.37654	188.58	0.0766204	0.158711	0.531874	0.943107
NM_001001144,NM_001103162	Scap	11.1169	11.4189	11.118	11.165	11.1966	10.9487	2148.59	-0.0919151	0.132332	0.409023	0.51563
NM_001001152	Zfp458	7.18768	7.17533	7.25356	7.27589	7.37733	7.06191	35.3433	0.0406836	0.210759	0.717284	0.977812
NM_001001160,NM_001289674,NM_001289675	Fbxo41	6.26855	6.26855	6.26855	6.43306	6.26855	6.26855	0.167255	0.00763439	0.245189	0.797821	1
NM_001001176,NM_001167988	Taf9b	8.74067	8.64197	8.69705	8.90997	8.66435	8.57463	278.472	0.0283803	0.149701	0.812358	1
NM_001001177,NM_001163855	BC051142	7.13358	6.93576	7.08742	7.06478	6.97666	6.91095	21.571	-0.0603513	0.224847	0.558274	1
NM_001001178	Ccdc148	6.58851	6.60438	6.58161	6.7024	6.48906	6.52228	3.81139	-0.00249914	0.238822	0.961567	1
NM_001001180	Zfp941	7.02854	7.11451	7.14234	7.11178	7.17685	7.13552	27.615	0.0457092	0.211658	0.684	1
NM_001001181	BC031181	11.1427	10.7571	10.7737	10.7047	10.5093	11.174	1712.3	-0.0527324	0.164994	0.691142	0.824677
NM_001001182	Baz2b	10.1401	10.3212	10.3718	10.6067	10.8491	10.5937	1297.05	0.393185	0.148379	0.00200968	0.0194791
NM_001001183	Tmem204	6.66002	6.67939	6.737	6.78628	6.7083	6.74172	7.63786	0.0360942	0.235338	0.63658	1
NM_001001184	Primpol	9.3325	9.47212	9.46375	9.64943	9.60563	9.65583	595.525	0.218121	0.125401	0.0448887	0.169738
NM_001001186	Zfp456	8.12145	8.24024	8.14752	8.39777	8.47894	8.5412	186.347	0.400774	0.186329	0.00671376	0.0618664
NM_001001187	Zfp738	8.6761	8.48335	8.52208	8.64854	8.70047	8.35442	241.43	0.0136478	0.158314	0.911662	1
NM_001001295,NM_001177784,NM_172519	Dis3l	9.78042	9.95981	9.87312	9.87443	9.81251	9.80906	776.915	-0.036313	0.113601	0.709077	0.894466
NM_001001297,NM_177588	Thnsl1	8.20409	8.13999	8.16245	8.26428	8.32043	8.12256	160.903	0.0763758	0.156522	0.531668	0.823963
NM_001001309	Itga8	7.20065	6.89335	7.53071	6.75997	6.88809	6.83303	24.3821	-0.984249	0.889012	0.00644234	0.0520217
NM_001001321	Slc35d2	7.79887	7.78538	7.80239	8.41129	8.24931	8.55084	149.043	1.01516	0.224518	4.24424e-07	1.67167e-05
NM_001001322,NM_001290463,NM_001290464,NM_001290465	Adamts13	6.77292	6.43675	6.76211	6.50108	6.53849	6.57911	4.6632	-0.0630374	0.250862	0.24346	0.825228
NM_001001326,NM_029811,NR_037617	St5	8.23373	8.37716	8.55167	7.94536	7.93942	7.74821	153.335	-0.784491	0.245352	0.00011115	0.00299064
NM_001001327,NM_001286382,NM_027121	Vkorc1l1	11.4226	11.568	11.4665	11.3407	11.3789	11.1589	2540.38	-0.167049	0.116334	0.102607	0.207225
NM_001001333,NM_001146073	Hexdc	8.63725	8.44739	8.5913	8.53522	8.47511	8.52171	233.071	-0.0526255	0.142371	0.649247	0.920714
NM_001001334	Spag6l	6.42878	6.55955	6.68209	6.81126	6.7083	6.74172	6.18365	0.0984019	0.264557	0.139678	0.519007
NM_001001335,NM_001164361	Plekha8	8.42392	8.47891	8.32466	8.78046	8.70047	8.48185	234.313	0.279273	0.185984	0.0469872	0.162106
NM_001001445	Trpv1	6.26855	6.26855	6.26855	6.26855	6.26855	6.44808	0.199229	0.00796508	0.245209	0.797821	1
NM_001001446,NM_001167905	Cyp2c44	6.49503	6.26855	6.42531	6.26855	6.26855	6.44808	0.668376	-0.00979295	0.244638	0.619502	1
NM_001001447,NM_001290436,NM_001290438,NM_001290440,NM_001290441,NM_001290442	Zscan22	8.94942	9.13492	9.02226	9.13727	9.21763	8.76755	385.644	0.0154841	0.155716	0.899653	0.996313
NM_001001452	Tas2r143	6.26855	6.26855	6.26855	6.43306	6.42455	6.26855	0.317641	0.00941411	0.245313	0.647851	1
NM_001001454,NM_001109765,NM_001305822,NM_021324	Ttyh1	6.58851	6.50628	6.58161	6.26855	6.53849	6.44808	2.24207	-0.0364451	0.245684	0.378179	1
NM_001001488	Atp8b1	7.39566	7.62596	7.82883	7.95831	7.93352	7.79331	91.6149	0.29466	0.285858	0.0669828	0.282991
NM_001001489,NM_001113385,NM_001113388	BC021785	6.54579	6.77089	6.83048	6.50108	6.6801	6.62692	6.20775	-0.0595575	0.246984	0.340321	0.845237
NM_001001491	Tpm4	13.0384	12.6318	12.7301	13.8289	13.4557	13.2244	9331.74	0.636009	0.201219	0.000170836	0.00280194
NM_001001492	Lca5l	6.42878	6.43675	6.5398	6.50108	6.42455	6.52228	1.6724	0.00347292	0.242025	0.930186	1
NM_001001493	Wdr83os	11.2069	10.7562	10.9371	10.6855	10.5852	11.2167	1785.15	-0.0733627	0.167509	0.541576	0.7277
NM_001001495	Tnip3	7.21342	7.04838	6.99644	6.75997	6.75974	6.8044	17.7008	-0.890646	0.704779	0.00669318	0.0533813
NM_001001496	Gja6	6.58851	6.55955	6.26855	6.55318	6.42455	6.26855	1.81127	-0.0145755	0.243643	0.655994	1
NM_001001565,NM_001001566	Chpf	8.25791	8.41975	8.21096	8.74605	8.50171	9.05724	240.42	0.594535	0.260065	0.00225843	0.0210746
NM_001001602,NM_001114124,NM_001114125,NM_001290637,NM_001290639,NM_001290640,NM_001290641	Dab2ip	9.27741	9.22778	9.14818	9.52592	9.41245	9.33775	497.336	0.213451	0.136487	0.0637864	0.207109
NM_001001714	Sohlh1	6.26855	6.26855	6.26855	6.26855	6.26855	6.44808	0.199229	0.00796508	0.245209	0.797821	1
NM_001001735,NM_001081269,NM_001308481,NM_001308482	Whsc1l1	10.9009	11.2562	11.297	11.3982	11.5411	11.239	2343.28	0.186549	0.150858	0.126983	0.27584
NM_001001737,NM_001309195,NM_001309216,NR_131953,NR_131954,NR_131955,NR_131956	Zfp950	9.38343	9.34586	9.60183	9.62558	9.76204	9.75176	622.962	0.261574	0.146746	0.0319987	0.110555
NM_001001738	Itprip	10.2404	10.3828	10.3975	10.638	10.7811	10.6037	1317.09	0.326588	0.12678	0.0034462	0.0283513
NM_001001792,NM_008616	Zfp239	8.14263	8.44282	8.28937	8.12074	8.198	7.82814	157.069	-0.234532	0.224196	0.108691	0.380092
NM_001001798,NM_001037863	Atp11c	9.72261	10.2038	10.1318	10.2869	10.4452	9.91178	976.732	0.136772	0.176521	0.291215	0.57475
NM_001001804	Ephx4	6.42878	6.26855	6.49013	6.50108	6.26855	6.44808	0.996092	0.002169	0.243651	0.937406	1
NM_001001806	Zfp36l2	14.0805	13.7505	14.1198	13.746	13.6654	13.8578	14927.5	-0.18928	0.134493	0.0996559	0.214585
NM_001001880,NM_001083897	Mpzl1	7.76328	7.89697	7.65233	7.6501	7.69093	7.79331	87.9961	-0.0637625	0.182512	0.60782	0.887917
NM_001001881	2510009E07Rik	8.08898	8.16865	8.10682	8.99094	8.57488	8.53635	213.216	0.837661	0.243879	4.5372e-05	0.00117853
NM_001001882,NM_001166665,NM_001166666,NM_001166667,NM_001166668,NR_030710	Rtel1	10.2427	10.4806	10.3638	10.3912	10.4868	10.2474	1175.59	0.0116589	0.122644	0.913185	0.960501
NM_001001883,NM_172655	Hecw2	6.8205	6.74242	6.71043	6.63562	6.84863	6.86021	9.65053	0.0204211	0.23221	0.793787	1
NM_001001884	Nckap5l	8.34134	8.48778	8.39659	8.79398	8.71658	8.73447	246.609	0.435069	0.168531	0.00195415	0.026997
NM_001001885	Tmem151a	6.26855	6.50628	6.26855	6.55318	6.5801	6.52228	1.85145	0.0429912	0.248475	0.213587	1
NM_001001892	H2-K1	14.9182	14.5482	14.6405	14.4567	14.3073	14.6642	24709.9	-0.168516	0.142862	0.144367	0.329131
NM_001001932	Eea1	9.45652	10.105	9.9121	10.2202	10.3464	9.91897	890.134	0.238985	0.20624	0.0961786	0.255456
NM_001001979	Megf10	6.49503	6.43675	6.5398	6.63562	6.5801	6.44808	2.58475	0.0293976	0.24322	0.529175	1
NM_001001980,NM_001256122	Limch1	6.26855	6.26855	6.5398	6.78628	7.06924	6.88613	8.57927	3.38764	1.19636	0.000343589	0.0111095
NM_001001981,NM_001136226	Utp14b	7.226	7.53143	7.27639	7.52457	7.69822	6.9799	50.1329	0.0512837	0.226558	0.604538	0.884998
NM_001001982	A430105I19Rik	7.21342	7.20408	7.15548	7.22474	7.3673	7.11778	34.5737	0.052726	0.210262	0.645845	1
NM_001001983	Pi4ka	10.2641	10.8163	10.5739	10.9649	11.0671	10.4905	1539.48	0.201337	0.19215	0.140838	0.324851
NM_001001984	Kdm2a	11.1463	11.4922	11.5333	11.6876	11.8567	11.5144	2855.13	0.234905	0.156883	0.0630775	0.195552
NM_001001985	Nat8l	8.80229	8.84608	8.95878	9.01405	9.06004	9.18658	363.921	0.230173	0.148613	0.0594422	0.214527
NM_001001986,NM_001134300	Nol4l	9.27965	9.32446	9.215	10.0537	10.0185	9.58957	641.696	0.693896	0.190842	2.81937e-05	0.000642766
NM_001001999,NM_010327	Gp1bb	11.5522	10.7658	10.776	12.0588	11.3978	11.7471	2664.77	0.537675	0.284114	0.00629981	0.0390939
NM_001002004	2610507B11Rik	12.4056	12.6249	12.4443	12.741	12.7977	12.3545	5933.2	0.111058	0.139364	0.336893	0.55029
NM_001002005	Panx2	6.49503	6.64381	6.42531	6.67044	6.42455	6.62692	3.2942	0.0204718	0.241826	0.661279	1
NM_001002008	Zfp948	8.19406	8.02458	8.10164	8.56746	8.62036	8.36553	186.514	0.577202	0.212055	0.000782816	0.0136711
NM_001002011,NM_001111102,NM_019390	Lmna	11.5713	11.4806	11.3965	11.9311	11.6391	11.496	2944.31	0.172962	0.141875	0.143169	0.32755
NM_001002012,NM_008301	Hspa2	9.04829	9.26326	8.82229	8.92838	9.0196	8.88488	370.108	-0.0931202	0.158248	0.446185	0.730618
NM_001002238,NM_001002240,NM_001002241,NM_031387	Tdrd1	6.42878	6.26855	6.26855	6.26855	6.53849	6.26855	0.609804	0.00755946	0.244821	0.672217	1
NM_001002239	Rpl17	15.5688	14.9881	15.2965	14.773	14.6214	15.2286	35336.9	-0.285899	0.201039	0.0511414	0.138969
NM_001002267	Tmem158	9.08748	8.67693	8.71011	9.68359	9.24624	9.50093	444.33	0.744593	0.234709	0.000129542	0.00268244
NM_001002268	Adgrg6	6.62609	6.77089	6.85141	7.0145	7.13824	7.02212	16.4036	0.650479	0.958338	0.0126363	0.134854
NM_001002272,NM_001290770,NM_001290771,NM_001290772,NM_019548	Tro	6.26855	6.77089	6.42531	6.50108	6.61671	6.66896	3.80803	0.00881222	0.241693	0.836024	1
NM_001002764	Smg6	10.2897	10.6375	10.5877	10.6846	10.9032	10.4152	1401.38	0.123803	0.157058	0.31302	0.528361
NM_001002786	Rab44	13.5861	13.5863	13.7304	14.1467	14.2325	14.3435	15906.8	0.580642	0.115984	8.33667e-08	2.28405e-06
NM_001002842,NR_028279	Pram1	9.85998	9.878	10.0179	9.45674	9.67318	10.3223	803.371	-0.0310725	0.177291	0.798603	0.888486
NM_001002846,NM_001286529,NM_001286530,NM_013911	Fbxl12	9.14302	8.90243	9.14582	9.24803	9.1516	9.19559	418.684	0.124415	0.140485	0.284303	0.56886
NM_001002895	AI413582	9.66916	9.22006	9.33974	9.15549	9.11617	9.80518	534.57	-0.0160902	0.18054	0.893452	1
NM_001002896	Bfsp2	7.59139	7.14551	7.33098	7.41373	7.30471	7.56847	50.3704	0.0430043	0.212501	0.699365	1
NM_001002897	Atg9b	8.15828	8.3181	8.12224	7.72362	7.57512	7.524	116.133	-1.05995	0.249635	1.42212e-06	6.10426e-05
NM_001002898	Sirpb1a	6.62609	6.50628	6.26855	6.59704	6.53849	6.57911	2.86079	0.0198872	0.242261	0.653968	1
NM_001002927	Penk	7.0122	6.87095	6.9282	6.7024	6.88809	6.88613	14.4643	-0.0843194	0.242255	0.365391	1
NM_001002929	Nup85	12.2058	12.2638	12.1339	11.906	11.8354	11.8535	4068.66	-0.318829	0.102519	0.000686544	0.00523787
NM_001003405	Try5	6.26855	6.50628	6.26855	6.26855	6.26855	6.44808	0.548917	-0.00408851	0.244703	0.791834	1
NM_001003666	Zfp457	6.26855	6.26855	6.26855	6.26855	6.48906	6.44808	0.5	0.0137444	0.245559	0.470565	1
NM_001003668	Krt83	6.26855	6.43675	6.26855	6.43306	6.26855	6.26855	0.3421	-0.000195278	0.244796	0.98333	1
NM_001003685	Ghrhr	6.26855	6.43675	6.26855	6.26855	6.26855	6.26855	0.174844	-0.00787482	0.245209	0.829583	1
NM_001003717,NM_175489	Osbpl8	11.3107	11.7505	11.6824	11.8529	12.0345	11.675	3253.65	0.205248	0.159134	0.103915	0.268244
NM_001003719,NM_001112714,NM_001286263,NM_019994	Ralgapa1	10.2831	10.7368	10.6431	10.9304	11.0864	10.7159	1575.93	0.291647	0.177254	0.0342311	0.131077
NM_001003817	Erbb2	6.54579	6.50628	6.58161	6.43306	6.7083	6.44808	3.00261	0.00602505	0.240716	0.898992	1
NM_001003893,NM_010767	Masp2	6.49503	6.43675	6.49013	6.26855	6.42455	6.52228	1.34469	-0.0112329	0.243237	0.737261	1
NM_001003898,NM_001003899,NM_001008545,NM_001008546,NM_001305425,NM_145556,NR_027864,NR_131120	Tardbp	13.3638	13.4285	13.2902	13.3487	13.3328	13.3372	10293.4	-0.0194985	0.0914432	0.818008	0.900119
NM_001003908	Cltc	12.4944	12.9807	12.8145	12.9719	13.0901	12.6767	7239.75	0.101265	0.149813	0.400858	0.604297
NM_001003909,NM_001289527,NM_001289528,NM_001289529	Ankib1	9.79918	10.1882	10.0115	10.3551	10.3343	9.87898	956.673	0.14475	0.169013	0.253606	0.53161
NM_001003910,NM_001003939,NM_153595	Ttc41	7.40593	7.62596	7.73347	7.66688	7.66875	7.72964	75.5474	0.0889651	0.197591	0.479619	1
NM_001003911	Adamts7	6.26855	6.64381	6.26855	6.78628	6.64975	6.52228	3.84755	0.0481804	0.249229	0.216668	0.663465
NM_001003912	Arhgef11	8.68304	9.09879	9.11231	9.00543	9.18841	9.0802	382.504	0.0941866	0.163907	0.449028	0.671032
NM_001003913,NM_001171582	Mars	11.3638	11.8625	11.4346	11.5002	11.4859	11.1612	2711.57	-0.132656	0.158861	0.308274	0.411714
NM_001003916,NM_001289696,NM_001289697	Zc4h2	8.38546	8.16297	8.4048	8.24402	8.35877	8.35442	184.245	-0.00322624	0.154862	0.977282	1
NM_001003917,NM_001288612,NM_001288613,NR_109938	Atg9a	10.1882	10.5111	10.3129	10.5652	10.613	10.6104	1273.79	0.230685	0.133943	0.0432121	0.155089
NM_001003918	Usp7	12.5566	12.8377	12.6996	12.6248	12.6862	12.5599	6337.01	-0.0637457	0.111663	0.519691	0.586645
NM_001003919	Ddx11	9.92684	10.0715	9.9244	10.1258	10.2477	9.92255	905.611	0.112638	0.133446	0.317057	0.53161
NM_001003920,NM_001168572	Brsk1	6.58851	6.55955	6.5398	6.55318	6.7083	6.57911	3.91722	0.0299376	0.240781	0.600541	1
NM_001003933,NM_001003934,NM_001271486,NM_001271487,NM_053076	Rtn3	13.1203	13.1041	13.0253	13.101	13.0502	13.2175	8653.07	0.0333035	0.098097	0.698249	0.69473
NM_001003947	Cyp4x1	6.49503	6.43675	6.42531	6.50108	6.53849	6.26855	1.42966	0.00676166	0.242799	0.848085	1
NM_001003948	Pid1	8.39841	8.46998	8.9397	8.41576	8.396	8.9964	256.695	0.00343475	0.192177	0.979183	1
NM_001003949	Tmem259	12.3769	11.9724	12.1049	11.9622	11.8208	12.2701	4228.75	-0.0932523	0.148064	0.439033	0.531257
NM_001003950	Rab3ip	8.80861	8.65762	8.84894	8.63725	8.52409	8.67017	274.732	-0.172484	0.15345	0.159856	0.404376
NM_001003953,NM_013910	Kdm2b	11.2145	11.5775	11.3684	11.3667	11.4909	11.017	2459.31	-0.0624967	0.146224	0.595956	0.603936
NM_001003955,NM_177466	Rab11fip5	8.95794	9.06169	9.15524	8.83048	9.17242	8.75111	368.408	-0.1075	0.163984	0.387464	0.667606
NM_001003960,NM_001003961,NM_001003963,NM_001122997,NM_001271744,NM_001271745,NM_001271746,NM_001271747,NM_010068	Dnmt3b	10.0903	10.1202	9.88437	10.0204	9.99049	9.54828	844.043	-0.126327	0.159939	0.308037	0.593188
NM_001003972,NM_001003973,NM_001304503,NM_025483	Senp7	9.5013	9.83859	9.86036	9.85567	10.0448	9.68783	748.774	0.100621	0.153713	0.407796	0.550344
NM_001004062	Crtc1	9.526	9.51878	9.51008	9.79786	9.95927	9.58504	662.199	0.26045	0.152843	0.0374513	0.121757
NM_001004066,NM_001286214,NM_019565	Zfp386	9.61539	9.53949	9.65876	9.70649	9.70657	9.53894	645.296	0.0450625	0.119671	0.667482	0.803044
NM_001004139	Zfp619	7.59983	7.67022	7.78215	8.00256	8.05699	7.86194	100.989	0.423531	0.253619	0.0153383	0.108245
NM_001004140	Ckap2	10.5789	10.4891	10.6013	10.4536	10.536	10.5343	1331.56	-0.0448913	0.103087	0.630131	0.785069
NM_001004142	Nlrp1a	8.36359	8.50534	8.69377	8.37492	8.54245	8.48185	223.878	-0.0554193	0.158623	0.6492	1
NM_001004143	Usp22	10.4241	10.7044	10.5477	10.7643	10.8097	10.3961	1419.85	0.0802496	0.1435	0.493826	0.698144
NM_001004144	Git1	10.7668	10.8772	10.7395	10.8881	10.9073	10.7929	1669.55	0.0613955	0.104967	0.516886	0.698699
NM_001004148	Slc13a5	6.42878	6.43675	6.6516	6.50108	6.26855	6.26855	1.57912	-0.0290281	0.245994	0.336281	1
NM_001004149	Zfp366	6.26855	6.26855	6.42531	6.50108	6.48906	6.44808	0.986364	0.0286977	0.246297	0.288542	1
NM_001004150,NM_001170954	A4galt	6.54579	6.71206	6.68209	6.7024	6.84863	6.74172	7.43361	0.0731391	0.248282	0.320537	0.985099
NM_001004154	Rragb	8.32327	8.27195	8.27135	8.41576	8.24013	8.27384	179.985	0.0243162	0.148401	0.838202	1
NM_001004155,NM_001112735	9930012K11Rik	7.94354	7.66152	7.85466	7.93883	7.95112	7.97308	108.359	0.136434	0.18919	0.298462	0.597148
NM_001004157	Scarf1	9.5976	9.31244	9.27446	9.14771	9.10898	9.0033	466.117	-0.320668	0.169667	0.0180222	0.0873691
NM_001004158	Gm5142	6.42878	6.26855	6.26855	6.26855	6.26855	6.26855	0.158647	-0.00769251	0.245198	0.829583	1
NM_001004159	Clec4b2	7.16109	7.45962	7.10153	6.63562	6.7083	7.00134	24.1734	-1.2704	0.76906	0.0027616	0.0294199
NM_001004164	Gnptab	11.3166	11.5281	11.3464	11.4457	11.562	11.0885	2531.03	-0.0146219	0.137586	0.896387	0.949247
NM_001004173	Sgpp2	6.69117	6.95592	6.89106	6.81126	6.92506	7.00134	14.4462	0.0412222	0.231156	0.636628	1
NM_001004174	AA467197	7.55693	7.31016	7.27639	6.92137	6.82779	7.48932	38.8634	-0.127846	0.267849	0.18167	0.437193
NM_001004176	Maml3	8.78954	9.21748	9.30432	9.31189	9.5258	8.85457	440.598	0.0851492	0.189037	0.499547	0.77843
NM_001004177,NM_017392	Celsr2	7.40593	7.52148	7.4594	7.42434	7.45394	7.35043	53.4286	-0.0550195	0.192033	0.652204	1
NM_001004178	AA415398	6.74728	6.77089	6.89106	7.0145	7.00892	7.16984	17.5822	0.360681	0.549548	0.0282824	0.168277
NM_001004180	Fam222a	7.02854	7.06548	6.98004	7.09644	7.08356	7.08101	23.6025	0.0622534	0.218635	0.572689	1
NM_001004184	Slc28a1	6.26855	6.26855	6.42531	6.26855	6.26855	6.26855	0.151853	-0.0076117	0.245193	0.829583	1
NM_001004185	Whamm	9.73404	9.77039	9.87453	9.86038	9.79046	9.74367	741.849	0.00469018	0.113396	0.963809	0.887273
NM_001004187,NM_028129	2610020H08Rik	8.43649	8.52697	8.30714	8.38411	8.41221	8.43026	205.189	-0.0170767	0.146267	0.883175	1
NM_001004190	Zfp560	8.16861	8.16297	8.15252	8.07483	8.34611	8.1686	156.631	0.0422408	0.159863	0.729244	1
NM_001004191	Gm5617	8.65858	8.16865	8.42509	8.1151	8.08338	8.62098	193.956	-0.0908793	0.202638	0.464219	0.865209
NM_001004293,NM_001287093,NM_146137	Amigo1	8.22393	8.3181	8.33765	8.27926	8.32043	8.40904	183.143	0.0448611	0.14755	0.704984	1
NM_001004357,NM_025771	Cntnap2	6.42878	6.71206	6.58161	6.59704	6.42455	6.26855	2.80938	-0.034533	0.245474	0.390263	1
NM_001004359,NM_001005385,NM_026081	Gprasp1	9.2886	9.3762	9.47874	9.93968	10.0887	9.75377	676.298	0.604628	0.16489	3.07887e-05	0.000694227
NM_001004361,NM_001142697,NM_001142698	Tpgs2	9.51466	9.446	9.31901	9.19124	8.95931	9.09636	471.857	-0.371018	0.159287	0.00507903	0.0394667
NM_001004362	2610008E11Rik	8.88829	8.71846	8.97493	8.94052	8.97794	8.84688	334.063	0.0556237	0.140191	0.630663	0.872109
NM_001004363	Nuak1	6.86413	6.89335	6.87158	7.0145	7.05464	6.8044	16.1621	0.0764597	0.236536	0.430632	0.969067
NM_001004364,NM_001098168,NM_001135192	Asap2	8.95227	8.82219	8.75798	9.56316	9.49694	9.06713	422.866	0.619827	0.21713	0.000468556	0.0062104
NM_001004365	Actr3b	7.07541	6.91493	6.71043	6.83509	6.84863	6.66896	13.0709	-0.0765528	0.245529	0.351998	1
NM_001004366	Scube3	6.26855	6.26855	6.42531	6.83509	6.95992	6.26855	5.16663	0.0887502	0.268518	0.00611042	0.0840662
NM_001004367	Cxxc4	6.42878	6.26855	6.26855	6.26855	6.42455	6.44808	0.508261	0.00677682	0.24462	0.739003	1
NM_001004435,NM_001081566,NR_126153,NR_126154	Pik3r6	9.12809	9.12943	9.36017	8.94955	9.05004	9.37247	433.571	-0.0606481	0.157231	0.615953	0.87225
NM_001004436,NM_001301330	Wapal	11.8641	12.1578	12.0305	12.0013	12.1361	11.8171	3962.26	-0.0285801	0.125641	0.823065	0.902608
NM_001004468,NM_021314,NM_206856	Tacc2	8.38979	8.61414	8.21571	8.1151	8.15932	8.20047	178.673	-0.284536	0.213409	0.0563234	0.25183
NM_001004721	Pigu	10.6552	10.3541	10.1929	10.2129	10.1579	10.1668	1112.38	-0.195358	0.152419	0.109629	0.27742
NM_001004762,NM_001168504	Pla2g4c	8.25311	8.34797	8.65372	8.07483	8.19323	7.89478	171.442	-0.441376	0.264764	0.0139135	0.102158
NM_001005223	Znhit3	9.34755	9.35057	9.215	9.03113	8.95124	8.94716	424.804	-0.372784	0.144107	0.00255023	0.0239763
NM_001005247,NM_001005248,NM_001167864	Hps5	10.1811	10.1999	10.3916	10.1919	10.2293	10.2728	1065.34	-0.0260788	0.114577	0.795729	1
NM_001005341	Ypel2	9.32383	9.0295	9.1739	9.34615	9.19972	9.30216	457.603	0.0939175	0.139755	0.416416	0.694387
NM_001005342	Ypel4	6.88473	6.95592	6.99644	6.87984	7.03973	6.77407	16.3879	-0.0269423	0.225202	0.769332	1
NM_001005358,NM_001163919	Zfp960	6.72012	6.64381	6.58161	6.75997	6.75974	6.62692	6.55688	0.0421967	0.239266	0.546794	1
NM_001005370	Spin2c	6.62609	6.64381	6.78595	6.81126	6.5801	6.88613	8.16993	0.0439493	0.239874	0.526117	1
NM_001005419	Ado	10.5699	10.3703	10.3518	10.2881	10.0559	10.3571	1146.57	-0.167905	0.139144	0.146996	0.383628
NM_001005420	Ppp1r26	7.74873	7.48067	7.57285	8.05121	8.11432	7.76646	97.0558	0.576869	0.319287	0.0064739	0.0443393
NM_001005421	Amica1	8.64796	8.3181	8.52954	8.1151	8.06762	8.27977	188.876	-0.438233	0.226901	0.00877978	0.0536122
NM_001005422	Stmnd1	6.58851	6.55955	6.68209	6.7024	6.61671	6.7069	5.34018	0.0353705	0.239418	0.586808	1
NM_001005423	Mreg	7.18768	8.06837	7.65997	7.09644	7.2604	7.29431	58.4699	-0.632931	0.722896	0.0125491	0.100069
NM_001005424	Gm996	6.90462	6.91493	6.90992	7.08078	7.05464	7.16984	21.0139	0.236643	0.330843	0.084206	0.337737
NM_001005426	Zcwpw1	8.41122	8.32313	8.60543	9.23588	9.05754	9.41405	337.339	1.04402	0.206232	2.89406e-08	1.8226e-06
NM_001005475,NM_001114664	Iqsec2	8.43649	8.37716	8.49564	8.70358	8.75135	8.45114	234.852	0.218261	0.176241	0.102747	0.370875
NM_001005485	Olfr111	6.26855	6.26855	6.26855	6.26855	6.42455	6.26855	0.150386	0.00743165	0.245177	0.797821	1
NM_001005506,NM_001199695	Txlna	11.6661	11.8379	11.6385	11.7321	11.8117	11.5649	3201.73	-0.00794779	0.115283	0.936541	0.779089
NM_001005507,NM_001160256,NM_001160257	Smg7	10.7088	11.0806	10.9677	11.1536	11.2744	11.1098	1983.13	0.216629	0.14027	0.0650918	0.153482
NM_001005508	Arhgap30	11.5821	11.8069	11.8823	12.0823	12.2231	12.1896	3882.83	0.370047	0.132141	0.00142831	0.0148412
NM_001005509	Eif2a	11.65	11.6457	11.6683	11.4158	11.5155	11.4174	2859.02	-0.189026	0.0981007	0.0343319	0.108162
NM_001005510	Syne2	8.06685	8.12834	8.36746	8.97924	9.05254	8.82356	256.553	1.08496	0.210683	1.8088e-08	1.06762e-06
NM_001005511,NM_001290990,NR_110987	Lmtk3	6.84275	6.64381	6.76211	6.67044	6.88809	7.0423	11.6502	0.0750744	0.246754	0.340786	1
NM_001005525	Rsrc2	11.2521	11.2494	11.1691	11.17	11.2121	11.2729	2236.18	-0.00447036	0.0971981	0.957714	0.988375
NM_001005605,NM_001309436,NM_001309437,NM_009637,NM_178803	Aebp2	11.23	11.3636	11.3048	11.2831	11.3205	11.1984	2342.58	-0.0279327	0.101045	0.759236	0.693566
NM_001005608,NM_133663	Itgb4	7.21342	6.91493	7.14234	7.38115	7.23737	7.11778	31.8192	0.129427	0.248915	0.260927	0.555176
NM_001005740,NM_001005748,NM_001302635,NM_001302636	Phactr1	6.94253	6.64381	6.78595	7.0145	6.88809	6.91095	13.9088	0.0950687	0.250513	0.290988	0.78054
NM_001005767	Parl	11.37	11.3451	11.247	11.0141	10.8082	11.213	2167.39	-0.260285	0.144211	0.0305606	0.121764
NM_001005784,NM_001005787,NM_007704,NM_172696	Inadl	7.32047	7.31016	7.26505	7.45549	7.49008	7.33672	46.8563	0.157187	0.227225	0.238922	0.627338
NM_001005788	Zfp69	7.35345	7.21809	7.42171	7.46566	7.47217	7.16984	46.0611	0.040379	0.207009	0.725311	1
NM_001005846,NM_026656	Mcoln2	7.64911	7.65274	7.91077	8.08647	7.90963	7.89478	103.857	0.254163	0.23745	0.0915011	0.294131
NM_001005847,NM_001205054	Aga	9.37716	8.98742	9.2351	8.98218	8.98584	9.42679	435.601	-0.0453095	0.167156	0.711033	0.867839
NM_001005858	Ifit3b	6.74728	6.26855	6.42531	6.26855	6.78347	6.86021	5.42544	0.0314916	0.245375	0.403018	1
NM_001005859,NM_001287581,NM_026724	Rpl34	11.7795	11.3498	11.2524	10.8127	10.6877	11.2525	2257.21	-0.44739	0.223419	0.00719192	0.046983
NM_001005860	Clec4a4	6.42878	6.26855	6.26855	6.26855	6.48906	6.26855	0.459419	0.00400002	0.244751	0.819864	1
NM_001005863,NM_001005864,NM_001005865,NM_001286413	Mtus1	11.2965	11.602	11.5284	11.0349	11.2896	11.3316	2474.19	-0.213166	0.142814	0.0719374	0.213052
NM_001005867,NM_028601	Zmiz2	11.5338	11.9038	11.7377	11.7587	11.8408	11.6382	3269.62	0.0125647	0.124918	0.910558	0.802868
NM_001005868,NM_001289473,NM_001289474,NM_001289475	Erbb2ip	11.464	11.7558	11.7569	12.3495	12.4668	11.7626	3863.71	0.463814	0.214459	0.0048456	0.0289398
NM_001005916	Zbtb9	9.21301	9.37157	9.25928	9.50189	9.61572	9.46682	535.599	0.256491	0.137176	0.0275383	0.100127
NM_001006664,NM_001291120,NM_001291121,NM_001291122,NM_001291123,NM_013510	Epb4.1l1	6.99546	7.01289	6.90992	7.46566	7.47217	7.18645	33.6297	1.09193	0.464713	0.00088697	0.0126016
NM_001007154,NM_001177789,NM_001177790,NM_001177791,NM_028806	Phactr3	6.49503	6.55955	6.68209	6.55318	6.42455	6.57911	3.15463	-0.0265352	0.242146	0.586796	1
NM_001007220,NM_001007221,NM_001098225	Adam22	6.99546	6.99444	7.21813	7.08078	7.32606	7.18645	29.2031	0.109922	0.239271	0.327383	0.825228
NM_001007223	Clec3a	6.26855	6.50628	6.42531	6.26855	6.42455	6.26855	0.651927	-0.0116324	0.24481	0.604077	1
NM_001007460	Zdhhc23	6.42878	6.50628	6.6516	6.83509	6.8687	6.44808	5.88153	0.0802759	0.258878	0.133845	0.506028
NM_001007462	Pabpn1l	6.42878	6.26855	6.26855	6.43306	6.53849	6.26855	0.77706	0.0155099	0.245048	0.478308	1
NM_001007463,NM_001290462	Spag8	6.86413	6.60438	6.61839	6.83509	6.64975	6.83303	8.58136	0.0355861	0.237657	0.612589	1
NM_001007465,NM_001164569,NM_001164570,NM_001164571,NM_026097	Rffl	10.4529	10.4603	10.4866	10.5623	10.6402	10.4953	1316	0.0938379	0.104395	0.320475	0.548408
NM_001007567	Slc7a6os	10.2244	10.1512	10.0754	9.93968	9.86828	10.2644	944.485	-0.0956361	0.14111	0.408493	0.737243
NM_001007568	Zfp251	9.01882	9.55584	9.34385	9.3371	9.52758	9.15305	501.058	0.0183706	0.163848	0.881528	0.977767
NM_001007569	Pnmal1	6.26855	6.26855	6.26855	6.59704	6.42455	6.26855	0.819407	0.0202352	0.24616	0.278189	1
NM_001007570	Slc25a42	8.61558	8.76953	8.82527	8.50219	8.63064	8.53149	262.567	-0.194179	0.158312	0.119201	0.295179
NM_001007571	D8Ertd738e	11.5731	11.2243	11.2642	11.0252	10.8313	11.5459	2314.17	-0.123392	0.17504	0.335522	0.503148
NM_001007572	Trpv5	6.54579	6.55955	6.71043	6.55318	6.64975	6.44808	3.81861	-0.0218364	0.240462	0.681881	1
NM_001007573	Maneal	6.66002	6.26855	6.68209	6.7024	6.7083	6.62692	5.18564	0.0339172	0.242085	0.539321	1
NM_001007574,NM_001168557	A830010M20Rik	7.9311	8.12834	8.10164	8.37492	8.30739	8.09546	153.556	0.231923	0.202817	0.102914	0.268789
NM_001007575	Zfp58	8.2386	8.15727	8.23919	8.35635	8.41221	8.17504	173.048	0.114026	0.162705	0.361157	0.667074
NM_001007576	Gucy2f	6.26855	6.26855	6.26855	6.26855	6.26855	6.44808	0.199229	0.00796508	0.245209	0.797821	1
NM_001007577	Tceanc	8.58612	8.2509	8.51458	8.77364	8.6776	8.64356	245.124	0.254446	0.187181	0.0687254	0.245883
NM_001007578	Armcx6	8.58612	8.43364	8.42911	8.79733	8.59606	8.5069	240.036	0.15461	0.166472	0.22539	0.511546
NM_001007580	Fndc3c1	6.49503	6.50628	6.5398	6.43306	6.26855	6.44808	1.48903	-0.0340314	0.246208	0.331655	1
NM_001007581	Trp53rka	9.75341	9.57602	9.5881	9.6107	9.50783	9.5805	632.05	-0.0702635	0.121168	0.503672	0.689617
NM_001007589	Akirin2	11.0315	10.7171	10.8641	10.8509	10.6476	11.0028	1706.28	-0.0275662	0.134001	0.804583	0.904084
NM_001007596,NM_001286448,NM_153457,NR_104446	Rtn1	7.26264	7.17533	7.39243	7.23782	7.12493	7.26486	36.8497	-0.070536	0.212867	0.543037	1
NM_001008231	Daam2	6.26855	6.43675	6.26855	6.73211	6.61671	6.57911	2.8625	0.0999235	0.27334	0.0153716	1
NM_001008232	Asap3	6.26855	6.60438	6.83048	6.50108	6.6801	6.62692	4.85759	-0.0111877	0.240844	0.810462	1
NM_001008233	Plekhn1	8.31413	8.37234	8.45691	8.4683	8.59606	8.52171	214.402	0.162797	0.155607	0.18815	0.532351
NM_001008238,NM_016787	Bnip2	11.5636	11.7279	11.6647	11.5513	11.5533	11.7375	3028.78	-0.0312897	0.109111	0.748099	0.786746
NM_001008419	Aox2	6.42878	6.43675	6.49013	6.55318	6.53849	6.44808	1.78935	0.0244002	0.243515	0.55156	1
NM_001008421	Nol10	10.2011	10.5307	10.1917	10.0468	9.94339	9.83021	980.991	-0.3517	0.162919	0.00844367	0.0520172
NM_001008422	Scaf1	11.0524	11.2759	11.1356	11.2472	11.3067	11.0393	2168.66	0.0368951	0.120592	0.725849	0.774156
NM_001008423	Ccdc177	6.26855	6.26855	6.26855	6.43306	6.61671	6.26855	0.919184	0.0221696	0.246392	0.236335	1
NM_001008424	Cdsn	6.26855	6.43675	6.26855	6.26855	6.26855	6.26855	0.174844	-0.00787482	0.245209	0.829583	1
NM_001008425	Thoc6	10.6972	10.1619	10.2241	10.2599	9.97757	10.1471	1079.14	-0.187933	0.175073	0.152375	0.341013
NM_001008427	Gm5595	7.98008	7.97914	8.03217	8.05716	8.14946	7.81086	125.968	0.0192092	0.170992	0.877523	1
NM_001008497,NM_001287119,NM_001287120,NM_001287121,NM_001287122,NM_001287123,NM_001287124,NM_133200	P2ry14	8.29567	8.45194	8.42911	9.28151	9.26356	9.26848	336.601	1.20789	0.156538	8.17304e-16	1.70755e-13
NM_001008498	Wdr34	9.90105	9.84192	9.59498	9.60131	9.37121	9.43691	649.956	-0.301965	0.161697	0.0210353	0.0838572
NM_001008501	Zfp760	8.65858	8.76235	8.92591	9.03113	9.17013	8.97902	346.251	0.294312	0.170564	0.0292297	0.124253
NM_001008502,NM_001255992	Bbs12	8.4976	8.56919	8.58418	8.49379	8.56774	8.33757	226.907	-0.0799524	0.148742	0.500726	0.91702
NM_001008506,NM_001160107,NM_001160108,NM_029334,NR_027648	Zc3h14	11.4105	11.6635	11.5386	11.4622	11.5187	11.2923	2715.27	-0.0933354	0.120109	0.371627	0.459873
NM_001008542,NM_001008543,NM_010847	Mxi1	11.0413	11.0637	11.047	11.0245	10.9355	11.1896	1972.1	0.00230896	0.109953	0.98257	0.798988
NM_001008547	1700001J03Rik	6.54579	6.55955	6.49013	6.59704	6.53849	6.52228	2.82282	0.0102301	0.240065	0.840179	1
NM_001008548,NM_001143848,NM_001143849,NM_001243757,NM_001243758	Pde2a	10.6492	10.7606	10.56	10.6021	10.7151	11.0295	1545.34	0.105563	0.140932	0.365859	0.575665
NM_001008549	Zfp658	7.43607	7.35875	7.58107	7.45549	7.59931	7.63179	61.2477	0.103008	0.205047	0.414941	0.704549
NM_001008550	Zfyve26	9.26612	9.63871	9.52097	9.73932	9.93271	9.6297	648.734	0.263428	0.172507	0.0500762	0.167516
NM_001008700	Il4ra	10.1905	10.5742	10.1552	9.91122	10.0791	10.1053	1014.27	-0.243357	0.164665	0.0609858	0.19125
NM_001008702,NM_001037905,NM_001102400,NM_023118	Dab2	7.44591	7.63496	7.35193	7.19795	7.37733	7.26486	48.9147	-0.224622	0.276025	0.117976	0.336546
NM_001008705	Bud31	10.5726	10.2217	10.2384	9.97629	9.7949	10.4528	1054.6	-0.173052	0.188522	0.19726	0.400093
NM_001008785,NM_001102670	Kbtbd8	8.4856	8.711	8.44903	8.63725	8.69723	8.33757	238.995	0.0134938	0.163445	0.913299	1
NM_001008791,NM_001008792,NM_001008793,NM_001276371,NM_028640	Whrn	7.13358	7.43811	7.25356	7.47573	7.48117	7.16984	44.2406	0.0862297	0.223175	0.451164	1
NM_001008973,NM_001289485,NM_001289486	Tmem232	6.26855	6.26855	6.42531	6.26855	6.26855	6.26855	0.151853	-0.0076117	0.245193	0.829583	1
NM_001009545	Adam6b	6.42878	6.55955	6.49013	6.63562	6.48906	6.66896	3.12008	0.0458979	0.246353	0.351397	1
NM_001009546	Naaladl1	6.84275	6.67939	6.85141	7.27589	7.21369	7.50101	27.4365	1.81831	0.517046	2.09188e-05	0.0012079
NM_001009549	Zfp36l3	6.26855	6.43675	6.49013	6.26855	6.26855	6.26855	0.47855	-0.0131819	0.245528	0.504087	1
NM_001009573	Unc13d	11.6821	11.5418	11.5869	12.2863	12.2141	12.2018	3814.15	0.626746	0.107213	6.1712e-10	3.51884e-08
NM_001009575	Armcx5	8.61922	8.54825	8.59485	8.55947	8.75135	8.47678	247.693	0.014746	0.146095	0.901289	0.959942
NM_001009818	Sept11	10.9779	11.2562	11.0357	11.5965	11.5782	11.2902	2385.05	0.359689	0.152527	0.00507749	0.03759
NM_001009819	A3galt2	6.58851	6.95592	6.83048	6.78628	6.95992	6.62692	11.0582	-0.000230985	0.23393	0.995072	1
NM_001009927	Mief2	8.74398	8.52267	8.67055	8.85642	8.68745	8.96141	289.481	0.188541	0.166462	0.14304	0.329631
NM_001009935,NM_023719	Txnip	12.9801	12.5213	12.9146	13.2717	13.2662	13.7421	9033.76	0.540262	0.199597	0.000919756	0.0082495
NM_001009940	Il19	6.26855	6.43675	6.26855	6.26855	6.42455	6.44808	0.524459	0.00637434	0.244586	0.7368	1
NM_001009947	Dock11	11.0302	11.1799	11.2008	11.5216	11.7343	11.4609	2503.31	0.414271	0.135698	0.000528175	0.00501879
NM_001009949	Slc25a51	11.903	11.8461	11.9858	11.7257	11.6798	11.7146	3446.75	-0.18875	0.100057	0.0380353	0.115259
NM_001009950	Slc38a8	6.26855	6.43675	6.42531	6.43306	6.48906	6.26855	0.794724	0.00631246	0.243963	0.80693	1
NM_001009951	Cep44	9.74214	9.56596	9.70716	9.31651	9.22207	9.67724	604.51	-0.222658	0.173683	0.0932744	0.251101
NM_001009978,NM_001009979,NM_001159582,NM_016744	Pde1a	6.26855	6.26855	6.26855	6.59704	6.6801	6.66896	2.71787	0.101611	0.275673	0.00347016	1
NM_001009981,NM_001282108,NM_001282109,NM_029736,NR_104094	Slc10a7	9.81001	9.92263	9.9366	9.90667	9.86125	9.7678	787.16	-0.040678	0.113765	0.685607	0.735615
NM_001010825	Ficd	8.17885	8.08667	8.24846	8.36102	8.32475	8.47678	176.918	0.254461	0.180789	0.0634915	0.270795
NM_001010826,NM_001012434,NM_001136235	Kctd14	10.1607	9.4438	9.95803	9.20877	8.99109	9.55524	635.471	-0.581395	0.282157	0.0038284	0.0262169
NM_001010833	Mdc1	10.9031	11.308	11.2053	11.3733	11.7116	11.1491	2363.06	0.204419	0.175425	0.122679	0.297935
NM_001010834	Slc10a5	6.26855	6.43675	6.26855	6.26855	6.26855	6.26855	0.174844	-0.00787482	0.245209	0.829583	1
NM_001010836	Ppp1r13l	8.26746	8.09872	8.06472	8.15409	8.1194	8.16212	150.073	-0.00191529	0.155837	0.986067	1
NM_001010930,NM_010270	Mrps33	11.2214	10.7465	10.8211	10.5983	10.4564	10.973	1662.56	-0.176543	0.178391	0.17977	0.381442
NM_001010941,NM_008151	Gpr12	6.26855	6.26855	6.49013	6.26855	6.26855	6.26855	0.303706	-0.00940211	0.245317	0.674752	1
NM_001010973,NM_008286	Hrh2	7.64911	7.59849	7.69733	7.95185	7.91564	7.89478	94.4196	0.418438	0.23513	0.0130789	0.0971909
NM_001011732	Xkr7	6.49503	6.43675	6.42531	6.50108	6.42455	6.26855	1.12889	-0.0065394	0.243215	0.838313	1
NM_001011800	Olfr212	6.26855	6.26855	6.26855	6.43306	6.26855	6.26855	0.167255	0.00763439	0.245189	0.797821	1
NM_001011872	Olfr1034	6.26855	6.26855	6.26855	6.55318	6.42455	6.26855	0.652152	0.0170457	0.24583	0.362825	1
NM_001011873	Xkr9	6.42878	6.26855	6.26855	6.26855	6.26855	6.26855	0.158647	-0.00769251	0.245198	0.829583	1
NM_001011875	Rnase12	8.70366	8.30799	8.57343	9.08385	8.93225	9.59634	345.718	0.821606	0.28505	0.000280694	0.00491181
NM_001011877	Rnase11	6.26855	6.26855	6.26855	6.50108	6.26855	6.26855	0.334511	0.00951187	0.245321	0.635834	1
NM_001012236,NM_011637	Trex1	10.1929	9.73502	10.1494	9.74953	9.66673	10.3371	872.745	-0.0535989	0.176131	0.664126	0.969067
NM_001012273,NM_009689	Birc5	12.6121	12.2803	12.4731	12.084	11.9472	12.7087	5164.49	-0.104151	0.1722	0.40751	0.610415
NM_001012305	Slc39a12	6.26855	6.26855	6.26855	6.43306	6.42455	6.26855	0.317641	0.00941411	0.245313	0.647851	1
NM_001012309	Ccdc55	9.49362	9.57602	9.66367	9.6348	9.64228	9.65583	636.082	0.0621311	0.115892	0.544368	0.719396
NM_001012310	Slc25a47	7.50296	7.49103	7.20598	7.42434	7.18931	7.39036	47.6841	-0.0583224	0.211269	0.608781	0.888486
NM_001012311,NM_001162919,NM_001162920	Pgbd1	7.41608	7.52148	7.41205	7.34741	7.39707	7.35043	50.7549	-0.0947666	0.201361	0.44893	0.736731
NM_001012324	Ecm2	6.42878	6.64381	6.5398	6.55318	6.73475	6.66896	4.33981	0.0508664	0.246228	0.36023	0.877273
NM_001012325,NM_001012448,NM_001012449,NM_001292066	Zfp708	7.82656	7.76169	7.54777	7.59814	7.92759	7.6111	84.9277	0.00659799	0.192357	0.957639	1
NM_001012330,NM_013915	Zbtb18	11.0882	11.1172	11.3085	10.9033	10.991	11.0885	2025.7	-0.154751	0.120627	0.138891	0.321883
NM_001012335,NM_001012336,NM_001291481,NM_001291482,NM_001291483,NM_010784	Mdk	7.20065	6.91493	7.21813	7.37004	7.45394	7.36393	38.7502	0.379044	0.418196	0.0365922	0.159403
NM_001012363,NM_001102414,NM_001102415,NM_145559	Slc2a9	8.4197	8.32813	8.52208	8.68183	8.60653	8.40368	224.118	0.142556	0.166414	0.256629	0.471061
NM_001012396,NM_013935	Hacd1	10.3458	10.0343	10.0742	9.76303	9.55233	9.811	843	-0.446531	0.168432	0.00151341	0.0154521
NM_001012400	AU022252	8.38979	8.31305	8.23453	8.10943	8.27196	8.2619	173	-0.102805	0.159645	0.403317	0.812594
NM_001012401	Hspb6	8.30954	8.27195	8.39659	8.33276	8.23089	8.33757	182.793	-0.028897	0.146765	0.804899	1
NM_001012402	Hs3st6	6.26855	6.26855	6.49013	6.43306	6.26855	6.26855	0.470961	-0.00381749	0.244743	0.837602	1
NM_001012450,NM_001012451,NM_080471	Ankrd6	7.45565	7.33478	7.27639	7.51499	7.28284	7.09962	44.2772	-0.0320788	0.21029	0.770124	1
NM_001012477,NM_013655,NM_021704	Cxcl12	8.67261	8.46099	8.93696	10.7551	11.0333	10.5506	950.525	2.51284	0.21936	1.25532e-31	1.80038e-28
NM_001012517,NM_001286422,NM_001286424,NM_001286425,NM_134161	Fut10	8.02713	8.17993	8.22515	8.1486	8.04628	7.672	135.457	-0.148761	0.210242	0.263793	0.558666
NM_001012518,NM_001109686,NM_001109687,NM_172545	Ehmt1	10.5088	10.7693	10.717	10.824	10.8512	10.3935	1497.93	0.0260408	0.14426	0.825322	0.917794
NM_001012520	Klri1	6.42878	6.26855	6.5398	6.43306	6.48906	6.44808	1.28146	0.00195946	0.242932	0.953531	1
NM_001012638	Acd	10.6371	10.4689	10.5093	10.3977	10.3333	10.6356	1299.5	-0.066189	0.126277	0.539961	0.716106
NM_001012667,NM_001146117	Smim19	9.64686	9.13218	9.37229	9.35066	9.11378	9.64282	526.825	-0.0096962	0.169168	0.933959	1
NM_001012723	Wfdc16	6.49503	6.26855	6.42531	6.26855	6.26855	6.26855	0.469147	-0.013007	0.245517	0.511048	1
NM_001012765	Adcy5	7.87346	7.68743	7.62125	8.60281	8.51667	7.98813	143.436	1.0528	0.331356	8.60156e-05	0.00238824
NM_001013012	Zfp787	9.57414	9.43054	9.43327	9.40145	9.37718	9.54128	559.263	-0.0401689	0.123703	0.724363	0.757579
NM_001013019	Lrrn4cl	6.58851	6.77089	6.737	6.81126	6.48906	6.95774	8.70387	0.0358514	0.240081	0.570876	1
NM_001013022	Odf3b	7.20065	7.17533	7.28758	7.17025	7.11139	7.08101	31.3598	-0.107243	0.22483	0.370939	0.677133
NM_001013023,NM_172135	Mterf1a	8.79593	8.42439	8.58775	8.51881	8.34187	8.61184	237.655	-0.103916	0.171531	0.408798	0.805347
NM_001013025	Tgfbrap1	9.67426	10.0995	9.92167	9.95003	10.1907	9.74367	835.156	0.0471342	0.154924	0.697152	0.823618
NM_001013026	Ttf2	10.1241	10.5235	10.2761	10.4722	10.6492	9.98381	1161.62	0.0501707	0.165462	0.686411	0.815692
NM_001013028	Tmem263	9.86295	9.57401	9.70239	9.73761	9.55932	9.93502	705.117	0.0274171	0.142917	0.822331	0.811884
NM_001013256,NM_001143790,NM_001281464,NM_001281465	Ctc1	11.04	11.0089	11.011	10.8766	10.9342	10.899	1844.83	-0.108618	0.0956101	0.215193	0.420791
NM_001013360,NM_001013362	Npcd	7.11945	6.77089	6.76211	7.26338	7.32606	7.26486	27.6424	0.832068	0.703878	0.00762232	0.0566816
NM_001013365	Osm	9.92684	9.65964	10.0815	9.18619	9.24624	10.2545	732.621	-0.115149	0.215712	0.359451	0.5708
NM_001013366	Wdr91	9.83294	9.81679	10.0519	9.81901	9.83278	9.90275	793.461	-0.047602	0.122076	0.651588	0.852218
NM_001013367	Prkaa1	10.409	10.6375	10.6373	10.6178	10.859	10.5915	1435.75	0.107644	0.131422	0.334695	0.560664
NM_001013368	E2f8	11.4014	11.7597	11.7144	12.1578	12.3653	11.8862	3708.11	0.452015	0.180341	0.00222129	0.0161164
NM_001013369,NM_001110152,NM_001199902	Pfdn4	9.66234	9.56596	9.52097	9.3257	9.1516	9.41148	553.486	-0.290557	0.149297	0.0190669	0.078373
NM_001013370,NM_001162908	Sesn1	10.5941	10.2544	10.4718	10.3955	10.3464	10.454	1223.32	-0.0400415	0.125046	0.70859	0.943496
NM_001013371	Dtx3l	9.97705	10.2729	10.2186	10.2372	10.3986	9.81486	1000.11	0.00706879	0.155753	0.954978	0.986725
NM_001013372	Nrp	7.91853	7.57028	7.83534	7.40299	7.21369	8.07474	83.6029	-0.0732839	0.230109	0.473355	0.671032
NM_001013373	Tmprss13	6.26855	6.43675	6.26855	6.26855	6.53849	6.26855	0.626002	0.0072427	0.244787	0.669469	1
NM_001013374	Lman2l	9.92257	9.80149	9.76466	9.81901	9.77108	9.90998	764.308	0.00252832	0.115687	0.981276	1
NM_001013375	Utp18	10.9223	11.0644	10.8291	10.6864	10.5647	10.654	1628.36	-0.28803	0.124768	0.00833612	0.051994
NM_001013376	Rpp38	8.87333	8.79084	8.82527	8.43791	8.59956	8.42498	267.945	-0.42009	0.169948	0.00280822	0.025657
NM_001013377	Arhgef39	10.8872	10.5069	10.788	10.7949	10.7729	11.343	1722.59	0.18033	0.180412	0.176023	0.374057
NM_001013378,NM_001115149,NM_001115150,NM_001115151,NM_001115153,NM_001286824,NM_001286825	Uspl1	10.3384	10.5287	10.4169	10.4915	10.4749	10.5471	1266.35	0.0676896	0.109349	0.48969	0.679387
NM_001013379	Zfp930	9.32817	9.41939	9.32734	9.29562	9.30804	9.01698	480.438	-0.133135	0.143412	0.256933	0.471342
NM_001013380	Dync1li2	10.6637	10.8659	10.8845	10.8642	10.9215	10.8389	1684.71	0.058682	0.11193	0.555677	0.732255
NM_001013381	Rsad1	8.87633	9.03835	8.77667	8.97924	8.86216	8.60724	324.413	-0.0629362	0.157838	0.603629	0.766466
NM_001013382	Lrrc52	6.26855	6.43675	6.26855	6.26855	6.26855	6.26855	0.174844	-0.00787482	0.245209	0.829583	1
NM_001013384	Podnl1	6.79727	6.60438	6.90992	6.87984	6.78347	6.88613	11.4126	0.0396309	0.234239	0.622893	1
NM_001013385,NM_001291045	Grm4	6.26855	6.26855	6.42531	6.50108	6.26855	6.52228	0.884821	0.0184339	0.245306	0.414403	1
NM_001013386	Rasl10b	6.26855	6.43675	6.26855	6.26855	6.42455	6.44808	0.524459	0.00637434	0.244586	0.7368	1
NM_001013387,NM_001111076	Zfp182	8.73734	8.79084	9.07052	9.11615	9.29967	9.14686	383.869	0.326865	0.183312	0.0215623	0.111649
NM_001013389	Mrs2	8.6444	8.99351	8.84011	8.94354	9.07736	8.57463	322.495	0.037375	0.170126	0.762975	0.988509
NM_001013390	Scn4b	6.62609	6.43675	6.42531	6.26855	6.26855	6.52228	1.51839	-0.0234667	0.245138	0.422704	1
NM_001013391	Cpsf6	11.9048	12.0934	12.0561	12.0037	12.0655	12.006	4008.72	0.00392554	0.101148	0.961939	0.821093
NM_001013405	Tcaim	8.38111	8.4104	8.44507	8.30386	8.31175	8.13589	187.178	-0.176783	0.164059	0.164747	0.489247
NM_001013414,NM_001291118,NM_001291119	Neurl4	10.3814	10.6999	10.6106	10.6471	10.7632	10.4638	1402.11	0.0479488	0.133061	0.669409	0.804557
NM_001013441,NM_183172	Ric8b	9.18927	9.29787	9.33562	9.37075	9.58352	9.45194	519.636	0.194742	0.138212	0.0932372	0.251096
NM_001013577	Inip	10.9102	10.7457	10.7456	10.7134	10.6443	10.6093	1549.33	-0.13242	0.111405	0.181154	0.382957
NM_001013580,NM_001013581,NM_001122850,NM_001309391,NM_001309392,NM_033620	Pard3	6.42878	6.60438	6.49013	6.50108	6.42455	6.62692	2.44354	0.00398369	0.241285	0.927707	1
NM_001013608,NM_023507	Ercc6l2	9.8938	10.1908	10.1295	10.0371	10.1738	9.67936	895.93	-0.0713671	0.153856	0.552786	0.725624
NM_001013609	Tex24	6.42878	6.43675	6.26855	6.26855	6.26855	6.26855	0.333491	-0.00970997	0.245336	0.650305	1
NM_001013616	Trim6	7.67292	7.73749	7.66754	7.81462	7.80883	7.36393	80.8241	-0.00525044	0.195812	0.96328	1
NM_001013741	Ddn	6.42878	6.43675	6.49013	6.55318	6.42455	6.52228	1.68781	0.018449	0.242997	0.639498	1
NM_001013745,NM_001168501,NM_001168502,NR_033137	Zfp57	7.20065	7.03086	6.90992	7.31236	7.24897	7.09962	29.3794	0.154918	0.264768	0.192707	0.46348
NM_001013749	Tmem151b	7.5743	7.65274	7.47771	8.23377	8.10409	7.672	98.2687	0.715899	0.362486	0.00322674	0.038669
NM_001013751	Syna	6.42878	6.26855	6.26855	6.26855	6.26855	6.44808	0.357876	0.00086048	0.244787	0.983067	1
NM_001013753	Pcdh17	6.26855	6.26855	6.26855	6.26855	6.42455	6.44808	0.349614	0.0100456	0.245341	0.617366	1
NM_001013755,NM_001145950	5730409E04Rik	7.86025	7.62596	7.71193	7.87147	7.76863	7.99559	96.9726	0.14899	0.201327	0.258024	0.630181
NM_001013756	Grhl3	6.26855	6.71206	6.58161	6.67044	6.53849	6.74172	4.68061	0.0272364	0.242171	0.583049	1
NM_001013758	Lingo3	6.42878	6.74242	6.68209	6.26855	6.53849	6.52228	3.46999	-0.0525849	0.249681	0.227414	1
NM_001013759	Gas2l2	6.66002	6.91493	6.76211	6.63562	6.80611	6.93479	10.5232	0.00909948	0.232638	0.904079	1
NM_001013766,NM_001115154	Samd3	7.02854	7.08219	7.11538	7.42434	7.50767	7.55753	42.1314	1.06726	0.363927	0.00018867	0.00378797
NM_001013767	Capn11	6.84275	7.03086	7.12898	6.81126	6.26855	7.09962	16.6644	-0.0480276	0.244195	0.418125	0.951736
NM_001013769	Rsl1	7.71148	8.0498	7.99306	8.12074	8.3161	7.91882	130.326	0.187718	0.224949	0.178788	0.518133
NM_001013770	Lipo1	8.32327	8.47891	8.42509	8.62205	8.68417	8.39289	222.811	0.165232	0.169988	0.195698	0.540215
NM_001013771	Gm973	6.88473	6.95592	7.02809	7.03166	6.99299	6.93479	18.7738	0.0262026	0.219427	0.796532	1
NM_001013773	Nxpe5	7.44591	7.53143	7.43127	7.53406	7.69093	7.42867	61.1789	0.092962	0.201394	0.458746	0.900119
NM_001013777	Zfp488	6.26855	6.26855	6.26855	6.26855	6.42455	6.26855	0.150386	0.00743165	0.245177	0.797821	1
NM_001013778	Tvp23a	6.26855	6.26855	6.42531	6.26855	6.26855	6.26855	0.151853	-0.0076117	0.245193	0.829583	1
NM_001013779	Aim2	10.3448	10.1472	10.3906	10.1374	10.1704	10.5609	1111.62	0.0029492	0.143401	0.981145	1
NM_001013780	Slc25a34	6.62609	6.55955	6.5398	6.55318	6.5801	6.26855	2.87664	-0.0236497	0.242316	0.610249	1
NM_001013783	Fam71b	6.92387	6.93576	6.89106	6.9969	6.73475	6.91095	15.2127	-0.020468	0.225582	0.818934	1
NM_001013784	E130309D14Rik	6.77292	6.82329	6.76211	6.78628	6.95992	6.86021	11.9001	0.0690297	0.238447	0.440641	1
NM_001013785	Akr1c19	6.26855	6.26855	6.26855	6.50108	6.48906	6.44808	0.834511	0.0302915	0.247384	0.184569	1
NM_001013786	Zscan26	9.64686	9.83526	9.89691	9.9835	10.1568	9.80324	804.773	0.165777	0.148963	0.170864	0.322288
NM_001013792	Otulin	11.0459	10.7008	10.7433	10.6086	10.4574	10.791	1554.66	-0.170594	0.14989	0.158441	0.351639
NM_001013799	Mettl21c	6.58851	6.26855	6.5398	6.26855	6.42455	6.26855	1.24053	-0.0279905	0.246512	0.259801	1
NM_001013802,NM_028387	Macrod2	8.06126	7.88986	7.77533	7.75478	7.62297	7.87024	100.473	-0.167668	0.21135	0.215872	0.565914
NM_001013806	Ankrd13c	9.0134	9.54154	9.2916	9.37075	9.62074	9.06054	500.573	0.0473999	0.174201	0.703399	0.941929
NM_001013811	Fam169b	7.10505	7.25876	7.3724	7.15604	7.31545	7.27971	37.2932	0.000641525	0.206212	0.997175	1
NM_001013813,NM_173776	Maml2	7.77765	7.7293	7.93487	8.17584	8.08338	7.89478	116.073	0.288908	0.234545	0.0617234	0.266196
NM_001013814	Amt	6.74728	6.87095	7.07304	6.81126	6.8687	6.8044	13.6895	-0.0569391	0.235747	0.509184	1
NM_001013817	Sp140	10.4666	10.5069	10.5791	10.6389	10.7428	10.9739	1469.4	0.243487	0.137123	0.034674	0.134559
NM_001013826	Dupd1	6.26855	6.26855	6.26855	6.26855	6.26855	6.52228	0.398457	0.00981427	0.24535	0.595685	1
NM_001013829	Shf	8.23373	8.0745	8.27135	8.15409	7.99122	8.52171	163.782	0.0329381	0.182927	0.789806	1
NM_001013832	Gpr31b	6.26855	6.50628	6.42531	6.50108	6.48906	6.44808	1.33605	0.0148329	0.243504	0.661213	1
NM_001013833,NM_011160	Prkg1	7.9311	8.02458	7.91684	8.86283	8.7822	8.25589	191.663	1.0399	0.283617	1.54938e-05	0.000596771
NM_001014390	Dyrk2	8.32781	8.61414	8.48798	8.64102	8.85061	8.38746	239.752	0.136701	0.185847	0.296979	0.688414
NM_001014394	Adgrf3	6.42878	6.50628	6.49013	6.78628	6.5801	6.52228	3.48459	0.0731808	0.256147	0.148665	1
NM_001014397	Gm13154	6.74728	6.60438	6.83048	6.75997	6.53849	6.93479	8.84694	0.0144141	0.235953	0.829261	1
NM_001014399,NM_001014422,NM_001014423,NM_001014424,NM_178790	Abi3bp	6.62609	6.55955	6.26855	6.85792	7.03973	6.86021	9.44325	1.8492	1.11909	0.00271824	0.0413432
NM_001014761	Scn2b	6.69117	6.55955	6.71043	6.67044	6.75974	6.7069	6.55265	0.0330642	0.237167	0.638494	1
NM_001014836	4930404N11Rik	6.42878	6.26855	6.49013	6.59704	6.5801	6.44808	1.93215	0.0407341	0.247241	0.2917	1
NM_001014900	Zmynd12	6.42878	6.26855	6.5398	6.43306	6.48906	6.57911	1.67992	0.016557	0.243345	0.646749	1
NM_001014973	Snx13	9.57959	9.88446	9.88296	9.99211	10.1196	9.90275	809.222	0.195173	0.148833	0.109764	0.27759
NM_001014974	Ttll4	8.40697	9.24056	8.72626	9.13989	9.50421	8.27384	353.64	0.0887087	0.224936	0.437619	0.713296
NM_001014976	Espl1	11.1336	11.3275	11.2797	11.3238	11.3911	11.083	2301.74	0.0187821	0.122004	0.860395	0.847917
NM_001014981	Wdr7	9.4703	9.91318	9.81111	9.74613	9.95531	9.52243	712.639	0.00712853	0.156387	0.954689	0.882224
NM_001014995	Fam189b	10.1964	10.0701	10.1884	10.402	10.4102	10.3264	1086.14	0.22131	0.114244	0.0292024	0.11844
NM_001014996	Cenpj	8.98595	9.12943	9.08047	9.2744	9.51504	9.32962	456.325	0.33383	0.155805	0.00979822	0.0665629
NM_001015039	Zfyve28	6.62609	7.09852	7.15548	6.75997	6.8687	7.02212	17.5227	-0.0516663	0.238837	0.499916	1
NM_001015046	Rap1gap2	8.72397	8.85283	9.10503	9.63112	9.80373	10.0177	548.607	1.1071	0.204601	4.23748e-09	2.24052e-07
NM_001015099,NM_001167963,NM_001167964	G2e3	10.0348	10.223	10.3437	10.4317	10.6138	10.3832	1155	0.246416	0.145709	0.0418067	0.186257
NM_001015507	Vprbp	9.80538	10.2925	10.0631	10.4474	10.4767	9.87343	1014.09	0.149115	0.185958	0.25894	0.572737
NM_001015681,NM_153158	E130308A19Rik	8.54067	8.82906	8.69705	8.63347	8.87931	8.34883	266.718	-0.0400412	0.173123	0.744122	0.959809
NM_001015876,NM_178897	Tyw1	10.369	10.4689	10.2941	10.2705	10.2984	10.1547	1122.12	-0.123967	0.115906	0.223985	0.431302
NM_001015889,NM_027139	Taf9	12.3624	12.2086	12.1236	11.8627	11.7728	11.8437	4073.9	-0.38298	0.118987	0.000346099	0.00380545
NM_001017362,NM_001252622	Arid3c	6.26855	6.43675	6.26855	6.26855	6.26855	6.52228	0.573302	0.00554471	0.244752	0.733269	1
NM_001017426	Kdm6b	9.41026	9.63103	9.67345	10.1719	10.2477	10.2186	827.382	0.704961	0.144673	1.19937e-07	4.49405e-06
NM_001017429	Cox17	11.4216	10.9434	11.0002	10.7255	10.4868	11.3667	1937.01	-0.125739	0.194048	0.333954	0.548022
NM_001017525,NM_028709	Btbd11	7.47484	7.62596	7.68996	7.7851	7.73398	7.59	76.8199	0.112141	0.198495	0.384467	0.902608
NM_001017955	Zscan18	7.38529	7.28483	7.34152	7.41373	7.54195	7.26486	47.7586	0.0776227	0.207069	0.522425	1
NM_001017959,NM_001290485,NM_010685	Lamp2	12.1841	12.3568	12.3097	12.2909	12.3228	12.3476	4900.53	0.0308151	0.0980811	0.733373	0.605453
NM_001017966	Ddi2	8.20908	9.75282	9.16693	9.73247	10.1499	8.34321	531.286	0.0421709	0.240418	0.532235	0.709714
NM_001017968	Zdhhc18	10.6814	10.7831	10.5834	10.9207	10.9262	10.9435	1647.85	0.231527	0.113322	0.0218296	0.101168
NM_001017983,NM_001168260	Foxred2	9.82686	9.81848	9.91347	10.1206	10.2922	10.0458	884.925	0.301671	0.134776	0.00966457	0.0713869
NM_001017985	C2cd3	10.5434	10.8121	10.7185	10.8927	11.0389	10.7087	1624.86	0.158519	0.138296	0.169226	0.371196
NM_001018013	Izumo1	6.74728	6.50628	6.61839	6.63562	6.61671	6.44808	4.32421	-0.0255007	0.240595	0.641419	1
NM_001018042,NM_001098425	Sp3	11.0787	11.47	11.5315	11.6893	11.8059	11.5734	2829.52	0.261095	0.159028	0.0417709	0.149073
NM_001018063	Cxx1b	9.0641	8.73325	8.7951	8.66714	8.75447	9.02377	319.508	-0.0402674	0.161446	0.740044	0.882866
NM_001024134,NM_001177872	Trim15	6.42878	6.26855	6.26855	6.43306	6.48906	6.26855	0.626674	0.0111149	0.244759	0.59997	1
NM_001024135	Kbtbd7	9.63122	9.58799	9.63559	9.92477	9.79046	9.73553	697.575	0.199025	0.124419	0.065176	0.174092
NM_001024136	Anks6	6.88473	6.93576	6.89106	7.04841	6.88809	6.86021	16.0514	0.0287065	0.223753	0.76429	1
NM_001024137	Pla2g4d	6.26855	6.26855	6.42531	6.26855	6.26855	6.26855	0.151853	-0.0076117	0.245193	0.829583	1
NM_001024139	Adamts15	6.62609	6.26855	6.49013	6.26855	6.53849	6.57911	2.14578	-0.00170184	0.242678	0.959589	1
NM_001024141	Nxf3	6.42878	6.50628	6.42531	6.43306	6.26855	6.26855	0.827444	-0.0203486	0.245224	0.420836	1
NM_001024142	Fbxo10	8.8972	9.19926	9.23288	8.55947	8.68417	8.53149	329.756	-0.648765	0.195433	9.62026e-05	0.00208352
NM_001024145	Pla2g4f	6.42878	6.43675	6.42531	6.43306	6.26855	6.62692	1.44951	0.0166025	0.24392	0.604176	1
NM_001024147	Gm5868	6.49503	6.26855	6.26855	6.26855	6.26855	6.26855	0.317294	-0.00948556	0.245324	0.664508	1
NM_001024205	Nufip2	10.8226	11.0616	11.0269	11.1466	11.2802	11.2057	2040.34	0.214153	0.122222	0.0451186	0.127962
NM_001024206	Trappc1	10.5852	10.4462	10.5282	10.2869	10.1545	10.7584	1271.64	-0.0676784	0.155817	0.574925	0.750903
NM_001024230	Gm5431	6.88473	6.67939	6.98004	6.63562	6.82779	7.02212	12.9951	-0.00747352	0.232217	0.917882	1
NM_001024385,NM_025646	Crls1	9.97705	9.8535	9.77377	9.64213	9.51144	9.55756	701.372	-0.305467	0.135727	0.00878871	0.0533939
NM_001024458,NM_001102444,NM_013457	Add1	12.1689	12.3382	12.3895	12.7201	12.7575	12.5693	5663.15	0.349397	0.123573	0.00145675	0.0150606
NM_001024468,NM_007532	Bcat1	7.35345	7.33478	6.96322	7.17025	6.94273	7.0423	29.8232	-0.134149	0.259878	0.217814	0.594037
NM_001024474	Diras2	8.63007	8.32813	8.41295	8.95554	8.8679	8.598	262.567	0.390185	0.220214	0.015317	0.090491
NM_001024478	Cdhr3	6.42878	6.50628	6.42531	6.43306	6.42455	6.57911	1.57552	0.0105841	0.242651	0.775472	1
NM_001024504,NM_001042649,NM_001042650,NM_001042651	Dcun1d2	9.526	9.61358	9.57944	9.71172	9.79932	9.65798	657.089	0.149562	0.119243	0.151784	0.340254
NM_001024508,NM_001308041	Brd9	10.348	10.421	10.4911	9.03677	8.89625	9.38036	817.052	-1.52365	0.190594	7.32851e-17	1.67386e-14
NM_001024512,NM_001177633,NM_172379	Fam149b	8.85515	8.96588	9.06802	9.11881	9.13753	9.01016	379.676	0.123568	0.138551	0.28362	0.518916
NM_001024526,NM_001080948,NM_001284521,NM_001284522,NM_001284523	Larp4	11.0413	11.5784	11.2855	11.4467	11.5645	11.0377	2445.51	0.0309944	0.157479	0.799644	0.814347
NM_001024539	Shc2	6.49503	6.50628	6.26855	6.50108	6.53849	6.44808	1.65188	0.0137363	0.242958	0.709581	1
NM_001024560	Snx32	8.15828	7.96583	8.2014	8.25419	8.27196	8.60724	171.338	0.294493	0.229833	0.0563198	0.253731
NM_001024602	Cep170b	7.34259	7.61688	7.53071	8.08067	8.10409	7.81086	92.9782	0.915177	0.312021	0.000214872	0.00510289
NM_001024604	Ankrd28	11.6189	12.1226	11.9099	12.056	12.2755	11.6452	3825.91	0.073271	0.162306	0.555583	0.604297
NM_001024606	Pdp2	8.09445	8.52267	8.32901	8.67083	8.69398	8.10908	207.031	0.134808	0.213207	0.303601	0.60252
NM_001024616	Rabl6	11.408	11.553	11.3214	11.3108	11.4031	11.036	2453	-0.137096	0.135571	0.227114	0.396124
NM_001024617,NM_001297591,NM_001297593,NM_001297596	Inpp4b	8.14263	8.33809	8.50325	9.14511	9.27	9.0704	308.674	1.13367	0.205307	2.26807e-09	1.54744e-07
NM_001024619,NM_001168539,NM_001168540,NM_001168541	Tsku	6.54579	6.74242	6.42531	6.7024	6.82779	6.52228	5.55081	0.04309	0.244315	0.429526	0.967645
NM_001024622	Pcnp	11.8074	11.7831	11.7034	11.5923	11.5943	11.6119	3139.75	-0.151742	0.0957779	0.0830284	0.191011
NM_001024624	Cdkl5	6.69117	6.71206	6.71043	6.78628	6.8687	6.77407	9.07143	0.0823583	0.247296	0.328772	0.829517
NM_001024626	Zfp873	7.99202	7.8238	8.03217	8.08647	8.02455	7.95013	123.052	0.07218	0.16935	0.562841	0.975914
NM_001024645	Lrrc16b	6.79727	6.87095	7.04339	7.22474	7.16418	7.0423	22.5668	0.257881	0.371829	0.0608195	0.222235
NM_001024698	Cpa2	6.79727	6.64381	6.85141	6.73211	6.64975	6.8044	8.77869	-0.026733	0.233989	0.720419	1
NM_001024699	Zbtb45	10.1474	10.1215	10.0619	9.93523	9.91382	10.1302	914.987	-0.104617	0.120015	0.315508	0.601523
NM_001024703	Mctp2	7.50296	7.70437	7.56455	7.88525	7.89749	7.82814	87.5217	0.422743	0.259605	0.0163573	0.113525
NM_001024707	Lrp3	6.49503	6.50628	6.49013	6.50108	6.42455	6.57911	2.05327	0.00409251	0.241358	0.924934	1
NM_001024712	Gm3696	7.02854	6.71206	6.5398	6.85792	6.99299	6.74172	12.2058	0.0327674	0.237423	0.637958	1
NM_001024716,NM_001039155,NM_001039156,NM_138579	Triobp	10.3309	10.542	10.5282	10.6615	10.6694	10.6572	1369.54	0.178273	0.117029	0.0846964	0.235755
NM_001024717	Gal3st3	6.26855	6.26855	6.49013	6.26855	6.26855	6.26855	0.303706	-0.00940211	0.245317	0.674752	1
NM_001024720	Hmcn1	6.26855	6.26855	6.5398	6.26855	6.61671	6.44808	1.40672	0.0122735	0.244298	0.640479	1
NM_001024721	BC094916	6.54579	6.43675	6.42531	6.43306	6.48906	6.44808	1.46989	-0.00609587	0.242401	0.869813	1
NM_001024726	Zfp607	8.2722	8.33809	8.35477	8.44666	8.45578	8.35998	195.227	0.111108	0.148427	0.353089	0.743873
NM_001024731	Gm20939	7.60821	7.59849	7.50456	7.61574	7.6461	7.6111	70.2639	0.0610708	0.181425	0.624798	1
NM_001024806	Cebpz	11.3845	11.5957	11.3749	11.3507	11.3755	11.1612	2511.82	-0.131	0.122486	0.217435	0.423532
NM_001024837,NM_130895,NR_004429,NR_021486	Adarb1	7.78477	7.63496	7.70466	8.13753	8.05165	7.77548	104.131	0.378455	0.272363	0.0289162	0.16487
NM_001024841	Gm128	7.3748	7.23186	7.27639	7.28821	7.33655	7.16984	39.6458	-0.0263762	0.201186	0.819037	1
NM_001024846,NM_009562	Zfp62	10.1583	10.3998	10.503	10.6197	10.8097	10.3385	1284.7	0.190515	0.16463	0.139481	0.322764
NM_001024848	Apol7b	6.66002	6.67939	6.49013	6.67044	6.5801	6.26855	3.90973	-0.0196603	0.241362	0.68312	1
NM_001024849	Gm14325	9.35182	9.45912	9.35611	9.26965	9.41631	9.21344	506.089	-0.0815622	0.127615	0.453891	0.727922
NM_001024851	Ankrd34a	6.26855	6.43675	6.42531	6.50108	6.26855	6.26855	0.661208	0.000342561	0.244276	0.98581	1
NM_001024853,NM_001024854,NM_001286203,NM_013896	Timm9	10.3384	10.2618	10.0293	9.78635	9.64392	9.83972	879.597	-0.467471	0.156849	0.000522094	0.00875777
NM_001024856,NM_001024857,NM_080788	Ttbk2	8.50554	8.79084	8.79815	9.12411	9.44496	8.85457	353.228	0.476436	0.251671	0.00804893	0.050781
NM_001024910,NM_001024911	Sept10	8.05564	8.03093	8.2014	7.84339	7.87906	8.02497	126.931	-0.212854	0.196868	0.126134	0.359226
NM_001024917	N4bp2	7.77765	8.99654	8.54065	9.11082	9.55233	8.04655	306.898	0.066657	0.246507	0.354193	0.570252
NM_001024918,NM_027689	Rfx4	6.42878	6.26855	6.42531	6.26855	6.42455	6.26855	0.460886	-0.00586004	0.244616	0.802649	1
NM_001024919	Bod1	9.62772	9.5125	9.35611	9.24076	9.01188	9.41148	518.114	-0.25031	0.176428	0.0634284	0.170774
NM_001024920	Trp53i13	9.17966	8.79787	9.0504	9.28151	8.98847	9.82447	454.933	0.289819	0.259633	0.0670992	0.213539
NM_001024922	Ddx49	11.0844	11.0103	10.8406	10.7577	10.5844	10.6486	1672.42	-0.295188	0.130134	0.00890859	0.053677
NM_001024926	Cyb5d2	7.84689	7.81622	7.91684	7.88525	7.87906	7.92672	106.482	0.0395212	0.163211	0.747447	1
NM_001024927,NM_001081641	Pitpnm3	6.42878	6.26855	6.26855	6.26855	6.26855	6.44808	0.357876	0.00086048	0.244787	0.983067	1
NM_001024928	Zfp667	7.67292	7.95913	7.85466	7.74708	7.741	7.80212	95.3287	-0.0740309	0.181941	0.561628	0.974469
NM_001024931,NM_001039167,NM_001039168,NM_001285436,NM_001285437,NM_001285438	Rbfox3	6.26855	6.26855	6.26855	6.43306	6.5801	6.44808	0.968027	0.0327424	0.24785	0.147762	1
NM_001024932	Pilrb2	7.45565	7.56071	7.58107	7.75478	7.89138	8.23156	92.2305	0.726946	0.337154	0.0021592	0.0292589
NM_001024945,NM_023268	Qsox1	11.1366	10.9334	11.0345	10.9829	10.806	10.9008	1853.88	-0.121731	0.115233	0.230192	0.444902
NM_001024950	Zfp563	7.94971	7.99882	7.96432	8.18122	8.12446	8.04655	132.781	0.179029	0.175254	0.174667	0.511014
NM_001024952	Rc3h1	10.447	10.5287	10.5442	10.689	10.6797	10.6093	1386.3	0.144062	0.104564	0.127197	0.304652
NM_001024954	Pbx4	8.8521	8.34797	8.77976	8.34225	8.31175	8.65693	240.77	-0.190408	0.214398	0.171127	0.370543
NM_001024955,NM_001077495	Pik3r1	11.2069	11.299	11.2954	11.3879	11.5481	11.2094	2421.32	0.100498	0.12214	0.344024	0.462753
NM_001025067	Lrig2	9.07973	9.22006	9.30853	9.52195	9.69552	9.34584	519.362	0.322938	0.17199	0.01839	0.0767221
NM_001025093,NM_001284369,NM_001284370,NM_001284371,NM_001284372,NM_001284373,NM_001284374,NM_001284376,NM_009715	Atf2	10.3374	10.6365	10.5739	10.5795	10.7244	10.4266	1351.17	0.0488266	0.132203	0.662557	0.800575
NM_001025102,NM_173750	Arl14ep	9.78199	9.7475	9.8316	9.72213	9.7284	9.74367	719.564	-0.0547374	0.107636	0.570381	0.737496
NM_001025103	Cracr2b	9.31729	8.8393	9.03512	8.04524	8.20748	8.73865	295.42	-0.85635	0.329563	0.000576445	0.00855863
NM_001025156,NM_029955	Ccdc93	9.56867	10.0226	9.75242	9.93225	10.1738	9.59634	780.419	0.0867772	0.169978	0.490471	0.608777
NM_001025163,NM_001112805,NM_177888	Zfp78	7.18768	7.33478	7.16841	7.15604	7.35716	7.2187	36.3654	0.0163336	0.205417	0.886419	1
NM_001025192,NM_001276263,NM_009988	Cxadr	7.40593	7.67886	7.47771	7.17025	7.35716	7.33672	51.4892	-0.293684	0.313689	0.066571	0.240838
NM_001025245,NM_001025251,NM_001025254,NM_001025255,NM_001025256,NM_001025258,NM_001025259,NM_010777	Mbp	10.9908	11.1145	11.0575	11.2843	11.3301	11.036	2107.11	0.142851	0.123553	0.180709	0.380087
NM_001025246	Trp53i11	8.7702	8.87289	8.92036	8.96448	8.89063	9.18959	349.339	0.157515	0.154938	0.201061	0.407526
NM_001025250,NM_001025257,NM_001110266,NM_001110267,NM_001110268,NM_001287056,NM_001287057,NM_001287058,NM_009505	Vegfa	9.70778	10.2754	9.98046	9.5476	9.82702	9.75779	787.041	-0.234581	0.18582	0.0877995	0.212385
NM_001025261,NM_001025262,NM_001025263,NM_001025264,NM_009412	Tpd52	11.2254	11.0679	11.2744	11	10.8177	11.2971	2079.7	-0.105633	0.143503	0.366066	0.575767
NM_001025296,NM_010044,NR_104263	Dffa	9.75502	9.87962	9.69281	9.78965	9.75142	9.66443	718.062	-0.0375231	0.118137	0.716028	0.835275
NM_001025305,NM_001286340,NM_009334	Tfap2b	6.26855	6.26855	6.42531	6.26855	6.26855	6.26855	0.151853	-0.0076117	0.245193	0.829583	1
NM_001025307,NM_001286543,NM_011502,NM_152220	Stx3	9.84502	9.6291	9.9567	11.012	11.0082	11.4193	1445.26	1.45899	0.183459	1.13357e-16	2.45286e-14
NM_001025309,NM_144859	Pja2	10.3352	10.5682	10.6173	10.9124	10.9586	10.5791	1487.55	0.269235	0.160709	0.0373631	0.138846
NM_001025310,NM_001025311,NM_001289547,NM_001289548,NM_001289549,NM_016973,NR_110347	St6galnac6	10.5461	10.4199	10.4322	10.4254	10.3454	10.4736	1240.91	-0.0471305	0.107483	0.624609	0.776281
NM_001025312,NM_133865	Dclre1b	9.93392	10.1986	10.0693	10.1567	10.2838	10.1147	971.886	0.102284	0.126279	0.345419	0.558146
NM_001025313,NM_009318	Tapbp	12.553	12.3033	12.4141	12.3611	12.3044	12.7358	5457.08	0.0368863	0.135365	0.736267	0.847897
NM_001025358,NM_001025359,NM_001025360,NM_001025361,NM_001025362,NM_001025363,NM_001081959,NM_008450	Klc1	10.6611	10.5861	10.5953	10.6362	10.5945	10.7504	1443.54	0.0423566	0.104923	0.65593	0.796483
NM_001025364,NM_013648	Rtn2	6.84275	6.67939	6.737	6.92137	6.75974	6.62692	9.45501	0.0165657	0.233056	0.82623	1
NM_001025365	Miip	10.8726	10.6183	10.7201	10.5293	10.4712	10.8017	1485.46	-0.104093	0.135653	0.343532	0.563952
NM_001025371	Serinc4	6.77292	6.50628	6.42531	6.75997	6.61671	6.66896	5.34138	0.0337753	0.242006	0.54124	1
NM_001025372,NM_007407	Adcyap1r1	6.90462	6.77089	6.83048	6.7024	6.61671	6.95774	10.9972	-0.0360764	0.235295	0.632689	1
NM_001025373	Zfp943	8.8243	8.99654	9.08788	9.01118	9.02472	9.08668	372.194	0.063725	0.137013	0.576582	0.774361
NM_001025375,NM_001025376,NM_023191	Wdr61	11.2611	11.1942	11.004	10.8603	10.7428	10.8113	1885.56	-0.331859	0.127951	0.00310181	0.0265301
NM_001025378,NM_001271526,NM_008765	Orc2	11.0341	11.3399	11.1794	10.9829	11.0858	10.7108	1995.55	-0.207212	0.149656	0.0886018	0.242898
NM_001025379	Sema3g	6.42878	6.50628	6.5398	6.81126	6.6801	6.74172	5.251	0.154653	0.311287	0.0285263	0.192175
NM_001025383,NM_001025383_1	Gm14685	6.26855	6.43675	6.26855	6.26855	6.42455	6.26855	0.32523	-0.000588632	0.244812	0.983623	1
NM_001025388,NM_001025388_1	Eno1b	13.2774	12.5567	12.5875	11.9506	11.5555	12.9502	6011.9	-0.267237	0.297068	0.0825302	0.232135
NM_001025391,NM_015752	Sufu	9.93392	10.1392	9.92304	10.1605	10.1429	9.88082	900.617	0.0551866	0.132698	0.622709	0.774935
NM_001025392,NM_001025393,NM_153787	Bclaf1	12.3751	12.6395	12.4949	12.5357	12.6469	12.2479	5626.82	-0.0149671	0.129819	0.890331	0.793384
NM_001025395,NM_009271	Src	9.63296	9.25825	9.06802	10.4526	10.1907	9.65798	740.138	0.812528	0.284949	0.00031378	0.00458544
NM_001025426,NM_001170567,NM_177786	Depdc5	9.4446	9.79464	9.72763	9.81739	9.98016	9.64934	710.842	0.13081	0.153815	0.2845	0.500525
NM_001025427,NM_001039356,NM_001166535,NM_001166536,NM_001166537,NM_001166539,NM_001166540,NM_001166541,NM_001166542,NM_001166543,NM_001166544,NM_001166545,NM_001166546,NM_016660	Hmga1	12.2382	12.3686	12.4432	12.1707	11.9798	11.7764	4488.12	-0.319525	0.14603	0.00980003	0.0464961
NM_001025428,NM_001025429,NM_001025430,NM_001199203,NM_001199204,NM_001199205,NM_027569	Spag9	10.7405	10.9686	11.0413	11.1561	11.3061	10.9833	1958.82	0.191968	0.14263	0.103171	0.219216
NM_001025431,NM_145534	Btbd3	8.03289	8.19667	8.09643	8.0332	8.19323	7.81953	136.396	-0.0756478	0.179135	0.545601	0.965543
NM_001025432	Crebbp	7.94971	8.80834	8.60543	9.11349	9.54882	8.40368	315.037	0.369226	0.431175	0.037102	0.139278
NM_001025438,NM_001025439,NM_001293663,NM_001293664,NM_001293665,NM_001293666,NM_023813	Camk2d	8.58612	8.98742	8.73586	9.03677	9.04249	9.07368	343.192	0.275232	0.181819	0.0470564	0.162211
NM_001025444,NM_001025445,NM_025545	Aptx	9.40617	9.19926	9.28519	9.29562	9.3592	9.32962	491.64	0.0274645	0.123646	0.79788	0.99976
NM_001025559,NM_001025560,NM_001277326,NM_001277327,NM_001277328,NM_011445	Sox6	8.5598	8.95029	9.07799	8.58721	8.80339	8.56041	296.58	-0.188888	0.198207	0.167757	0.365674
NM_001025561,NM_001025562,NM_019700	Pus1	11.1194	10.9701	10.8204	10.6775	10.485	10.6291	1631.47	-0.35269	0.141184	0.00361089	0.0295904
NM_001025565,NM_001042577,NM_010714	Lhx9	6.26855	6.26855	6.26855	6.43306	6.26855	6.26855	0.167255	0.00763439	0.245189	0.797821	1
NM_001025567,NM_130865	Dmbx1	6.26855	6.26855	6.26855	6.26855	6.26855	6.44808	0.199229	0.00796508	0.245209	0.797821	1
NM_001025568,NM_001159952,NM_001159953,NM_001159955,NM_001159956,NM_001159957,NM_001159960,NM_011054	Pde1c	7.28623	7.18983	7.01245	7.68339	7.60726	7.5353	51.396	0.994065	0.377504	0.000465973	0.00761665
NM_001025570,NM_011127,NM_175686	Prrx1	6.62609	6.26855	6.6516	6.75997	6.88809	6.66896	6.61197	0.0949962	0.264551	0.121919	0.474276
NM_001025571,NM_021309	Sh2d2a	7.26264	7.31016	7.58107	7.35879	7.63073	7.51257	54.9147	0.0958611	0.218324	0.425899	0.959761
NM_001025572	Ankrd12	9.65548	10.2089	10.0581	10.318	10.5147	10.2545	1020.6	0.31951	0.192379	0.0280636	0.115653
NM_001025573	2010107G12Rik	6.86413	6.71206	6.94595	6.83509	6.82779	6.93479	13.0815	0.0113567	0.227004	0.897561	1
NM_001025576	Ccdc141	6.84275	6.91493	6.90992	6.63562	6.73475	6.52228	9.85478	-0.208135	0.359001	0.0387418	0.277315
NM_001025577	Maf	6.69117	7.11451	7.04339	7.27589	7.37733	7.44111	32.9115	0.779951	0.685991	0.0084618	0.107342
NM_001025582,NM_001286986,NM_001286987,NM_026013	Dram2	9.50895	9.42609	9.51372	9.48564	9.44307	9.60307	577.072	0.0264284	0.118219	0.801106	0.794152
NM_001025586,NM_001025587,NR_104434	Nr2c2ap	10.3896	10.1338	10.1342	9.87753	9.65862	10.246	943.416	-0.212449	0.183455	0.11525	0.286411
NM_001025589,NM_011266	Rfxank	9.29527	9.24564	9.31692	9.3257	9.44307	9.50814	511.402	0.139806	0.126683	0.199297	0.354237
NM_001025594,NM_027947	Zbtb43	9.02692	9.23801	9.19916	9.37518	9.53824	9.23397	476.007	0.223112	0.158521	0.0782716	0.235232
NM_001025597,NM_001301863,NM_001301865,NM_001301866,NM_001301868,NM_009578	Ikzf1	12.7689	12.9172	12.974	12.9816	13.0751	12.8523	7658.75	0.0684471	0.111313	0.489587	0.679321
NM_001025599,NM_001286726,NM_001286727	Trim26	9.16269	9.28807	9.40016	9.60695	9.58524	9.58277	552.56	0.322369	0.142042	0.00773905	0.0534711
NM_001025600,NM_018770,NM_207675,NM_207676	Cadm1	6.69117	6.91493	6.9282	6.87984	6.95992	6.83303	13.8081	0.0283801	0.2286	0.746523	1
NM_001025602,NM_001294171,NM_010743	Il1rl1	10.0479	10.1215	10.223	10.2646	10.3693	10.0974	1020.27	0.101714	0.126277	0.349152	0.677458
NM_001025605	Gm527	6.86413	6.71206	6.87158	7.03166	6.95992	6.9799	15.5978	0.159713	0.283593	0.143731	0.527127
NM_001025606	Tmem171	6.69117	6.55955	6.49013	6.26855	6.48906	6.57911	2.83723	-0.0360699	0.245247	0.39989	1
NM_001025608,NM_001277195,NR_102343,NR_102344	Szrd1	11.6649	11.7606	11.5592	11.6461	11.5306	11.6409	3029.52	-0.0493608	0.10602	0.608062	0.701486
NM_001025610,NM_001276398,NM_027836	Ms4a7	6.49503	6.64381	6.71043	6.78628	6.73475	7.0423	9.21771	0.144148	0.295338	0.0652658	0.325519
NM_001025612	Snx22	7.43607	7.90404	7.93487	7.44522	7.71267	7.83668	86.1292	-0.0701108	0.213127	0.543751	0.833406
NM_001025613,NM_001025614	Otud7b	10.678	10.8062	10.553	10.9422	10.9255	10.378	1545.13	0.0610216	0.155071	0.614912	0.780735
NM_001025615,NM_001289436,NM_026202	Ccdc50	11.0249	11.2494	11.3286	11.321	11.5039	11.1059	2307.67	0.084566	0.138286	0.455274	0.521625
NM_001025617,NM_001025618,NM_001267591,NM_001267592,NM_029502	Cant1	10.7864	10.758	10.6965	10.9101	10.7796	10.8237	1624.49	0.0836786	0.103113	0.372198	0.581173
NM_001025779,NM_011799	Cdc6	11.5324	11.6069	11.5592	11.1083	11.2414	11.0822	2497.39	-0.410564	0.111808	5.88578e-05	0.000848656
NM_001025947,NM_001276340,NM_001276341,NM_152816,NR_075074	Dnm1l	11.1692	11.4072	11.3464	11.4796	11.5459	11.1888	2481.84	0.0802336	0.131474	0.473365	0.608622
NM_001026211,NM_001286972,NM_001286973,NM_026332	Dnajc19	10.6989	10.421	10.4437	10.0632	9.86968	10.3047	1133.29	-0.404864	0.179519	0.00504986	0.0374528
NM_001026212,NM_019561	Ensa	11.255	11.1773	11.2508	11.0542	11.1388	11.1844	2165.88	-0.0917671	0.100582	0.315626	0.41729
NM_001026214,NM_001286049,NM_001286058,NM_007647	Entpd5	10.3342	10.6135	10.3678	10.803	10.8292	10.5297	1393.57	0.24631	0.151005	0.0465997	0.159964
NM_001029836,NM_001287101,NM_001287102,NM_001287103,NM_033525	Npnt	6.49503	6.43675	6.58161	6.75997	6.73475	6.62692	4.75523	0.108928	0.273048	0.084467	0.38129
NM_001029837,NM_001164049,NM_001164050,NM_001164051,NM_001164052,NM_008840	Pik3cd	11.8291	12.2283	12.229	12.1619	12.2966	12.2953	4493.28	0.11051	0.134718	0.325726	0.540215
NM_001029838,NM_148950	Pknox2	6.49503	6.50628	6.26855	6.50108	6.26855	6.44808	1.20072	-0.00470601	0.243516	0.870981	1
NM_001029841,NM_009192	Sla	12.0398	11.8694	11.8789	12.1342	12.0782	12.1293	4016.86	0.162845	0.104564	0.0847923	0.193474
NM_001029842,NM_134038	Slc16a6	10.3824	10.9411	10.8334	10.9627	11.0352	10.7261	1668.1	0.124264	0.161202	0.318996	0.537284
NM_001029843,NM_001029844,NM_011705	Vrk1	12.2351	12.186	12.1915	11.8336	11.8008	12.1624	4173.87	-0.216404	0.13461	0.0541115	0.143834
NM_001029850,NM_001083320,NM_001083321,NM_001286784,NM_001286785,NM_001286786,NM_001286788,NM_010367,NR_104594	Magi1	6.72012	6.77089	6.83048	6.67044	6.80611	6.77407	9.21885	-0.0152642	0.230847	0.845749	1
NM_001029855,NM_011190	Psme2	12.3598	11.8682	11.9065	11.616	11.3843	11.9699	3623.56	-0.282288	0.199548	0.0530502	0.118181
NM_001029856	Atad5	10.3309	10.9557	10.8057	10.7809	10.9626	10.5297	1565.57	0.0195929	0.160233	0.803791	0.891644
NM_001029868,NM_001290540	Pdzd4	8.6761	8.44739	8.62634	8.80069	8.77609	8.92913	280.936	0.273872	0.169527	0.0402712	0.14672
NM_001029872	Itgad	6.96066	6.99444	7.49569	7.54346	7.63845	7.72024	53.5384	0.688827	0.632916	0.0105425	0.122853
NM_001029873	Unc13a	6.72012	6.97546	6.94595	7.06478	7.23737	6.86021	19.5227	0.126672	0.266113	0.193616	0.455703
NM_001029876	Urb2	10.0878	10.4473	10.0803	10.1844	10.2595	9.67511	980.221	-0.101179	0.171059	0.42108	0.622452
NM_001029877	Nova2	6.49503	6.26855	6.42531	6.43306	6.42455	6.57911	1.38447	0.0170469	0.243823	0.607223	1
NM_001029878	Lonrf2	6.8205	6.89335	6.98004	6.43306	6.5801	6.44808	8.50852	-2.26385	0.994407	0.00102221	0.0206594
NM_001029889	Gm608	9.8967	10.4646	10.3416	10.5468	10.8709	10.4404	1253.89	0.296625	0.203705	0.0446728	0.155817
NM_001029890	Mex3a	8.70025	8.84946	8.60893	8.8272	8.94313	8.50193	289.235	0.0405821	0.163453	0.741404	0.889022
NM_001029893	Psg26	6.42878	6.26855	6.42531	6.26855	6.26855	6.52228	0.708957	0.00220065	0.244278	0.916886	1
NM_001029895,NM_001136054,NM_001271343,NM_013799	Ate1	10.1667	10.361	10.3827	10.6462	10.701	10.3923	1251.95	0.250595	0.145649	0.0386626	0.163871
NM_001029912	Zswim5	6.79727	6.82329	6.83048	7.71569	7.51635	7.46551	39.2819	2.44599	0.416248	2.55681e-10	4.19251e-08
NM_001029929	Zmynd15	6.42878	6.26855	6.42531	6.55318	6.26855	6.44808	1.01149	0.0141021	0.244334	0.602282	1
NM_001029933	Zfp114	6.97829	6.89335	7.04339	7.19795	7.33655	6.83303	24.2977	0.123949	0.260732	0.221217	0.666905
NM_001029934	Usp32	9.99205	10.3506	10.317	10.3372	10.6146	10.0654	1106.1	0.0900341	0.160887	0.466718	0.661277
NM_001029935	Trim38	6.26855	6.26855	6.42531	6.43306	6.26855	6.44808	0.518337	0.00736312	0.244648	0.72422	1
NM_001029936,NM_001281818	Specc1	9.58502	9.97653	9.88856	10.3628	10.4434	9.82639	908.429	0.335356	0.219925	0.0314573	0.15398
NM_001029938	Rilp	7.17449	7.04838	6.99644	7.22474	7.28284	7.35043	32.4643	0.274245	0.331027	0.073458	0.311019
NM_001029978	Tceal3	7.59139	7.44893	7.43127	6.81126	6.84863	6.62692	34.2227	-2.44236	0.461497	7.71197e-09	5.70637e-07
NM_001029979	Safb2	11.4186	11.7167	11.6545	11.5032	11.7155	11.6808	2993.63	0.0272005	0.121653	0.798235	0.813574
NM_001029982	Sec23ip	11.1293	11.4133	11.2797	11.2466	11.3301	11.0103	2268.38	-0.0594436	0.129293	0.587454	0.74929
NM_001029983	Man1b1	11.4948	11.6252	11.4877	11.4561	11.5057	11.4136	2741.53	-0.0688806	0.100698	0.451192	0.545054
NM_001029984	Fcrlb	6.69117	6.71206	6.58161	6.55318	6.64975	6.74172	5.74053	-0.00585072	0.236039	0.925506	1
NM_001029985	Kcp	6.49503	6.26855	6.58161	6.75997	6.53849	6.8044	4.67422	0.0885999	0.263745	0.0891014	0.46721
NM_001029987	Doxl2	6.42878	6.43675	6.42531	6.26855	6.42455	6.52228	1.03419	0.00218072	0.243327	0.942762	1
NM_001029988	Fat2	6.26855	6.26855	6.49013	6.26855	6.26855	6.26855	0.303706	-0.00940211	0.245317	0.674752	1
NM_001029990	Mettl17	9.63296	9.35292	9.40409	9.3142	9.27854	9.70252	557.078	-0.0187702	0.154175	0.874078	0.832561
NM_001029993,NM_001029994	Zc3h18	11.2294	11.5903	11.3699	11.5715	11.6173	11.2888	2650.95	0.0720946	0.136761	0.527685	0.649798
NM_001030014	Mcat	10.2608	10.0559	10.0128	9.84936	9.57147	9.72324	827.56	-0.393709	0.158239	0.00301346	0.0220973
NM_001030274	Ndufs5	11.2098	10.7527	10.7669	10.4722	10.2552	10.818	1563.5	-0.301246	0.205868	0.0421793	0.149793
NM_001030289	Mmp27	6.62609	6.67939	6.80869	6.43306	6.75974	6.57911	5.93333	-0.041071	0.242506	0.486246	1
NM_001030294	Olfm4	7.30921	7.21809	7.58107	7.12682	7.44469	7.64198	50.397	0.0270507	0.215886	0.797873	1
NM_001030296	Prr7	7.85359	7.76169	7.7476	7.71569	7.67619	8.3205	104.865	0.102979	0.21924	0.39697	0.701908
NM_001030307	Dkc1	12.4743	12.456	12.2682	12.1042	12.0764	11.7136	4567.4	-0.372674	0.154834	0.00412604	0.0256223
NM_001031621	Abca17	6.26855	6.50628	6.61839	6.43306	6.48906	6.26855	1.57698	-0.0201352	0.244438	0.523412	1
NM_001031664	Nudt10	6.26855	6.26855	6.42531	6.43306	6.61671	6.57911	1.66872	0.0508903	0.251305	0.0996807	1
NM_001031667	Gsk3a	11.9441	12.0598	12.0527	11.9727	11.9266	12.0342	3941.3	-0.0360617	0.0970631	0.683113	0.813574
NM_001031772	Lin28b	6.42878	6.26855	6.42531	6.26855	6.53849	6.44808	0.960886	0.012991	0.244245	0.631371	1
NM_001031808	Mrpl41	10.6457	10.4154	10.2687	10.0848	9.8052	10.3819	1103.46	-0.271283	0.194267	0.0569932	0.211974
NM_001031814	Smg1	10.7316	11.355	11.2492	11.6703	11.9577	11.3357	2610.64	0.428948	0.233972	0.0111046	0.0621707
NM_001032298	Bglap2	6.72012	6.79777	6.87158	6.73211	6.73475	6.83303	9.97921	-0.0236508	0.230783	0.769656	1
NM_001032378,NM_001305157,NM_001305158,NM_008816	Pecam1	11.6954	11.4716	11.641	12.2238	12.1107	11.9942	3619.99	0.483091	0.131148	4.28486e-05	0.000550221
NM_001032413,NM_001032414,NM_001289600,NM_001289601,NM_028460,NM_152799	Pear1	9.87626	9.61942	9.65547	10.82	10.5852	10.4466	1063.32	0.986733	0.169777	4.77827e-10	3.68678e-08
NM_001032727,NM_001285840,NM_001285841,NM_001285842,NM_001285843,NM_001285844,NM_176998,NM_178765	Sybu	6.26855	6.26855	6.26855	6.26855	6.26855	6.52228	0.398457	0.00981427	0.24535	0.595685	1
NM_001033039	Klhdc9	7.36419	7.11451	7.19365	7.06478	7.08356	7.0423	29.7966	-0.179829	0.270591	0.161559	0.408817
NM_001033040	Gm166	7.42612	7.11451	7.20598	7.31236	7.40678	7.48932	44.0986	0.138354	0.237972	0.268235	0.670364
NM_001033041	Acmsd	7.38529	7.67886	7.59733	6.94111	7.28284	7.00134	45.919	-1.04663	0.478907	0.00130469	0.0165473
NM_001033042	Lrrc14b	6.26855	6.26855	6.42531	6.55318	6.48906	6.44808	1.15362	0.0346051	0.247321	0.218215	1
NM_001033043	Rnf17	7.41608	7.57977	7.65997	7.43484	7.43535	7.75737	65.5188	-0.00512038	0.197703	0.962838	1
NM_001033122	Cd69	9.8967	9.54359	9.58464	8.83375	9.05504	9.20751	529.636	-0.730623	0.204855	3.29536e-05	0.000624272
NM_001033123,NM_001033123_1,NM_001033123_2	Gm14288	6.8205	6.26855	6.26855	6.55318	6.53849	6.77407	4.45052	0.0100419	0.242512	0.793572	1
NM_001033126,NM_001042564,NM_001286753	Cd27	10.3105	9.86335	9.95137	8.87873	8.74196	8.61641	602.718	-1.61031	0.197413	1.93153e-17	4.37463e-15
NM_001033128	Bbs1	7.46529	7.57028	7.80239	7.74708	7.78891	7.37724	74.8225	0.0252673	0.202173	0.829544	1
NM_001033132,NM_001168592	Commd6	9.82381	9.34586	9.36017	9.34389	9.09933	9.59634	552.306	-0.116237	0.181106	0.365199	0.618427
NM_001033135	Rnf149	9.96189	10.0138	10.1045	9.79458	9.81688	9.90456	832.002	-0.184094	0.118646	0.0767686	0.241137
NM_001033136	Rmdn3	10.7194	10.6545	10.5765	10.2811	10.2477	10.3584	1282.99	-0.35612	0.117741	0.00075222	0.0090707
NM_001033139,NM_001167831	AI846148	9.37716	9.12943	9.27876	9.3257	9.15625	9.30769	470.862	-0.00118744	0.132907	0.990449	1
NM_001033140	Sdhaf1	9.69279	9.54359	9.61205	9.36853	9.12095	9.53659	573.698	-0.246815	0.166913	0.0594227	0.165379
NM_001033141	Ecscr	6.58851	6.55955	6.76211	6.55318	6.82779	6.74172	6.52903	0.0370011	0.240265	0.561342	1
NM_001033142	Rnf166	11.1668	10.7306	11.0826	11.0912	10.9691	11.4486	2039.92	0.124595	0.160943	0.317758	0.532351
NM_001033145	1190002N15Rik	9.98252	10.1646	10.2108	9.89294	9.82557	9.74164	861.573	-0.295952	0.136496	0.0112707	0.0628437
NM_001033148	1700029J07Rik	7.0122	6.82329	7.19365	7.09644	7.21369	7.16984	26.1235	0.106395	0.243304	0.319358	0.621091
NM_001033149	Ttc9	6.26855	6.67939	6.42531	6.67044	6.61671	6.44808	3.15561	0.0212397	0.24308	0.604061	1
NM_001033150	Plekhm2	9.75181	9.87962	9.73387	9.86195	9.84138	9.77377	748.952	0.0349711	0.113273	0.728729	0.842539
NM_001033155	Dnajb14	8.6621	8.53978	8.69705	8.53114	8.54609	8.76755	256.209	-0.0169146	0.146948	0.884613	0.948818
NM_001033156	Fbxo33	10.2641	10.3725	10.2941	10.4063	10.319	10.5025	1166.37	0.091435	0.112043	0.361671	0.690436
NM_001033157,NM_001201330	5730507C01Rik	6.26855	6.26855	6.42531	6.50108	6.53849	6.26855	0.937521	0.0209063	0.245549	0.369446	1
NM_001033158,NM_001162923	Rasl12	6.66002	6.60438	6.80869	7.23782	6.90686	7.20274	17.6296	1.52749	0.734266	0.00129754	0.0305043
NM_001033159	Zfp597	8.87333	9.12391	9.07052	9.22854	9.31012	9.38559	434.246	0.297328	0.157663	0.0210734	0.109946
NM_001033161	Tradd	9.77095	9.67467	9.53179	9.4836	9.37121	9.75779	632.69	-0.0960573	0.148617	0.419633	0.670364
NM_001033162	Shcbp1l	7.13358	6.95592	6.99644	6.9969	7.05464	6.93479	21.1169	-0.0297859	0.218396	0.769415	0.998091
NM_001033163	Ephx3	6.26855	6.26855	6.42531	6.26855	6.42455	6.26855	0.302239	-7.34e-05	0.244812	0.983671	1
NM_001033164	2510002D24Rik	9.19882	9.14857	9.12437	9.0947	9.12808	9.16227	421.747	-0.0295049	0.118784	0.77548	0.983718
NM_001033165	Dnajc25	9.11553	9.26576	9.10259	8.71075	8.63064	8.60724	345.962	-0.651587	0.159469	5.00652e-06	0.000155244
NM_001033166,NM_001037279	2700094K13Rik	12.0641	11.7496	11.6336	11.3645	11.1635	11.6158	3009.66	-0.36171	0.182443	0.0117797	0.0647165
NM_001033167	Slc22a23	9.44659	9.63295	9.7008	9.63847	9.65374	9.12499	601.383	-0.0739539	0.16456	0.548173	0.651123
NM_001033168	1700066B19Rik	7.02854	6.93576	6.80869	7.12682	6.94273	7.13552	20.5906	0.120626	0.253349	0.254926	0.72017
NM_001033170	Fam83e	6.66002	6.74242	6.61839	6.67044	6.53849	6.52228	4.96305	-0.0488776	0.243744	0.428349	1
NM_001033171	Klrg2	6.54579	6.74242	6.61839	6.78628	6.84863	6.62692	7.20883	0.0700565	0.248501	0.316357	0.948307
NM_001033172,NM_001164367	Rab11fip2	8.40269	8.43824	8.5626	8.70717	8.88498	8.57463	250.504	0.285475	0.185737	0.0426779	0.152376
NM_001033173	Usp31	9.37087	9.70425	9.52459	9.70998	9.82413	9.40119	629.073	0.0920869	0.156375	0.451243	0.69771
NM_001033174	Osbp	11.6375	11.7487	11.7308	11.5819	11.6334	11.6687	3101.63	-0.0695315	0.096761	0.431896	0.530903
NM_001033175	Cln6	11.5147	11.3275	11.3926	11.243	11.1905	11.3647	2445.17	-0.12743	0.112612	0.201671	0.405638
NM_001033176	1700039E15Rik	6.49503	6.26855	6.5398	6.43306	6.26855	6.26855	0.940108	-0.019531	0.245375	0.3971	1
NM_001033178	Tmem181a	10.0029	10.0372	10.114	10.219	10.1795	10.2055	970.684	0.144198	0.108232	0.137347	0.319667
NM_001033181	Jrkl	8.35029	8.50097	8.61592	8.94052	8.81832	8.8157	272.899	0.445775	0.185199	0.00295648	0.0255526
NM_001033185	1700084C01Rik	6.26855	6.26855	6.26855	6.26855	6.53849	6.26855	0.451157	0.0101882	0.245386	0.556041	1
NM_001033186,NM_001177898,NM_001177899	Skap1	7.59983	7.68743	7.70466	7.89209	7.77543	8.19416	98.9218	0.384912	0.291292	0.029721	0.166138
NM_001033189,NM_001285865,NM_001285866,NM_001285867	C77080	6.97829	6.79777	6.99644	7.50531	7.44469	7.0423	31.106	1.029	0.620638	0.00352414	0.0341111
NM_001033192	Fam8a1	7.20065	7.67886	7.5562	7.84339	7.89749	7.39036	73.0321	0.163087	0.263262	0.188697	0.607213
NM_001033194	Gtf3c3	8.68995	9.14313	8.80725	9.0784	9.11856	8.46146	337.814	0.0158106	0.184832	0.898634	1
NM_001033196,NM_001291162	Znfx1	9.33466	9.93824	9.88156	10.0928	10.3119	10.0025	845.226	0.331013	0.21605	0.0319569	0.145078
NM_001033201	Ncbp1	11.8828	12.0601	11.8385	11.7214	11.7454	11.613	3456.04	-0.208473	0.11644	0.0425078	0.123147
NM_001033202	Usp30	9.17966	9.2071	9.33974	9.18112	9.2309	9.19858	453.732	-0.0394399	0.122498	0.709242	0.86729
NM_001033204	Rpusd3	8.69339	8.53125	8.43312	8.12074	8.13452	8.32622	198.901	-0.4636	0.213773	0.00474642	0.0491665
NM_001033205	Zfp575	6.99546	7.01289	7.20598	6.9969	6.95992	7.15287	23.7806	-0.0325701	0.219178	0.747264	1
NM_001033206,NM_001098636	Pwwp2b	8.52906	8.46549	8.38003	8.464	8.46354	8.5412	218.32	0.0312395	0.141134	0.786733	1
NM_001033207	Nlrc5	9.76778	9.83192	9.78582	9.69597	9.81251	9.51768	707.389	-0.102492	0.129029	0.350479	0.562109
NM_001033208	Myzap	6.77292	6.79777	6.94595	7.08078	6.88809	7.11778	17.3899	0.165311	0.29034	0.127335	0.489121
NM_001033209,NM_001199568	Xylb	7.98606	8.12834	7.95849	8.00875	7.95112	7.672	118.458	-0.133591	0.195655	0.30854	0.691632
NM_001033210	Pls1	9.839	9.56596	9.45997	10.6086	10.1031	9.87898	849.004	0.559997	0.251396	0.00290327	0.0295904
NM_001033213	Ttc7b	10.1104	10.1092	10.0827	10.5738	10.494	10.4601	1128.79	0.427145	0.113559	3.92356e-05	0.000847503
NM_001033217	Prickle1	8.64083	8.61012	8.38419	8.66344	8.54609	8.213	228.894	-0.0481545	0.172244	0.697642	0.828306
NM_001033219,NM_001168255	Slc45a4	10.222	10.3737	10.213	10.3683	10.3957	10.0686	1092.45	0.0126287	0.129926	0.913844	0.960885
NM_001033221,NM_001191012	G6b	10.5079	10.0109	9.7948	11.4576	11.0972	10.8314	1550.13	1.01502	0.257843	5.54384e-06	0.000160163
NM_001033222	Pdzd8	10.7573	11.1916	11.0212	11.3187	11.4648	11.0162	2115.19	0.212686	0.16806	0.10333	0.26707
NM_001033225	Pnrc1	10.9649	10.4154	10.8676	10.7957	10.6757	10.9479	1619.5	0.0290296	0.149567	0.808743	0.915734
NM_001033226,NM_001285895,NM_001285896,NM_001285897,NM_001285898	Calr4	6.62609	6.55955	6.5398	6.59704	6.53849	6.57911	3.49119	-0.00263254	0.238628	0.960253	1
NM_001033227	Slc5a10	6.26855	6.26855	6.26855	6.26855	6.26855	6.44808	0.199229	0.00796508	0.245209	0.797821	1
NM_001033228	Itga1	8.42392	8.76235	9.07301	9.00543	9.43738	8.97902	362.822	0.30552	0.261598	0.0575708	0.213473
NM_001033231	Fam195b	11.5435	10.9821	11.1913	11.0677	10.7796	11.6327	2252.69	-0.0275629	0.175924	0.818712	0.900277
NM_001033235,NM_001172168	Trim40	6.42878	6.26855	6.42531	6.26855	6.26855	6.26855	0.3105	-0.00945157	0.245321	0.669588	1
NM_001033236	Vcpkmt	8.6865	8.78377	8.47254	8.52293	8.40413	8.41969	237.927	-0.21161	0.175852	0.110848	0.387882
NM_001033237,NM_001145930,NM_001145931	Yeats2	9.914	10.32	10.169	10.1681	10.4694	9.7638	989.837	0.0123989	0.166527	0.921304	0.965543
NM_001033238	Cblb	9.25475	9.51041	9.49726	9.49582	9.7144	9.49611	578.602	0.131867	0.144546	0.264969	0.477999
NM_001033242	Cln5	10.4559	10.3668	10.3528	10.5263	10.3703	10.5506	1238.59	0.0827303	0.112096	0.408031	0.737152
NM_001033243	Ccdc114	7.26264	7.28483	7.35193	7.51499	7.20159	7.6215	48.5024	0.143131	0.24173	0.252075	0.533369
NM_001033244	Fancd2	9.50704	10.1405	9.97258	10.14	10.3524	9.40119	847.623	0.0604217	0.192989	0.625133	0.88038
NM_001033245,NM_001206390,NM_001206391,NM_001206392	Hk3	13.1164	13.0948	13.0857	12.5182	12.6657	12.8305	7508.24	-0.384808	0.125172	0.000534328	0.00682923
NM_001033247	Cfap44	6.58851	6.67939	6.61839	6.55318	6.5801	6.44808	3.74546	-0.0469007	0.244942	0.401594	1
NM_001033248	Gm266	6.26855	6.26855	6.26855	6.26855	6.26855	6.44808	0.199229	0.00796508	0.245209	0.797821	1
NM_001033249	Zfp583	7.21342	7.41611	7.4686	7.46566	7.55867	7.16984	49.2179	0.0338143	0.209271	0.76408	1
NM_001033251,NM_001177781,NM_001177782	Gpr174	7.32047	7.52148	7.47771	7.47573	7.37733	7.39036	52.694	-0.0278183	0.193064	0.814729	1
NM_001033253,NM_001159942	Plekhg1	7.04451	7.17533	7.33098	7.11178	7.54195	7.74821	46.278	0.243791	0.353038	0.069546	0.408414
NM_001033254,NM_001145854	Pak6	7.34259	7.20408	7.25356	7.41373	7.57512	7.15287	44.0671	0.113553	0.231363	0.340806	0.842784
NM_001033256	Spata5l1	8.45718	8.94401	8.68055	8.59113	8.63064	8.37105	255.673	-0.143009	0.187254	0.275891	0.513368
NM_001033257,NM_001195065,NM_001195066,NM_001195096	Phactr2	9.81309	9.9735	10.0331	10.1232	10.2488	10.0524	909.242	0.186103	0.131408	0.096455	0.296113
NM_001033258	Arfgef3	6.72012	6.79777	6.5398	6.83509	7.0245	6.52228	9.48796	0.059175	0.246376	0.357847	1
NM_001033259	Mcu	10.4231	10.3319	10.2318	10.437	10.3879	10.5948	1206.4	0.128101	0.121947	0.225478	0.432975
NM_001033260	Stox1	6.99546	6.99444	7.15548	7.21145	7.00892	7.00134	24.1972	0.0230992	0.217266	0.823529	1
NM_001033261	Zfc3h1	10.3886	10.7117	10.6165	10.9192	11.037	10.7861	1581.14	0.30724	0.14855	0.0134515	0.0712643
NM_001033262	March9	6.8205	6.82329	6.99644	7.22474	7.0245	7.35043	24.2017	0.619324	0.727563	0.0136318	0.105539
NM_001033263,NM_001301014	Agap2	10.569	10.3998	10.4653	10.7047	10.7892	10.6868	1411.43	0.236321	0.115475	0.0211421	0.0970097
NM_001033264,NM_001285777,NM_001285779	Gls2	7.69622	7.75368	7.62125	7.19795	7.37733	7.29431	60.9173	-0.819421	0.320296	0.000707131	0.0134898
NM_001033266	Gm525	6.26855	6.26855	6.26855	6.26855	6.26855	6.44808	0.199229	0.00796508	0.245209	0.797821	1
NM_001033267	Qrich2	6.26855	6.26855	6.42531	6.26855	6.26855	6.26855	0.151853	-0.0076117	0.245193	0.829583	1
NM_001033268	Fam120a	12.9644	13.1983	13.0714	13.011	13.0724	12.8826	8249.7	-0.0737102	0.110944	0.452908	0.541128
NM_001033270	Slc4a7	9.37507	9.99902	9.80668	10.0862	10.214	9.56908	788.636	0.145651	0.197736	0.275068	0.490479
NM_001033271	Tmem55b	10.6611	10.3401	10.5704	10.1245	9.97886	10.5757	1198.3	-0.208298	0.184335	0.123547	0.299206
NM_001033272	Spata13	10.2908	10.5049	10.3406	10.3338	10.5111	10.4614	1210.58	0.0488027	0.118032	0.638222	0.946006
NM_001033273	5031439G07Rik	10.7652	10.8289	10.8506	10.5993	10.65	10.6816	1550.39	-0.161911	0.102807	0.0817371	0.230694
NM_001033274	Brd1	11.3107	11.396	11.4753	11.4279	11.4736	11.3608	2566.51	0.0229968	0.102212	0.805534	0.750795
NM_001033275	Gxylt1	10.2653	10.7099	10.5902	10.7442	10.7541	10.7241	1446.43	0.171014	0.14468	0.150344	0.338009
NM_001033276	Kmt2d	10.8814	11.5362	11.4891	11.7877	11.9795	11.7531	2973.83	0.424982	0.206722	0.00736271	0.0476195
NM_001033277	Spryd3	9.77569	9.87638	9.74472	9.85881	9.78304	9.80712	749.082	0.0161577	0.110888	0.871122	0.933471
NM_001033279,NM_001044719,NM_001271511	D17Wsu92e	11.8883	12.0534	12.0109	11.9648	11.9521	11.9298	3852.14	-0.0321241	0.0977164	0.718927	0.699746
NM_001033284	BC026585	9.31292	9.13766	9.25492	9.19124	9.15857	9.24557	451.358	-0.0380836	0.123966	0.721106	0.875315
NM_001033285	Cdc42bpa	8.88531	9.27075	9.20823	9.50189	9.5258	8.79184	454.038	0.111716	0.197223	0.385558	0.618165
NM_001033286	Slc30a10	7.50296	7.70437	8.01557	7.50531	7.71267	7.7012	82.8348	-0.092085	0.212263	0.448049	0.854216
NM_001033288	Sbspon	6.49503	6.26855	6.42531	6.50108	6.26855	6.52228	1.20211	0.00871931	0.243678	0.765739	1
NM_001033289	Slc9a2	6.77292	6.74242	6.58161	6.87984	6.73475	6.62692	8.0846	0.0306184	0.23649	0.666212	1
NM_001033290	Gpr55	7.02854	7.50129	7.40229	7.34741	7.45394	7.27971	45.2415	0.0229945	0.21306	0.831668	1
NM_001033291,NM_001198573	Usp40	8.67261	8.84269	8.87795	9.00254	8.96198	8.85457	327.247	0.142374	0.1459	0.231531	0.500132
NM_001033292	Espnl	6.92387	7.17533	7.12898	7.18422	7.44469	7.44111	35.9904	0.378392	0.449118	0.0350048	0.194235
NM_001033293	Uap1l1	10.7022	10.6173	10.4265	10.3043	10.1896	10.5506	1274.23	-0.193531	0.14938	0.11123	0.280091
NM_001033294	Ddx31	9.36876	9.56999	9.47874	9.3142	9.41824	9.28261	534.302	-0.129664	0.130182	0.242974	0.492627
NM_001033297	Gm561	9.06933	8.82906	8.81027	8.41129	8.48657	8.87359	294.671	-0.285655	0.219921	0.0581068	0.211883
NM_001033298	Kiz	9.02423	8.94401	9.14108	8.95255	9.08227	9.00673	378.841	-0.0231763	0.130991	0.833294	1
NM_001033299,NM_001159683	Zfp217	10.8377	11.0665	11.1085	11.2152	11.3838	11.1529	2100.02	0.21191	0.133843	0.0623906	0.149196
NM_001033300	Gmps	11.8987	11.9393	11.7496	11.5571	11.4768	11.3141	3114.09	-0.384242	0.129265	0.000774902	0.00920026
NM_001033301,NM_001205355	Fhdc1	7.99794	8.27195	8.18208	8.1486	8.13952	8.07474	148.739	-0.0329067	0.16185	0.786148	0.886998
NM_001033302	Ciart	7.14745	7.13016	7.16841	7.17025	7.17685	7.524	35.6102	0.138842	0.248516	0.246108	0.527127
NM_001033303	Ampd1	6.26855	6.43675	6.26855	6.43306	6.26855	6.26855	0.3421	-0.000195278	0.244796	0.98333	1
NM_001033304	5330417C22Rik	6.77292	6.79777	6.49013	6.7024	6.8687	6.91095	9.65517	0.0670266	0.246431	0.351087	1
NM_001033305	Ndufb6	11.1243	10.5851	10.5635	10.2324	10.0657	10.5575	1360.53	-0.395016	0.226314	0.0152729	0.0777224
NM_001033306	Shb	7.87346	7.95913	7.77533	7.92566	7.86661	7.71076	102.995	-0.0310625	0.173472	0.798902	0.894678
NM_001033308	Themis2	9.66405	9.82353	10.0924	9.80766	9.97366	9.66443	772.726	-0.0375413	0.147834	0.748946	0.922337
NM_001033310,NM_001163456,NR_028088	Cox18	9.17483	9.27324	8.96688	9.0452	8.83896	8.77163	377.471	-0.246157	0.17563	0.0672898	0.232056
NM_001033311	Vsig10	7.93734	7.80859	8.05397	8.30872	8.32905	8.35442	150.734	0.580001	0.218242	0.00092771	0.0130998
NM_001033312	Fbxl18	7.42612	7.61688	7.69733	7.62444	7.84767	7.51257	73.8205	0.0767681	0.202648	0.531957	0.807041
NM_001033313	Pdap1	11.8012	11.858	11.6553	11.5012	11.4546	11.4634	3020.32	-0.278426	0.111592	0.0052647	0.0307049
NM_001033314	Ccdc61	9.94797	9.47857	9.7677	9.71694	9.48963	9.8435	694.979	-0.0402065	0.154497	0.737129	0.913705
NM_001033315	Hipk4	7.09038	7.08219	7.02809	7.06478	6.97666	7.2187	25.0741	0.0204427	0.214465	0.847339	1
NM_001033317	Cnga4	6.26855	6.26855	6.5398	6.50108	6.26855	6.44808	0.989298	0.00189789	0.244027	0.937265	1
NM_001033318	Cog7	9.9688	10.0314	9.94064	9.79622	9.94339	9.7253	810.628	-0.1452	0.122965	0.172185	0.32649
NM_001033319,NM_001195086	Ppfia1	10.8096	11.1274	10.9885	11.2825	11.2948	10.9601	2025.09	0.164966	0.145085	0.165818	0.296288
NM_001033320	Rltpr	9.31947	9.20449	9.21949	9.59754	9.60732	9.60531	547.63	0.396566	0.130418	0.000594798	0.00632984
NM_001033321	Tmem231	7.41608	7.70437	7.71916	7.65852	7.63073	7.6111	73.666	0.0115261	0.187868	0.925559	1
NM_001033322	Gucy1a2	6.54579	6.26855	6.26855	6.26855	6.26855	6.26855	0.475941	-0.0103026	0.245404	0.558841	1
NM_001033323,NM_001129787	Igsf9b	6.49503	6.26855	6.42531	6.26855	6.26855	6.26855	0.469147	-0.013007	0.245517	0.511048	1
NM_001033324	Zbtb16	7.47484	8.06837	7.86737	8.63725	8.99892	8.0394	176.286	1.08324	0.451131	0.000752991	0.0135665
NM_001033328	BC023829	8.97201	9.22006	9.07799	8.9704	8.94584	8.63457	362.945	-0.220329	0.17659	0.0991447	0.262593
NM_001033329,NM_001290384,NM_001290385	Arhgef9	6.94253	7.06548	7.10153	7.26338	7.24897	6.91095	26.3923	0.0942607	0.238083	0.369901	0.67606
NM_001033331,NM_001079876,NM_001284344	Gas2l3	9.31947	9.8134	9.80372	9.79129	10.0298	9.63409	712.634	0.117837	0.172074	0.354175	0.508695
NM_001033332,NM_001110013	Tmtc3	8.63007	9.23291	8.98293	9.21126	9.3592	8.4869	376.545	0.0511456	0.198624	0.674287	0.841599
NM_001033334	Syndig1l	6.54579	6.26855	6.42531	6.26855	6.48906	6.26855	0.928565	-0.00967202	0.244358	0.686718	1
NM_001033335,NM_001168294,NM_001168295	Serpina3f	7.14745	7.32255	7.3724	7.14157	7.21369	7.33672	37.9195	-0.0490306	0.209529	0.66517	0.914612
NM_001033336,NM_001163675,NM_001163676	Abcc4	10.821	11.174	10.9976	11.0315	11.1832	10.6858	1887.1	-0.016592	0.146135	0.893507	0.963061
NM_001033337	Ttc38	9.11805	8.80486	8.97493	8.95255	8.98584	8.9964	360.875	0.00545937	0.139006	0.963276	0.998345
NM_001033338	Rimbp3	7.02854	6.99444	6.99644	6.92137	7.13824	6.9799	20.9878	0.0128625	0.217258	0.901077	1
NM_001033339	Mmp25	7.11945	7.20408	7.28758	7.54346	7.62297	7.66209	52.7128	0.896062	0.338173	0.000501849	0.0102111
NM_001033341	Zfp407	8.9031	9.23035	8.9776	9.30261	9.46375	8.98948	427.976	0.185478	0.184744	0.167492	0.409798
NM_001033342	Cdc42bpg	9.2886	9.54973	9.36624	9.70299	9.80373	9.41916	595.073	0.220371	0.166894	0.0905019	0.216
NM_001033343	Sec31b	7.47484	7.47021	7.57285	7.3242	7.44469	6.9799	49.6003	-0.213694	0.292844	0.117453	0.462038
NM_001033344,NM_001160049	Dusp27	6.26855	6.43675	6.5398	6.26855	6.42455	6.26855	0.780789	-0.0154005	0.245061	0.498467	1
NM_001033345	Catip	6.58851	6.26855	6.71043	6.55318	6.5801	6.52228	3.35118	-0.011067	0.2411	0.808082	1
NM_001033347	D430041D05Rik	6.26855	6.43675	6.26855	6.26855	6.26855	6.26855	0.174844	-0.00787482	0.245209	0.829583	1
NM_001033348	Ralgapa2	9.50513	9.70242	9.44669	9.98781	10.1114	9.50334	703.839	0.277767	0.202614	0.0569827	0.159635
NM_001033349	Ankub1	6.26855	6.26855	6.42531	6.26855	6.26855	6.26855	0.151853	-0.0076117	0.245193	0.829583	1
NM_001033350	Bank1	7.02854	6.87095	7.18113	7.49555	7.67619	7.64198	46.8901	1.46726	0.407494	1.63165e-05	0.00050679
NM_001033352	Klhl21	9.8792	9.8957	9.84893	9.96614	9.87527	9.7876	792.105	0.00401872	0.111986	0.968815	0.889311
NM_001033355,NM_001167872,NM_001167873	Zfp568	9.52976	10.1606	9.84605	10.0862	10.3772	9.62309	853.61	0.11271	0.19266	0.383468	0.589141
NM_001033356,NM_001289692,NM_001289693	Ntn5	6.26855	6.26855	6.26855	6.26855	6.42455	6.26855	0.150386	0.00743165	0.245177	0.797821	1
NM_001033362	Gm614	6.54579	6.55955	6.71043	6.73211	6.80611	6.26855	5.35797	0.0235901	0.241296	0.646445	1
NM_001033367	Nlrc4	8.15828	8.39626	8.43312	8.44666	8.68745	8.39829	207.731	0.178178	0.187369	0.18543	0.528393
NM_001033369,NM_001111030	Acvr1c	6.42878	6.71206	6.61839	7.09644	7.16418	7.00134	14.9905	2.19984	0.741951	0.000133001	0.0042584
NM_001033371,NM_001170788,NM_001170789	Lrrc36	7.46529	7.31016	7.28758	7.06478	7.05464	7.09962	35.3427	-0.562379	0.429585	0.0131724	0.115862
NM_001033372	Gm648	6.42878	6.26855	6.42531	6.26855	6.26855	6.44808	0.509729	-0.00465046	0.244525	0.796754	1
NM_001033373	Cdk15	6.26855	6.43675	6.26855	6.26855	6.26855	6.26855	0.174844	-0.00787482	0.245209	0.829583	1
NM_001033375	A230046K03Rik	9.82381	10.1009	10.0948	10.1944	10.3262	10.11	960.998	0.177628	0.140498	0.128984	0.307652
NM_001033378	A430078G23Rik	7.52127	7.90404	8.0912	8.45969	8.68089	8.10229	156.673	0.753352	0.389666	0.00323939	0.038761
NM_001033379	Dcp1b	9.03229	8.91536	8.96149	8.98511	8.98321	8.91454	357.757	-0.0086371	0.124758	0.933669	1
NM_001033380	Itpripl2	9.74859	10.2643	10.0594	10.4169	10.6757	10.2826	1085.09	0.374987	0.200257	0.0137886	0.0724206
NM_001033382	Cacna2d4	6.88473	6.71206	6.68209	7.19795	7.18931	7.00134	18.9868	1.14856	0.673042	0.00304698	0.0393078
NM_001033383,NM_001290426	Zfp865	9.67426	9.71519	9.76922	9.78965	9.93806	9.64282	718.652	0.0680914	0.127366	0.532322	0.709714
NM_001033385	Tbc1d32	7.98008	7.95913	8.03766	8.09225	8.40818	7.86194	136.516	0.129101	0.203866	0.324377	0.543045
NM_001033389,NM_001290548	Fubp3	9.95634	10.1023	10.0519	10.0795	10.0995	10.0076	911.878	0.0233891	0.10952	0.811013	1
NM_001033391,NM_001170800,NM_001170801,NM_001170802	Ipcef1	7.5743	7.95913	7.77533	8.20777	8.56415	8.34883	144.967	0.953317	0.291829	6.99261e-05	0.00208352
NM_001033393	Tmem104	9.05621	9.22006	9.16693	9.46299	9.68918	9.36718	504.357	0.385992	0.168066	0.0051705	0.0398339
NM_001033394	Tmem88b	6.86413	6.67939	6.83048	6.97883	6.8687	6.86021	12.8694	0.0822862	0.243163	0.366858	0.886664
NM_001033399	Gfod1	9.23404	9.48072	9.40016	10.1192	10.1556	9.61645	691.68	0.636771	0.214163	0.000311817	0.00502287
NM_001033405	Treml2	11.7483	12.0184	11.7888	12.3167	12.2527	12.1431	4119.22	0.345269	0.130898	0.00244323	0.0220281
NM_001033408	Rbm44	6.97829	7.88986	8.13242	8.08647	8.09378	7.83668	109.226	0.0852732	0.240397	0.38057	0.787504
NM_001033409	Lgr6	6.26855	6.50628	6.58161	6.43306	6.26855	6.44808	1.32358	-0.0204878	0.24478	0.479641	1
NM_001033410	Rnf224	6.54579	6.43675	6.5398	6.43306	6.64975	6.66896	3.17206	0.0357325	0.244024	0.462558	1
NM_001033411	Gm826	6.26855	6.26855	6.26855	6.43306	6.26855	6.44808	0.366484	0.0103976	0.245358	0.601195	1
NM_001033415	Shisa3	6.54579	6.50628	6.26855	6.26855	6.42455	6.26855	0.976015	-0.020863	0.24556	0.377635	1
NM_001033416	Gal3st4	6.26855	6.26855	6.26855	6.50108	6.42455	6.44808	0.684125	0.0247776	0.246567	0.263636	1
NM_001033419	Ceacam16	6.49503	6.74242	6.42531	6.75997	6.78347	6.77407	6.62127	0.0933135	0.262616	0.141335	0.603812
NM_001033420	Dock1	9.17966	9.49352	9.45997	9.31189	9.52758	9.25707	519.9	-0.0104248	0.144636	0.92753	0.969069
NM_001033421	Pate2	6.54579	6.26855	6.49013	6.43306	6.42455	6.52228	1.49575	-0.00335014	0.242716	0.922438	1
NM_001033422	Thoc2	10.0256	10.7063	10.6538	10.7793	11.0822	10.4663	1460.41	0.19135	0.206041	0.168677	0.367078
NM_001033424	Fnd3c2	6.42878	6.26855	6.26855	6.26855	6.26855	6.26855	0.158647	-0.00769251	0.245198	0.829583	1
NM_001033430	Kdm7a	9.7028	9.96439	10.1701	10.1153	10.484	10.4772	1009.71	0.36134	0.195572	0.0156423	0.0914226
NM_001033431	Nlrp12	7.23839	7.47021	7.57285	7.37004	7.74797	7.73896	63.8498	0.165848	0.252237	0.200931	0.750733
NM_001033432	Heca	9.0134	9.49564	9.57771	9.82224	9.88084	9.33234	603.339	0.227382	0.219149	0.11659	0.288696
NM_001033433	Tmem102	6.54579	6.82329	6.5398	6.43306	6.7083	6.57911	4.82281	-0.0241171	0.241039	0.642309	1
NM_001033435,NM_001271372,NM_001271373,NM_001271374,NM_001271375,NR_073165	Milr1	10.3522	10.0138	10.2417	10.418	10.4555	10.6774	1177.32	0.277324	0.155115	0.0281031	0.133994
NM_001033436,NM_028139	Atxn7l1	9.47226	9.78083	9.83014	9.8462	9.98146	9.5805	718.976	0.0845682	0.154754	0.486616	0.605189
NM_001033437	Lsmem1	6.54579	6.43675	6.42531	6.50108	6.42455	6.57911	1.88522	0.0111149	0.242179	0.782708	1
NM_001033439,NM_001252132	Lrch1	9.18207	9.41939	9.55846	9.52195	9.57147	9.50093	560.993	0.12092	0.144735	0.306036	0.46348
NM_001033441	Alg10b	8.6621	9.93358	9.4352	9.74273	10.2293	8.90719	623.507	0.0477985	0.234383	0.573722	0.739877
NM_001033442,NM_001033442_1	Gm1604b	8.12145	7.75368	7.99873	7.71569	7.63073	8.06073	108.833	-0.122475	0.2149	0.335149	0.639251
NM_001033443	Cdkl4	6.96066	6.74242	6.80869	6.78628	6.84863	6.95774	13.0017	0.0150791	0.227769	0.861987	1
NM_001033444	Capn13	6.42878	6.50628	6.42531	6.26855	6.42455	6.26855	0.810574	-0.020833	0.245308	0.423016	1
NM_001033445	Garem	7.52127	8.27716	7.99306	7.88525	8.29863	7.35043	115.557	-0.0227645	0.219966	0.814779	1
NM_001033446	Arl14epl	6.26855	6.43675	6.42531	6.26855	6.26855	6.26855	0.326697	-0.00956904	0.24533	0.657154	1
NM_001033447	Gm960	6.42878	6.50628	6.26855	6.26855	6.26855	6.26855	0.508336	-0.0137262	0.245565	0.482593	1
NM_001033448	Ap5b1	8.72733	9.12391	8.9776	9.22362	9.42975	9.24557	420.009	0.360054	0.191486	0.0147581	0.0796433
NM_001033449,NM_001037812	Tmem237	8.77345	8.51836	8.54801	8.77364	8.55696	8.60724	257.991	0.0283109	0.151989	0.813865	0.903172
NM_001033450,NM_001301745	Mnda	9.07713	9.02059	9.34795	8.73204	8.83309	9.34315	397.415	-0.112964	0.188086	0.385396	0.59568
NM_001033451	Zfp408	8.81491	9.07034	8.92868	9.19124	9.26571	8.79584	377.385	0.130105	0.173345	0.310217	0.595257
NM_001033452	Accsl	6.84275	6.50628	6.58161	6.43306	6.26855	6.26855	3.18677	-0.0898923	0.267945	0.0169485	1
NM_001033453,NM_001098230,NM_001098231,NM_001290387,NM_001290391	Pdp1	8.62646	8.65373	8.60191	8.86603	8.80038	8.81964	284.99	0.231534	0.143315	0.0525055	0.198365
NM_001033457	Nom1	10.6577	10.9302	10.7425	10.6417	10.6581	10.4857	1504	-0.159513	0.12773	0.144934	0.329785
NM_001033458	Gm1673	7.18768	7.08219	7.07304	6.9969	6.94273	7.48932	29.6549	0.0357531	0.226315	0.70206	1
NM_001033460	Drc1	6.26855	6.43675	6.42531	6.43306	6.5801	6.52228	1.49395	0.0361244	0.246799	0.294476	1
NM_001033463	Tatdn2	10.2267	10.7279	10.5057	10.5632	10.6781	10.1759	1292.74	-0.00787426	0.157371	0.94629	0.988375
NM_001033464	Cracr2a	6.97829	7.18983	7.11538	7.40299	7.48117	6.8044	32.9292	0.0978329	0.249359	0.29877	0.597624
NM_001033465	6430531B16Rik	6.54579	6.43675	6.49013	6.63562	6.53849	6.7069	3.4373	0.0631036	0.251267	0.231379	1
NM_001033466	Zbtb2	9.27741	9.38769	9.34795	9.3529	9.27	9.31045	496.46	-0.0263488	0.117257	0.797191	0.999349
NM_001033468,NM_001145972	Adgrg5	7.38529	7.42717	7.62911	7.61574	7.49008	7.91882	69.6782	0.184482	0.252908	0.174229	0.435642
NM_001033469	Foxr1	6.26855	6.26855	6.26855	6.26855	6.42455	6.44808	0.349614	0.0100456	0.245341	0.617366	1
NM_001033472	A830080D01Rik	8.98317	9.2071	9.30432	9.41655	9.31427	9.23105	464.043	0.138703	0.149431	0.250312	0.484052
NM_001033474	Atxn7l3b	11.8991	11.9573	12.0226	11.8643	11.9352	11.8614	3734.3	-0.0653219	0.0959718	0.461846	0.658382
NM_001033475	Tmed8	8.74729	9.09597	9.11231	9.39056	9.70657	9.13753	456.193	0.416091	0.240314	0.0143137	0.0777224
NM_001033481	Myrf	6.49503	6.50628	6.42531	6.63562	6.48906	6.44808	2.15511	0.0225889	0.242908	0.597489	1
NM_001033484	Iqgap3	10.0878	10.4954	10.4493	10.5095	10.6629	10.476	1255.65	0.160036	0.148439	0.184242	0.439073
NM_001033485	BC048644	6.26855	6.50628	6.42531	6.50108	6.42455	6.26855	0.986438	-8.5098e-05	0.243637	0.997244	1
NM_001033488	Mfsd2b	12.3559	12.1175	12.1511	13.0563	12.8247	12.5923	5877.1	0.576357	0.164423	6.06024e-05	0.000915227
NM_001033489	Rnf207	6.26855	6.50628	6.42531	6.43306	6.53849	6.44808	1.31918	0.0138274	0.243514	0.677076	1
NM_001033490	Pusl1	9.45057	9.31485	9.08541	8.94955	8.96732	8.92913	416.985	-0.366851	0.17367	0.00866435	0.0551997
NM_001033493	Adgrf2	6.26855	6.26855	6.42531	6.26855	6.26855	6.26855	0.151853	-0.0076117	0.245193	0.829583	1
NM_001033496	Zfp213	9.45454	9.29787	9.29797	9.26965	9.29967	9.05724	478.847	-0.128987	0.140415	0.266011	0.540551
NM_001033498	Gramd2	6.26855	6.26855	6.42531	6.50108	6.42455	6.26855	0.636749	0.0116591	0.244802	0.588932	1
NM_001033499	Sh2d1b2	6.26855	6.26855	6.26855	6.26855	6.42455	6.26855	0.150386	0.00743165	0.245177	0.797821	1
NM_001033500	Wdr72	6.26855	6.26855	6.26855	6.43306	6.26855	6.26855	0.167255	0.00763439	0.245189	0.797821	1
NM_001033525	Kcnk6	9.26386	9.53124	9.48988	9.96905	9.86968	9.78366	668.796	0.473137	0.157186	0.000471668	0.00531806
NM_001033528	Usp36	9.82686	10.421	10.0936	10.1994	10.1727	9.86973	957.521	-0.0303009	0.158989	0.800959	0.889669
NM_001033530	AW146154	8.2722	8.2077	8.35051	8.4291	8.43615	8.35442	189.084	0.144094	0.155905	0.242675	0.456248
NM_001033532	AW554918	8.40269	8.79787	8.81629	8.84675	8.95931	8.67017	293.034	0.120899	0.177869	0.347353	0.58005
NM_001033533	Ccdc102a	7.91853	7.78538	7.91684	7.93226	7.84767	8.11584	113.127	0.0941397	0.180201	0.458764	0.866425
NM_001033534	Layn	8.33685	8.18554	8.36324	8.65601	8.35035	8.21922	192.687	0.109848	0.1811	0.392346	0.601668
NM_001033535	Tnfaip8l3	6.42878	6.26855	6.5398	6.26855	6.26855	6.26855	0.614206	-0.0161064	0.245752	0.401245	1
NM_001033536	Rfx7	10.678	11.0242	10.8599	11.1523	11.3332	10.8558	1896.9	0.208	0.163268	0.104934	0.271484
NM_001033537	Pgap3	8.60828	8.47445	8.71336	8.61054	8.45578	8.4869	239.349	-0.0826658	0.151163	0.489694	0.683697
NM_001033539	Bex6	9.39381	9.28314	9.54252	8.52293	8.52409	7.95783	363.912	-1.37712	0.265901	1.28368e-08	7.76613e-07
NM_001033540	Gm5113	6.97829	7.32255	7.21813	7.44522	7.48117	7.06191	38.753	0.11748	0.247177	0.284523	0.692127
NM_001033541	Gm5127	6.49503	6.26855	6.58161	6.59704	6.53849	6.62692	2.8418	0.0359666	0.244744	0.430515	1
NM_001033543	Il20rb	7.58288	7.47021	7.35193	7.48569	7.39707	7.45338	55.5934	-0.0270489	0.19201	0.820536	1
NM_001033548	Dnaaf3	8.17885	8.13999	7.82227	8.07483	8.2169	8.37654	150.053	0.156402	0.203436	0.244987	0.458248
NM_001033550	Lrrc8b	7.32047	8.27716	7.92288	8.59113	8.7822	7.44111	155.206	0.0683532	0.249079	0.308691	0.527754
NM_001033573,NM_025883	Zdhhc6	11.0761	11.0394	11.0059	10.8805	10.8554	10.8342	1829.44	-0.173741	0.0987071	0.0531308	0.175332
NM_001033597,NM_001033598,NM_001033599,NM_144823	Acsl6	8.27693	8.43824	8.40888	7.23782	7.20159	7.24975	115.785	-2.4182	0.247829	1.01421e-23	8.9254e-21
NM_001033600,NM_019477,NM_207625	Acsl4	10.1988	10.4923	10.5556	10.6049	10.5758	10.3169	1263.39	0.0632794	0.139617	0.58336	0.746451
NM_001033606,NM_001136222,NM_028817	Acsl3	9.4	9.31244	9.14345	9.43996	9.32049	8.9255	471.779	-0.0313291	0.159987	0.795045	0.918593
NM_001033630	2310061I04Rik	10.0979	9.94906	9.81846	9.62558	9.58009	9.78366	756.492	-0.284188	0.149074	0.0215642	0.0975673
NM_001033632	Ifitm6	9.38759	8.96588	9.18084	8.98803	8.94042	10.5802	568.963	0.0826012	0.248505	0.318799	0.574503
NM_001033633	Slc2a13	6.54579	6.55955	6.49013	6.55318	6.5801	6.26855	2.40749	-0.00625458	0.241383	0.883771	1
NM_001033634	Zyg11b	9.99881	10.3307	10.1667	10.5115	10.6765	10.1225	1129.17	0.221485	0.179284	0.100584	0.262722
NM_001033636,NM_029525	Prex2	6.42878	6.77089	6.58161	6.50108	6.84863	6.57911	5.37726	0.0188451	0.240556	0.716591	1
NM_001033654,NM_028304,NM_028956	Pus10	10.4657	10.6852	10.4634	10.3738	10.3292	10.099	1213.99	-0.240407	0.14333	0.0440391	0.15431
NM_001033668	Dnah1	7.09038	7.16056	7.16841	7.08078	7.45394	6.9799	31.0595	0.0422325	0.222394	0.676216	1
NM_001033669,NM_001291441	Fbxw10	7.3748	7.21809	7.58107	7.19795	7.55867	7.37724	49.5579	-0.00982648	0.20902	0.926701	1
NM_001033711,NM_010161	Evi2a	9.25703	9.07321	9.31692	9.25528	9.45439	10.011	543.606	0.315053	0.240988	0.0474679	0.161935
NM_001033713,NM_001291191,NM_001291192,NM_001291195,NM_001291196	Mef2a	10.2574	10.411	10.5282	10.9333	10.9632	10.7363	1469.62	0.470734	0.145892	0.000234291	0.00362573
NM_001033759,NM_031997	Tmem2	9.36032	9.93358	9.67993	10.0835	10.287	10.1699	842.396	0.488303	0.204347	0.00256811	0.022936
NM_001033764	4931408C20Rik	6.26855	6.26855	6.26855	6.26855	6.48906	6.26855	0.300772	0.00931064	0.245304	0.660367	1
NM_001033767	Gm4951	6.58851	6.55955	6.68209	6.67044	6.73475	6.52228	4.97755	0.0213183	0.238376	0.728053	1
NM_001033768	Pin1rt1	6.26855	6.26855	6.49013	6.26855	6.26855	6.26855	0.303706	-0.00940211	0.245317	0.674752	1
NM_001033774,NM_001145637	Gm1661	6.26855	6.26855	6.26855	6.43306	6.48906	6.26855	0.468027	0.0131334	0.245517	0.493613	1
NM_001033775	Trim80	6.49503	6.50628	6.42531	6.43306	6.42455	6.7069	2.33185	0.0239479	0.243511	0.552904	1
NM_001033778	Gm5535	6.42878	6.43675	6.26855	6.59704	6.6801	6.52228	2.45367	0.075196	0.259111	0.0782888	1
NM_001033779	Gm5544	6.79727	6.67939	6.80869	6.50108	6.61671	6.57911	6.30054	-0.126445	0.281545	0.0875142	0.457702
NM_001033780	I830077J02Rik	8.67261	8.58981	8.5913	9.58236	9.39296	8.74281	366.182	0.756699	0.290946	0.000698454	0.0098939
NM_001033785	Akap14	6.26855	6.26855	6.42531	6.26855	6.26855	6.26855	0.151853	-0.0076117	0.245193	0.829583	1
NM_001033789	Gm5820	6.49503	6.26855	6.49013	6.26855	6.26855	6.57911	1.21869	-0.00129003	0.24387	0.959099	1
NM_001033790	B020004J07Rik	6.26855	6.43675	6.26855	6.26855	6.26855	6.26855	0.174844	-0.00787482	0.245209	0.829583	1
NM_001033795	Zcchc16	6.26855	6.26855	6.26855	6.26855	6.42455	6.26855	0.150386	0.00743165	0.245177	0.797821	1
NM_001033805	Tmem253	6.58851	6.43675	6.71043	6.73211	6.5801	6.8044	5.7569	0.0529958	0.245672	0.37612	0.898677
NM_001033813	Zfp872	6.26855	6.26855	6.26855	6.43306	6.26855	6.26855	0.167255	0.00763439	0.245189	0.797821	1
NM_001033819	9130409I23Rik	6.26855	6.43675	6.26855	6.26855	6.26855	6.26855	0.174844	-0.00787482	0.245209	0.829583	1
NM_001033820	Zfp551	6.77292	7.06548	6.96322	7.11178	7.31545	6.86021	22.4205	0.113864	0.257991	0.235261	0.818624
NM_001033851,NM_025815	Cpne8	6.92387	6.87095	6.58161	6.78628	6.82779	6.83303	11.1972	0.00197446	0.231392	0.981489	1
NM_001033865,NM_024277	Rps27a	15.9823	15.2826	15.5485	15.0342	14.8098	15.6057	43956.4	-0.277655	0.229696	0.0680339	0.205534
NM_001033872,NM_001285413,NM_001285414,NM_174992,NR_104337,NR_104338	Smagp	7.23839	6.95592	7.04339	7.30037	7.15132	7.42867	33.3835	0.203266	0.297083	0.118828	0.345535
NM_001033874	Ak8	7.44591	7.23186	7.43127	7.21145	7.23737	7.5353	46.0563	-0.0318563	0.208109	0.77467	1
NM_001033877	Adamts17	6.88473	6.82329	6.78595	6.59704	6.64975	6.52228	7.94317	-0.189972	0.340536	0.0387748	0.28636
NM_001033879	Tubal3	6.26855	6.26855	6.26855	6.50108	6.26855	6.26855	0.334511	0.00951187	0.245321	0.635834	1
NM_001033908,NM_011513	Med22	10.8886	11.0344	10.9391	10.9139	10.9481	10.8342	1796.75	-0.0492829	0.103879	0.599577	0.762894
NM_001033922,NM_001163795,NM_001163796,NM_172623	Treml4	6.96066	7.09852	7.18113	7.18422	7.31545	7.65208	37.8712	0.394043	0.505755	0.0300465	0.242329
NM_001033929,NM_178413	Thnsl2	7.50296	7.06548	7.25356	7.39214	7.17685	7.44111	42.6664	0.03471	0.215355	0.746062	1
NM_001033960,NM_146121	Rabgap1	9.51276	9.73502	9.69281	9.93523	10.0386	9.41916	707.214	0.124219	0.173261	0.329824	0.482444
NM_001033962,NM_011668,NM_173010	Ube3a	9.51085	10.2494	9.83884	10.2408	10.5716	9.79739	932.35	0.205195	0.22759	0.149942	0.414748
NM_001033966,NM_016895	Ak2	12.9167	12.8554	12.7126	12.5558	12.4794	12.6211	6494.51	-0.248944	0.112624	0.0136552	0.0720053
NM_001033978	H2-Eb2	6.79727	7.09852	7.05837	7.08078	7.06924	7.00134	21.6931	0.0427544	0.223991	0.666043	1
NM_001033981	Hbq1b	7.18768	7.23186	7.36222	6.96024	7.21369	7.13552	32.5899	-0.148781	0.252667	0.222781	0.498452
NM_001033988,NM_001284319,NM_019744	Ncoa4	12.6917	12.7096	12.6252	12.7751	12.8865	12.5336	6537.18	0.0503672	0.117989	0.626567	0.778009
NM_001034029,NM_001034031,NM_145826	Il17re	7.21342	7.09852	7.12898	7.09644	7.06924	7.18645	28.5781	-0.0308543	0.20947	0.779475	1
NM_001034030,NM_010718,NM_173053	Limk2	10.245	10.3236	10.2274	10.3361	10.4368	10.4341	1143.1	0.131365	0.108043	0.180748	0.434571
NM_001034059	Ccdc160	6.42878	6.50628	6.5398	6.73211	6.64975	6.66896	4.20039	0.101827	0.269075	0.0927071	0.480136
NM_001034060,NM_001170641	Rufy4	7.35345	7.23186	7.45011	7.7776	7.71982	7.99559	72.9145	0.972667	0.324806	0.000166944	0.00334159
NM_001034085,NM_001286553,NM_028614	Ppp2r1b	11.1835	11.4522	11.2443	11.1719	11.267	10.9926	2242.12	-0.12154	0.129075	0.268324	0.436888
NM_001034097,NM_001159503	Tnfsfm13	7.3748	7.43811	7.16841	7.72362	7.43535	7.78443	60.6417	0.462224	0.40044	0.0221926	0.161935
NM_001034115	Shank1	6.54579	6.43675	6.49013	6.50108	6.88809	6.74172	5.08978	0.10713	0.274335	0.0568136	0.352045
NM_001034168,NM_178655	Ank2	6.54579	6.64381	6.68209	6.50108	6.61671	6.44808	3.6988	-0.0435633	0.244586	0.419195	1
NM_001034851,NM_001277315,NM_001277316,NM_001277317,NM_001277318,NM_025459	Fam134b	9.72097	9.50831	9.64557	9.36408	9.42784	9.5153	595.988	-0.186467	0.1341	0.099954	0.262375
NM_001034858	Armc2	6.62609	6.74242	6.78595	6.90097	6.8687	6.62692	9.4239	0.056177	0.240842	0.460247	1
NM_001034859	Gm4841	6.8205	6.60438	6.80869	6.55318	6.61671	6.77407	7.2729	-0.0538501	0.243279	0.423992	1
NM_001034862	Erich1	8.46128	8.53552	8.55167	8.29898	8.31175	8.44074	209.532	-0.187532	0.158732	0.13458	0.318557
NM_001034863	Tmem136	6.66002	6.60438	6.68209	6.43306	6.6801	6.44808	4.13341	-0.0441718	0.244858	0.409846	1
NM_001034866	Pnldc1	6.86413	6.55955	6.737	6.81126	6.61671	6.8044	8.49706	0.00655771	0.234493	0.92619	1
NM_001034867	Pm20d2	7.9122	7.65274	7.65233	7.49555	7.50767	7.15287	69.0056	-0.479556	0.395012	0.0197736	0.150222
NM_001034875	Bpifb4	6.26855	6.26855	6.42531	6.26855	6.26855	6.26855	0.151853	-0.0076117	0.245193	0.829583	1
NM_001034878	Dnaic2	6.26855	6.26855	6.26855	6.26855	6.53849	6.26855	0.451157	0.0101882	0.245386	0.556041	1
NM_001034881	Gm5464	6.49503	6.60438	6.26855	6.43306	6.5801	6.52228	2.18393	0.00596771	0.242122	0.87962	1
NM_001034882	Kbtbd6	8.08898	8.13418	8.15749	8.35635	8.24931	8.28567	163.038	0.204435	0.168401	0.116211	0.290308
NM_001034885	Pnpla1	6.62609	6.71206	6.26855	6.26855	6.6801	6.77407	4.66368	0.0111398	0.242151	0.784949	1
NM_001034891,NM_001039552	Ermard	9.02423	9.03246	9.10259	9.22854	9.46933	9.15921	435.276	0.240511	0.157018	0.0574598	0.185908
NM_001034895	Zfr2	6.88473	6.67939	6.71043	6.78628	7.03973	7.0423	13.8611	0.146328	0.285471	0.121907	0.557367
NM_001034899	Gm16432	6.26855	6.26855	6.49013	6.26855	6.26855	6.26855	0.303706	-0.00940211	0.245317	0.674752	1
NM_001034900	Zfp345	6.42878	6.50628	6.5398	6.50108	6.26855	6.52228	1.69686	-0.00984136	0.242714	0.78621	1
NM_001034907	Zc3h12b	6.42878	6.74242	6.6516	6.81126	6.90686	6.44808	7.06411	0.048161	0.245663	0.381087	0.904327
NM_001034909	Gm6034	6.26855	6.26855	6.42531	6.26855	6.26855	6.26855	0.151853	-0.0076117	0.245193	0.829583	1
NM_001034962,NM_001034963,NM_001034964,NM_009166,NM_178362	Sorbs1	8.36799	8.74423	8.76112	8.59893	8.85061	8.3205	254.89	-0.0183389	0.179255	0.879343	0.976888
NM_001035122,NM_027307	Golm1	10.5088	10.6797	10.6554	10.467	10.5793	10.0767	1305.87	-0.177648	0.158417	0.154744	0.344185
NM_001035123	Setd6	9.45454	9.54154	9.44478	9.20128	9.19972	9.25133	509.941	-0.28539	0.128854	0.0106875	0.0534711
NM_001035226,NM_134014	Xpo1	12.403	12.6595	12.4853	12.5998	12.6432	12.2953	5721.97	0.00112928	0.126796	0.993225	1
NM_001035228,NM_011375	St3gal5	10.4946	10.4538	10.6398	10.0358	9.98275	10.1256	1120.54	-0.502694	0.130098	1.93004e-05	0.000618562
NM_001035231	Zfp748	8.9119	8.80486	8.89507	8.94354	9.13282	8.91087	348.003	0.128123	0.142568	0.274594	0.508911
NM_001035239,NM_001035240,NM_001035241,NM_001035242,NM_001035243,NM_001035244,NM_001035245,NM_001035246,NM_177341	Trpm3	6.49503	6.43675	6.49013	6.50108	6.42455	6.26855	1.28074	-0.013242	0.243371	0.696033	1
NM_001035509,NM_001035510,NM_025893	Zcchc18	7.07541	7.23186	7.35193	7.42434	7.43535	7.79331	50.9713	0.490191	0.465029	0.0204389	0.189641
NM_001035525,NM_001035526,NM_133886	AU040320	9.88213	10.0035	10.0544	10.3293	10.3693	10.141	979.803	0.292643	0.136249	0.0121869	0.0777052
NM_001035532,NM_001035533,NM_009649	Akap2	7.11945	7.08219	7.16841	7.35879	7.35716	7.16984	34.5034	0.211424	0.279155	0.129443	0.365674
NM_001035854,NM_027915	Ap2b1	11.79	12.0459	11.8277	11.9921	12.0881	11.766	3733.15	0.0489641	0.126179	0.652665	0.664328
NM_001036293	Nrbf2	10.207	10.1459	10.1781	9.98494	9.90428	10.0799	939.207	-0.179565	0.11644	0.0798183	0.262593
NM_001036684,NM_009723	Atp2b2	6.49503	6.26855	6.49013	6.26855	6.26855	6.52228	1.01946	-0.0071964	0.24416	0.765988	1
NM_001036740,NM_146184	B3gnt8	10.2381	9.96439	10.1724	10.0385	10.0008	10.532	1004	0.056232	0.157441	0.644488	0.895925
NM_001037098,NM_026495	Nacc2	9.55766	9.33163	9.20823	10.3417	10.0323	9.68572	712.89	0.696565	0.234655	0.000274235	0.0045747
NM_001037099,NM_001285426,NM_001285427,NM_001285428,NM_146123	Cacnb4	6.26855	6.55955	6.5398	6.63562	6.48906	6.26855	2.11714	0.00497727	0.242734	0.8886	1
NM_001037127,NM_001037128,NM_001037129,NM_001037130,NM_001165996,NM_010944	Musk	6.26855	6.50628	6.26855	6.26855	6.26855	6.26855	0.349689	-0.00965072	0.24534	0.641789	1
NM_001037134,NM_001282943,NM_009830	Ccne2	10.1339	10.2973	10.482	10.2117	10.2041	10.3088	1091.61	-0.0581263	0.127964	0.593491	0.851727
NM_001037136,NM_178119	Agap1	9.94797	9.96134	10.0357	9.63296	9.77557	9.71084	776.104	-0.280473	0.123223	0.00953009	0.0613356
NM_001037166	Gm4925	6.84275	6.67939	6.76211	6.94111	6.73475	6.66896	9.82296	0.0182035	0.232629	0.812641	1
NM_001037168	Psg27	6.26855	6.43675	6.26855	6.26855	6.26855	6.44808	0.374073	0.0005044	0.244772	0.982805	1
NM_001037170	Tomm40l	10.7381	10.5235	10.3886	10.3847	10.2413	10.4089	1254.66	-0.181442	0.139227	0.117666	0.332696
NM_001037177,NM_001037178,NM_001136073,NM_001291168,NM_001291169,NM_001291170,NM_001291171,NM_001291172,NM_001291173,NM_001291174,NM_001291175,NM_001291176,NM_001291177,NM_001291178,NM_001291179,NM_010899,NR_111897,NR_111898	Nfatc2	8.01554	8.2022	8.25307	8.59113	8.6776	8.49694	199.772	0.593974	0.207798	0.000499181	0.00964964
NM_001037221,NM_001163433,NM_028966	Samd4	7.21342	6.99444	7.18113	6.75997	6.92506	6.77407	20.1543	-0.671546	0.757325	0.012158	0.11045
NM_001037294	Alpk2	6.58851	6.64381	6.61839	6.59704	6.7083	6.7069	5.33555	0.0335044	0.238823	0.61021	1
NM_001037298	Piezo1	11.315	11.6093	11.4628	11.4524	11.6738	11.2159	2671.75	-0.00524346	0.137719	0.962647	0.827314
NM_001037321	Fbxo40	6.54579	6.50628	6.58161	6.7024	6.6801	6.44808	3.85576	0.0385145	0.2434	0.475256	1
NM_001037326,NM_145529,NM_177253	Cstf3	10.3585	10.4944	10.3955	10.4127	10.3772	10.3264	1196.79	-0.0380242	0.105466	0.669192	0.804376
NM_001037493,NM_027868	Slc41a3	9.56867	9.28067	9.50276	9.4187	9.38706	9.64282	564.27	0.0253704	0.139831	0.826644	0.904433
NM_001037539,NM_001170419,NM_015768	Prok2	6.62609	6.67939	6.58161	6.26855	6.26855	6.52228	2.84817	-0.0731884	0.258421	0.0742149	1
NM_001037634	Oosp2	6.69117	6.64381	6.6516	6.26855	6.48906	6.66896	4.19278	-0.0522855	0.248024	0.295869	0.787092
NM_001037665,NM_011742	Zfp1	9.07713	8.66924	8.78284	8.71433	8.80639	8.59336	299.736	-0.127766	0.169867	0.313646	0.599003
NM_001037707,NM_001285797,NM_001285798,NM_011754	Zfp27	8.22884	8.2978	8.19178	8.34225	8.37958	7.99559	168.873	0.0123615	0.168594	0.921112	1
NM_001037709,NM_199057	Rusc2	8.09445	8.15727	8.15252	8.45969	8.52778	8.43551	183.196	0.47592	0.182117	0.00151266	0.0188875
NM_001037711,NM_001293727	Cgn	6.58851	6.50628	6.5398	6.50108	6.42455	6.52228	2.32319	-0.0258656	0.242817	0.568076	1
NM_001037712	Kcnh6	6.26855	6.26855	6.42531	6.26855	6.26855	6.26855	0.151853	-0.0076117	0.245193	0.829583	1
NM_001037713,NM_001291153	Xaf1	8.38979	8.0745	8.42911	8.098	7.92163	8.43026	167.731	-0.107836	0.200898	0.396852	0.701775
NM_001037717	Slc38a6	7.93734	7.83133	7.99306	7.80731	7.96847	7.93458	111.642	-0.0184195	0.166797	0.879065	0.945606
NM_001037719,NM_177584	Btla	8.72733	8.91214	8.95878	8.96744	8.97794	9.26848	361.859	0.195873	0.169018	0.131559	0.314372
NM_001037722,NM_009614	Adam15	11.092	11.0658	11.0488	10.99	10.9369	11.256	1996.05	-0.00123684	0.119358	0.989152	0.801193
NM_001037723,NM_001037724,NM_001109756,NM_007406	Adcy7	11.0913	11.4943	11.5087	11.6989	11.9359	11.4616	2855.06	0.257528	0.176765	0.0579524	0.150461
NM_001037725	Fam117b	10.8459	10.8062	10.9263	10.7366	10.7796	10.7753	1648.08	-0.0888959	0.100459	0.330624	0.552166
NM_001037726,NM_009952,NM_133828	Creb1	11.159	11.2869	11.3116	11.4643	11.5969	11.3087	2479.17	0.179469	0.124223	0.0954794	0.230682
NM_001037727,NM_001286610,NM_175476,NR_104483	Arhgap25	10.1216	9.9116	9.96731	10.2251	10.3544	10.4917	1021.68	0.347917	0.145026	0.00482745	0.0420192
NM_001037736,NM_172751	Arhgef10	7.3748	7.32255	7.57285	7.43484	7.35716	7.39036	51.0407	-0.0358904	0.196987	0.763443	1
NM_001037737,NM_009709	Arnt	9.94937	10.29	10.2351	10.2916	10.5801	10.1789	1082.26	0.153496	0.157305	0.216942	0.423173
NM_001037740,NM_177204,NR_104576	Strip2	7.04451	7.40491	7.34152	7.09644	7.32606	6.86021	33.3995	-0.0970391	0.243239	0.334854	0.835718
NM_001037741,NM_008162,NR_110342	Gpx4	13.7586	13.1151	13.2415	13.2121	12.8822	13.6379	10213.6	-0.0635674	0.174252	0.599728	0.543592
NM_001037742,NM_001302962,NM_001302963,NM_001302964	Tyw5	8.80545	8.50534	8.45298	8.51052	8.22624	8.60263	231.169	-0.118615	0.18418	0.3566	0.662059
NM_001037744	Timm8a2	6.26855	6.26855	6.42531	6.26855	6.26855	6.26855	0.151853	-0.0076117	0.245193	0.829583	1
NM_001037745	Zfp791	6.26855	6.26855	6.49013	6.26855	6.42455	6.26855	0.454092	-0.00418132	0.24477	0.839627	1
NM_001037746	Prps1l3	11.0869	11.1852	11.1114	11.0349	11.1612	10.7564	1987.65	-0.107189	0.131883	0.334991	0.502638
NM_001037747	Card9	11.0888	11.0096	10.9885	10.8689	10.8569	11.1567	1895.24	-0.0512437	0.121838	0.626803	0.795072
NM_001037754,NM_001037755,NM_130862	Baiap2	9.09774	8.84608	9.01708	9.17348	9.0749	9.23978	398.118	0.168881	0.147696	0.160371	0.370269
NM_001037756	Brms1l	9.25017	9.4104	9.35407	9.3142	9.32049	9.4742	510.078	0.0293892	0.125171	0.786292	0.786746
NM_001037757,NM_026833	Wash1	10.8674	10.594	10.6893	10.6561	10.5638	10.8595	1524.43	-0.0158678	0.12824	0.863042	0.935008
NM_001037758,NM_001286465,NM_001286466,NM_009771	Btrc	9.8996	9.98707	9.98829	9.74783	9.71596	9.68993	771.078	-0.245721	0.116542	0.0172115	0.083928
NM_001037759,NM_133220,NM_177547	Sgk3	11.2954	11.2857	11.5766	11.4327	11.4662	11.499	2606.62	0.0606123	0.118417	0.559664	0.730609
NM_001037761,NM_001271405,NM_001271406,NM_009798	Capzb	13.583	13.3232	13.3684	13.3824	13.2821	13.5497	10800.7	-0.0154803	0.118711	0.878223	0.938553
NM_001037762,NM_025428	Zdhhc12	9.61363	9.19926	9.37028	9.22854	9.05754	9.64717	516.272	-0.0487192	0.171854	0.69343	0.734446
NM_001037764,NM_009021	Rai1	10.5135	10.8659	10.5687	10.8619	10.9342	10.2937	1502.78	0.0425712	0.162454	0.731558	0.858156
NM_001037800,NM_001287211,NM_026972,NR_104430	Cd209b	6.26855	6.26855	6.42531	6.26855	6.42455	6.52228	0.700696	0.0129669	0.244886	0.547117	1
NM_001037801,NM_009852	Cd6	7.13358	7.20408	7.38247	6.87984	7.21369	6.8044	28.2519	-0.196672	0.316276	0.0926943	0.296467
NM_001037809,NM_007665	Cdh3	6.42878	6.50628	6.42531	6.43306	6.26855	6.52228	1.2259	-0.00458386	0.243159	0.884601	1
NM_001037810,NM_009259,NR_110337	Spn	13.2936	13.4605	13.4343	13.599	13.6679	13.3852	11263.9	0.129193	0.117753	0.211418	0.341102
NM_001037841,NM_001286383,NM_029295,NR_104433	Cklf	8.93223	8.74423	8.84894	8.77705	8.65432	9.21639	327.827	0.0431398	0.170359	0.72789	0.874589
NM_001037842	Cml3	6.42878	6.26855	6.26855	6.26855	6.26855	6.26855	0.158647	-0.00769251	0.245198	0.829583	1
NM_001037846,NM_001037847,NM_001037848,NM_028082,NR_024327	Cnot2	11.1057	11.2256	11.2475	11.0772	11.2376	11.0352	2132.35	-0.0639734	0.111	0.516789	0.64162
NM_001037859	Csf1r	11.7387	11.7501	12.0884	11.4967	11.6027	11.8209	3319.97	-0.172397	0.146684	0.149709	0.306289
NM_001037865	Col28a1	6.84275	6.50628	6.78595	7.21145	7.11139	7.08101	18.4645	1.28132	0.745045	0.00273955	0.036542
NM_001037877,NM_001037878,NM_001286362,NM_001286363,NM_025804	Tcf25	12.38	12.5321	12.4584	12.4672	12.5471	12.4739	5549.81	0.0336861	0.0966378	0.706175	0.828306
NM_001037909,NM_175219	C130026I21Rik	7.79184	7.55104	7.51335	7.50531	7.45394	7.87024	73.4615	-0.00223399	0.20058	0.982712	1
NM_001037913	Ccdc107	10.2675	9.7912	9.85322	9.61629	9.48228	9.8845	767.314	-0.257382	0.194833	0.0698272	0.226832
NM_001037916	Ccdc17	7.21342	7.32255	7.47771	7.46566	7.35716	7.59	51.0379	0.124661	0.224667	0.320663	0.608916
NM_001037917	Gm6377	6.49503	6.60438	6.58161	6.50108	6.73475	6.62692	4.10898	0.0336676	0.241875	0.545232	1
NM_001037918	Lipt1	8.08349	8.16297	7.93487	7.79255	7.66875	7.77548	111.969	-0.469321	0.245627	0.00794106	0.0596861
NM_001037919	Gm6460	6.26855	6.26855	6.26855	6.50108	6.26855	6.26855	0.334511	0.00951187	0.245321	0.635834	1
NM_001037923,NM_001166659	Lekr1	7.8197	7.86826	7.84182	7.7315	7.79559	7.6111	92.8089	-0.14532	0.189728	0.270874	0.649286
NM_001037925	BC147527	8.31413	7.91806	8.44507	7.96473	7.89749	8.38746	155.57	-0.0971617	0.209014	0.431483	0.829878
NM_001037926	Gm13051	7.41608	7.04838	7.50456	7.83627	7.40678	7.55753	58.5405	0.213899	0.303516	0.109501	0.535671
NM_001037927	Wdr93	6.26855	6.60438	6.26855	6.43306	6.42455	6.26855	1.01702	-0.0100534	0.244426	0.6671	1
NM_001037928	Gm11992	6.79727	6.67939	6.61839	6.78628	6.90686	6.83303	9.77485	0.101487	0.257631	0.230231	0.686442
NM_001037932	Gm11437	6.26855	6.26855	6.26855	6.26855	6.26855	6.44808	0.199229	0.00796508	0.245209	0.797821	1
NM_001037937,NM_145470	Deptor	9.37297	9.46996	9.54073	9.39928	9.62241	9.23688	551.702	-0.0274401	0.141575	0.811672	0.799499
NM_001037938,NM_030686	Dhrs4	10.734	10.5399	10.4939	10.1297	10.1078	10.2417	1195.11	-0.43506	0.136344	0.000301259	0.00567265
NM_001037939,NM_007541	Bglap	6.84275	6.74242	7.07304	7.03166	7.08356	6.8044	17.2447	0.0518264	0.233952	0.553556	1
NM_001037940,NM_001037941,NM_001127367,NM_011847	Dnajb6	11.9829	11.9751	12.0153	11.8866	11.7465	11.9712	3755.81	-0.104979	0.105755	0.272124	0.336536
NM_001037955,NM_134068	Dusp22	8.67958	8.28235	8.91757	8.22861	8.29863	8.97902	249.265	-0.0542078	0.20465	0.64187	0.880519
NM_001037957,NM_001271370,NM_010092	Dyrk1b	8.76695	8.51836	8.68718	8.81732	8.80339	9.02038	298.12	0.226633	0.170252	0.0854653	0.24751
NM_001037987,NM_010103	Edil3	6.26855	6.43675	6.26855	6.26855	6.26855	6.26855	0.174844	-0.00787482	0.245209	0.829583	1
NM_001037997,NM_001286415,NM_008000	Fer	8.26746	8.44739	8.31154	8.75647	8.86216	8.69194	242.846	0.571499	0.184127	0.000248585	0.00567265
NM_001037999,NM_007830	Dbi	12.5056	11.9833	11.9323	11.5748	11.4017	12.0043	3786.81	-0.358567	0.22333	0.023658	0.0840868
NM_001038010,NM_020004	Kat2a	11.4246	11.6343	11.3724	11.4243	11.3138	10.9994	2501.39	-0.175793	0.148149	0.144095	0.328633
NM_001038015	Gnpda2	9.24788	8.91857	9.05293	9.37739	9.3732	9.21048	446.62	0.236723	0.162978	0.0670461	0.213473
NM_001038018,NM_001112711,NM_001286063,NM_001286064,NM_001286065,NM_001286066,NM_011938	Grk6	12.2419	12.1684	12.2122	12.3325	12.3286	12.3476	4797.86	0.116875	0.0901161	0.162468	0.354335
NM_001038230,NM_025389	Anapc11	10.6789	10.3599	10.3877	10.3271	10.1208	10.5609	1217.17	-0.101735	0.151154	0.396465	0.68602
NM_001038231,NM_001286608,NM_011793,NR_104482	Banf1	12.9201	12.6567	12.5926	12.443	12.2412	12.7116	6096.99	-0.190206	0.154729	0.126559	0.208282
NM_001038492,NM_008906	Ctsa	12.1189	11.9101	12.0806	11.9154	11.8793	12.244	4031.95	-0.0135798	0.128309	0.905449	0.684623
NM_001038499	Arsi	6.62609	6.74242	6.76211	6.96024	6.84863	6.66896	9.82266	0.0815162	0.249515	0.304561	0.93762
NM_001038587,NM_001146296,NM_019655	Adar	10.8264	10.9784	11.0426	10.9964	11.09	10.9496	1872.62	0.0531208	0.111616	0.592859	0.771952
NM_001038589,NM_021522	Usp14	11.8471	11.9393	11.6804	11.6439	11.6646	11.3758	3180.5	-0.217001	0.136483	0.0594562	0.18866
NM_001038592,NM_001038593,NM_001038594,NM_023505	Glrx2	10.1462	9.88607	9.99608	9.71867	9.60394	9.90093	798.429	-0.245928	0.152073	0.0465404	0.140152
NM_001038602,NM_178410	Marveld2	7.55693	7.39358	7.49569	7.7851	8.02455	7.84516	83.0291	0.733651	0.291392	0.000924971	0.0157779
NM_001038604,NM_021364	Clec5a	10.2574	10.6639	10.3457	10.1894	10.415	10.7004	1240.92	0.0119315	0.153709	0.924149	0.967514
NM_001038607,NM_010600	Kcnh1	6.26855	6.50628	6.42531	6.26855	6.26855	6.26855	0.501541	-0.0136039	0.245556	0.487405	1
NM_001038608,NM_001042408,NM_025299,NM_178604	Txnl4a	12.8537	12.738	12.6953	12.469	12.2815	12.5926	6128.56	-0.269721	0.128365	0.0151279	0.0620454
NM_001038609,NM_001285454,NM_001285455,NM_001285456,NM_010838	Mapt	6.69117	6.60438	6.80869	6.7024	6.73475	6.8044	7.94946	0.023256	0.234167	0.753859	1
NM_001038610,NM_007826	Dach1	9.44858	9.70608	9.71191	9.7359	9.93539	9.65151	687.79	0.131627	0.145529	0.267085	0.480411
NM_001038612,NM_001038613,NM_001038614,NM_019498	Olfm1	8.87633	8.99654	9.13156	8.52704	8.69723	9.18959	343.305	-0.121163	0.19275	0.349336	0.584577
NM_001038616,NM_027591,NM_029378	Dmrtc1a	6.26855	6.26855	6.26855	6.26855	6.53849	6.26855	0.451157	0.0101882	0.245386	0.556041	1
NM_001038619,NM_172646	Dnm3	6.66002	6.67939	6.76211	6.81126	6.78347	6.9799	10.2012	0.118794	0.267475	0.174149	0.688382
NM_001038621,NM_013862	Rabgap1l	11.2283	11.1062	11.1924	11.2225	11.1753	11.0078	2132.61	-0.0327072	0.109377	0.737933	0.848707
NM_001038624,NM_178780	Ric3	7.02854	7.14551	6.99644	7.28821	7.37733	7.08101	30.7297	0.217333	0.304405	0.107903	0.325585
NM_001038625,NM_021372	Sertad2	9.45652	9.72964	9.51372	10.0441	10.0211	9.73757	724.643	0.361387	0.169879	0.00871056	0.0531065
NM_001038627,NM_029438	Smurf1	8.61922	8.86624	8.63667	9.27203	9.24188	8.88488	350.665	0.483428	0.213391	0.00354635	0.0335427
NM_001038635,NM_183262	Stk35	9.19882	9.8134	9.62723	9.86508	10.0803	9.56218	694.702	0.201415	0.204557	0.150669	0.297957
NM_001038637,NM_001285908,NM_001285909,NM_001285910,NM_001285911,NM_010315	Gng2	10.9145	10.7054	11.0332	10.9348	10.8562	11.1145	1802.84	0.0646349	0.129904	0.558787	0.729851
NM_001038641,NM_028201,NM_028834	Slx4ip	7.17449	7.78538	7.62125	7.98379	8.19323	7.33672	87.1892	0.167387	0.284564	0.143496	0.448046
NM_001038642,NM_011808	Ets1	10.1893	10.5069	10.6182	11.3776	11.4749	11.5144	1953.55	1.0482	0.160616	4.99834e-12	4.10431e-10
NM_001038643,NM_023908	Slco3a1	10.4451	10.3908	10.0803	10.6925	10.7706	10.3974	1278.37	0.265599	0.169404	0.0460404	0.158796
NM_001038651	Zfp953	8.61558	8.82219	8.6194	8.81401	8.83015	8.75111	288.757	0.112512	0.144924	0.340728	0.574506
NM_001038653,NM_001038654,NM_030696	Slc16a3	9.47421	9.49776	9.45808	10.158	10.2293	10.6225	861.797	0.973282	0.178969	4.05392e-09	2.59069e-07
NM_001038655,NM_010319	Gng7	7.17449	7.37051	7.25356	7.34741	7.38725	7.2187	40.7543	0.052864	0.205688	0.652704	0.904327
NM_001038658,NM_028224	Faim2	6.92387	7.01289	6.78595	6.63562	6.73475	6.8044	11.8471	-0.141946	0.282546	0.125896	0.485277
NM_001038663,NM_011949	Mapk1	12.7657	12.7661	12.6731	12.7664	12.7192	12.6057	6580.74	-0.0315818	0.0982566	0.724622	0.840109
NM_001038664,NM_001284393,NM_001284397,NM_023121	Gngt2	7.87346	7.61688	7.71193	7.73931	7.78891	8.44595	109.099	0.216457	0.284574	0.121156	0.349979
NM_001038695,NM_173001	Kdm3a	10.3532	10.4342	10.5121	10.569	10.7104	10.5037	1316.3	0.146928	0.119254	0.159256	0.350444
NM_001038696,NM_001287015,NM_026043	Rnpc3	9.32165	9.29297	9.45429	9.44628	9.45251	9.645	549.011	0.150768	0.13552	0.185389	0.416857
NM_001038699,NM_022014	Fn3k	7.8128	8.13418	8.22985	7.85048	8.04628	8.35442	139.516	0.0195837	0.19223	0.871906	1
NM_001038700,NM_001177648,NM_001177649,NM_001177650,NM_019406	Fnbp1	10.8459	11.2045	11.0407	11.5206	11.6371	11.2567	2327.79	0.394132	0.167129	0.00424976	0.0329245
NM_001038703,NM_030258	Gpr146	9.71604	9.71337	9.82577	10.1944	10.0706	10.011	829.806	0.351264	0.130967	0.00220856	0.0177939
NM_001038708,NM_172395	Cdc42se1	12.3149	12.2471	12.2933	12.2781	12.2468	12.6203	5030.17	0.0829385	0.126267	0.444869	0.454693
NM_001038710,NM_016711	Tmod2	6.42878	6.26855	6.26855	6.43306	6.48906	6.26855	0.626674	0.0111149	0.244759	0.59997	1
NM_001038839,NM_001038845,NM_001038887,NM_001284402,NM_011027	P2rx7	9.23172	9.2431	9.74317	9.29795	9.49329	9.44945	540.198	-0.00796952	0.160133	0.945909	0.980329
NM_001038846,NM_178593	Rcsd1	11.7842	11.7452	11.8697	11.9351	12.0524	12.095	3720.78	0.206501	0.107305	0.0325045	0.126708
NM_001038993,NM_175201	Rnf38	11.1082	11.4277	11.4072	11.6362	11.7813	11.4554	2712.82	0.25758	0.150485	0.0364828	0.136853
NM_001038995	Gm4787	6.77292	6.82329	6.737	6.59704	6.6801	6.74172	7.99276	-0.0699446	0.245103	0.364544	1
NM_001038996	Try10	6.26855	6.55955	6.42531	6.63562	6.26855	6.52228	1.91112	0.0155988	0.243817	0.628164	1
NM_001038998,NM_024462	Ccdc23	10.3061	9.84524	9.9366	9.48768	9.22428	9.96658	766.45	-0.352048	0.253639	0.0334328	0.128941
NM_001038999,NM_001284345,NM_009727	Atp8a1	11.2987	11.5136	11.4854	11.8368	11.811	11.4174	2897.19	0.212713	0.150957	0.0834444	0.180648
NM_001039000,NM_008447	Kif5a	7.59139	7.44893	7.62911	7.79995	7.91564	7.75737	82.4525	0.393421	0.268003	0.0241702	0.124682
NM_001039038	Nhlrc4	6.62609	6.26855	6.6516	6.59704	6.42455	6.44808	2.72299	-0.0208893	0.243116	0.603995	1
NM_001039039	Kctd21	7.63294	7.69594	7.66754	7.76244	7.86033	7.65208	84.1696	0.109941	0.187536	0.393688	0.698699
NM_001039045,NM_026078	Pigc	9.839	9.5599	9.75702	9.66211	9.52043	9.90818	693.181	-0.0147727	0.143932	0.897769	0.844319
NM_001039047	Trim58	6.97829	7.70437	7.45011	8.03923	8.26746	7.09962	81.2644	0.171483	0.308965	0.0820539	0.318917
NM_001039048	Trim63	6.26855	6.26855	6.49013	6.26855	6.26855	6.26855	0.303706	-0.00940211	0.245317	0.674752	1
NM_001039050,NM_001039051,NM_001039052,NM_001039053,NM_001190402,NM_008863	Pkib	8.99424	8.70351	9.1739	8.50636	8.2169	8.68327	289.756	-0.54653	0.268864	0.00455386	0.0398339
NM_001039056,NM_001039057,NM_001271687,NM_001271689,NM_001271690,NM_001271691,NM_001271692,NM_001271693,NM_001271694,NM_001271695,NM_019664,NR_073406	Kcnj15	6.26855	6.26855	6.26855	6.26855	6.53849	6.44808	0.650386	0.0169887	0.245825	0.364383	1
NM_001039059,NM_001039060,NM_001039061,NM_153165	Klhl15	7.94971	7.94559	7.80906	7.93883	8.15932	7.83668	116.402	0.0838603	0.182101	0.509083	0.925961
NM_001039071,NM_001039072,NM_001039073,NM_001039074,NM_001039075,NM_001039076,NM_011918	Ldb3	6.49503	6.43675	6.26855	6.26855	6.53849	6.52228	1.34175	0.0123302	0.243791	0.683871	1
NM_001039077,NM_001039078,NM_054057	Prosc	10.3299	10.2717	10.1985	10.1554	10.1102	10.011	1013.6	-0.164229	0.115619	0.106603	0.335471
NM_001039079,NM_008860	Prkcz	6.74728	6.91493	6.9282	6.75997	6.88809	7.0423	14.4807	0.0247504	0.228574	0.775295	1
NM_001039080,NM_019711	Rbms2	9.60296	9.42831	9.4352	9.47127	9.31635	9.43942	554.418	-0.0772707	0.127087	0.483976	0.67518
NM_001039081,NM_001286221,NM_001286222,NM_001286223,NM_027696	Mier1	10.8444	11.1602	11.1703	11.2292	11.3097	11.0369	2093.8	0.102701	0.135429	0.365668	0.455917
NM_001039084,NM_053158	Mrpl1	10.2267	10.0241	10.0331	9.76303	9.59717	9.80712	823.142	-0.377848	0.146244	0.00251844	0.0194021
NM_001039086,NM_001039087,NM_054050	Rapgef1	11.2437	11.6357	11.4818	11.661	11.6901	11.2923	2767.39	0.0688208	0.144253	0.557098	0.582312
NM_001039088,NM_028112	Seh1l	11.5352	11.6376	11.5217	11.5186	11.474	11.3562	2763.59	-0.100531	0.104725	0.287091	0.393733
NM_001039089,NM_011344	Sel1l	11.2414	11.6537	11.4374	11.5494	11.7571	11.5626	2831.07	0.137841	0.138388	0.240389	0.410215
NM_001039090,NM_001271772,NM_011386	Skil	8.4976	8.81874	8.89791	9.17603	9.35316	9.41916	392.009	0.675246	0.209665	0.000127923	0.00234717
NM_001039092,NM_001039093,NM_153080	Tom1l2	9.54099	9.47857	9.68639	9.78635	9.85702	9.81486	685.252	0.249189	0.130977	0.0269601	0.0998089
NM_001039094,NM_177274	Negr1	6.42878	6.26855	6.5398	6.43306	6.78347	6.57911	3.03339	0.0543078	0.250954	0.180529	1
NM_001039103,NM_133914	Rasa4	11.1947	10.9099	11.2443	10.9422	10.7987	10.8123	1888.89	-0.236653	0.138444	0.0424089	0.154907
NM_001039104,NM_018752	Trpm1	6.26855	6.26855	6.49013	6.26855	6.26855	6.26855	0.303706	-0.00940211	0.245317	0.674752	1
NM_001039105,NM_206974	Kcnrg	6.54579	6.43675	6.6516	6.81126	6.80611	6.52228	5.6048	0.0799396	0.257036	0.175185	0.586379
NM_001039106,NM_001042719,NM_001284399,NM_176845	Ddhd1	8.99699	9.16478	9.17158	9.12146	9.2375	9.21933	425.977	0.0780996	0.130249	0.480678	0.699745
NM_001039115	Zkscan4	7.18768	6.74242	7.08742	6.92137	7.15132	7.00134	22.0703	-0.00038136	0.225517	0.99464	1
NM_001039124	Kncn	6.26855	6.26855	6.49013	6.26855	6.26855	6.44808	0.502934	-0.00317607	0.244699	0.833912	1
NM_001039126,NM_023046	Asb1	10.1401	10.2089	10.14	10.5449	10.5102	10.124	1102.08	0.207251	0.152246	0.0928987	0.250447
NM_001039129,NM_010447,NR_104427	Hnrnpa1	14.5079	14.1064	14.1257	13.9837	13.8986	13.9243	17484.4	-0.265549	0.143119	0.0269841	0.0762136
NM_001039137,NM_001285992,NM_019708	Scoc	10.4927	10.4265	10.5782	9.98206	9.97236	10.1684	1102.78	-0.470787	0.134076	8.44179e-05	0.00160431
NM_001039138,NM_001039139,NM_178597	Camk2g	10.2058	10.32	10.2825	10.7383	10.8427	10.6345	1323.16	0.481495	0.126352	2.55057e-05	0.00059132
NM_001039147,NM_024431	Morf4l1	13.5347	13.4412	13.4783	13.3847	13.2831	13.427	10859.7	-0.105298	0.096608	0.240151	0.449613
NM_001039149,NM_178687	Cd226	9.3582	9.2782	8.99353	10.4212	10.0147	9.15613	648.123	0.652854	0.368722	0.00538587	0.0390939
NM_001039150,NM_001039151,NM_001177785,NM_001177786,NM_001177787,NM_009851	Cd44	12.7673	12.634	12.7073	12.6103	12.5847	12.8718	6497.83	-0.00811664	0.114862	0.941851	0.811657
NM_001039153,NR_104441	Tctn1	9.06933	8.89265	9.0504	9.47127	9.40079	9.31321	450.125	0.445243	0.153019	0.000725345	0.0101605
NM_001039157,NM_001039158,NM_001039159,NM_001284312,NM_001284314,NM_021402	Ube2j2	9.81769	9.8032	9.73075	9.55928	9.62241	9.55756	676.689	-0.206288	0.117734	0.0453066	0.137888
NM_001039160,NM_001039160_1,NM_029000,NM_029000_1	Gvin1	7.79184	8.38674	7.26505	8.17584	10.536	8.37105	335.949	0.102233	0.27387	0.0332384	0.135121
NM_001039162,NM_009990	Clip2	9.60653	9.68769	9.57597	10.2006	10.0547	9.70669	759.77	0.358016	0.180006	0.0120041	0.0655117
NM_001039169,NM_001039170,NM_023314	Eif4e2	11.3444	11.3109	11.2759	11.1713	11.0972	11.191	2257.5	-0.145101	0.0986315	0.106278	0.271559
NM_001039173	Dok6	6.26855	6.26855	6.26855	6.43306	6.42455	6.52228	0.716098	0.0254012	0.246654	0.250629	1
NM_001039175,NM_001039176,NM_019422	Elovl1	11.2927	11.5074	11.2014	11.2018	11.1143	11.293	2324.24	-0.110389	0.124098	0.298069	0.424506
NM_001039179,NM_001039180,NM_029791	Bicd2	10.9504	11.0523	10.9236	11.3182	11.3582	11.0112	2063.07	0.225535	0.137898	0.0524399	0.156253
NM_001039181,NM_001286395,NM_008728	Npr3	6.26855	6.26855	6.26855	6.26855	6.42455	6.26855	0.150386	0.00743165	0.245177	0.797821	1
NM_001039184	Cep350	10.7786	11.2388	11.1594	11.3244	11.6714	11.1238	2268.04	0.23344	0.18498	0.0892256	0.243958
NM_001039185,NM_001039186,NM_001039187,NM_011926	Ceacam1	9.83748	10.0981	9.99478	10.3065	10.4536	10.788	1095.52	0.538642	0.186572	0.000540352	0.00686497
NM_001039188,NM_001177868,NM_001177869,NM_026830,NR_033218,NR_033615	Rreb1	10.5397	11.0118	10.8592	11.0266	11.2865	10.6115	1775.55	0.118065	0.174223	0.356584	0.572378
NM_001039189,NM_024274	Fars2	9.90538	9.7843	9.77528	9.58808	9.44874	9.71912	691.044	-0.225267	0.140076	0.0547381	0.177525
NM_001039192,NM_001290550,NM_022024	Gmfg	12.6856	11.9253	12.3254	12.3353	12.1021	13.0022	5409.97	0.0910675	0.190694	0.473231	0.666675
NM_001039194,NM_001284300,NM_153779,NM_178058	Aifm2	8.26269	8.38196	8.50325	8.58329	8.49794	8.75935	226.01	0.246225	0.18649	0.0761171	0.304095
NM_001039195,NM_001083806,NM_013540	Gria2	6.26855	6.26855	6.26855	6.26855	6.48906	6.44808	0.5	0.0137444	0.245559	0.470565	1
NM_001039198	Zfhx2	7.41608	7.72106	7.7476	8.39323	8.58198	7.97308	131.62	1.16445	0.350575	4.87133e-05	0.00156812
NM_001039200,NM_146157	Emc1	10.9587	10.6583	10.7317	10.5955	10.4868	10.9008	1549.5	-0.087992	0.144342	0.45099	0.649286
NM_001039201,NM_001039202,NM_029826	Hdhd2	10.452	10.3153	10.1974	10.1336	9.98921	10.0193	1022.03	-0.262932	0.134006	0.0217108	0.113283
NM_001039209	Gm13152	7.28623	7.43811	7.36222	7.52457	7.8154	7.11778	54.5185	0.107183	0.238782	0.335617	1
NM_001039214	Mex3c	10.1846	10.2839	10.3284	10.4116	10.3484	10.1333	1098.12	0.0314242	0.122089	0.768564	1
NM_001039219	Gm6086	6.26855	6.26855	6.26855	6.26855	6.42455	6.26855	0.150386	0.00743165	0.245177	0.797821	1
NM_001039220	AI429214	7.41608	7.35875	7.21813	7.35879	7.4164	7.16984	43.4762	-0.00892749	0.202329	0.936256	1
NM_001039223	Gm14137	6.26855	6.43675	6.49013	6.26855	6.26855	6.44808	0.677779	-0.0099874	0.244648	0.612936	1
NM_001039228	Gm6583	6.26855	6.55955	6.42531	6.50108	6.5801	6.52228	2.0109	0.0259559	0.244119	0.50321	1
NM_001039231	Zfp951	7.72653	7.77754	7.85466	7.63306	7.71267	7.74821	87.9296	-0.101019	0.181496	0.427093	0.838329
NM_001039239	Zfp808	8.94086	9.1128	9.12197	8.88188	9.13282	8.96495	379.754	-0.057692	0.14094	0.616856	0.776158
NM_001039242,NM_172568	March10	6.42878	6.43675	6.26855	6.26855	6.53849	6.44808	0.983877	0.0122251	0.244182	0.650243	1
NM_001039244,NM_001177666	Gm7120	7.63294	7.91806	7.97012	8.48958	8.41623	7.91086	140.757	0.552289	0.357137	0.0104045	0.0849132
NM_001039347,NM_019931	Kcnd3	6.26855	6.26855	6.42531	6.55318	6.5801	6.44808	1.45439	0.0455188	0.249771	0.131963	1
NM_001039351,NM_001039352,NM_001039353,NM_053086	Nolc1	12.2858	12.7197	12.3027	12.1779	12.2509	11.794	4821.97	-0.275675	0.180205	0.0458121	0.158185
NM_001039363,NM_001286713,NM_001286714,NM_001286716,NM_001286718,NM_001286720,NM_011647	Tsc2	10.3553	10.6806	10.5868	10.6398	10.8757	10.3571	1395.6	0.0654526	0.150837	0.579077	0.748445
NM_001039368,NM_023127	Polr2k	9.81309	9.51878	9.69281	9.38399	9.12333	9.73553	610.39	-0.184646	0.188545	0.168408	0.392943
NM_001039371	Slc22a15	8.20908	8.43824	8.30714	8.60668	8.65767	8.84302	231.029	0.487872	0.201813	0.00239218	0.0263339
NM_001039373	Mtcp1	7.4843	7.68743	7.83534	7.98379	8.07815	7.63179	95.6106	0.215515	0.260833	0.133191	0.372641
NM_001039376,NM_001289701,NM_001289702,NM_178080,NR_110360	Pde4dip	8.8521	8.93769	8.92868	9.21622	9.43166	9.05724	399.944	0.36246	0.177535	0.010483	0.0628721
NM_001039385	Vgf	6.42878	6.26855	6.42531	6.50108	6.26855	6.52228	1.04347	0.0152919	0.244378	0.579383	1
NM_001039386,NM_001039387,NM_001177654,NM_001177655,NM_020276	Nsmf	9.06147	8.83248	8.92314	9.35515	9.19521	9.04729	397.911	0.264505	0.169454	0.0468416	0.18379
NM_001039388,NM_001039389,NM_172445	Wdr37	9.56501	9.77388	9.96731	9.92777	9.97366	9.80324	770.164	0.10425	0.143522	0.374077	0.627743
NM_001039390,NM_001039391,NM_001164053,NM_001164055,NM_001277096,NM_011106	Pkig	10.9827	10.6086	10.6917	10.4547	10.2765	10.7792	1456.26	-0.189127	0.170658	0.145787	0.330656
NM_001039392,NM_001190327,NM_025284	Tmsb10	13.5968	13.048	13.4633	12.8779	12.6848	13.7731	9890.4	-0.0876263	0.194286	0.481966	0.559736
NM_001039394,NM_133717,NR_104477,NR_104478	Rab43	11.0056	11.1942	11.1748	11.2286	11.3347	11.0336	2146.68	0.0637539	0.122472	0.551726	0.579919
NM_001039466,NM_183037,NR_121683	Trim46	7.9122	8.03093	7.87994	7.79255	7.77543	7.85358	106.204	-0.159023	0.185387	0.229143	0.58399
NM_001039472	Kif21b	10.0256	10.4592	10.5371	11.3524	11.6215	11.3647	1905.6	1.13307	0.189655	1.57466e-10	1.36772e-08
NM_001039474,NM_001289526,NR_110344	Tcerg1	11.9113	12.1841	12.0634	12.0588	12.1875	11.8614	4086.68	-0.0110312	0.124526	0.915202	0.961739
NM_001039478,NM_001039488,NM_001286685,NM_028081	Lrif1	9.53539	9.35057	9.46375	9.6348	9.65047	9.85292	624.354	0.260448	0.144481	0.0309839	0.108266
NM_001039482	Klhl20	9.60653	9.78083	9.7008	9.89906	10.0742	9.79935	755.026	0.21878	0.140566	0.0629238	0.212794
NM_001039483	Tmco1	11.4489	11.3654	11.3823	11.3634	11.211	11.3855	2478.67	-0.0680574	0.104227	0.469389	0.663457
NM_001039484	Kcnj10	6.79727	6.84764	7.05837	7.17025	7.3673	7.11778	25.3787	0.530346	0.697138	0.0175745	0.0997038
NM_001039485	Piezo2	6.26855	6.26855	6.26855	6.43306	6.48906	6.26855	0.468027	0.0131334	0.245517	0.493613	1
NM_001039493	Plekhm3	8.75058	8.82563	9.12437	9.08385	9.22649	9.18959	385.262	0.250281	0.177025	0.0648228	0.230117
NM_001039494	Tex40	6.74728	6.77089	6.78595	6.81126	6.7083	6.66896	8.71084	-0.0234837	0.232034	0.763861	1
NM_001039507,NM_010719	Lipe	9.763	9.81171	9.92167	9.7204	9.79342	9.94033	760.867	-0.0120911	0.12153	0.907697	0.957278
NM_001039509,NM_019999,NM_025580	Pnkd	9.64686	9.3762	9.3763	9.39275	9.2087	9.58277	548.053	-0.056814	0.149801	0.632112	0.781354
NM_001039511,NM_001039512,NM_054102	Ivns1abp	13.2198	13.2771	13.2799	13.1978	13.2042	12.8514	9119.25	-0.131796	0.125727	0.223369	0.430602
NM_001039514	Dhps	9.90826	9.72604	9.67832	9.42084	9.27641	9.64282	642.189	-0.307167	0.16979	0.0233083	0.112114
NM_001039515,NM_007487	Arl4a	10.1179	9.88929	10.0742	9.7764	9.70342	9.83782	812.631	-0.25054	0.134022	0.0283831	0.116342
NM_001039519,NM_001282083,NM_001282084,NR_104093	Gtf2a2	11.1194	10.6164	10.8641	10.4474	10.3653	10.8651	1555.91	-0.223534	0.187218	0.103059	0.266631
NM_001039520,NM_001253893,NM_001253894,NM_007871	Dnm2	11.9789	12.0555	11.9672	12.0979	12.19	12.1974	4188.85	0.145982	0.0974435	0.102178	0.180726
NM_001039521	Rrn3	10.65	10.7728	10.6038	10.5632	10.5954	10.2978	1388.32	-0.159253	0.132283	0.155965	0.351361
NM_001039522	Leo1	10.5517	10.4965	10.4024	10.5184	10.4555	10.3571	1263.6	-0.0349143	0.11005	0.722352	0.859906
NM_001039530	Parp14	9.49554	9.70608	9.7008	9.78138	9.96844	9.66014	699.607	0.152795	0.144196	0.197118	0.432248
NM_001039532	Zfp784	7.77049	7.59849	7.61334	7.7776	7.88524	7.74821	86.9674	0.164346	0.202339	0.225529	0.435431
NM_001039533,NM_001291017,NM_053181	Pdxdc1	10.2058	10.6536	10.5157	10.5833	10.6337	10.2099	1277.22	0.0129314	0.151362	0.91618	0.969069
NM_001039534	Pstk	9.32383	8.89265	8.9397	9.01118	8.74196	8.9964	367.97	-0.116312	0.172549	0.359313	0.639826
NM_001039536	Pigl	8.24829	8.26672	8.15749	8.35167	8.28536	8.11584	167.809	0.0327262	0.155896	0.787321	1
NM_001039537,NM_008501	Lif	6.72012	6.84764	7.12898	6.73211	6.64975	6.8044	12.1082	-0.116964	0.269415	0.153753	0.653663
NM_001039543,NM_010801	Mlf1	6.88473	6.64381	6.85141	7.0145	6.99299	6.95774	15.1891	0.159346	0.288198	0.129503	0.58142
NM_001039546	Myo6	8.32781	8.12834	7.96432	8.78723	8.77609	8.39289	208.382	0.676351	0.269597	0.00105523	0.0174983
NM_001039551,NM_053186	Cnnm3	10.0609	9.99455	10.0154	9.9705	10.1636	10.0409	905.946	0.034075	0.112697	0.734118	0.966971
NM_001039554	Angptl7	6.26855	6.43675	6.26855	6.26855	6.5801	6.26855	0.776388	0.0103431	0.24492	0.557788	1
NM_001039556,NM_001256145	Rad54b	9.3325	9.42162	9.33974	9.23344	9.43738	9.2542	502.409	-0.0493007	0.126618	0.64858	0.824679
NM_001039557	Mroh8	6.58851	6.55955	6.85141	6.7024	6.75974	6.66896	6.95585	0.0121079	0.236015	0.855424	1
NM_001039558	Smco3	6.79727	6.60438	6.5398	6.81126	6.5801	6.66896	6.33755	0.0166774	0.237482	0.789718	1
NM_001039562	Ankrd37	7.21342	6.91493	7.02809	6.97883	7.18931	7.13552	25.3517	0.0334515	0.22025	0.741894	0.977104
NM_001039578	Evi5l	7.78477	7.925	8.05936	8.29408	8.26295	7.94238	134.725	0.266909	0.239707	0.0808337	0.318796
NM_001039581,NM_013855	Abca3	10.9266	11.23	11.1426	10.8159	10.9968	10.7723	1882.82	-0.205222	0.136411	0.0735641	0.215773
NM_001039586,NM_174846	Glyctk	7.68851	7.74562	7.84182	7.7776	7.96272	7.6111	92.2197	0.0330793	0.184362	0.788719	1
NM_001039644	Edem3	10.5644	11.082	11.0338	11.8289	11.9775	11.4822	2566.59	0.837134	0.209849	5.40876e-06	0.000110258
NM_001039646	Gbp10	6.49503	6.50628	6.78595	6.43306	6.53849	6.44808	3.15501	-0.0529649	0.249348	0.247809	1
NM_001039647,NR_132129	Gbp11	6.58851	6.50628	6.90992	6.26855	6.26855	6.26855	3.56578	-0.0929788	0.270946	0.00272458	1
NM_001039652,NM_001302793,NM_001302794,NM_001302795,NM_001302796,NM_001304937,NM_001304938,NM_001304948,NM_001304950,NM_001304955	Oprm1	6.26855	6.26855	6.42531	6.26855	6.26855	6.26855	0.151853	-0.0076117	0.245193	0.829583	1
NM_001039655,NM_011245	Rasgrf1	6.49503	6.26855	6.5398	6.43306	6.48906	6.52228	1.63934	0.00310951	0.242418	0.933263	1
NM_001039657,NM_001039658,NM_001286557,NM_001286558	Mtl5	7.71148	7.55104	7.82883	7.62444	7.69822	7.59	78.8033	-0.0651309	0.187544	0.599059	0.880243
NM_001039669,NM_001302778,NM_001302779,NM_178787,NR_126495	Iffo1	10.1486	9.88607	10.213	10.2104	10.1952	10.2157	986.849	0.101466	0.129033	0.35684	0.645235
NM_001039676	Slc39a2	6.62609	6.55955	6.49013	6.85792	6.80611	6.95774	8.58885	1.14983	1.35792	0.007186	0.0949621
NM_001039677	Slc30a2	7.11945	7.21809	7.23011	7.7851	7.88524	8.01037	70.8618	1.64343	0.299018	2.19298e-09	1.83092e-07
NM_001039684	Mks1	8.38979	8.26147	8.3203	8.68912	8.47127	8.29738	204.127	0.168797	0.182439	0.203448	0.480199
NM_001039692,NM_029277	Arhgap12	8.62646	8.78022	8.81929	8.79733	8.69398	8.64803	284.315	-0.0275928	0.139543	0.801962	0.896634
NM_001039700,NM_001286454,NM_181544	Pkd1l3	7.52127	7.64389	7.40229	7.96473	8.01355	7.30867	79.3335	0.200289	0.288862	0.128827	0.309859
NM_001039701,NM_001159562,NM_031167	Il1rn	7.42612	7.18983	7.29863	7.39214	7.43535	7.97308	58.1695	0.300777	0.383589	0.054108	0.256052
NM_001039710,NM_026424	Coq10b	9.0641	9.03541	8.99353	9.0784	9.08717	9.13128	392.738	0.0703314	0.121398	0.510699	0.698699
NM_001039723	Tmem120b	8.76695	8.76594	8.88368	8.45536	8.52778	8.59336	268.799	-0.336008	0.162973	0.0114797	0.066388
NM_001039824	Fdx1l	10.3458	10.1405	10.0281	9.73418	9.54706	10.0059	868.892	-0.370125	0.18871	0.0117184	0.0644662
NM_001039878,NM_133789	Strn4	11.2075	11.3002	11.1941	11.2231	11.3235	11.1253	2251.07	-0.00503299	0.105931	0.943088	0.893696
NM_001039934,NM_008632	Map2	6.26855	6.67939	6.49013	6.7024	6.6801	6.62692	4.37317	0.0517599	0.247872	0.304014	0.798808
NM_001039939	Asxl1	11.1415	11.5311	11.4813	11.5285	11.6073	11.3121	2630.34	0.0693877	0.137691	0.5422	0.659955
NM_001039951,NM_026112	Zfp606	8.6865	8.56086	8.88654	8.94052	8.87077	8.9255	310.534	0.194017	0.163172	0.128866	0.319731
NM_001039959,NM_001286518,NM_009643,NR_104460	Ahnak	10.3876	10.878	11.2323	11.0322	11.3577	11.4616	2043.03	0.29251	0.227216	0.056186	0.147443
NM_001039965,NM_001039967,NM_181274	Zfp869	10.409	10.3436	10.3817	10.4307	10.4592	10.4712	1216.95	0.0711363	0.0996053	0.434619	0.718797
NM_001040026	Sco1	9.49169	9.62717	9.35814	9.36408	9.28915	9.09636	521.338	-0.229093	0.157746	0.0696149	0.182123
NM_001040072	Nynrin	8.71047	8.85955	8.88939	9.38399	9.55583	9.12184	412.894	0.636673	0.199195	0.00015276	0.00306885
NM_001040085,NM_001040087,NM_001040088,NM_001289583,NM_001289584,NM_001289585,NM_001289586,NM_031394,NR_110348	Sytl2	6.79727	7.24541	7.36222	7.53406	7.45394	7.50101	45.2812	0.271354	0.387477	0.0547181	0.212851
NM_001040106,NM_177762	Aak1	9.67087	9.9735	9.9393	10.3738	10.5456	10.1668	980.183	0.49945	0.177728	0.000791193	0.00933821
NM_001040111,NM_001040112,NM_027180,NM_198096	Arap1	11.6942	11.6862	11.7137	12.0787	11.9862	12.1115	3643.28	0.347282	0.101583	0.00020859	0.00204198
NM_001040130,NM_001109993	Tmem141	9.08231	8.64982	8.73904	8.56746	8.53146	8.8157	288.408	-0.166041	0.188185	0.212763	0.434379
NM_001040131,NM_013507	Eif4g2	14.5267	14.8417	14.6181	14.6189	14.6725	14.5056	25287.1	-0.0486773	0.116123	0.603544	0.760996
NM_001040136,NM_001040137	Pdzd9	6.26855	6.26855	6.26855	6.43306	6.42455	6.44808	0.51687	0.0193513	0.245936	0.381038	1
NM_001040187,NM_152806,NM_199079,NM_199080	Ddx17	12.8963	13.2208	13.257	13.4268	13.6168	13.2644	9908.77	0.246857	0.151311	0.0464594	0.159692
NM_001040395,NM_001085410,NM_001286253,NM_001286255	Nadk2	11.6946	11.5615	11.6397	11.4131	11.376	11.3706	2774.62	-0.230204	0.101896	0.0128009	0.0525001
NM_001040396	Selt	12.2981	12.4528	12.3723	12.3903	12.3828	12.3611	5165.92	0.0022576	0.0947991	0.980676	0.836237
NM_001040397,NM_001177871	Filip1l	8.0097	8.60608	8.51081	8.41576	8.58904	8.54603	215.123	0.0868383	0.190622	0.492406	0.900725
NM_001040398	Setd1b	10.0163	10.3599	10.1861	10.6169	10.787	10.1348	1179.83	0.264791	0.199238	0.0659301	0.201329
NM_001040399	Larp1b	9.79607	9.99604	9.86605	9.77473	9.74532	9.79935	763.805	-0.108043	0.118279	0.294873	0.449613
NM_001040400	Tet2	8.8243	9.53124	9.49726	10.0035	10.2007	9.68148	677.124	0.628603	0.287807	0.00258856	0.0230519
NM_001040403,NM_001284227,NM_001284228,NM_008028	Flot2	11.5184	11.86	11.5132	11.7029	11.6964	11.9346	3204.35	0.109373	0.136587	0.338695	0.551649
NM_001040426,NM_172444	Thsd4	7.26264	7.28483	7.33098	7.71569	7.70547	7.32281	55.3361	0.450255	0.39444	0.0240563	0.151613
NM_001040434	Rgag1	6.26855	6.26855	6.26855	6.26855	6.48906	6.26855	0.300772	0.00931064	0.245304	0.660367	1
NM_001040435	Tacc3	12.2515	12.2684	12.2163	12.09	12.0245	12.2412	4503.01	-0.107791	0.105042	0.255591	0.3843
NM_001040459	Shroom4	6.26855	6.67939	6.42531	6.85792	6.88809	6.26855	5.78141	0.050636	0.250257	0.181526	0.702764
NM_001040611,NM_130877	Peg10	8.19908	8.09872	8.02113	8.07483	7.78891	7.78443	125.762	-0.239231	0.221573	0.101643	0.314622
NM_001040631,NM_001040632,NM_001190313,NM_001190319,NM_145613	C1qtnf5	6.58851	6.60438	6.49013	6.50108	6.61671	6.62692	3.52103	0.0104558	0.239278	0.846985	1
NM_001040654,NM_009877	Cdkn2a	6.49503	6.26855	6.58161	6.7024	6.42455	6.66896	3.24202	0.0409881	0.246447	0.342081	1
NM_001040682,NM_053155,NR_104435,NR_104436,NR_104437,NR_104438,NR_104439	Clmn	6.72012	6.74242	6.68209	6.90097	7.06924	6.93479	13.0893	0.34002	0.574041	0.023583	0.169691
NM_001040683,NM_001285884,NM_001285886,NM_033609	Med15	10.4111	10.7667	10.6965	10.6289	10.8039	10.4905	1445.07	0.0109529	0.136226	0.921192	0.965543
NM_001040684,NM_133943	Hsd3b7	10.8452	10.3817	10.4389	10.7433	10.6188	10.7231	1439.41	0.0955052	0.145171	0.419476	0.637484
NM_001040686,NM_182996	Zfp692	10.4559	10.4043	10.4062	10.0754	10.0887	10.2545	1101.65	-0.275803	0.120992	0.00964383	0.0712643
NM_001040690,NM_001286759,NM_145544	Rap1gds1	11.0023	11.0125	11.0661	10.9525	11.075	10.8899	1898.31	-0.0461334	0.104643	0.624138	0.786746
NM_001040691,NM_011677	Ung	10.3958	10.2888	10.3808	10.1426	9.92464	10.075	1036.3	-0.300527	0.128905	0.00738458	0.0551835
NM_001040695	Uevld	9.38343	9.42831	9.51372	9.55734	9.75142	9.40634	584.307	0.122585	0.141674	0.293799	0.453005
NM_001040696,NM_001162414	Nlrp1b	6.66002	6.67939	6.71043	6.75997	6.78347	6.86021	8.56683	0.0876993	0.250891	0.288115	0.923495
NM_001040699	Mtmr7	6.69117	6.26855	6.61839	6.50108	6.61671	6.52228	3.35469	-0.011732	0.241226	0.795196	1
NM_001040700	BC051019	6.49503	6.43675	6.42531	6.26855	6.26855	6.44808	0.84322	-0.0192085	0.245053	0.42479	1
NM_001042407	Pex10	8.70707	8.72587	8.53696	8.464	8.3713	8.47169	237.11	-0.253839	0.167426	0.0534421	0.24343
NM_001042411,NM_001286148,NM_019782,NM_019783	P3h1	9.4386	9.62717	9.44095	9.51396	9.41631	9.26279	555.739	-0.0924993	0.135738	0.415713	0.618141
NM_001042418,NM_001042419,NM_001042420,NM_027687,NM_181731	Cabyr	6.74728	6.71206	6.80869	6.75997	6.6801	6.83303	9.02425	0.000821149	0.230566	0.993435	1
NM_001042421	Kntc1	9.85551	10.5732	10.2708	10.5045	10.8263	9.9821	1178.06	0.115007	0.197905	0.370763	0.698851
NM_001042438,NM_009572	Zhx1	11.156	11.3445	11.2722	11.4232	11.5017	11.098	2380.42	0.0674318	0.132411	0.524695	0.6474
NM_001042451,NM_009221	Snca	10.1413	9.81171	9.8316	10.4296	9.94472	10.141	923.661	0.194845	0.173589	0.137307	0.369852
NM_001042484,NM_020585	Golga7	11.7677	11.7989	11.8521	11.6425	11.5598	11.8022	3269.89	-0.116519	0.110536	0.236348	0.444981
NM_001042485,NM_020588	Tmem183a	11.0717	11.1145	11.042	11.0127	10.9514	11.0442	1954.61	-0.0668351	0.0973454	0.453102	0.651186
NM_001042487,NM_001042488,NM_001277186,NM_001277187,NM_146128	Dlgap4	10.4686	9.97955	10.1951	10.8603	10.6734	10.8295	1335.11	0.546095	0.178937	0.000317138	0.00462429
NM_001042489,NM_028752	Hvcn1	11.2938	11.3393	11.4241	11.8541	11.8879	12.0692	3120.78	0.578607	0.122721	3.50011e-07	1.39257e-05
NM_001042491,NM_001289517,NM_001289518,NM_001289519,NM_001289520,NM_021505	Anapc5	13.3744	13.344	13.3189	13.2512	13.2226	13.1829	9820.43	-0.113745	0.0887146	0.16755	0.29537
NM_001042499	Rabl3	8.99148	8.95655	8.93145	8.99965	8.66102	8.82748	335.842	-0.116946	0.151389	0.331568	0.609261
NM_001042501	Fam133b	10.3137	10.3541	10.4303	10.3738	10.4169	10.3033	1170.15	-0.000870978	0.105256	0.991664	1
NM_001042502,NM_001042504,NM_001286942,NM_001287048,NM_011098	Pitx2	6.42878	6.79777	6.49013	6.43306	6.48906	6.52228	3.07728	-0.042704	0.246848	0.32016	1
NM_001042513,NM_001042514,NM_001042523,NM_015762	Txnrd1	11.3648	11.8196	11.4077	11.6998	11.7151	11.3107	2880.69	0.0279384	0.149856	0.815771	0.756667
NM_001042527,NM_007550	Blm	10.6232	10.902	10.7639	10.8533	10.9961	10.5226	1614.75	0.0273901	0.142075	0.81461	0.89844
NM_001042528,NM_007579	Cacna1b	6.72012	6.55955	6.90992	6.7024	6.61671	6.57911	6.89561	-0.0593429	0.246015	0.362509	1
NM_001042534,NM_001271395,NM_001271415,NM_007599	Capg	11.3231	10.8087	11.2986	10.7627	10.7267	11.3693	2007.35	-0.104508	0.179271	0.410654	0.61356
NM_001042541,NM_009648,NR_104310	Akap1	10.0295	10.3541	10.0924	10.0768	10.0681	9.67085	920.543	-0.168008	0.164165	0.185164	0.469606
NM_001042556,NM_023323	Rpf2	10.9259	10.7571	10.5704	10.4254	10.268	10.3806	1372.82	-0.378102	0.14919	0.00282641	0.0245669
NM_001042557,NM_001164172,NM_001291777,NM_001291778,NM_001291783,NM_011944	Map2k7	11.0123	11.1035	11.109	11.1738	11.2043	11.1589	2086.98	0.0952072	0.0974544	0.286676	0.502638
NM_001042558,NM_001282947,NM_009684	Apaf1	11.1169	11.3688	11.3142	11.4942	11.6682	11.5448	2604.43	0.271362	0.12742	0.0144951	0.0750384
NM_001042565,NM_019653	Wsb1	11.9451	11.8686	12.0634	11.9753	11.9577	12.2795	4003.6	0.0925075	0.126482	0.395475	0.505435
NM_001042580,NM_001282966,NM_007653	Cd63	12.8457	12.5959	12.5067	12.7678	12.6361	13.4044	7105.62	0.204193	0.193295	0.136002	0.261731
NM_001042591	Arrdc3	9.85252	9.67653	9.94467	10.2263	9.83709	9.94562	823.178	0.15155	0.15309	0.215625	0.377077
NM_001042592,NM_025549	Arrdc4	9.06671	8.89592	9.07052	9.12411	9.30804	9.62088	444.421	0.342302	0.200481	0.0224801	0.105334
NM_001042593,NM_001145209,NM_019702	Hbs1l	11.4135	11.5239	11.4236	11.2993	11.2969	11.3641	2529.94	-0.121939	0.0991911	0.177236	0.292497
NM_001042605,NM_010545	Cd74	11.8351	11.6291	11.9024	11.3716	11.6219	12.5806	3610.11	0.0733456	0.194272	0.556529	0.728058
NM_001042606,NM_009217	Sstr2	6.79727	6.50628	6.71043	6.73211	6.88809	6.8044	8.8469	0.0709988	0.247232	0.337675	0.841342
NM_001042607,NM_001284258,NM_013649	Ryk	8.88829	9.00259	9.09034	7.71569	7.90358	8.11584	240.558	-1.64856	0.232388	6.98521e-14	1.01412e-11
NM_001042613,NM_001042614,NM_009155	Sepp1	11.3932	10.9549	11.4038	11.3022	11.3617	11.5459	2436.62	0.103996	0.145865	0.37987	0.539529
NM_001042615,NM_030127	Htra3	6.66002	6.50628	6.42531	6.67044	6.73475	6.66896	4.80657	0.0717782	0.25303	0.225241	0.784403
NM_001042617,NM_012061	Cadps	6.26855	6.50628	6.26855	6.26855	6.26855	6.26855	0.349689	-0.00965072	0.24534	0.641789	1
NM_001042620,NM_007839,NR_104311	Dhx15	12.4556	12.8619	12.6078	12.661	12.7467	12.244	6097.4	-0.0547131	0.148212	0.633998	0.782822
NM_001042623,NM_001271579,NM_007905,NR_073364	Phc1	9.24328	9.19664	9.21724	9.59943	9.61237	9.3269	519.665	0.310951	0.154304	0.014804	0.0663208
NM_001042634,NR_027853,NR_027854	Clk1	12.0105	11.7009	11.9994	11.8927	11.9681	12.2178	3867.57	0.0921685	0.134615	0.412358	0.433675
NM_001042652,NM_133851	Nusap1	11.8545	11.8395	12.0125	11.7716	11.8179	11.8862	3579.3	-0.0678332	0.104088	0.471131	0.469624
NM_001042653	Oip5	9.78827	9.56192	9.73231	9.32111	9.26571	9.49127	598.196	-0.346247	0.154817	0.00733793	0.0417424
NM_001042655	Tbc1d17	10.587	10.1009	10.3191	10.3134	10.2423	10.6646	1187.15	0.0461023	0.155407	0.696817	0.933682
NM_001042659,NM_022721	Fzd5	7.94971	7.8755	7.88617	8.15409	8.26295	8.09546	132.58	0.372834	0.208662	0.016458	0.112967
NM_001042660	Smad7	8.46536	8.55667	8.52954	8.53522	8.56056	8.79584	243.533	0.116435	0.155274	0.341214	0.730618
NM_001042670	Mterf1b	7.90583	7.85363	8.00998	7.89209	7.84767	8.1425	116.606	0.0378786	0.175154	0.760117	1
NM_001042672,NM_001291050,NM_001291051,NM_001291052,NM_027096,NM_028802	Gpcpd1	9.76141	9.86007	10.0281	10.3361	10.1325	10.1178	912.775	0.295565	0.148273	0.0167872	0.082721
NM_001042673,NM_001282942,NM_007985	Fancc	9.64686	9.3808	9.45619	9.47745	9.46188	9.7046	591.124	0.0443722	0.137548	0.696812	0.823439
NM_001042674,NM_001042675,NM_001286168,NM_019733	Rbpms	9.22706	9.11836	9.19003	9.88526	9.7253	9.71912	583.36	0.702389	0.141264	7.33078e-08	2.95313e-06
NM_001042699,NM_172500	Syne3	9.0641	9.75811	9.32318	9.59754	9.95795	8.80779	564.704	0.0522644	0.204028	0.659688	0.719696
NM_001042707,NM_001042708,NM_001042709,NM_001277321,NM_001277322,NM_010561	Ilf3	11.7799	11.8354	11.7746	11.8447	11.9246	11.4846	3365.07	-0.0245708	0.129554	0.82155	0.901735
NM_001042710	Prss57	12.1229	12.0545	11.648	10.6934	10.6734	10.8455	2690.29	-1.25258	0.16819	6.06921e-15	7.4081e-13
NM_001042714	Ankdd1b	6.26855	6.26855	6.42531	6.50108	6.48906	6.52228	1.18559	0.0367511	0.247692	0.202236	1
NM_001042715	Drc7	7.8197	7.85363	8.03217	8.14308	7.99684	7.85358	117.998	0.0967209	0.18411	0.447968	0.862216
NM_001042727,NM_011244	Rarg	10.3352	9.8957	10.1295	10.7099	10.4536	10.7782	1216.72	0.500192	0.184196	0.00103138	0.0115017
NM_001042743,NM_008641	Mast2	10.3395	10.5235	10.4755	10.9429	10.8392	10.3806	1403.91	0.232279	0.173049	0.08066	0.229016
NM_001042752,NM_008684	Neo1	6.79727	6.60438	6.737	7.06478	7.06924	7.20274	17.4641	1.42073	0.636691	0.00100737	0.0203178
NM_001042760,NM_008767	Slc22a18	7.42612	7.17533	7.54777	7.08078	7.00892	7.18645	37.7719	-0.466793	0.493389	0.0229052	0.165262
NM_001042767,NM_001042768,NM_008934,NR_045173	Proc	6.26855	6.26855	6.42531	6.26855	6.26855	6.26855	0.151853	-0.0076117	0.245193	0.829583	1
NM_001042779,NM_001291537,NM_001291538,NM_001291539,NM_009153,NR_111986	Sema3b	6.49503	6.64381	6.49013	6.50108	6.6801	6.57911	3.48012	0.0202123	0.240688	0.696496	1
NM_001043228,NM_009345	Dntt	10.2608	10.2356	10.5398	8.03923	7.86661	7.63179	630.436	-3.45012	0.220116	1.49682e-56	6.15383e-53
NM_001043317,NM_009845,NR_102722,NR_102723	Cd22	7.87346	7.69594	8.00437	7.95185	8.09895	7.72024	109.528	0.0601542	0.190375	0.627537	1
NM_001043335,NM_001043336,NM_001286346,NM_001286347	Eml1	6.26855	6.26855	6.42531	6.50108	6.26855	6.44808	0.685592	0.0126802	0.244867	0.556178	1
NM_001043354,NM_001289921,NM_146095	Rorb	6.54579	6.26855	6.26855	6.26855	6.26855	6.44808	0.67517	-0.00704213	0.244757	0.67044	1
NM_001043355,NM_001048167,NM_010837	Map6	6.42878	6.26855	6.26855	6.43306	6.5801	6.8044	2.7205	0.072266	0.259357	0.0305483	1
NM_001044308	Cacna1i	6.58851	6.60438	6.26855	6.43306	6.61671	6.66896	3.24929	0.0172687	0.242093	0.692767	1
NM_001044371,NM_001283011,NM_011233	Rad17	10.3585	10.3941	10.3325	10.3584	10.3821	10.3358	1164.93	-0.00241224	0.0991795	0.977784	0.99976
NM_001044383,NM_001302954,NM_001302955,NM_011551	Ubtf	12.8418	12.8344	12.6587	12.7208	12.6522	12.6806	6657.36	-0.0825072	0.10167	0.372302	0.58118
NM_001044384,NM_001294280,NM_011593	Timp1	6.58851	6.43675	6.58161	6.55318	6.26855	6.62692	2.71552	-0.00498634	0.241597	0.903053	1
NM_001044386,NM_011768	Zfx	10.1763	10.4099	10.413	10.4823	10.5852	10.2742	1197.95	0.0958912	0.13428	0.395868	0.683258
NM_001044389,NM_011802	Clpx	10.2596	10.4364	10.3243	10.2299	10.3241	10.0475	1089.78	-0.118238	0.127489	0.278094	0.493591
NM_001044697,NM_001044698,NM_001044700,NM_001294323,NM_178447	Zfp2	7.77765	7.59849	7.76846	7.76244	7.60726	7.60061	80.9766	-0.0608239	0.184032	0.623463	1
NM_001044703,NM_001044704,NM_001044705,NM_011757	Zscan21	9.43459	9.33876	9.41194	9.44207	9.42593	9.37247	532.407	0.0182784	0.114601	0.859402	0.831292
NM_001044718,NM_011759	Zfp41	8.4197	8.79436	8.54433	8.84675	8.90185	8.33191	264.337	0.0868931	0.189396	0.492783	0.761079
NM_001044720,NM_001310143,NM_011511,NM_021041,NM_021042	Abcc9	6.66002	6.71206	6.49013	7.03166	7.21369	6.91095	14.4637	1.80134	0.788039	0.000802612	0.0216991
NM_001044740,NM_007514	Slc7a2	7.20065	7.44893	7.47771	7.0145	7.16418	7.06191	36.8213	-0.51993	0.474805	0.0178787	0.141104
NM_001044741,NM_001286226,NM_007581	Cacnb3	6.54579	6.60438	6.61839	6.67044	6.73475	6.66896	5.28773	0.0620501	0.246477	0.353314	0.8675
NM_001044744,NM_008097	Gcdh	10.4744	10.1791	10.2219	10.0134	9.93271	9.80712	965.102	-0.367802	0.153161	0.00438453	0.0336935
NM_001044747,NM_001163797,NM_013844	Zfp68	10.3277	10.214	10.223	10.3383	10.3957	10.1967	1097.83	0.0515956	0.11381	0.609619	0.867785
NM_001044751,NM_008288	Hsd11b1	9.81309	9.98856	9.94333	9.62927	9.93137	10.5959	887.826	0.109603	0.193441	0.395149	0.599987
NM_001045482,NM_021326	Rbak	9.04298	9.09597	9.14582	9.02261	8.98058	9.0033	386.972	-0.0963869	0.124278	0.36787	0.658488
NM_001045483,NM_027115	Mapk1ip1	8.58984	8.61815	8.8342	8.78046	8.73881	8.972	293.576	0.140604	0.160442	0.260222	0.533364
NM_001045484,NM_008578	Mef2b	6.92387	6.99444	6.78595	6.75997	6.90686	7.09962	16.1343	0.0186684	0.227706	0.83045	1
NM_001045486,NM_001289634,NM_001289637,NM_001289640,NM_001289641,NM_172483	Zfp180	10.0216	10.1215	10.1701	10.0741	10.1738	10.075	954.099	0.00244933	0.110045	0.977223	1
NM_001045489,NM_008594	Mfge8	9.857	9.4104	9.76161	9.85409	9.56106	9.77178	691.482	0.0336576	0.151013	0.779165	0.876352
NM_001045513	Raph1	8.36799	8.50097	8.66048	8.79398	9.0749	8.71337	277.12	0.390149	0.217023	0.0146458	0.0762239
NM_001045514,NM_001305432	Akna	11.0646	11.2765	11.3173	11.3667	11.6123	11.4876	2484.33	0.234535	0.132522	0.0384494	0.141518
NM_001045515,NM_001164483	Synj1	9.763	10.1064	10.1224	10.3417	10.5903	10.3845	1061.22	0.417056	0.171584	0.00316623	0.0338936
NM_001045516	Proca1	6.49503	6.55955	6.61839	6.67044	6.6801	6.7069	4.8527	0.0709602	0.251041	0.267827	0.744444
NM_001045518	Fam83b	6.26855	6.26855	6.26855	6.26855	6.53849	6.26855	0.451157	0.0101882	0.245386	0.556041	1
NM_001045520	Clint1	12.2011	12.638	12.4628	12.6545	12.6788	12.4371	5726.51	0.112143	0.137552	0.328425	0.379465
NM_001045521	Prss38	6.26855	6.43675	6.26855	6.26855	6.26855	6.44808	0.374073	0.0005044	0.244772	0.982805	1
NM_001045523	Bahd1	10.1619	10.3307	10.2329	10.0955	10.1974	10.0958	1017.49	-0.103789	0.113495	0.30103	0.517327
NM_001045524	Cep126	7.49367	7.40491	7.52206	7.55277	7.54195	7.2187	55.8813	-0.0190826	0.199095	0.868748	1
NM_001045525	Cyb5d1	7.11945	7.59849	7.32033	7.63306	7.94528	7.13552	60.0106	0.133425	0.263305	0.20836	0.488162
NM_001045526	Scimp	6.42878	6.26855	6.61839	6.7024	6.64975	6.62692	3.78793	0.0651019	0.253089	0.184548	0.72212
NM_001045527	Hsf5	6.62609	6.43675	6.26855	6.50108	6.42455	6.44808	1.6522	-0.0100025	0.243068	0.76961	1
NM_001045528	Fkbp15	10.6397	10.7412	10.7548	10.7635	10.7564	10.6657	1537.27	0.0152461	0.102552	0.870713	0.940625
NM_001045529	Morc3	11.222	11.4506	11.453	11.5112	11.6248	11.4079	2645.45	0.115742	0.121142	0.27263	0.441108
NM_001045530	Ccnjl	7.29779	7.01289	7.12898	7.60698	7.43535	7.30867	42.747	0.453484	0.455457	0.0247817	0.154766
NM_001045531	Spata22	6.26855	6.50628	6.26855	6.43306	6.26855	6.26855	0.516944	-0.0047056	0.244753	0.796099	1
NM_001045536	Zzef1	10.3669	10.6279	10.5696	10.803	10.9586	10.7393	1500.94	0.284386	0.138463	0.0152772	0.0797221
NM_001045539	Xlr5a	6.26855	6.26855	6.42531	6.26855	6.42455	6.26855	0.302239	-7.34e-05	0.244812	0.983671	1
NM_001045540	Gm12185	7.06012	6.93576	7.02809	6.97883	6.80611	6.86021	17.5821	-0.110563	0.248563	0.286181	0.76733
NM_001045543	Heatr9	6.54579	6.50628	6.68209	6.63562	6.6801	6.57911	4.37526	0.0238667	0.239391	0.684959	1
NM_001045553,NM_172754	Zfp868	9.25475	9.17281	9.16926	9.34841	9.2087	9.18959	454.297	0.0501899	0.12429	0.640203	0.791416
NM_001045555,NM_001290996,NM_001290998,NM_001290999,NM_008807	Tulp2	6.54579	6.26855	6.42531	6.26855	6.26855	6.52228	1.02625	-0.00704994	0.244197	0.766626	1
NM_001045558,NM_008837	Pick1	9.19644	9.17014	9.15524	9.05913	9.12095	9.3269	433.692	-0.00149604	0.131733	0.987753	1
NM_001045559	Zfp952	8.86729	9.00862	8.86642	9.05357	8.95394	8.90719	350.599	0.0577488	0.132595	0.606006	0.864862
NM_001045807	Rbm15	8.70025	9.27324	9.12197	9.19375	9.5628	9.07368	435.176	0.172307	0.204397	0.207311	0.471585
NM_001045863,NM_001045864,NM_138580	Nelfe	11.0163	10.8264	10.6861	10.6713	10.5377	10.8026	1588.93	-0.143764	0.136934	0.207606	0.412713
NM_001045959,NM_001045964,NM_016713,NM_176893	Mink1	10.8429	11.0271	10.8499	11.5324	11.5727	11.036	2161.34	0.434941	0.185359	0.00363287	0.0219948
NM_001046637,NM_001285825,NM_015782	Snrpa	12.0883	11.9807	11.8403	11.7724	11.6566	11.739	3548.7	-0.222748	0.117135	0.0316829	0.0843483
NM_001047159,NM_019671	Net1	10.949	11.2218	11.2361	10.8423	10.8505	10.6689	1863.44	-0.322074	0.141706	0.00775371	0.0504697
NM_001047433,NM_001284346,NM_172254,NR_104303,NR_104304,NR_104305	Dph3	10.5267	10.5049	10.2983	10.3372	10.1795	10.3531	1175.11	-0.136662	0.125979	0.206463	0.504124
NM_001047435,NM_001047436,NM_001286344,NM_001286345,NM_019695	Pard6a	8.93511	8.57334	8.72626	8.44666	8.47511	8.73447	264.821	-0.180602	0.185259	0.176834	0.429237
NM_001047604,NM_001290669	Ttc21b	8.56737	8.63012	8.54801	8.62205	8.72933	8.60724	253.997	0.0778293	0.138026	0.500737	0.711678
NM_001048005,NM_001253777,NM_001253778,NM_001253780,NM_001253788,NM_028624,NR_045549,NR_045551	1110017D15Rik	6.54579	6.43675	6.26855	6.43306	6.48906	6.26855	1.11881	-0.00594871	0.243627	0.835954	1
NM_001048008,NM_001284218,NM_001284219,NM_001284221,NM_023328	Agtpbp1	9.83597	10.2063	10.1342	9.86195	10.1371	9.91718	892.039	-0.0702042	0.143514	0.544675	0.719396
NM_001048054,NM_130447	Dusp16	8.77991	8.76953	8.81629	9.01691	8.91021	8.50193	307.305	0.032326	0.163474	0.792495	0.917096
NM_001048057,NM_001048058,NM_023372	Rpl38	14.0809	13.4205	13.6817	13.136	12.933	13.8044	11940	-0.242613	0.227513	0.0993634	0.26153
NM_001048060,NM_198004	Idnk	9.58682	9.29297	9.36017	9.16323	8.95662	9.49127	495.841	-0.155147	0.179758	0.235079	0.461542
NM_001048061,NM_010448	Hnrnpab	14.9072	14.9076	14.8074	14.6176	14.4716	14.5919	26960.2	-0.288423	0.103262	0.00252464	0.0177808
NM_001048143,NM_173015	Mon1b	9.87626	10.0285	9.98568	10.1832	10.316	10.1774	950.179	0.257852	0.124473	0.017673	0.0853468
NM_001048145,NM_001286494,NM_029139	Syce1l	6.26855	6.26855	6.26855	6.43306	6.42455	6.26855	0.317641	0.00941411	0.245313	0.647851	1
NM_001048146,NM_001286507,NM_001286508,NM_013727	Azi2	10.8959	10.8957	10.9378	10.9943	10.971	10.9444	1813.8	0.0558408	0.0945613	0.522558	0.713296
NM_001048148,NM_144894	Zgpat	9.48201	9.717	9.59841	9.69067	9.8933	9.39601	650.531	0.0566618	0.152625	0.638384	0.785506
NM_001048168,NM_001277095,NM_008692	Nfyc	10.8608	10.8172	10.8613	10.8774	10.8484	10.9356	1716.91	0.0374377	0.0966744	0.67404	0.807684
NM_001048176	Cerkl	7.29779	7.29758	7.54777	7.26338	7.55867	7.29431	48.5299	-0.00421928	0.205364	0.968181	1
NM_001048177,NM_008413	Jak2	11.3983	11.6391	11.68	12.262	12.3002	11.9755	3706.09	0.577928	0.154766	2.67545e-05	0.000371011
NM_001048178,NM_001286370,NM_010284	Ghr	7.04451	7.25876	7.05837	7.28821	7.58325	7.30867	39.1426	0.376295	0.429444	0.0363866	0.162298
NM_001048179,NM_001164044,NM_001164045,NM_011336	Ccl27a	7.88651	7.43811	7.70466	7.64161	7.57512	7.91882	83.2134	0.0198789	0.199946	0.866193	1
NM_001048192,NM_001294262,NM_174849,NR_122116,NR_122117	Agbl5	9.1578	9.22778	9.32527	9.49582	9.58009	9.39081	516.705	0.261171	0.142019	0.0286858	0.102811
NM_001048204	Zfp455	7.59139	7.50129	7.82227	7.84339	7.71267	7.76646	83.9675	0.126901	0.204912	0.330346	0.717818
NM_001048207	Gypc	11.3695	11.2587	11.3448	11.1415	11.0296	11.0311	2204.88	-0.241375	0.10756	0.012688	0.0553376
NM_001048208,NM_012005	Med14	10.6654	10.9686	10.7797	11.0825	11.2121	10.7383	1788.11	0.165241	0.155723	0.182544	0.388101
NM_001048227,NM_001048228,NM_001048229,NM_026797	Dbndd2	7.32047	7.21809	7.23011	7.27589	7.23737	7.5353	41.9287	0.0944633	0.219486	0.438927	0.878313
NM_001048250	Smim15	10.4529	10.3771	10.4764	10.4275	10.3574	10.4881	1230.38	-0.010528	0.104856	0.911546	1
NM_001048267,NM_178716	Tnpo1	10.4559	11.4277	10.8478	11.3424	11.6297	10.2978	2019.93	0.084468	0.212375	0.483143	0.539179
NM_001076554,NM_001177667,NM_001177668,NM_001309460	Sptan1	11.3322	11.7835	11.5928	12.1666	12.2799	11.7586	3552.13	0.424343	0.195342	0.00574556	0.0406101
NM_001076676,NM_001252486,NM_133247	Usp33	10.1964	10.6308	10.6198	10.5757	10.6484	10.3438	1310.47	0.0239269	0.146034	0.840117	0.913421
NM_001076679	Gm9733	7.6571	7.39358	7.33098	7.60698	7.55867	8.01037	72.3286	0.251621	0.30657	0.0897233	0.283681
NM_001076681	Lyrm9	9.19405	9.13492	8.98824	9.45883	9.5732	9.18658	472.942	0.303746	0.177913	0.0284714	0.122136
NM_001076789,NM_001110216,NM_007626	Cbx5	12.2764	12.7164	12.3863	12.6878	12.8889	12.3202	5903.69	0.119139	0.160787	0.339721	0.386967
NM_001076791	Zfp874b	8.72397	8.41975	8.63324	8.66714	8.75758	8.77569	267.185	0.132308	0.158183	0.285454	0.570204
NM_001077184,NM_009768	Bsg	13.5458	13.3966	13.3916	13.1332	13.0043	13.3997	10095.9	-0.206315	0.13616	0.0693064	0.208085
NM_001077189,NM_010187	Fcgr2b	10.9567	10.917	11.0021	10.9429	11.0133	11.3107	1939.93	0.11291	0.13001	0.30698	0.522817
NM_001077190,NM_001077192,NM_001077193,NM_007380,NM_145994	Abi1	11.234	11.2575	11.4341	11.4431	11.4313	11.392	2490.89	0.0966735	0.107144	0.31227	0.527628
NM_001077202,NM_001290467,NM_001290468,NM_015819	Hs6st2	6.86413	6.79777	6.737	7.03166	6.82779	6.7069	12.1662	0.0462995	0.234941	0.574707	1
NM_001077237,NM_145511	BC003331	10.0256	10.1188	10.0815	10.07	10.2283	9.88266	927.39	-0.00591278	0.127158	0.954775	1
NM_001077264,NM_007458	Ap2a1	11.7423	11.8535	11.7254	11.5909	11.633	11.525	3134.3	-0.172952	0.103136	0.0635233	0.176828
NM_001077265,NM_001077266,NM_001077267,NM_007516	Hnrnpd	13.5425	13.5549	13.5256	13.4194	13.333	13.3695	11115.7	-0.150468	0.0896376	0.0701996	0.209746
NM_001077348,NM_025874	Plin5	6.49503	6.43675	6.26855	6.43306	6.48906	6.52228	1.35862	0.0158323	0.243599	0.639702	1
NM_001077353,NM_001288617,NM_010356	Gsta3	6.69117	6.55955	6.61839	6.55318	6.5801	6.52228	3.89609	-0.0380213	0.242268	0.507222	1
NM_001077354	C77370	6.26855	6.26855	6.26855	6.55318	6.48906	6.44808	1.00177	0.0353287	0.24831	0.129995	1
NM_001077359,NM_001077360,NM_019834	Git2	11.5394	11.631	11.7086	11.7604	11.905	11.6923	3198.97	0.137226	0.113427	0.166942	0.361742
NM_001077361,NM_001077362,NM_001287800,NM_010211	Fhl1	10.5617	10.0226	9.82139	10.9132	10.5013	10.1833	1183.38	0.249661	0.238735	0.0961462	0.315605
NM_001077363,NM_001283013,NM_008956	Ptbp1	13.9872	14.1567	13.9554	13.9502	13.9836	13.7859	15936	-0.104553	0.110923	0.291272	0.350953
NM_001077364,NM_010286,NR_122039	Tsc22d3	11.2566	10.8422	11.1611	10.8367	10.7921	11.8248	2148.9	0.0632828	0.191559	0.608553	0.764259
NM_001077398,NM_001286348,NM_010698	Ldb2	6.49503	6.43675	6.5398	6.59704	6.73475	6.7069	4.16556	0.0988979	0.267571	0.0966382	0.488003
NM_001077403,NM_001077404,NM_001077405,NM_001077406,NM_001077407,NM_010939	Nrp2	7.61651	8.04354	7.84182	7.60698	7.76178	7.44111	86.8222	-0.222903	0.263207	0.123607	0.410215
NM_001077410,NM_001286629,NM_212486	Gimap8	8.00384	8.2978	8.28937	8.24402	8.29422	8.45631	173.988	0.123811	0.179015	0.336942	0.725684
NM_001077411,NM_008094,NR_122037	Gba	10.7802	10.7501	10.7677	10.7526	10.6613	10.8389	1582.68	-0.0123582	0.103578	0.894421	0.96342
NM_001077496	Evi2b	11.9475	11.9997	12.1714	12.2732	12.3937	12.6214	4728.68	0.34662	0.143877	0.00471653	0.0283513
NM_001077499,NM_011323	Scn8a	6.26855	6.50628	6.49013	6.26855	6.42455	6.26855	0.80378	-0.0163605	0.245114	0.47889	1
NM_001077507,NM_001077510,NM_001310083,NM_001310085,NM_010309,NM_019690,NM_022000,NM_201616,NM_201617,NM_201618,NR_003258	Gnas	14.3685	14.0205	14.1232	14.2751	14.135	14.1456	18439	0.00731467	0.118353	0.950198	0.82245
NM_001077508,NM_001077509,NM_011612	Tnfrsf9	6.74728	6.71206	6.5398	6.73211	6.6801	7.09962	9.88107	0.0938337	0.26028	0.180394	0.69422
NM_001077529,NM_008705	Nme2	13.3266	12.8688	12.6167	12.5796	12.3309	12.5084	6702.24	-0.389949	0.201	0.0109391	0.0418943
NM_001077591,NM_011651	Tsks	6.74728	6.50628	6.58161	6.43306	6.42455	6.52228	3.10102	-0.0662486	0.253836	0.162763	1
NM_001077595,NM_001077596,NM_015756	Shroom3	6.54579	6.50628	6.42531	6.43306	6.82779	6.74172	4.49435	0.0794936	0.259227	0.116216	0.460653
NM_001077631,NM_175153	Vwa9	10.484	10.6999	10.5953	10.6141	10.6694	10.4089	1382.73	-0.0205015	0.122225	0.834997	0.924019
NM_001077636,NM_027388	Pigw	8.66912	8.62215	8.5913	8.71789	8.79737	8.64803	269.362	0.10114	0.138634	0.379249	0.66015
NM_001077638,NM_001302965,NM_133182,NR_126571	Prmt2	8.31413	8.12247	8.14752	8.73907	8.52778	8.73447	213.769	0.652693	0.204781	0.000151211	0.00379261
NM_001077661,NM_178623	Urgcp	9.7028	9.9506	9.84749	9.80929	9.77557	9.69624	743.744	-0.0680669	0.123151	0.521918	0.702387
NM_001077684	Ccdc173	7.46529	7.16056	7.3724	7.39214	7.22561	7.45338	45.5521	0.0145817	0.204828	0.898931	1
NM_001077687,NM_001077688,NM_030695	Lrba	9.71604	10.0226	9.9527	10.3912	10.4546	10.0686	966.691	0.386494	0.177871	0.00688684	0.0457373
NM_001077694,NM_001310152,NM_021469	Dysf	6.49503	6.43675	6.71043	6.59704	6.5801	6.62692	3.77444	0.0119737	0.239834	0.819277	1
NM_001077696,NM_001284248,NM_001284249,NM_001284250,NM_010412	Hdac5	10.8637	10.5338	10.6381	11.1863	11.1179	10.9696	1765.24	0.379939	0.148724	0.00264652	0.0236945
NM_001077698,NM_019679	Fmnl1	11.8181	11.9408	12.1677	12.2067	12.3725	12.3884	4436.14	0.296748	0.139456	0.0124421	0.0671885
NM_001077705,NM_013545	Ptpn6	12.5166	12.4748	12.4781	12.5574	12.6441	12.809	5990.51	0.158965	0.110151	0.106155	0.223042
NM_001077707,NM_001284354,NM_172937	Shprh	9.46244	9.81509	9.65712	9.92027	10.1533	9.5805	733.904	0.194413	0.18425	0.148983	0.298665
NM_001077709,NM_008202	Slc39a7	12.3109	12.3654	12.2218	12.0355	11.9262	12.2743	4543.42	-0.17729	0.128535	0.106692	0.222235
NM_001077712,NM_001290713,NM_021465	Stag2	12.0986	12.3344	12.349	12.4941	12.6184	12.3192	5169.37	0.177757	0.131094	0.111634	0.230636
NM_001077713	Sdhaf3	7.98606	7.75368	7.53927	7.58023	7.62297	7.47749	79.0745	-0.212028	0.253806	0.1379	0.380092
NM_001078167,NM_173374	Srsf1	14.0158	14.1194	14.0287	14.0279	13.9863	13.8962	16388.8	-0.0724227	0.0952743	0.406454	0.513145
NM_001078646,NM_025723	Henmt1	6.49503	6.55955	6.6516	6.26855	6.53849	6.44808	2.40333	-0.0407557	0.246681	0.326567	1
NM_001078649,NM_025889	Tmem134	10.7389	10.3153	10.624	10.3157	10.1406	10.8389	1316.02	-0.0639135	0.170689	0.598424	0.768524
NM_001079513,NM_020256	Zbtb33	9.36876	9.59195	9.5514	9.93968	10.0766	9.54361	685.072	0.329416	0.195028	0.0252191	0.108266
NM_001079686,NM_022027,NM_153399	Syne1	10.4401	11.0945	10.9052	12.1254	12.3342	12.256	3184.23	1.43147	0.19649	1.96086e-14	2.21392e-12
NM_001079694,NM_001079695,NM_009159	Srsf5	13.7101	13.5058	13.664	13.4409	13.3142	13.686	11929.2	-0.105096	0.127345	0.318611	0.372641
NM_001079814,NM_028720	Glyr1	11.8966	12.1014	11.9849	12.1451	12.228	11.9938	4124.68	0.113524	0.115722	0.289503	0.414099
NM_001079822,NM_009332	Tcf7l1	7.06012	7.04838	6.83048	7.53406	7.52495	7.26486	37.0759	1.21757	0.471954	0.000452648	0.00947308
NM_001079824	Hnrnph3	10.3553	10.1188	10.1644	10.0714	10.0084	10.3088	1008.28	-0.0671545	0.133387	0.545908	0.815787
NM_001079830,NM_053170	Trim33	10.5154	10.807	10.666	10.8572	11.0196	10.5482	1567.39	0.116521	0.149236	0.331819	0.546626
NM_001079844,NM_011821	Gpc6	6.42878	6.26855	6.5398	6.73211	6.73475	6.66896	4.30186	0.126213	0.28898	0.0295148	0.196588
NM_001079847,NM_001079848,NM_001079857,NM_001290445,NM_001290446,NM_178712	Adgrg2	6.58851	6.97546	6.80869	6.90097	6.82779	6.62692	10.8648	-0.00645962	0.233818	0.92511	1
NM_001079849,NM_145457	Paip1	10.7597	10.5861	10.7193	10.5804	10.5236	10.7554	1464.29	-0.058164	0.117903	0.57409	0.750508
NM_001079869,NM_010458	Hoxb3	7.49367	7.51144	7.65233	7.30037	7.24897	7.27971	52.3306	-0.493674	0.332414	0.0142144	0.148951
NM_001079873,NM_054054	Brdt	7.06012	6.84764	7.25356	7.08078	7.11139	7.02212	24.5693	-0.00109873	0.219986	0.991806	1
NM_001079883,NM_001286343,NM_021399	Bcl11b	6.74728	7.20408	7.21813	7.11178	7.08356	7.45338	30.6845	0.0761997	0.239881	0.40698	0.698144
NM_001079901,NM_001079902,NM_001079903,NM_001079904,NM_001079905,NM_175099	Repin1	9.90682	9.69323	9.67183	9.47127	9.57837	9.36453	642.94	-0.281648	0.150212	0.0234285	0.102968
NM_001079908,NM_001079909,NM_010206	Fgfr1	7.32047	7.41611	7.3724	7.41373	7.43535	7.65208	53.7563	0.145173	0.223314	0.268411	0.552728
NM_001079929	Ccdc154	6.42878	6.55955	6.49013	6.50108	6.53849	6.62692	2.56947	0.0253311	0.242505	0.586914	1
NM_001079932	Trim72	6.49503	6.60438	6.5398	6.43306	6.64975	6.66896	3.53794	0.0223016	0.241059	0.663676	1
NM_001080118,NM_013634,NM_134027	Med1	10.3804	10.589	10.5521	10.5449	10.7624	10.3702	1338.04	0.0472909	0.134198	0.679756	0.811997
NM_001080126,NM_001277926,NM_009812	Casp8	10.9504	11.1476	11.0345	11.1363	11.1776	10.9824	2004.46	0.0471185	0.113197	0.638855	0.785682
NM_001080127,NM_001080128,NM_009070	Rnps1	12.9577	12.8265	12.7396	12.6216	12.4998	12.7129	6657.56	-0.19789	0.117924	0.0566169	0.148181
NM_001080129,NM_001080130,NM_001080131,NM_001080132,NM_001283048,NM_011605	Tmpo	13.3248	13.3525	13.5229	13.2133	13.2602	13.267	10122.5	-0.134609	0.103415	0.150059	0.337646
NM_001080158,NM_025639,NM_178269	Cenpm	10.0096	9.94752	9.90659	9.59377	9.39883	9.60978	720.676	-0.448219	0.140794	0.000293579	0.00368203
NM_001080381,NM_001286100,NM_001286101,NM_029679,NM_178658	Fam65b	11.1935	11.2562	11.2637	12.0594	12.1036	11.9656	3166.97	0.823035	0.106957	1.31676e-15	2.42398e-13
NM_001080384,NM_001080385,NM_001080386,NM_001290470,NM_016760	Clta	13.1298	12.96	12.9303	12.6779	12.4953	13.0185	7406.79	-0.197785	0.153657	0.107949	0.188133
NM_001080387,NM_001284195,NM_001284196,NM_010178	Srsf10	12.4487	12.5167	12.4992	12.3431	12.2538	12.3249	5255.23	-0.164346	0.0943061	0.0580276	0.12492
NM_001080388,NM_001080389,NM_001080390,NM_007928	Mark2	11.465	11.6137	11.5253	11.7599	11.7397	11.6866	3029.72	0.177593	0.102444	0.0574607	0.141833
NM_001080548,NM_181399	Usp6nl	9.28413	9.88446	9.7783	9.69244	9.92195	9.20454	659.18	-0.0188173	0.180551	0.876618	0.93762
NM_001080549,NM_001290459	Hdx	6.49503	6.26855	6.49013	6.7024	6.6801	6.44808	3.04372	0.0631347	0.253443	0.153418	1
NM_001080552,NM_001080553,NM_010352	Gsg1	6.49503	6.26855	6.42531	6.55318	6.26855	6.57911	1.5686	0.0197667	0.244413	0.527019	1
NM_001080557,NM_009496	Vamp1	8.8243	8.96588	9.05798	9.28858	9.35719	9.31045	423.569	0.417367	0.154863	0.00154469	0.0182686
NM_001080706	Btaf1	10.7121	11.5001	11.3033	11.2982	11.5398	10.8483	2255.1	0.0253213	0.176579	0.839479	0.836521
NM_001080708	Fam65c	8.46944	8.40099	8.11198	9.33482	9.3122	8.76346	308.015	1.0822	0.272617	4.49518e-06	0.000133631
NM_001080711	Dfnb59	6.49503	6.60438	6.58161	6.50108	6.48906	6.52228	2.65782	-0.0266591	0.242259	0.58242	1
NM_001080742,NM_016872	Vamp5	11.0517	10.5038	10.6223	10.1981	10.0211	10.5982	1335.85	-0.359624	0.226078	0.024576	0.108266
NM_001080743,NM_019497	Grk4	7.17449	7.13016	7.19365	7.3242	7.30471	7.37724	37.5017	0.217987	0.267595	0.128313	0.354335
NM_001080746,NM_001080747,NM_001080748,NM_001080749,NM_010365	Gtf2i	12.4088	12.4788	12.3274	12.4698	12.5592	12.0748	5231.48	-0.0174179	0.134236	0.881243	0.940668
NM_001080754,NM_172669	Ambra1	9.59402	10.1161	10.0217	10.1819	10.4159	9.8548	914.238	0.167434	0.187893	0.21093	0.510374
NM_001080755,NM_001287139	Zzz3	10.7324	11.0066	10.8754	11.0398	11.1629	10.8094	1820.49	0.107569	0.135502	0.33996	0.56646
NM_001080769	Uhrf1bp1	9.72752	10.1869	9.89968	9.94117	10.0754	9.55524	815.943	-0.0509536	0.163068	0.677249	0.725075
NM_001080771	Prdm13	6.42878	6.26855	6.26855	6.26855	6.26855	6.26855	0.158647	-0.00769251	0.245198	0.829583	1
NM_001080773,NM_001286662,NM_011062	Pdpk1	10.3159	10.7797	10.6627	10.8805	11.0202	10.6763	1558.05	0.210532	0.165565	0.104024	0.272347
NM_001080774,NM_001080775,NM_008659	Myo1c	10.7268	11.0537	10.9637	11.3311	11.4146	11.0964	2067.46	0.322814	0.155199	0.0119953	0.0503435
NM_001080776	Gm1123	6.42878	6.26855	6.26855	6.43306	6.48906	6.44808	0.825903	0.0216673	0.245381	0.391211	1
NM_001080780,NM_009050	Ret	6.54579	6.64381	6.58161	6.63562	6.5801	6.83303	5.38768	0.0528056	0.244969	0.392244	0.919837
NM_001080781,NM_025601	1700029H14Rik	6.54579	6.43675	6.68209	6.26855	6.26855	6.26855	1.71376	-0.0527772	0.25279	0.0385453	1
NM_001080793,NM_001286207,NM_011791	Ash2l	11.6917	11.7869	11.606	11.5275	11.4648	11.4237	2928.48	-0.203276	0.10855	0.0366254	0.112607
NM_001080794,NM_001080795,NM_001080796,NM_001080797,NM_011816	G3bp2	11.9662	12.28	12.1298	12.2304	12.1855	11.9797	4340.24	0.00453405	0.122691	0.969703	0.830806
NM_001080798,NM_133919	Aff1	10.8332	11.3275	11.1444	11.5455	11.7953	11.3667	2488.49	0.394186	0.189312	0.00810311	0.0505269
NM_001080808	Ccdc64	6.58851	6.79777	6.76211	7.08078	6.95992	6.93479	13.8799	0.305017	0.509259	0.0251943	0.211921
NM_001080812	Cib3	6.42878	6.26855	6.42531	6.50108	6.48906	6.44808	1.14501	0.0242592	0.244884	0.453169	1
NM_001080813,NM_029423	Rab11fip1	8.77668	8.99957	8.96419	9.06466	9.25925	9.14065	384.304	0.249575	0.158192	0.0502096	0.176418
NM_001080814	Fat3	6.72012	6.95592	6.90992	6.96024	6.8687	7.0423	15.8748	0.0665166	0.235326	0.473389	1
NM_001080815	Gipr	6.58851	6.50628	6.42531	6.78628	6.64975	6.62692	4.50791	0.0901306	0.262385	0.126769	0.490111
NM_001080817	Prdm10	6.88473	7.68743	7.34152	7.75478	8.1445	7.26486	69.5086	0.17055	0.304089	0.0946362	0.493188
NM_001080818,NM_001173553	Cdc14a	9.96466	9.91949	10.0102	10.0714	10.1625	10.1271	907.999	0.151615	0.110234	0.124741	0.371798
NM_001080819	Arid1a	11.8173	12.1973	12.0944	12.3001	12.5034	12.0664	4483.21	0.19422	0.155675	0.11904	0.292708
NM_001080820,NM_001276422,NM_001276423	Cass4	9.45057	9.06746	8.92314	9.78304	9.30386	9.13441	488.35	0.182188	0.213565	0.187662	0.444513
NM_001080924,NM_001290501	Znrf3	7.94971	8.41508	8.14251	8.35167	8.32043	7.89478	159.099	0.0174618	0.189974	0.886559	1
NM_001080925	Rapgefl1	7.23839	7.27189	7.28758	7.12682	7.06924	7.15287	32.9036	-0.181991	0.256634	0.17363	0.580962
NM_001080926,NR_033496	Lrp8	9.66405	10.0644	9.69441	9.67646	9.85419	9.09636	686.875	-0.151978	0.200325	0.254514	0.506028
NM_001080927,NM_001080928,NM_001277116,NM_009035	Rbpj	11.204	11.3642	11.3674	11.419	11.512	11.3155	2488.8	0.0895678	0.111786	0.368057	0.483558
NM_001080929	Cdr2l	7.13358	6.99444	6.87158	6.83509	6.90686	7.0423	18.7082	-0.0573329	0.230227	0.545799	0.818841
NM_001080930	Atxn1l	9.68608	10.2356	9.99478	10.1869	10.4358	9.89	942.98	0.135666	0.179425	0.298147	0.58142
NM_001080931	Med13	10.4211	10.7225	10.7263	10.959	11.09	10.6816	1610.56	0.238806	0.161761	0.0635513	0.196646
NM_001080932	Foxk2	10.7715	11.1104	10.8768	10.9569	11.1266	10.7046	1804.13	0.00979003	0.140273	0.930416	0.970779
NM_001080934	Slc16a5	6.88473	7.09852	7.10153	7.19795	7.20159	7.15287	27.219	0.151152	0.257642	0.211346	0.480862
NM_001080935	B230217C12Rik	7.45565	7.11451	7.15548	7.21145	7.08356	7.18645	34.0353	-0.0785161	0.224385	0.475758	1
NM_001080940	Gm6484	7.49367	7.17533	7.4594	7.69156	7.69093	8.16212	76.9281	0.810291	0.433394	0.00323481	0.0459131
NM_001080941	Zfp429	8.08349	8.40099	8.45298	8.52704	8.56415	8.63907	213.97	0.26889	0.20398	0.0645543	0.235755
NM_001080944	Atp8b4	12.5768	13.0259	12.8828	12.9159	13.1893	12.6504	7429.96	0.0626684	0.151308	0.603943	0.761079
NM_001080949,NM_177625	Ttc5	10.5562	10.3908	10.4625	10.4201	10.3653	10.5814	1263.47	-0.0117624	0.115785	0.907075	0.963395
NM_001080964,NM_030220	Sp2	9.84201	9.96286	10.0961	10.1219	10.1727	10.1608	921.979	0.168759	0.124845	0.11791	0.290741
NM_001080965,NM_001080966,NM_020572	Aurkc	6.26855	6.43675	6.26855	6.50108	6.42455	6.52228	1.0582	0.0289977	0.246314	0.270692	1
NM_001080967	Tmsb15b2	6.26855	6.26855	6.26855	6.26855	6.42455	6.26855	0.150386	0.00743165	0.245177	0.797821	1
NM_001080968,NM_133852	Golga2	10.9779	11.1799	11.0649	11.1279	11.206	11.1597	2076.34	0.0782272	0.10663	0.415497	0.567366
NM_001080969,NM_001290737	Thg1l	10.1522	9.94444	9.81992	9.57854	9.62074	9.59634	744.796	-0.387861	0.151961	0.00262285	0.0233236
NM_001080971	Tubb1	11.6096	11.8312	11.4431	12.8059	12.4448	11.1657	3945.27	0.350253	0.341711	0.0441259	0.126134
NM_001080974,NM_025618	Sri	11.7885	11.6742	11.7523	11.688	11.5871	11.9003	3256.54	-0.00659904	0.116295	0.946639	0.78366
NM_001080977	Rsbn1l	9.97568	10.3691	10.5039	10.6969	10.784	10.5179	1295.22	0.310916	0.183241	0.0266347	0.115136
NM_001080979,NM_011567	Tead4	6.26855	6.43675	6.26855	6.50108	6.5801	6.26855	1.1109	0.024236	0.245924	0.296617	1
NM_001080981	Ddx23	11.2651	11.576	11.4169	11.476	11.5253	11.1491	2567.22	-0.0230223	0.134898	0.836096	0.835028
NM_001080995	Ddias	9.36876	9.47857	9.4524	9.15808	9.33283	8.99986	489.182	-0.259707	0.158141	0.0418127	0.15573
NM_001080999,NM_001081000,NM_001195205	Trmt2a	11.2894	11.3607	11.2481	11.1266	11.2055	11.0957	2240.1	-0.142856	0.102472	0.123621	0.232425
NM_001081001,NM_009765	Brca2	9.86888	10.2581	10.12	10.1284	10.413	9.7618	955.216	0.0228015	0.163336	0.851712	1
NM_001081005	1500012F01Rik	11.6888	11.1158	11.3038	10.657	10.4859	11.1844	2086.08	-0.468495	0.248116	0.00791107	0.0408089
NM_001081006,NM_001177630,NM_001177631,NM_029895,NM_178059	Etl4	6.88473	7.27189	7.34152	7.22474	7.23737	7.20274	33.7375	0.0220398	0.21811	0.829764	1
NM_001081007	Zfp382	6.97829	7.24541	7.27639	7.55277	7.7549	7.18645	46.9611	0.37183	0.49573	0.0326221	0.254869
NM_001081009	Parp8	11.0575	11.0938	11.138	11.5562	11.673	11.2581	2397.59	0.372666	0.149403	0.00334138	0.0208398
NM_001081011	Srgap2	10.1352	10.3283	10.3688	10.5527	10.7135	10.4279	1232.06	0.264982	0.143514	0.0285889	0.116836
NM_001081012	Ccdc171	7.41608	7.93877	7.84182	7.99008	8.13952	7.524	100.401	0.0950191	0.225662	0.411959	0.808845
NM_001081013	Rlf	9.326	9.68583	9.69121	9.81416	9.95135	9.645	683.6	0.196743	0.16644	0.12735	0.304932
NM_001081016	Zc3h7b	10.7856	11.2587	11.0288	11.3079	11.3882	10.7494	2055.54	0.0867493	0.168383	0.491584	0.680942
NM_001081017	Unc79	6.69117	6.55955	6.58161	6.55318	6.53849	6.62692	3.99231	-0.0214784	0.239431	0.704636	1
NM_001081019	Gm12657	7.61651	7.24541	7.52206	7.35879	7.40678	7.41607	53.1849	-0.0731668	0.208523	0.538181	0.989513
NM_001081020	Adamts6	6.94253	7.11451	7.16841	7.2507	7.23737	6.83303	26.7608	0.0343296	0.224749	0.720363	0.980072
NM_001081021	Zfp780b	8.42392	8.34797	8.49564	8.45969	8.67099	8.40904	217.603	0.0965437	0.158009	0.441312	0.853964
NM_001081022	D430042O09Rik	8.41122	8.95967	8.81929	9.11615	9.27	8.79984	343.185	0.271052	0.237128	0.0760814	0.222235
NM_001081023,NM_014193	Cacna1s	7.40593	7.32255	7.45011	7.19795	7.24897	7.82814	52.9093	0.0415383	0.219534	0.689756	1
NM_001081024	Setdb2	9.11553	9.24817	9.37229	9.10279	9.35719	9.08668	451.667	-0.0520055	0.144193	0.655298	0.891094
NM_001081025	Maats1	6.42878	6.55955	6.26855	6.43306	6.26855	6.44808	1.04966	-0.0112537	0.244114	0.674251	1
NM_001081028	Sipa1l3	9.6083	10.1378	10.0243	10.0523	10.3211	9.90275	892.793	0.114194	0.169148	0.367124	0.658308
NM_001081029	Tmem243	8.57114	8.2077	8.60191	8.25924	8.12446	8.4869	198.651	-0.148888	0.198453	0.262889	0.637484
NM_001081030,NM_001170561	Sbf1	11.3295	11.7158	11.6406	11.8165	11.824	11.6196	3099.12	0.147003	0.137721	0.203066	0.318557
NM_001081032	Gm8909	6.26855	6.26855	6.26855	6.26855	6.26855	6.44808	0.199229	0.00796508	0.245209	0.797821	1
NM_001081034	Fbxo11	10.187	10.4375	10.3588	10.7039	10.729	10.6291	1319.02	0.350452	0.130378	0.00232544	0.0212728
NM_001081035	Nav3	6.26855	6.26855	6.26855	6.26855	6.42455	6.26855	0.150386	0.00743165	0.245177	0.797821	1
NM_001081037,NM_001242411	Srgap1	6.79727	6.82329	6.83048	6.85792	6.99299	6.86021	13.3168	0.0765862	0.238376	0.417657	1
NM_001081038	Btbd16	6.74728	6.64381	6.737	6.55318	6.5801	6.93479	7.56123	0.00379639	0.236455	0.953754	1
NM_001081039,NM_001128307,NM_001128308,NM_134074	Dock9	9.35395	9.84689	9.54073	9.05357	9.35114	8.9543	521.87	-0.455342	0.226207	0.00688383	0.0404142
NM_001081040	Coq10a	9.02961	8.69974	8.85479	8.87873	8.74196	9.09636	333.06	0.0357893	0.157797	0.768558	0.905563
NM_001081041	Vps51	10.3342	10.2432	10.3975	10.2104	10.2722	10.3033	1106.68	-0.0589665	0.108231	0.542488	0.717836
NM_001081043	Ptpn23	9.41231	9.64254	9.49726	9.79129	10.0815	9.66871	684.263	0.318341	0.175554	0.0214196	0.0970559
NM_001081045	Kansl1	10.2163	10.6676	10.5791	10.7577	10.9573	10.3935	1418.15	0.154097	0.174615	0.235815	0.44769
NM_001081046	Efcab3	6.66002	6.55955	6.58161	6.73211	6.5801	6.57911	4.6211	0.018209	0.238246	0.763041	1
NM_001081047	Cnksr1	6.58851	6.50628	6.68209	6.63562	6.61671	6.7069	4.83082	0.0278719	0.239201	0.649954	1
NM_001081048	Slc25a18	6.26855	6.26855	6.42531	6.43306	6.26855	6.44808	0.518337	0.00736312	0.244648	0.72422	1
NM_001081049	Kmt2a	10.2301	10.7108	10.6733	11.151	11.3636	10.7251	1701.2	0.467268	0.228836	0.00622528	0.0428947
NM_001081050	Pard3b	8.64083	8.56086	8.38419	9.26726	9.16089	8.51679	304.223	0.490291	0.300014	0.0118308	0.0750384
NM_001081052,NM_001290526	Nhs	6.26855	6.26855	6.42531	6.26855	6.26855	6.26855	0.151853	-0.0076117	0.245193	0.829583	1
NM_001081054	Qrsl1	9.26386	9.26826	9.11715	9.0619	9.02727	9.12499	423.213	-0.148616	0.132281	0.183976	0.401457
NM_001081055	Trappc10	10.8165	11.1288	11.0593	11.2256	11.3159	10.9285	2026.81	0.122383	0.143557	0.299462	0.515564
NM_001081056	Xpot	11.8185	12.2709	11.8212	11.8557	11.8623	11.5343	3608.65	-0.16012	0.159095	0.190315	0.322338
NM_001081057,NM_001289510,NM_175336	Tecpr2	8.90604	9.39226	9.22397	9.6348	9.70027	8.94357	500.278	0.177531	0.21909	0.198331	0.4533
NM_001081058,NM_027118	Cdk13	10.1763	10.6241	10.5219	10.7677	10.9248	10.4687	1401.44	0.214591	0.17574	0.107494	0.273588
NM_001081059	Mcur1	10.5443	10.3224	10.4503	10.6435	10.6669	10.5993	1341.42	0.180192	0.117018	0.0801348	0.231703
NM_001081061	Bdp1	9.77885	10.4965	10.2186	10.464	10.7481	10.0392	1133.86	0.148083	0.200521	0.267255	0.480532
NM_001081062	Ccno	7.54813	7.53143	7.64465	7.17025	7.23737	7.71076	59.0288	-0.127648	0.242015	0.278769	0.575665
NM_001081064	Pdzd2	7.30921	7.49103	7.45011	8.12074	8.10409	7.59	85.4512	0.994518	0.380062	0.000482956	0.00952532
NM_001081065	Zfp707	8.65151	8.46549	8.50325	8.56347	8.3161	8.79184	238.219	0.021403	0.167316	0.862724	1
NM_001081066	Dennd3	8.83053	8.98436	9.06552	9.43785	9.39296	9.54595	457.832	0.5836	0.160406	3.64082e-05	0.000804561
NM_001081068	Ltn1	10.7636	11.0523	10.8845	11.0218	11.1894	10.7241	1825.25	0.0637221	0.142605	0.583807	0.758059
NM_001081069	Rgs11	6.62609	6.55955	6.6516	6.78628	6.64975	6.83303	6.79604	0.0920712	0.25802	0.206985	0.644526
NM_001081070	Pdia2	8.54067	8.58571	8.88368	8.08067	7.9742	8.28567	207.782	-0.780933	0.247093	0.000123571	0.00267692
NM_001081071,NM_001177967,NM_001177968	Lclat1	9.40412	9.46129	9.31901	9.43573	9.44874	9.2542	525.22	-0.0111137	0.125688	0.91729	0.855232
NM_001081072	Slc27a6	6.8205	6.97546	7.01245	7.22474	7.30471	6.91095	23.9052	0.19152	0.310162	0.100712	0.305139
NM_001081073	Cep76	10.0979	10.3941	10.3708	10.1166	10.2107	10.0475	1037.4	-0.144807	0.134195	0.199922	0.460577
NM_001081074	A1cf	6.26855	6.43675	6.26855	6.55318	6.42455	6.52228	1.22545	0.0348082	0.247331	0.205267	1
NM_001081075	Fra10ac1	9.93392	9.66717	9.65547	9.4836	9.32873	9.61423	643.511	-0.260441	0.162549	0.0446054	0.155719
NM_001081076	Gucy2g	6.42878	6.55955	6.49013	6.78628	6.73475	6.44808	4.21214	0.0771058	0.25776	0.135297	0.605008
NM_001081077	Cwf19l1	9.67426	9.74217	9.61035	9.53187	9.65211	9.40634	633.226	-0.132231	0.130484	0.232917	0.393544
NM_001081078	Lct	6.74728	6.64381	6.78595	6.94111	6.92506	6.9799	12.7104	0.224923	0.361006	0.0551712	0.356613
NM_001081079	Ogfrl1	11.9226	11.8947	11.9484	12.0338	12.0749	12.1999	3989.57	0.163927	0.102113	0.0770428	0.222235
NM_001081080	Phf3	10.6772	11.1355	11.047	11.2292	11.4036	10.9627	2033.31	0.179645	0.166422	0.162011	0.27584
NM_001081081,NM_001113383	Gls	11.5152	11.7878	11.7447	11.6529	11.7465	11.5014	3089.23	-0.0397423	0.121328	0.7058	0.666909
NM_001081083,NM_001271563,NM_001271564,NM_001271565	Armc3	7.60821	7.27189	7.53071	7.45549	7.51635	7.94238	67.5961	0.122901	0.235077	0.28233	0.58001
NM_001081084	Cubn	6.42878	6.67939	6.58161	6.50108	6.73475	6.44808	3.70234	0.00383979	0.240361	0.93814	1
NM_001081085,NM_001290407	Sapcd2	9.86295	9.68583	9.60695	9.45257	9.40079	9.45692	622.638	-0.291076	0.141475	0.0149707	0.0767119
NM_001081086	Ppig	11.2944	11.564	11.4398	11.4237	11.5089	11.1035	2544.51	-0.0595045	0.135556	0.592722	0.753429
NM_001081087	Klhl41	6.58851	6.43675	6.58161	6.50108	6.61671	6.52228	2.90174	0.00301769	0.240073	0.952575	1
NM_001081088	Lrp2	6.42878	6.43675	6.49013	6.26855	6.48906	6.26855	0.937969	-0.012799	0.244179	0.643277	1
NM_001081089	Gpat2	6.49503	6.60438	6.42531	6.43306	6.42455	6.44808	1.68539	-0.0287099	0.244668	0.451388	1
NM_001081090	Esf1	10.1029	10.3941	10.1963	10.2178	10.2606	9.88082	1014.15	-0.0816955	0.144919	0.485123	0.809656
NM_001081091	Cep152	9.55027	9.85515	9.77074	9.7995	9.92599	9.83212	740.039	0.109143	0.133191	0.331343	0.483961
NM_001081092	Taf4a	10.446	10.5297	10.5424	10.6624	10.6956	10.7128	1403.33	0.175509	0.104054	0.0621568	0.19367
NM_001081093,NM_001293801	Arfip1	10.3083	10.0516	10.2601	10.465	10.3149	10.5482	1140.5	0.210164	0.137652	0.0698063	0.257921
NM_001081094	Znhit6	9.75341	9.75459	9.60865	9.47127	9.32255	9.42933	611.619	-0.311709	0.136892	0.00797401	0.0445315
NM_001081097	Grik3	6.26855	6.26855	6.26855	6.26855	6.42455	6.26855	0.150386	0.00743165	0.245177	0.797821	1
NM_001081098	Zfp362	10.7887	10.5949	10.6933	10.7416	10.7389	10.7604	1537.22	0.0470459	0.105803	0.62331	0.78054
NM_001081099	Aunip	9.91686	9.6728	9.41389	9.44207	9.41438	9.42933	609.213	-0.222594	0.170391	0.0899027	0.216714
NM_001081100	Morn1	7.45565	7.16056	7.24191	7.22474	7.17685	7.27971	38.0381	-0.0627448	0.212879	0.582039	1
NM_001081101	Uvssa	8.74067	8.62614	8.80422	8.93446	9.22428	8.85457	328.703	0.297738	0.18816	0.0366885	0.143798
NM_001081102,NM_001177884,NM_175231	Whsc1	11.7459	11.9269	11.8442	11.9601	12.086	11.7481	3643.48	0.0781426	0.122598	0.462853	0.5479
NM_001081103	Stim2	9.92399	10.0168	9.99478	10.1882	10.1784	10.3715	964.191	0.262937	0.126423	0.0167999	0.0959241
NM_001081104	Chrna9	6.42878	6.43675	6.42531	6.43306	6.42455	6.44808	1.00221	0.0015129	0.243025	0.962844	1
NM_001081105	Rhoh	9.80538	9.55787	9.73075	9.80277	9.657	9.81486	702.718	0.0511169	0.126824	0.639655	0.706849
NM_001081107	Helq	9.38759	9.65396	9.52999	9.25768	9.29337	9.33505	537.947	-0.232409	0.141989	0.0498262	0.146233
NM_001081108	Lamtor4	11.8074	11.2899	11.3975	11.6339	11.3547	12.5184	3255.94	0.209087	0.240733	0.144728	0.25734
NM_001081109	Lmtk2	9.70943	10.0241	9.96201	9.93968	10.2315	9.8973	854.108	0.101278	0.14759	0.39538	0.600116
NM_001081110,NM_009857	Cd8a	7.02854	7.14551	7.41205	7.47573	7.05464	7.37724	38.461	0.0690362	0.228684	0.502138	0.798661
NM_001081111	Tmf1	9.62947	9.79464	9.86746	9.83985	9.95795	9.77575	752.761	0.0832286	0.127281	0.444542	0.643911
NM_001081112	Ankrd26	8.04431	9.08179	8.80422	8.90067	9.33488	8.12924	303.515	0.0300365	0.231652	0.717664	0.841279
NM_001081113	Ipo8	10.3637	10.6517	10.5407	10.6758	10.7328	10.378	1363.81	0.0630115	0.137221	0.57997	0.743968
NM_001081114	Clip3	6.26855	6.55955	6.5398	6.7024	6.64975	6.66896	4.04934	0.0790836	0.25811	0.140831	0.608777
NM_001081115	Nccrp1	7.30921	7.04838	7.20598	7.04841	6.80611	7.16984	27.277	-0.133445	0.260857	0.214311	0.779328
NM_001081116	Arhgef17	7.99202	7.89697	7.80906	8.66714	8.76377	8.20047	175.117	1.00518	0.285092	2.69827e-05	0.000925681
NM_001081117	Mki67	13.3303	13.8274	13.8428	13.9047	14.2232	13.8581	14653	0.231929	0.172059	0.0803786	0.187141
NM_001081118	Phrf1	10.7437	11.1496	11.025	11.1549	11.3056	10.8074	1960.95	0.0853737	0.153632	0.483447	0.616839
NM_001081119,NM_026868	Abhd13	9.59042	10.0516	9.89274	9.91273	10.0046	9.811	797.539	0.0431677	0.144895	0.715446	0.834991
NM_001081120	Fam89a	6.62609	6.26855	6.737	6.43306	6.53849	6.7069	3.9737	-0.00950114	0.241336	0.827475	1
NM_001081121	4931429I11Rik	6.79727	6.89335	6.80869	6.87984	6.8687	6.8044	12.4056	0.0154717	0.225741	0.864237	1
NM_001081122,NM_001301689	Cep63	9.79918	9.69691	9.77981	9.7204	9.71908	10.0126	739.117	0.0547722	0.131264	0.621903	0.774361
NM_001081124	Map7d2	6.42878	6.50628	6.26855	6.26855	6.5801	6.62692	1.90679	0.0267022	0.245247	0.410354	1
NM_001081125	Gli2	6.26855	6.50628	6.26855	6.26855	6.5801	6.44808	1.15046	0.012809	0.244503	0.601062	1
NM_001081126	Gpr161	6.49503	6.74242	6.58161	6.55318	6.88809	6.52228	5.62986	0.0279349	0.241155	0.608685	1
NM_001081127	Adamts14	7.10505	6.91493	7.05837	7.53406	7.4164	7.51257	40.2827	1.20146	0.390273	0.000110313	0.00243534
NM_001081128	Mtr	10.3213	10.7866	10.5202	10.5955	10.7973	10.021	1330	-0.0268739	0.17154	0.825598	0.904084
NM_001081130	Ogdhl	6.49503	6.43675	6.49013	6.63562	6.48906	6.52228	2.33135	0.0326297	0.244103	0.471142	1
NM_001081131	Dhtkd1	6.8205	7.18983	7.18113	7.17025	7.35716	6.7069	26.6887	0.0202655	0.230962	0.803425	1
NM_001081132	Upf2	10.2335	10.6154	10.5486	10.6398	10.8119	10.4675	1363.05	0.133681	0.149754	0.267557	0.494912
NM_001081133	Kif16b	8.92065	9.49352	9.3211	9.50391	9.64228	9.06713	506.332	0.104142	0.187647	0.417319	0.648606
NM_001081134	Kcng1	6.92387	7.14551	7.14234	6.97883	7.00892	6.52228	19.4871	-0.100892	0.257311	0.231633	0.520385
NM_001081135,NM_001303028	Prrg3	6.26855	6.26855	6.26855	6.26855	6.42455	6.26855	0.150386	0.00743165	0.245177	0.797821	1
NM_001081136	Awat1	6.26855	6.43675	6.26855	6.26855	6.26855	6.26855	0.174844	-0.00787482	0.245209	0.829583	1
NM_001081137	Sis	6.42878	6.43675	6.26855	6.26855	6.26855	6.44808	0.53272	-0.00519677	0.244534	0.774701	1
NM_001081139	Ankrd35	8.87633	8.59797	8.54065	9.68536	9.43357	9.10916	407.047	0.904754	0.24362	1.47903e-05	0.000452736
NM_001081141	Gabbr2	6.26855	6.43675	6.26855	6.26855	6.42455	6.52228	0.723687	0.0124013	0.244814	0.543642	1
NM_001081144,NM_001177902	Zfp518b	8.74729	9.06458	9.00927	9.30958	9.42784	9.04729	412.232	0.316497	0.196604	0.0310782	0.142839
NM_001081145	Tigd2	9.34968	9.2123	9.41584	9.24319	9.29757	9.14686	477.207	-0.0928315	0.130835	0.401652	0.633283
NM_001081146,NM_001134459,NM_001134460,NM_001134461	Prickle2	6.49503	6.26855	6.49013	6.43306	6.7083	6.44808	2.19057	0.0317844	0.24543	0.397036	1
NM_001081147	Oxtr	6.42878	6.60438	6.49013	6.43306	6.53849	6.26855	1.78014	-0.0193019	0.243533	0.600165	1
NM_001081149	Kat6a	10.446	10.8113	10.7685	11.0377	11.371	10.8493	1771	0.350147	0.190682	0.0170142	0.0834423
NM_001081150	Lonrf1	9.05621	9.22522	9.10503	8.9763	9.14458	9.08344	405.607	-0.057819	0.131182	0.602278	0.792233
NM_001081151	Gan	7.07541	7.61688	7.28758	7.50531	7.72692	7.13552	51.9741	0.0719383	0.231884	0.474675	1
NM_001081152	Npat	9.73728	10.1229	9.99089	10.0659	10.238	9.69204	867.254	0.0404207	0.158869	0.74089	1
NM_001081153	Unc13c	6.26855	6.43675	6.26855	6.26855	6.26855	6.26855	0.174844	-0.00787482	0.245209	0.829583	1
NM_001081154	Marf1	10.6603	10.8957	10.9168	11.0252	11.1966	10.9347	1823.05	0.195266	0.135489	0.0879028	0.241626
NM_001081155,NM_001256218,NM_029563	Rap1gap	8.01554	7.75368	8.02113	7.53406	7.78219	7.56847	94.7153	-0.401302	0.293197	0.0257004	0.152804
NM_001081156	Trnp1	6.54579	6.43675	6.26855	6.26855	6.48906	6.57911	1.54924	0.0074223	0.243364	0.812347	1
NM_001081157	Lmod3	6.42878	6.26855	6.26855	6.50108	6.26855	6.26855	0.493158	0.00468182	0.244759	0.78862	1
NM_001081158	Cluh	11.6666	12.1687	11.7825	11.7528	11.8088	11.2916	3334.73	-0.170837	0.174858	0.190007	0.322089
NM_001081160	Mdga1	9.34326	9.17548	9.33974	10.6784	10.7466	10.1225	910.528	1.42416	0.210629	8.34837e-13	1.26239e-10
NM_001081161	Fam171a1	8.12145	8.18554	8.05397	8.32798	8.1691	8.00301	150.399	0.0528969	0.167532	0.669107	1
NM_001081162	Slc4a11	6.62609	6.43675	6.42531	6.43306	6.48906	6.77407	3.18179	0.0267435	0.243516	0.532251	1
NM_001081163	Chsy1	10.6772	11.0686	10.8406	10.847	10.9174	10.6962	1691.42	-0.0370964	0.132232	0.741154	0.864662
NM_001081164,NM_001256033	Otud4	11.2403	11.7487	11.4827	11.7913	11.8294	11.3436	2931.88	0.110424	0.162072	0.37606	0.536096
NM_001081166,NR_030731	Phf21b	6.99546	7.09852	6.9282	7.08078	7.12493	7.0423	23.0647	0.0706046	0.223979	0.514306	0.963061
NM_001081167	B3gnt6	6.49503	6.60438	6.6516	6.7024	6.6801	6.62692	4.94819	0.0450204	0.242423	0.473958	1
NM_001081168	Sap30l	9.73404	9.5146	9.62555	9.64396	9.44496	9.83021	650.047	0.015936	0.140677	0.891512	0.841112
NM_001081169	Aspg	6.42878	6.26855	6.26855	6.43306	6.26855	6.57911	0.923588	0.0182006	0.245306	0.406864	1
NM_001081170,NM_001291444,NM_001291445	Pacs2	10.3835	10.6723	10.8006	10.7408	10.8053	10.6668	1495.71	0.0873734	0.135296	0.440849	0.645101
NM_001081171	Lama5	7.59983	8.15153	7.89853	9.0947	9.13045	8.95786	251.026	1.75488	0.272045	5.9718e-12	6.90786e-10
NM_001081172	Frmpd1	6.69117	6.67939	6.42531	6.59704	6.5801	6.44808	3.78124	-0.0273706	0.24198	0.586392	1
NM_001081173	Lrch2	6.54579	6.77089	6.71043	6.85792	6.64975	6.66896	7.33714	0.0269483	0.236987	0.691339	1
NM_001081174	Rsg1	6.77292	6.87095	6.71043	6.81126	7.18931	6.52228	12.7264	0.049019	0.242151	0.465825	1
NM_001081175	Itpkb	9.03229	9.8535	9.46563	10.3462	10.4264	9.26564	761.439	0.375245	0.368426	0.0380652	0.14064
NM_001081176	Polr3g	9.42045	9.52917	9.3743	9.32798	9.30804	9.01357	501.97	-0.204252	0.155748	0.101294	0.300375
NM_001081177	Kif13b	7.40593	8.53978	8.13747	8.69275	9.03996	7.72024	195.87	0.066369	0.247422	0.338574	0.555565
NM_001081178	Adgrf5	6.69117	6.64381	6.6516	7.03166	7.17685	7.0423	15.6243	1.78638	0.629589	0.00020791	0.00734612
NM_001081179	Heatr5b	8.99148	9.46129	9.1946	9.68181	9.88778	9.21344	548.467	0.317852	0.242641	0.0464951	0.141454
NM_001081181	9430016H08Rik	9.72915	9.50831	9.64888	9.3371	9.19747	9.44194	572.408	-0.308175	0.153912	0.0152676	0.084396
NM_001081182	Atp8b2	9.81463	9.94289	9.90107	10.6802	10.6821	10.361	1090.89	0.742179	0.154068	1.47009e-07	6.40701e-06
NM_001081183	1110037F02Rik	10.5617	10.9154	10.7548	10.9154	11.1237	10.7312	1687.98	0.139981	0.148246	0.240432	0.453627
NM_001081184	Focad	9.72915	10.131	9.99089	9.67289	9.75142	9.35922	739.806	-0.315904	0.18957	0.0282242	0.101774
NM_001081185	Flnc	6.49503	6.43675	6.42531	6.43306	6.48906	6.26855	1.11202	-0.0070778	0.243236	0.825525	1
NM_001081186	Tmem52b	6.26855	6.26855	6.5398	6.59704	6.53849	6.57911	2.17342	0.0427801	0.24807	0.247089	1
NM_001081187	Htra4	6.62609	6.26855	6.26855	6.26855	6.48906	6.52228	1.49246	-0.00234149	0.243748	0.92925	1
NM_001081188	Exosc7	11.0143	10.8635	10.7502	10.5361	10.3623	10.6625	1528.76	-0.324641	0.147696	0.00874167	0.0535073
NM_001081189	Uprt	6.58851	7.24541	6.99644	7.06478	7.42592	6.66896	23.8275	0.0367983	0.239086	0.58488	0.86813
NM_001081191	Eml5	8.40269	8.81182	8.82825	9.35739	9.63734	9.24845	407.986	0.880631	0.236828	1.49579e-05	0.000447686
NM_001081193	Lemd3	9.89235	10.0343	10.0948	10.1021	10.0411	10.1084	909.639	0.068125	0.114899	0.502535	0.781354
NM_001081194	Kcnh4	6.26855	6.43675	6.42531	6.26855	6.42455	6.44808	0.676312	0.000834465	0.244015	0.971157	1
NM_001081195	Arid4a	10.0216	10.4054	10.4764	10.7099	10.9389	10.4203	1321.45	0.317955	0.199681	0.031917	0.125001
NM_001081196	Hnrnpul2	13.1429	13.4223	13.3378	13.4541	13.5123	13.2745	10378.5	0.0886515	0.119706	0.396538	0.423624
NM_001081198	Tmem182	6.26855	6.26855	6.26855	6.26855	6.42455	6.26855	0.150386	0.00743165	0.245177	0.797821	1
NM_001081199	Mamdc4	7.71148	7.41611	7.56455	7.54346	7.78891	7.60061	71.7125	0.072963	0.199286	0.553748	1
NM_001081201	Dpy19l4	7.98606	8.59797	8.28937	8.42022	8.85928	7.75737	194.582	0.0461196	0.215479	0.673675	0.812992
NM_001081202	L1td1	6.42878	6.26855	6.26855	6.26855	6.26855	6.26855	0.158647	-0.00769251	0.245198	0.829583	1
NM_001081203	Sbno1	10.9615	11.5037	11.3659	11.5484	11.765	11.3005	2603.84	0.18034	0.173006	0.168222	0.363684
NM_001081204	B3glct	9.52223	9.60575	9.70716	9.65307	9.7284	9.26564	623.5	-0.0379732	0.149703	0.747776	0.771458
NM_001081205	Nipal1	6.26855	6.71206	6.6516	6.59704	6.8687	6.66896	6.05598	0.0438344	0.244895	0.410365	1
NM_001081206	Dgki	6.62609	6.60438	6.42531	6.67044	6.78347	6.62692	5.09916	0.0684474	0.251144	0.258532	0.868567
NM_001081210	Mrpl44	11.0335	10.8949	10.7954	10.7134	10.5147	10.7363	1620.08	-0.226153	0.132209	0.0449452	0.158878
NM_001081211	Ptafr	6.92387	7.08219	7.11538	7.35879	7.58325	7.41607	39.1387	1.02168	0.427557	0.000854755	0.0178242
NM_001081212	Irs2	7.11945	8.15727	7.76846	8.53522	8.79435	7.56847	145.628	0.0905111	0.260038	0.176671	0.506028
NM_001081213	Ermp1	11.064	11.4512	11.1873	11.2472	11.3646	10.899	2223.33	-0.0404217	0.146692	0.727015	0.774539
NM_001081214	Pprc1	11.0063	11.2869	11.1138	11.0925	11.168	10.8257	2027.07	-0.0806534	0.133413	0.470929	0.664571
NM_001081216	Phip	10.5192	10.8347	10.9458	11.2042	11.3452	10.8835	1868.29	0.311125	0.183307	0.0277227	0.115653
NM_001081217	Zfp174	7.13358	7.28483	7.38247	7.53406	7.72692	7.42867	53.0415	0.450018	0.391951	0.023994	0.210184
NM_001081218	Hcfc2	8.41122	8.90891	8.59485	9.05913	9.24842	8.84302	327.085	0.408442	0.248111	0.0170992	0.0880958
NM_001081219	Myo1a	6.58851	6.55955	6.58161	6.59704	6.42455	6.7069	3.78131	0.00750738	0.239466	0.887019	1
NM_001081220	Gpr179	6.8205	6.71206	6.80869	6.96024	7.03973	6.7069	12.9155	0.0955589	0.252368	0.275893	0.900725
NM_001081221	Ercc6	9.87478	10.0516	10.0912	10.1529	10.252	9.83021	911.345	0.0640715	0.143141	0.58342	0.746451
NM_001081222	Esco1	10.1278	10.1459	10.2993	10.3157	10.3879	10.3845	1094.46	0.15927	0.115453	0.118309	0.333965
NM_001081223,NM_001252495,NR_045526,NR_045527	Rbbp8	10.578	10.7509	10.648	10.6969	10.6821	10.5401	1457.6	-0.0162006	0.110782	0.868573	0.939044
NM_001081224	Prr16	6.26855	6.26855	6.26855	6.43306	6.61671	6.26855	0.919184	0.0221696	0.246392	0.236335	1
NM_001081225	Fam178a	10.4695	10.8289	10.77	10.8135	11.112	10.6837	1622.68	0.138114	0.154613	0.260943	0.472263
NM_001081226	2310009B15Rik	9.21771	8.84608	8.79815	8.62967	8.26746	8.74281	298.776	-0.402722	0.26026	0.0199737	0.0936122
NM_001081227	6330403A02Rik	6.49503	6.50628	6.61839	6.81126	6.73475	6.7069	5.8149	0.13048	0.286169	0.0699754	0.405289
NM_001081228	Ttc30a2	6.26855	6.26855	6.26855	6.55318	6.42455	6.44808	0.85138	0.0294426	0.247269	0.187898	1
NM_001081229	Tsc22d2	9.29749	9.5125	9.53895	9.59377	9.80813	9.44444	598.787	0.147083	0.153634	0.229741	0.391029
NM_001081230	Map9	7.06012	7.06548	7.16841	7.34741	7.16418	6.86021	27.9817	0.0357044	0.223053	0.717153	1
NM_001081231,NM_029990	Lhfpl3	6.42878	6.43675	6.5398	6.43306	6.53849	6.44808	1.60669	0.00157218	0.242097	0.968382	1
NM_001081232	D5Ertd579e	9.87036	9.97199	9.92031	10.5184	10.3554	10.0293	973.109	0.368776	0.173247	0.00835616	0.0597794
NM_001081234	Pigg	8.4448	8.83589	8.71659	8.90997	8.92951	8.42498	283.215	0.0720052	0.182276	0.566669	0.73985
NM_001081235	Mn1	7.26264	7.11451	7.27639	7.37004	7.39707	7.13552	38.3352	0.0827701	0.218239	0.47859	1
NM_001081236	2410131K14Rik	8.20908	8.22948	8.1772	8.31839	8.26295	8.213	166.989	0.0676342	0.148835	0.570267	0.982813
NM_001081237	Klhl42	9.24558	9.22006	9.23288	9.57279	9.49329	9.36453	512.682	0.259128	0.136133	0.0252786	0.117393
NM_001081238,NM_001289842,NM_001289843,NM_001289844,NM_001289845	Palb2	9.21066	9.446	9.41973	9.36408	9.55583	9.20454	517.594	0.0178066	0.143606	0.88022	0.841643
NM_001081239	Lilra5	6.26855	6.26855	6.42531	6.26855	6.26855	6.26855	0.151853	-0.0076117	0.245193	0.829583	1
NM_001081240	Prmt10	9.77569	9.70242	9.7783	9.71694	9.65862	9.71292	698.985	-0.0549055	0.109249	0.573304	0.739598
NM_001081241	Fam65a	11.7045	11.7492	11.6796	12.127	12.1729	11.5459	3537.57	0.191252	0.168302	0.140898	0.324851
NM_001081242	Tln2	7.16109	7.37051	7.18113	6.97883	7.24897	6.95774	30.5916	-0.140658	0.256992	0.222627	0.794896
NM_001081243	Filip1	6.69117	7.04838	7.04339	7.0145	6.97666	6.66896	16.42	-0.0202229	0.231726	0.794785	1
NM_001081247	Polr3a	9.47421	9.98406	9.77981	9.74443	9.95135	9.53659	718.388	-0.00381508	0.158442	0.973199	0.997861
NM_001081249,NM_001134474,NM_001134475,NM_019389,NM_172955	Vcan	6.77292	6.99444	6.94595	6.96024	6.90686	7.00134	16.7478	0.0358685	0.22522	0.706295	1
NM_001081251	Pbrm1	11.2773	11.6986	11.586	11.7549	11.8411	11.5378	3010.75	0.142241	0.145169	0.233253	0.441039
NM_001081252	Uggt2	7.16109	7.11451	7.35193	7.14157	7.27169	7.13552	33.3138	-0.0265694	0.209484	0.808593	1
NM_001081255	Lrch3	9.75502	9.76865	10.0344	10.1605	10.2828	10.0878	895.539	0.306069	0.150868	0.014847	0.0884591
NM_001081256	Kdm3b	11.2306	11.6093	11.564	11.7537	11.9891	11.5413	3023.33	0.228927	0.164686	0.0774077	0.222625
NM_001081257	Hpse2	6.42878	6.26855	6.26855	6.50108	6.26855	6.44808	0.692386	0.0125074	0.244845	0.555112	1
NM_001081259	Mfsd7b	9.64686	9.90685	9.75396	9.57471	9.58866	9.48641	665.678	-0.214511	0.13662	0.0625294	0.169364
NM_001081260	Tnks1bp1	8.30954	8.31305	8.11712	8.33751	8.45967	8.38746	185.01	0.15912	0.167314	0.212531	0.565404
NM_001081262	Erich6	6.54579	6.26855	6.6516	6.43306	6.48906	6.57911	2.45277	-0.0114813	0.242195	0.774058	1
NM_001081263	Slc44a5	6.49503	6.43675	6.58161	6.55318	6.48906	6.44808	2.10132	-0.00430574	0.241309	0.919628	1
NM_001081264	Alg6	9.16999	9.53331	9.34385	9.42937	9.37916	9.33234	515.991	0.0215453	0.138016	0.850415	0.820445
NM_001081265	Dnaaf5	9.38551	9.55584	9.37028	9.51396	9.50783	9.17144	541.046	-0.0258339	0.143232	0.823438	0.977104
NM_001081266	Ccdc142	8.75716	8.99351	8.78898	8.99094	9.03996	8.71762	331.944	0.0657013	0.154377	0.587492	0.782537
NM_001081267	Rsf1	10.1905	10.4099	10.4587	10.5766	10.7405	10.3871	1268.96	0.183271	0.146522	0.127134	0.304637
NM_001081268	Prss53	7.10505	6.91493	7.08742	7.11178	7.13824	7.18645	26.0241	0.0997906	0.231515	0.37917	0.685108
NM_001081270	Dscaml1	6.26855	6.43675	6.26855	6.50108	6.64975	6.44808	1.6109	0.0471106	0.250229	0.112312	1
NM_001081272	Ldlrad1	6.42878	6.26855	6.26855	6.26855	6.26855	6.26855	0.158647	-0.00769251	0.245198	0.829583	1
NM_001081274	Pgd	13.3033	13.5368	13.2343	13.0276	12.9879	13.377	9636.66	-0.16839	0.145067	0.157189	0.238881
NM_001081275	Cfap126	7.80586	7.51144	7.7476	7.37004	7.35716	7.6215	68.5777	-0.275279	0.291424	0.0769546	0.31961
NM_001081277	Ak5	6.42878	6.26855	6.42531	6.50108	6.53849	6.26855	1.09617	0.018488	0.244602	0.520027	1
NM_001081278	Tbc1d4	9.43056	9.46346	9.56899	10.4338	10.3484	10.3819	881.646	1.02846	0.12491	1.34022e-17	4.39818e-15
NM_001081279	Mfhas1	9.42854	9.7386	9.68478	9.08929	9.26786	9.10916	534.797	-0.512198	0.171653	0.000445282	0.00591813
NM_001081280,NM_175547	Nlrc3	6.72012	7.08219	7.01245	7.69156	8.01906	7.06191	47.8451	1.70741	0.698619	0.00049781	0.0150869
NM_001081281	Trim55	6.42878	6.50628	6.42531	6.26855	6.48906	6.26855	0.96096	-0.0133255	0.244219	0.629875	1
NM_001081282	Ibtk	11.2374	11.5183	11.4591	11.3216	11.4108	11.2532	2495.7	-0.0654706	0.118019	0.524723	0.704226
NM_001081283	Tmem28	6.26855	6.26855	6.26855	6.26855	6.42455	6.26855	0.150386	0.00743165	0.245177	0.797821	1
NM_001081286	Fat1	6.58851	6.71206	6.737	7.06478	7.15132	6.93479	14.9912	1.39221	0.715875	0.00183865	0.0394389
NM_001081287,NM_001161620	Mpp7	9.05885	9.31967	9.06301	9.29795	9.42975	9.10278	451.898	0.114761	0.154557	0.347176	0.562801
NM_001081288	Taf2	10.3804	10.8121	10.5765	10.785	10.8964	10.4905	1477.37	0.0978008	0.152139	0.418407	0.620486
NM_001081289	Fam217b	7.0122	7.80859	7.56455	8.22343	8.34611	7.35043	97.2427	0.236609	0.377534	0.0475662	0.228303
NM_001081290	Prrc2c	11.4718	11.9281	11.7254	12.0376	12.3937	11.7803	3718.34	0.275035	0.191776	0.0530323	0.118181
NM_001081291	Ccdc88b	11.5995	11.4938	11.4062	11.7666	11.7236	12.0387	3143.41	0.30796	0.139456	0.00973348	0.0442869
NM_001081293	Rprd2	10.0479	10.2937	10.1424	10.3361	10.581	10.1714	1087.59	0.172977	0.15099	0.15626	0.424181
NM_001081294	Prr19	6.42878	6.26855	6.26855	6.26855	6.42455	6.26855	0.309033	-0.000231335	0.244812	0.983671	1
NM_001081295	Arhgef26	6.26855	6.26855	6.49013	6.43306	6.26855	6.26855	0.470961	-0.00381749	0.244743	0.837602	1
NM_001081298	Adgrl2	9.33466	9.32446	9.38031	9.4795	9.64392	9.16839	528.477	0.0815802	0.151441	0.498324	0.685964
NM_001081300	Tshz1	9.10285	9.66153	9.45429	9.79129	9.92464	9.36453	616.945	0.209525	0.208455	0.138858	0.282991
NM_001081302	Trio	9.09262	9.52086	9.63726	9.65307	9.83709	9.2966	591.701	0.119411	0.184552	0.355404	0.509671
NM_001081304	Atf6	10.6755	10.8901	10.8592	10.9685	11.0568	10.7564	1724.76	0.100679	0.127844	0.357701	0.569267
NM_001081306	Ptprz1	6.42878	6.26855	6.49013	6.26855	6.26855	6.26855	0.462353	-0.0128786	0.245508	0.516247	1
NM_001081307,NR_015606	Ppp1r12b	6.88473	7.18983	7.23011	7.53406	7.91564	6.91095	45.497	0.205508	0.348062	0.0514174	0.204586
NM_001081308,NM_001199685,NM_183306	Taok3	11.1323	11.552	11.4159	11.8486	12.0373	11.4143	2947.82	0.318332	0.197888	0.0306393	0.121943
NM_001081309	Pik3r4	9.57232	9.9116	9.688	9.87132	10.0348	9.49611	728.894	0.0633954	0.160384	0.605848	0.682153
NM_001081310	Tmem236	6.49503	6.26855	6.42531	6.55318	6.48906	6.66896	2.26783	0.051223	0.249882	0.20529	1
NM_001081315	Brpf3	9.82076	10.2766	10.317	10.1529	10.3623	10.1318	1017.19	0.0471739	0.151359	0.696015	0.936584
NM_001081316	Dsel	7.5743	7.59849	7.65233	7.61574	7.74797	7.51257	72.675	0.0245484	0.182487	0.842567	1
NM_001081319	Ric1	8.55218	9.3576	9.10259	9.30029	9.47119	8.78379	417.328	0.090567	0.204602	0.464685	0.688382
NM_001081320,NM_028061	Cyb561d1	9.19167	9.37157	9.25492	9.68891	9.65211	9.7618	580.231	0.47831	0.140315	0.000120695	0.00234433
NM_001081321	Pds5a	9.81616	11.3293	10.7154	11.3119	11.7473	10.0177	1878.29	0.0563891	0.239277	0.482295	0.683258
NM_001081322	Myo5c	6.96066	6.79777	6.89106	7.06478	7.22561	6.93479	19.8608	0.186058	0.303298	0.110552	0.400008
NM_001081323,NM_001277867,NR_102690	Mphosph9	9.62069	9.93979	9.85751	10.2006	10.4082	9.83402	876.049	0.297444	0.197071	0.0410948	0.147322
NM_001081324	Neto2	8.62646	8.82906	8.62634	8.45102	8.42822	8.45631	243.334	-0.293172	0.170068	0.0292099	0.164472
NM_001081326	Agl	9.55582	9.84855	9.64557	10.0875	10.2129	9.84161	796.921	0.348239	0.173321	0.0121247	0.0582616
NM_001081328	Chsy3	7.17449	7.01289	6.83048	7.77004	7.59931	7.30867	44.6296	1.38381	0.508988	0.000281775	0.00516894
NM_001081329	Zkscan2	6.42878	6.26855	6.26855	6.26855	6.42455	6.26855	0.309033	-0.000231335	0.244812	0.983671	1
NM_001081330	Dnah2	6.62609	6.77089	6.71043	6.26855	6.64975	6.8044	6.27703	-0.021786	0.240248	0.684359	1
NM_001081331,NM_001199941	D7Ertd443e	6.69117	6.50628	6.58161	6.85792	6.8687	6.57911	7.09542	0.0993306	0.264633	0.144167	0.629159
NM_001081332	Slc9a5	8.04999	7.63496	7.91684	8.65973	8.55696	8.35998	169.235	0.998411	0.274814	1.8364e-05	0.000696678
NM_001081333	Plekhg4	6.62609	6.55955	6.76211	6.81126	6.75974	6.7069	7.37533	0.0631143	0.244553	0.387241	0.90847
NM_001081335	Cul9	9.113	9.16746	9.3622	9.48972	9.53292	9.15305	491.263	0.158806	0.163711	0.209835	0.418049
NM_001081336,NM_001253766,NM_001281794,NR_104044	Dgkh	6.90462	7.03086	7.04339	7.11178	7.32606	7.09962	26.1238	0.203285	0.299915	0.116319	0.341181
NM_001081337	Sipa1l2	7.71903	8.13999	7.93487	8.1486	8.3713	8.3205	146.334	0.414079	0.27192	0.0198672	0.110555
NM_001081338	L3mbtl1	6.26855	6.55955	6.58161	6.26855	6.48906	6.26855	1.43272	-0.02255	0.245379	0.401422	1
NM_001081340	Setd2	11.0459	11.5032	11.3989	11.5426	11.775	11.2984	2635.29	0.159804	0.163709	0.208446	0.341207
NM_001081341	Scaper	8.0999	8.39626	8.46475	8.79061	8.89625	8.59336	240.4	0.532398	0.237877	0.00313157	0.0381993
NM_001081342	Adgrd1	7.68074	7.51144	7.91077	7.46566	7.62297	7.47749	73.1039	-0.189397	0.243206	0.171489	0.57652
NM_001081343	3110043O21Rik	8.56359	8.57334	8.6194	8.29408	8.29863	8.53149	221.084	-0.231366	0.17334	0.0816774	0.23221
NM_001081344	Stxbp5	11.0275	11.3949	11.0219	11.6587	11.7255	11.3357	2525.37	0.361436	0.176892	0.0104952	0.0599011
NM_001081345	Chd2	9.97156	10.4165	10.3108	10.8912	11.1457	10.4857	1389.91	0.568364	0.229473	0.00155675	0.0157612
NM_001081346	Rtkn2	8.54452	8.41508	8.4007	8.44666	8.42822	8.51679	214.772	0.00882041	0.141752	0.940368	1
NM_001081347,NM_001252636,NM_001252637,NM_001252638	Rhobtb1	7.87346	8.24024	8.04312	8.34225	8.45578	8.3205	165.37	0.384774	0.234735	0.0196911	0.127371
NM_001081349,NM_001083809,NM_024497	Slc43a1	10.8309	10.7225	10.8254	10.2275	10.2712	10.1653	1334.77	-0.602962	0.116179	2.88254e-08	1.55272e-06
NM_001081351	Cped1	7.11945	7.27189	7.34152	6.9969	7.20159	6.86021	29.6117	-0.19218	0.297009	0.120862	0.566513
NM_001081352	Ttc37	8.85515	9.71337	9.31901	9.78635	9.90565	8.71762	555.938	0.0872958	0.219094	0.458073	0.654973
NM_001081353,NM_001145676	2210408I21Rik	7.34259	7.40491	7.41205	7.43484	7.49891	7.26486	49.518	0.0210329	0.19495	0.861149	1
NM_001081354,NM_001256048	Mamld1	6.26855	6.26855	6.42531	6.55318	6.7083	6.26855	1.85671	0.0414469	0.24926	0.114432	1
NM_001081355,NM_001256380	Prdm2	9.97705	10.4646	10.3538	10.6039	10.9375	10.3935	1282.15	0.302174	0.204416	0.0417488	0.151543
NM_001081356,NM_001290780,NM_001290781	Vma21	10.3277	10.5562	10.4179	10.365	10.3088	10.3398	1190.58	-0.0886881	0.114097	0.37863	0.706824
NM_001081359,NM_001112721	Ubr5	11.2611	11.9124	11.6144	11.8782	12.0646	11.4149	3218.11	0.11315	0.177932	0.377883	0.585335
NM_001081360	Camsap2	9.38343	9.99006	9.96731	9.36631	9.70971	9.17448	647.17	-0.275246	0.233519	0.0701218	0.227593
NM_001081362	Trrap	10.8951	11.2606	11.1444	11.4473	11.663	11.3933	2405.91	0.354255	0.15562	0.00638295	0.0435628
NM_001081363	Cenpf	10.5834	10.9411	10.9418	11.1606	11.3641	11.0253	1928.21	0.307175	0.165372	0.0212956	0.0968138
NM_001081364,NM_001128084	Arhgap21	9.75822	10.3748	10.2878	10.2275	10.4786	9.88082	1019.8	0.0309098	0.172015	0.803476	1
NM_001081365	Cystm1	6.49503	6.43675	6.58161	6.75997	6.53849	6.62692	3.85292	0.0631631	0.251086	0.238904	0.80872
NM_001081368	Tbccd1	9.96328	9.94444	10.0469	9.70474	9.73611	9.68148	777.283	-0.2878	0.118426	0.00614568	0.0425602
NM_001081370,NM_001113373	Shank2	6.42878	6.50628	6.49013	6.43306	6.26855	6.26855	0.979297	-0.0265607	0.245947	0.319695	1
NM_001081371	Dmxl1	9.19882	9.86988	9.77225	9.91726	10.2206	9.3882	724.354	0.130547	0.207855	0.315659	0.53042
NM_001081373	Cep164	9.77095	10.1777	10.177	9.87443	10.0584	10.0815	897.885	-0.0355226	0.144093	0.759501	0.98325
NM_001081374	Prss36	7.40593	7.16056	7.39243	7.49555	7.4164	7.85358	57.2525	0.289411	0.342101	0.0653132	0.288507
NM_001081376,NM_029216	Chd5	6.79727	6.74242	6.87158	7.0145	7.00892	6.91095	14.9829	0.168035	0.291015	0.127927	0.577827
NM_001081377,NM_001271798,NM_001271799,NM_001271800	Pcdh9	6.26855	6.26855	6.26855	6.43306	6.26855	6.26855	0.167255	0.00763439	0.245189	0.797821	1
NM_001081378	Kidins220	10.7509	11.2199	11.0947	11.4907	11.7439	11.1695	2332.65	0.365215	0.203086	0.0167061	0.0743126
NM_001081379,NR_037865	Ankrd11	10.2551	11.1845	10.9378	11.4602	11.8602	10.6126	2117.44	0.290391	0.304308	0.0711147	0.171887
NM_001081381	Elp6	9.26612	9.12667	9.04023	9.04799	8.72615	9.0802	389.656	-0.167964	0.167342	0.186086	0.401593
NM_001081382	Zfp777	10.2809	10.1999	10.1482	10.0982	10.0236	10.031	974.163	-0.152616	0.111678	0.124009	0.370338
NM_001081383	Kmt2c	10.151	10.5562	10.6456	10.9569	11.2387	10.8007	1588.17	0.491536	0.204001	0.00241826	0.0220463
NM_001081390,NM_001293772,NM_001293773,NM_001293774	Palld	7.91853	7.97914	7.84826	7.93883	8.09895	7.84516	115.789	0.0535051	0.171591	0.667022	1
NM_001081392	Mdn1	9.97018	10.7518	10.3738	10.6114	10.8463	10.026	1267.28	0.0680566	0.189014	0.586371	0.748519
NM_001081393	Armc4	6.49503	6.26855	6.26855	6.26855	6.42455	6.26855	0.46768	-0.00445038	0.244773	0.826923	1
NM_001081394,NM_027854	Tmem248	11.7539	11.8641	11.7572	11.6002	11.6227	11.7446	3236.32	-0.119814	0.103548	0.199928	0.403308
NM_001081395	Amotl1	6.69117	6.50628	6.61839	6.85792	6.80611	6.57911	6.79612	0.0805599	0.254437	0.230225	0.800575
NM_001081396,NM_001167679	Tbc1d31	10.1559	10.087	10.1917	10.295	10.4034	9.90637	1012.39	0.0554337	0.144601	0.637586	0.785069
NM_001081397	Myo16	6.26855	6.43675	6.26855	6.26855	6.26855	6.26855	0.174844	-0.00787482	0.245209	0.829583	1
NM_001081399	Prss33	6.26855	6.26855	6.26855	6.26855	6.42455	6.26855	0.150386	0.00743165	0.245177	0.797821	1
NM_001081400	1810013L24Rik	10.0109	10.027	9.97784	10.1452	10.1874	10.099	931.099	0.135604	0.107042	0.158714	0.349528
NM_001081401,NM_177872	Adamts3	8.54067	8.78377	8.72626	8.51881	8.61346	8.17504	242.401	-0.218739	0.203685	0.121027	0.405289
NM_001081402	Wdr70	9.50513	9.43497	9.44287	9.26726	9.26356	9.21639	511.658	-0.224372	0.123867	0.0371363	0.138374
NM_001081403	Klhl14	6.42878	6.26855	6.26855	6.26855	6.26855	6.26855	0.158647	-0.00769251	0.245198	0.829583	1
NM_001081406	Lrr1	9.24788	9.07034	9.12917	8.74605	8.75758	8.96495	368.863	-0.363629	0.167495	0.00770307	0.0511038
NM_001081407,NM_030072,NM_172147	Plb1	6.58851	6.26855	6.42531	6.26855	6.61671	6.52228	1.93683	0.0101903	0.243269	0.759503	1
NM_001081408	Agmat	6.49503	6.71206	6.49013	6.43306	6.64975	6.57911	3.51217	-0.00496389	0.240179	0.916907	1
NM_001081409	Phf20l1	10.5443	11.0601	11.0034	11.3356	11.4208	11.3771	2126.41	0.443685	0.176848	0.00229643	0.0211372
NM_001081411	Sclt1	9.41842	9.16209	9.25054	9.30958	9.25276	8.9035	454.153	-0.092281	0.15831	0.450662	0.653663
NM_001081412	Bcr	10.8241	10.9985	10.7578	11	11.0525	10.6952	1752.31	0.0474632	0.132511	0.669562	0.804614
NM_001081413,NM_021468	Unc13b	6.8205	7.09852	6.83048	7.27589	7.3673	7.16984	27.7719	0.768783	0.629593	0.0082481	0.0611699
NM_001081415	Samd1	11.4781	11.1994	11.2263	11.0657	10.9025	11.3965	2240.56	-0.124703	0.151731	0.30157	0.427751
NM_001081416	Fndc1	6.26855	6.26855	6.26855	6.26855	6.26855	6.52228	0.398457	0.00981427	0.24535	0.595685	1
NM_001081418	Gltscr1	8.54836	9.154	9.15759	9.70998	10.0033	9.24845	520.248	0.710313	0.318539	0.00191533	0.0204515
NM_001081419	Dip2a	8.16861	8.14578	8.27135	8.53522	8.5388	8.29738	187.345	0.321611	0.196954	0.0291164	0.162397
NM_001081420	Fam206a	9.69279	10.0255	9.66857	9.72559	9.93405	9.45194	720.93	-0.0618408	0.158884	0.610449	0.684977
NM_001081422	Bod1l	9.82991	10.3748	10.2993	10.5766	10.8562	10.0831	1177.78	0.233924	0.221303	0.110333	0.343004
NM_001081423	Ttll5	8.73734	9.17814	9.04533	9.1658	9.36922	8.77163	391.729	0.0863532	0.182595	0.49579	0.688415
NM_001081424	Chrna10	6.26855	6.26855	6.42531	6.26855	6.26855	6.26855	0.151853	-0.0076117	0.245193	0.829583	1
NM_001081425	Rbm24	6.42878	6.43675	6.42531	6.50108	6.26855	6.26855	0.819855	-0.00588827	0.243946	0.820523	1
NM_001081426	Dip2c	7.66504	7.81622	7.70466	7.92566	7.95112	7.64198	94.0896	0.121056	0.198448	0.352196	0.748477
NM_001081427,NM_134080	Flnb	9.52034	10.1229	9.92304	11.0978	11.2963	10.4503	1338.28	1.1411	0.273074	1.78432e-06	5.86864e-05
NM_001081428	Fam184a	7.02854	7.16056	7.19365	7.42434	7.47217	7.30867	39.3307	0.484639	0.406853	0.0199368	0.1512
NM_001081429	Ccdc15	7.46529	7.67022	7.65233	7.74708	7.94528	7.11778	73.9296	0.0324272	0.218367	0.754882	1
NM_001081430	Naa30	10.0269	10.0687	10.0077	10.0714	9.95399	10.1789	913.685	0.0323576	0.114914	0.751118	0.858348
NM_001081431	Zscan25	8.38979	8.92177	8.80119	9.15291	9.05754	8.52171	315.337	0.141163	0.211086	0.285982	0.524297
NM_001081433	Ankrd44	10.6972	10.9579	11.0059	11.3039	11.392	11.4003	2119.26	0.455046	0.138542	0.000204353	0.00285706
NM_001081434	Osbpl7	9.76936	9.92106	9.88856	9.8868	9.82413	10.054	803.139	0.0562262	0.122802	0.596916	0.75632
NM_001081435	Fbxo47	6.42878	6.55955	6.6516	6.67044	6.73475	6.52228	4.34976	0.041784	0.243898	0.448202	0.992617
NM_001081436,NM_001114609	Ino80d	10.4686	10.7081	10.6829	11.2837	11.4584	11.083	1883.89	0.65786	0.15941	4.36739e-06	0.000129176
NM_001081437,NM_007992	Fbln2	6.42878	6.26855	6.49013	6.43306	6.26855	6.52228	1.02807	0.00294049	0.243661	0.915184	1
NM_001081441	Wdr86	7.09038	6.95592	6.89106	7.33587	7.4631	7.27971	32.9432	0.970383	0.463825	0.00175576	0.0211872
NM_001081445,NM_001113204,NM_010875	Ncam1	9.56684	9.5271	9.56724	9.20628	9.48044	9.99235	616.877	0.0272397	0.171948	0.826478	0.806883
NM_001081446	Iqck	6.8205	6.77089	6.78595	6.94111	6.73475	6.91095	11.9345	0.0555342	0.235082	0.523543	1
NM_001081453,NM_001286079,NM_001286080,NM_008697,NR_104397,NR_104398	Nin	11.6846	12.4039	12.1554	12.6659	12.9243	12.4587	5375.98	0.47692	0.222574	0.00478728	0.0283513
NM_001081454,NM_011046	Furin	10.4783	10.6797	10.7004	11.0494	11.0438	10.9867	1680.87	0.396472	0.125028	0.000388913	0.00534758
NM_001081457,NM_001081458,NM_001135001,NM_012023	Ppp2r5c	12.3087	12.248	12.2998	12.2198	12.2206	12.2145	4726.26	-0.0608506	0.0883691	0.459468	0.65613
NM_001081459,NM_001289538,NM_001289539,NM_001289540,NM_001289541,NM_001289542,NM_011363,NR_110346	Sh2b1	11.6521	11.6214	11.6202	11.8229	11.8429	11.8953	3284.61	0.208731	0.0949316	0.0169141	0.0831466
NM_001081462,NM_001081463,NM_001081464,NM_001081465,NM_001081466,NM_001081467,NM_001081468,NM_001081469,NM_001081470,NM_001244936,NM_020331	Gtf2ird1	9.58862	9.74928	9.6767	9.88063	9.97627	9.63189	718.14	0.1465	0.142203	0.213598	0.419235
NM_001081471	Mettl7a3	6.42878	6.26855	6.26855	6.26855	6.26855	6.26855	0.158647	-0.00769251	0.245198	0.829583	1
NM_001081473	Zxdb	8.6444	8.95029	8.85771	9.06466	9.13282	8.97551	351.165	0.241663	0.166626	0.0649083	0.201047
NM_001081475,NM_001284229,NM_016777	Nasp	12.5422	12.6068	12.5608	12.2726	12.2423	12.3039	5362.45	-0.279738	0.0945668	0.00137201	0.00899679
NM_001081477	Brwd3	7.62476	8.38196	8.13747	8.39777	8.65432	7.72964	161.547	0.103165	0.235017	0.358567	0.762122
NM_001081490,NM_023605	Fbxo9	10.7071	10.5582	10.6431	11.1363	11.012	11.007	1707.85	0.412966	0.118428	0.000118979	0.00211657
NM_001081499	Tbc1d8b	8.66912	9.22006	9.01188	9.10279	9.37519	8.86221	390.399	0.0997579	0.185821	0.436388	0.660791
NM_001081549,NM_019466	Rcan1	9.17966	9.3003	9.19916	9.1425	8.93498	9.07694	421.855	-0.17485	0.140208	0.133674	0.363303
NM_001081557,NM_001195565	Camta1	8.83673	8.56086	8.68718	8.65601	8.47894	8.69626	264.294	-0.0822038	0.155139	0.496947	0.764646
NM_001081567,NM_009158	Mapk10	6.26855	6.26855	6.26855	6.26855	6.48906	6.26855	0.300772	0.00931064	0.245304	0.660367	1
NM_001081633,NM_022408	Dgcr14	9.73566	9.68212	9.81111	9.88217	9.7253	9.63189	712.074	0.0060083	0.123135	0.955702	0.875882
NM_001081635,NM_001081636,NM_007632	Ccnd3	13.3227	13.2264	13.3098	13.3228	13.2076	13.8008	10506.4	0.126396	0.152109	0.30093	0.517299
NM_001081642	Xlr4a	8.54067	8.22948	8.28937	8.26929	8.49416	8.71762	209.163	0.120229	0.188019	0.354268	0.74504
NM_001081643	Xlr3b	7.64105	7.56071	8.08068	8.00256	7.741	8.61184	124.162	0.241203	0.326834	0.0854119	0.239107
NM_001081650,NM_019492,NM_134257	Rgs3	9.12308	8.75513	9.16693	9.17348	9.0093	9.50574	420.633	0.165459	0.191552	0.21785	0.427474
NM_001081651	Rab42	6.49503	6.64381	6.49013	6.59704	6.6801	6.57911	3.81463	0.0348298	0.242232	0.527522	1
NM_001081652	Nacad	6.42878	6.60438	6.26855	6.43306	6.48906	6.52228	1.72451	0.000695544	0.242594	0.984946	1
NM_001081654,NM_001286498,NM_011573,NR_104459	Tex264	9.914	9.59393	9.56899	9.61629	9.45439	9.93856	680.573	-0.012771	0.157026	0.914065	0.960954
NM_001081655	Dact3	6.77292	6.71206	6.71043	7.27589	7.18931	7.08101	20.1458	1.71707	0.550417	8.62282e-05	0.00298741
NM_001081656	Neurl1b	8.44894	8.23487	8.44507	8.45102	8.41221	8.74281	215.868	0.151503	0.180329	0.247582	0.461373
NM_001081668	Nup62cl	6.54579	6.26855	6.26855	6.26855	6.26855	6.52228	0.874398	-0.00199196	0.244438	0.919334	1
NM_001081671	Cldn34b2	6.26855	6.26855	6.42531	6.26855	6.26855	6.44808	0.351082	0.00101477	0.244794	0.983179	1
NM_001081678	Zfp800	9.48589	9.88123	9.96069	9.89141	10.0323	9.45443	745.158	0.0153632	0.167305	0.901747	0.953563
NM_001081679,NM_001282088	Tomt	6.42878	6.26855	6.26855	6.50108	6.48906	6.26855	0.793929	0.0164132	0.245095	0.461369	1
NM_001081680	Zfp72	7.16109	7.43811	7.28758	7.33587	7.45394	7.2187	42.9857	0.0372095	0.206967	0.7454	0.999854
NM_001081682,NM_001285491,NM_001285493,NM_001285494,NM_023120,NR_104347	Gnb1l	8.86124	8.65373	8.61592	8.51052	8.45578	8.45631	249.144	-0.269953	0.171877	0.0438613	0.175332
NM_001081684,NM_001081685,NM_175428	Zbtb21	8.58612	8.64197	8.56983	8.70717	8.93498	8.60724	270.6	0.158279	0.162586	0.210072	0.468447
NM_001081687	Gm5150	6.69117	6.50628	6.71043	6.50108	6.73475	6.88613	6.75377	0.0375306	0.241343	0.534726	1
NM_001081688	Tmprss9	6.42878	6.26855	6.42531	6.26855	6.26855	6.26855	0.3105	-0.00945157	0.245321	0.669588	1
NM_001081695,NM_001284197,NM_001284198,NM_001284199,NM_001284200,NM_019448	Dnmt3l	7.04451	7.25876	6.87158	6.87984	6.92506	7.26486	23.8036	-0.0185015	0.226778	0.830866	1
NM_001081746	Gm7609	6.54579	6.60438	6.61839	6.55318	6.73475	6.66896	4.78596	0.0374078	0.240997	0.543049	1
NM_001081750	Zfp664	10.3072	10.2507	10.1435	10.6802	10.6613	10.1893	1191.06	0.241702	0.169778	0.0677881	0.236945
NM_001081756,NM_172484,NM_176957	Nckap5	6.42878	6.77089	6.42531	6.26855	6.42455	6.26855	2.03448	-0.0486245	0.250995	0.0905726	1
NM_001081956	Akap17b	8.06126	8.02458	8.28489	8.4068	8.47894	8.08859	167.132	0.199204	0.210799	0.156652	0.477416
NM_001081957	Wfdc17	8.14263	7.77754	7.83534	7.72362	7.7549	8.74281	134.117	0.104222	0.238898	0.341992	0.647047
NM_001081960,NM_001114347,NM_001286599,NM_001286600,NM_001286601,NM_001286602,NM_001286603,NM_029633	Clasp2	10.3299	10.5752	10.6207	10.5381	10.6589	10.5179	1342.66	0.049695	0.12325	0.641891	0.787131
NM_001081962	Sap25	9.84653	9.4438	9.71822	9.59377	9.60732	10.4687	757.599	0.152109	0.214053	0.256053	0.417012
NM_001081963	9430020K01Rik	8.70707	9.13766	8.84011	8.96448	9.24188	8.58403	346.339	0.033299	0.180887	0.788211	0.914228
NM_001081970	Apol8	7.45565	7.93877	7.91684	7.54346	7.74797	7.83668	89.2897	-0.0545196	0.20485	0.641204	1
NM_001081971	Ankrd63	7.04451	7.01289	7.10153	7.21145	6.97666	7.32281	27.7252	0.1077	0.239672	0.329675	0.994891
NM_001081975	Mfap1b	9.34755	9.98256	9.77377	9.97195	10.2456	9.64934	779.128	0.175301	0.202032	0.222844	0.380991
NM_001081977,NM_080563	Rnf144a	10.2529	10.1392	10.3345	10.4127	10.4986	10.4253	1154.4	0.189912	0.117523	0.0663637	0.233281
NM_001081979,NM_010788	Mecp2	10.0055	10.1921	10.2164	10.5719	10.7057	10.2331	1147.74	0.337462	0.174015	0.0149278	0.0766119
NM_001081981,NM_001081982,NM_001297601,NM_010906	Nfix	10.5798	10.823	10.6414	10.4732	10.5342	10.1818	1350.74	-0.242203	0.151338	0.0502939	0.16788
NM_001081983	Tmsb15b1	7.38529	7.21809	7.18113	7.27589	7.42592	7.41607	42.9879	0.110889	0.220552	0.37001	0.662405
NM_001081984,NM_022318	Popdc2	7.71148	7.58917	7.69733	7.52457	7.4631	7.6215	71.0141	-0.153248	0.206789	0.252066	0.545465
NM_001082412,NM_001114179	Slc25a53	7.45565	7.40491	7.65233	7.74708	7.84129	7.77548	77.252	0.411028	0.288012	0.0230252	0.147322
NM_001082414	Sh3d19	8.96077	9.25574	9.02226	9.00543	9.11856	8.89236	386.202	-0.0663836	0.146823	0.572761	0.743873
NM_001082476,NM_001252541,NM_001252542	Ndor1	10.151	10.4635	10.3201	10.5155	10.5595	10.0343	1158.6	0.0505825	0.15447	0.676047	0.808845
NM_001082483	Efr3b	7.26264	7.42717	7.26505	7.28821	7.30471	7.0423	38.8592	-0.0882645	0.220463	0.447824	0.735738
NM_001082484,NM_029721	Snx27	10.7137	11.0545	10.9631	10.9049	11.1007	10.8171	1802.2	0.0212636	0.131625	0.84079	0.913911
NM_001082485,NM_001135019	Zfp266	10.1179	10.0314	9.99737	10.0385	10.0311	9.83592	883.555	-0.0757986	0.119477	0.502931	0.779239
NM_001082532	Pigyl	9.82381	9.33876	9.36017	9.12675	8.99371	9.61866	532.571	-0.168759	0.207031	0.213701	0.419371
NM_001082536,NM_153049	Mkl1	10.5924	10.7081	10.8028	11.2854	11.3691	11.3012	1960.03	0.629233	0.120875	2.51648e-08	1.17018e-06
NM_001082543	Stfa1	6.58851	6.60438	6.61839	6.26855	6.42455	6.44808	2.44284	-0.0766623	0.259459	0.0832512	1
NM_001082545	Stfa2	6.54579	6.26855	6.42531	6.26855	6.53849	6.26855	1.07895	-0.00458726	0.244	0.854917	1
NM_001082546	BC100530	6.49503	6.26855	6.71043	6.26855	6.26855	6.26855	1.53212	-0.0325013	0.248015	0.10159	1
NM_001082547	Gm5483	6.97829	6.50628	6.85141	6.50108	6.42455	6.77407	7.72729	-0.0736756	0.255587	0.166314	0.663847
NM_001082548,NM_011464	Spint2	11.7254	11.2765	11.3867	11.2316	11.1055	11.711	2598.81	-0.0634635	0.162384	0.603856	0.761079
NM_001082552,NM_009277	Trim21	9.29527	9.26076	9.2658	9.32798	9.341	9.35922	489.4	0.0695865	0.114464	0.49235	0.709053
NM_001082553,NM_001302798,NM_001302799,NM_030554	Rab27b	10.7911	10.4243	10.3487	11.8104	11.5385	10.9017	2003.87	0.884455	0.262191	5.2878e-05	0.000837927
NM_001082960,NM_008401	Itgam	10.2023	10.6889	10.6521	11.2152	11.6622	11.9213	2171.38	1.0972	0.232649	1.57276e-07	6.78256e-06
NM_001082961,NM_001082962,NM_013670	Snrpn	6.58851	6.74242	6.68209	6.50108	6.5801	6.57911	4.63005	-0.0647533	0.249365	0.289326	0.900119
NM_001082974	Neurl2	7.99202	7.57028	7.88617	7.62444	7.48117	7.6111	83.5208	-0.294975	0.286637	0.0660858	0.27807
NM_001082975	Sdr39u1	9.06671	8.63408	8.69705	9.27678	8.94313	9.18658	365.138	0.308389	0.215274	0.0425741	0.172055
NM_001082976,NM_001286364,NM_028924	Tc2n	6.26855	6.26855	6.26855	6.43306	6.26855	6.44808	0.366484	0.0103976	0.245358	0.601195	1
NM_001083110,NM_001290555,NM_001290556,NM_008853	Pja1	10.2653	10.4265	10.3232	10.2729	10.2052	10.1084	1085.6	-0.130536	0.116675	0.202916	0.406958
NM_001083114,NM_001285863,NM_001285864,NM_146062,NM_175363	Pphln1	10.7533	10.9739	10.8348	10.9692	11.012	10.5859	1710.81	0.00987284	0.137318	0.937812	0.976596
NM_001083118,NM_001286200,NM_009353,NR_104410	Terf2	10.9567	10.8388	10.8983	10.7793	10.7564	10.7604	1673.98	-0.124189	0.100537	0.174086	0.374216
NM_001083119,NM_011214	Ptpru	8.69683	8.88281	8.73266	8.53522	8.59255	8.44074	263.528	-0.285884	0.167528	0.0343491	0.137295
NM_001083120,NM_001083121,NM_008680,NM_010135	Enah	7.79887	7.76169	7.64465	7.42434	7.54195	7.5353	73.4389	-0.336269	0.262406	0.0418817	0.244888
NM_001083125,NM_001083126,NM_001083127,NM_008500	Lhx6	6.42878	6.26855	6.49013	6.26855	6.26855	6.44808	0.661581	-0.0096452	0.244631	0.624502	1
NM_001083188,NM_001199310,NM_010715	Lig1	12.558	12.5749	12.5866	12.3167	12.3871	12.3715	5520.19	-0.197549	0.0918209	0.0195743	0.0914439
NM_001083312,NM_145545	Gbp7	9.2729	9.78603	9.83305	9.92777	10.0173	9.36453	700.276	0.0867805	0.185855	0.493965	0.611048
NM_001083315,NM_001289624,NM_001289625,NM_001289626,NM_001289627,NM_001289629,NM_022332	St7	10.0763	10.1174	10.0631	9.94117	9.79932	9.66229	842.658	-0.272589	0.135798	0.0186457	0.11045
NM_001083316,NM_011058	Pdgfra	6.42878	6.43675	6.68209	6.94111	7.08356	6.93479	11.2398	2.21435	0.925896	0.000672464	0.0183071
NM_001083317,NM_026404	Slc35a4	11.9265	12.0115	11.6947	11.7158	11.6322	11.5215	3316.53	-0.219873	0.131821	0.0505707	0.138144
NM_001083318,NM_001286844,NM_012051	Etv3	9.60475	9.69507	9.81846	10.0246	10.1149	9.88817	787.028	0.299527	0.142954	0.0132599	0.0611699
NM_001083319,NM_013699	Ubp1	11.5727	11.6621	11.7292	11.6587	11.717	11.7279	3126.53	0.0400707	0.0987078	0.658163	0.673275
NM_001083322,NM_001286018,NM_033078	Klrk1	8.89423	8.56086	9.04533	8.44666	8.45967	8.79984	281.669	-0.23504	0.21795	0.105154	0.281533
NM_001083328,NM_001083329,NM_028422,NM_181424	Mtg2	9.27741	9.2071	9.1387	9.13727	9.07982	9.2542	437.743	-0.0490215	0.127394	0.651191	0.826086
NM_001083331,NM_001276406,NM_172394,NR_075087	Nup88	11.3706	11.471	11.3549	11.4009	11.3867	11.2006	2488.21	-0.0577606	0.108875	0.554922	0.667606
NM_001083334,NM_009668	Bin1	11.2998	10.7144	10.9223	11.0671	10.7397	11.2297	1915.19	0.0303658	0.15952	0.892073	0.946791
NM_001083341,NM_026037	Mboat2	8.98317	8.98436	9.00666	8.17584	8.13952	8.06073	256.481	-1.28135	0.165306	6.05668e-16	1.23969e-13
NM_001083342	Ptchd2	6.42878	6.60438	6.61839	6.81126	6.6801	6.57911	5.10748	0.0671993	0.25104	0.25735	0.726216
NM_001083587	Tns3	10.0852	10.5111	10.4446	10.5936	10.7443	10.207	1247.14	0.120716	0.167416	0.339721	0.667074
NM_001083616,NM_001302637,NM_028981	Cacna1d	7.2506	7.47021	7.44074	7.39214	7.47217	7.36393	50.0279	0.0202308	0.195559	0.866469	1
NM_001083618,NM_029064	Ttll9	7.30921	7.08219	7.18113	6.75997	7.08356	7.08101	26.3915	-0.168009	0.285491	0.139824	0.515406
NM_001083628	Greb1l	6.66002	6.50628	6.6516	6.59704	6.6801	6.62692	4.73132	0.0121475	0.237417	0.843905	1
NM_001083807,NM_001083808,NM_028188	Rusc1	10.207	9.98707	9.96863	9.91122	9.74379	10.2273	887.927	-0.0630137	0.150323	0.595935	0.853964
NM_001083810,NM_001110849,NM_175181	Prr5l	8.86427	8.56503	8.49945	8.96448	8.80339	8.49193	279.074	0.0890429	0.179397	0.482462	0.701486
NM_001083880,NM_001083881,NM_001083882,NM_026451	1600012H06Rik	9.39588	9.31002	9.33974	9.4101	9.47304	9.41916	526.665	0.0856138	0.116159	0.403124	0.606273
NM_001083887,NM_001285783,NM_001285784,NM_172272	Pars2	8.66912	8.67693	8.66048	8.65601	8.70371	8.52661	262.312	-0.0366575	0.13619	0.74307	0.889717
NM_001083891,NM_030087	Ndufv3	10.9738	10.6861	10.7052	10.5035	10.4518	11.017	1558.16	-0.0760984	0.159715	0.532943	0.710287
NM_001083894,NM_001289581,NM_001289582,NM_153404	Liph	6.84275	6.95592	7.05837	6.9969	6.92506	7.00134	18.4219	0.0129994	0.220279	0.895623	1
NM_001083895,NM_026838	Srpx2	6.26855	6.26855	6.49013	6.43306	6.6801	6.52228	1.92212	0.0429148	0.248777	0.193612	1
NM_001083901,NM_133680	Hiatl1	11.6336	11.8254	11.9242	11.7201	11.7332	11.8352	3368.33	-0.0290906	0.114107	0.770898	0.624408
NM_001083902,NM_134251	Slc12a8	6.49503	6.43675	6.42531	6.43306	6.48906	6.26855	1.11202	-0.0070778	0.243236	0.825525	1
NM_001083903,NM_172205	Sbsn	7.226	7.33478	7.36222	7.18422	7.27169	7.32281	39.9489	-0.0500586	0.203129	0.669507	1
NM_001083904,NM_001083905,NM_021564	Fetub	6.58851	6.26855	6.26855	6.26855	6.26855	6.26855	0.634588	-0.0109945	0.245467	0.484303	1
NM_001083906	Nr3c2	6.42878	6.74242	6.6516	6.50108	6.6801	6.44808	4.05496	-0.0251275	0.241899	0.609397	1
NM_001083912,NM_001290542,NM_138752	Plekhg2	8.37676	8.47891	8.66384	8.84351	9.0093	8.69194	274.317	0.384653	0.206712	0.013425	0.0717857
NM_001083916,NM_133707	Kdf1	6.26855	6.43675	6.42531	6.43306	6.53849	6.44808	1.14434	0.0223205	0.244703	0.479074	1
NM_001083917,NM_001286614,NM_178227	Scn3b	6.49503	6.43675	6.42531	6.59704	6.61671	6.57911	2.66263	0.064134	0.252703	0.188761	1
NM_001083918,NM_001083918_1	Gm13139	9.25017	9.51669	9.53537	9.6348	9.59207	9.23397	563.038	0.0465365	0.153032	0.701508	0.743873
NM_001083921,NM_019705	Rbck1	12.4234	12.2727	12.2125	12.1682	12.0245	12.2497	4651.4	-0.13302	0.116581	0.203417	0.407465
NM_001083922,NM_001083923,NM_016757	Wbp1	10.6004	10.2089	10.4198	10.3998	10.3026	10.7241	1252	0.0489176	0.148543	0.681235	0.812594
NM_001083925,NR_003507	Oas1b	7.9311	7.68743	7.84826	7.80731	7.86033	8.01037	103.977	0.0664267	0.179758	0.596302	1
NM_001083927,NM_001083928,NM_009389	Tle3	11.3047	11.3842	11.4245	11.4431	11.4393	11.7084	2657.75	0.138259	0.121561	0.191262	0.392272
NM_001083934,NM_010867	Myom1	9.77569	9.37388	9.23731	10.7246	10.6476	10.1578	949.165	1.13851	0.240827	1.45034e-07	7.78494e-06
NM_001083935,NM_001083936,NM_011199	Pth1r	7.04451	6.87095	7.08742	7.09644	7.03973	7.13552	23.2222	0.0731111	0.226488	0.493931	0.791416
NM_001083937,NM_078484	Slc35a2	9.90249	9.75635	9.74163	9.66211	9.6472	9.83402	719.827	-0.0782748	0.124227	0.464478	0.585551
NM_001083938	Rnaset2a	12.6422	12.284	12.3295	11.8392	11.8135	12.4455	4741.72	-0.254949	0.195822	0.0719208	0.213052
NM_001083945	Rsph3b	9.79763	9.58997	9.84461	9.84461	9.69552	9.75578	718.245	0.0138798	0.125623	0.885505	0.838329
NM_001083955,NM_001083955_1	Hba-a2	10.6311	11.1806	10.8782	10.5085	10.2828	12.3323	2123.79	0.0526089	0.239168	0.50348	0.689444
NM_001083957,NM_009799	Car1	14.2576	14.0474	14.2131	13.6805	13.6777	13.5649	15489.8	-0.507744	0.115551	2.30374e-06	5.50865e-05
NM_001083958,NM_028298	Zfp655	9.839	9.9242	9.74781	9.9097	10.0223	9.80712	792.972	0.0705925	0.12277	0.507653	0.621568
NM_001083959,NM_001083960,NM_001305434,NM_012046	Spo11	6.88473	6.74242	6.90992	6.90097	6.80611	7.06191	14.658	0.0557661	0.233659	0.533907	1
NM_001083967,NM_013685	Tcf4	10.5022	10.5531	10.6692	10.5889	10.5183	10.4663	1350.24	-0.0457112	0.108658	0.63837	0.802468
NM_001085355	Arid1b	10.6603	10.9963	10.927	11.0879	11.2776	10.4989	1801.31	0.0747946	0.17058	0.551226	0.729085
NM_001085370,NM_001085371,NM_001173477,NM_007463	Speg	6.62609	6.55955	6.61839	6.90097	6.97666	6.91095	10.3339	1.36174	0.862203	0.00353705	0.0485456
NM_001085373,NM_001085374	Mcc	6.49503	6.43675	6.49013	6.50108	6.48906	6.26855	1.43113	-0.00626713	0.242671	0.86053	1
NM_001085376	Pappa2	6.49503	6.43675	6.26855	6.26855	6.42455	6.44808	0.841753	-0.00568639	0.243935	0.826079	1
NM_001085378	Myh7b	6.42878	6.82329	6.5398	6.67044	6.48906	6.52228	4.24025	-0.0226526	0.241725	0.637645	1
NM_001085383,NM_023628	Anxa9	9.29971	9.1404	9.14108	9.13202	9.11378	9.20454	433.495	-0.0445959	0.125947	0.679412	0.908116
NM_001085385,NM_028166	1600014C10Rik	10.5526	10.5831	10.4957	10.7047	10.608	10.9799	1471.03	0.197359	0.138724	0.0903471	0.246228
NM_001085387,NM_001303019,NM_001303021,NM_021611	Myl10	7.91853	8.80834	8.60543	6.9969	7.0245	7.16984	123.844	-3.10622	0.409643	1.57771e-15	4.62811e-13
NM_001085390	Dusp5	7.09038	7.24541	7.27639	7.39214	7.38725	7.32281	40.4213	0.188782	0.25474	0.167474	0.514624
NM_001085407,NM_001085408,NM_026563	Sdccag3	10.7332	10.6231	10.7154	10.7618	10.7042	10.9071	1563.57	0.0901253	0.111725	0.365201	0.575467
NM_001085409,NM_133186	Steap3	11.1001	11.3115	11.112	10.7425	10.7313	10.578	1830.89	-0.485989	0.132296	4.42088e-05	0.000957746
NM_001085415,NM_001085416,NM_001085417,NM_020589	Zfp467	8.31871	8.28235	8.54433	8.2389	8.33334	8.45631	193.894	-0.0405296	0.160115	0.737916	0.855143
NM_001085421	Tspyl5	6.54579	6.67939	6.49013	6.63562	6.8687	6.62692	5.71769	0.0724201	0.252551	0.239247	0.697987
NM_001085440,NM_175491	Smcr8	9.86592	10.3057	10.1632	10.3749	10.6508	10.0409	1073.24	0.181285	0.185011	0.177023	0.457318
NM_001085448,NM_001085449,NM_001085450,NM_001085453,NM_007615	Ctnnd1	10.4936	10.818	10.5291	10.7143	10.8547	10.3897	1449.27	0.0329771	0.146528	0.781817	0.877954
NM_001085472,NM_001085473,NM_001242605,NM_001242606,NM_019567,NM_023190	Acin1	12.8466	12.8247	12.7649	12.8068	12.8213	12.9482	7160.97	0.0413567	0.0962114	0.641109	0.786954
NM_001085491	Fam229a	6.42878	6.43675	6.42531	6.55318	6.26855	6.26855	0.98711	0.000755335	0.243695	0.978074	1
NM_001085492	Rere	11.2437	11.4117	11.5154	11.3373	11.4639	11.3745	2538.67	-0.00115687	0.11326	0.989506	0.801193
NM_001085493	Ndufaf6	8.81805	8.58981	8.54801	8.44666	8.20748	8.36553	226.622	-0.365145	0.20602	0.0173717	0.118781
NM_001085495	Arfgef2	10.245	10.898	10.6652	10.8232	10.9415	10.4203	1498.57	0.0724533	0.170231	0.562453	0.732312
NM_001085497,NR_075096,NR_075097	Slc25a43	7.10505	7.13016	7.04339	7.17025	7.29384	7.06191	28.8961	0.0872597	0.224337	0.444049	0.884378
NM_001085498	Chmp6	10.5553	10.2705	10.3067	10.2275	10.0173	10.3793	1112.86	-0.135686	0.146251	0.252116	0.53161
NM_001085499	Gm595	6.26855	6.43675	6.49013	6.26855	6.26855	6.26855	0.47855	-0.0131819	0.245528	0.504087	1
NM_001085500	Cisd3	8.74067	8.24024	8.27588	8.39777	8.33334	8.86221	223.614	0.0711524	0.196473	0.565216	0.977767
NM_001085501	Ppp1r3d	8.52517	8.48335	8.37585	8.86283	8.67099	8.73027	253.863	0.352002	0.174811	0.0117542	0.0674714
NM_001085502	Nt5c1a	6.26855	6.26855	6.26855	6.43306	6.26855	6.44808	0.366484	0.0103976	0.245358	0.601195	1
NM_001085505	Gm572	6.42878	6.26855	6.26855	6.50108	6.48906	6.52228	1.19239	0.0365563	0.247638	0.201677	1
NM_001085507,NM_001276332	Zbtb34	9.81463	10.1188	10.0369	10.149	10.3663	10.0076	942.625	0.154289	0.150395	0.202446	0.498868
NM_001085508	Tmem8b	7.62476	7.78538	7.91077	8.73556	8.44796	8.40368	162.981	1.24136	0.257054	8.38825e-08	6.15022e-06
NM_001085509	Myom3	6.26855	6.26855	6.42531	6.26855	6.42455	6.26855	0.302239	-7.34e-05	0.244812	0.983671	1
NM_001085515	AI464131	6.54579	6.26855	6.5398	6.50108	6.42455	6.57911	2.01408	0.00451634	0.242116	0.908427	1
NM_001085518	Gm14085	8.90015	8.711	8.6672	7.6501	7.87906	7.87848	195.192	-1.55099	0.222632	1.86698e-13	3.2486e-11
NM_001085522	Gm13251	8.9031	8.95655	9.05798	8.57935	9.10416	8.83138	341.116	-0.0941236	0.16981	0.451819	0.677529
NM_001085529	Slc2a7	6.26855	6.26855	6.26855	6.50108	6.26855	6.44808	0.533739	0.014372	0.245605	0.447275	1
NM_001085530_1,NM_001085530_2,NM_001085530_3	Fam205a2	7.09038	7.14551	7.07304	7.0145	7.12493	7.2187	27.2311	0.0179685	0.210894	0.869835	1
NM_001085531	Gm13283	6.54579	6.50628	6.5398	6.26855	6.26855	6.52228	1.67965	-0.0327982	0.246282	0.316864	1
NM_001085532	Gm13276	6.26855	6.50628	6.42531	6.26855	6.26855	6.26855	0.501541	-0.0136039	0.245556	0.487405	1
NM_001085533,NM_001085533_1	Gm13275	6.42878	6.26855	6.58161	6.59704	6.61671	6.52228	2.58547	0.0381447	0.245806	0.374548	1
NM_001085535	Tmem235	6.26855	6.26855	6.26855	6.59704	6.26855	6.26855	0.669021	0.0115198	0.245489	0.450416	1
NM_001085537	Gm14501	6.26855	6.26855	6.49013	6.26855	6.26855	6.44808	0.502934	-0.00317607	0.244699	0.833912	1
NM_001085546	Gm14393	6.26855	6.26855	6.26855	6.50108	6.26855	6.26855	0.334511	0.00951187	0.245321	0.635834	1
NM_001085549	Trabd2b	6.42878	6.43675	6.42531	6.63562	6.61671	6.44808	2.27278	0.0574929	0.251476	0.183236	1
NM_001085555,NM_013687	Tcp11	7.13358	7.35875	7.24191	7.47573	7.40678	7.32281	43.6541	0.173332	0.24693	0.195035	0.619526
NM_001093749	Mpzl3	6.42878	6.50628	6.58161	6.67044	6.6801	6.44808	3.37121	0.043152	0.245591	0.385111	1
NM_001093750	Ptchd1	6.26855	6.50628	6.42531	6.75997	6.61671	6.62692	3.55568	0.102341	0.272832	0.0428908	1
NM_001093752,NM_001093753	Srsf11	11.8104	12.127	12.1171	12.087	12.1624	11.9707	4089.81	0.0394829	0.122831	0.711788	0.832533
[truncated: 14,971 more rows]
