# Supplementary material for: BRD9 determines the cell fate of hematopoietic stem cells by regulating chromatin state
Source: Nat Commun. 2023 Dec 15;14:8372. doi: 10.1038/s41467-023-44081-6 (PMC10724271; doi:10.1038/s41467-023-44081-6)
Supplement: Supplementary file 6 — Supplementary Data 3 [file 41467_2023_44081_MOESM6_ESM.xlsx]

## Sheet: GO analysis
Cluster	ID	Description	GeneRatio	BgRatio	pvalue	p.adjust	qvalue	geneID	Count
UpInBrd9	focal adhesion (GO:0005925)	focal adhesion (GO:0005925)	76/1187	357/18641	4.13032e-21	1.76613e-17	1.32866e-17	L1CAM/KLF11/AIF1L/HSPG2/FAT1/JUP/LIMS1/IQGAP1/THY1/RSU1/JAK1/JAK2/SLC9A1/FLNA/FLNB/CDC42EP1/LCP1/ITGA6/DST/ITGB5/ITGB3/FHL2/ITGAV/ACTN1/CPNE3/PTK7/ICAM1/PTPRC/DDR2/CAP1/MME/CTTN/PDGFRB/CAPN5/CAPN1/CAPN2/VCL/CNN2/CAV2/MSN/PLEC/ILK/LASP1/SNTB1/KRAS/RND3/ADD1/PTK2B/CD9/HSPA1A/TES/EHD3/ANXA1/TGFB1I1/GSN/TLE2/TPM4/ZYX/PHLDB2/TNC/NUMB/NCKAP1/SYNE2/TLN1/VASP/TNS2/SVIL/SORBS3/HCK/PXN/LPP/PARVB/PARVA/PARV…	76
UpInBrd9	regulation of cell migration (GO:0030334)	regulation of cell migration (GO:0030334)	69/1187	317/18641	7.92703e-20	1.6948e-16	1.275e-16	DPYSL3/FERMT3/PDGFB/MYLK/THY1/CXCL12/FLNA/ADORA3/ARHGAP4/ITGA6/SORL1/MYO1C/SRC/CCL5/CCL3/KDR/CPNE3/ARSB/IGF1/TTBK2/CCR1/PTPRJ/PDGFRB/PDGFRA/DPEP1/DDX58/MINK1/VCL/IGF1R/ADGRG3/RND3/RND1/PTK2B/SERPINE2/CYP1B1/PRKCA/SNAI2/ACE/ANXA1/GCNT2/SEMA4B/SEMA4D/PLXNB2/PLXNB1/CSF1/PLXND1/F2R/IGFBP5/NOTCH1/SRGAP3/SEMA7A/PLXNA4/NUMB/CYR61/SYNE2/APC/MACF1/RHOF/RHOC/CEACAM1/CX3CL1/SCAI/ADIPOQ/LMO4/HGF/ARAP3/TGFBR1…	69
UpInBrd9	Platelet activation	Platelet activation	40/1187	128/18641	8.3695e-18	1.19293e-14	8.97445e-15	FERMT3/MYLK/PRKACB/LYN/COL3A1/TBXAS1/PIK3CB/LCP2/SRC/ITGB3/PIK3CG/FYN/MAPK12/PLA2G4A/ARHGEF1/RAP1B/SYK/GNAQ/ADCY5/ADCY9/PLCG2/GP5/GP6/PLCB2/PLCB3/STIM1/ITGA2B/F2R/ITPR2/ITPR3/PRKG1/VWF/P2RX1/TLN1/MYL12B/VASP/GP1BB/GP1BA/F2RL3/PTGIR	40
UpInBrd9	extracellular matrix organization (GO:0030198)	extracellular matrix organization (GO:0030198)	54/1187	230/18641	2.61509e-17	2.79553e-14	2.10308e-14	HSPG2/PDGFB/F11R/MMP13/MMP15/COL3A1/BGN/COL11A2/COL11A1/JAM2/SPP1/IBSP/ITGAE/LCP1/ITGA6/ITGB2/ITGB5/FURIN/ITGB3/ITGAM/ITGAL/ITGAV/KDR/ICAM1/DDR2/COL5A2/CAPN1/CAPN2/FBN1/LAMC1/LAMA5/COL12A1/CYP1B1/SERPINH1/GAS6/CSGALNACT1/ADAM8/ITGA2B/TNC/CDH1/PECAM1/VWF/PLG/ADAMTS5/ADAMTS9/SPARC/FBLN5/SCUBE3/COL6A1/LOX/COL6A3/COL6A2/TGFBR1/NID1	54
UpInBrd9	Focal adhesion	Focal adhesion	47/1187	205/18641	8.12926e-15	6.95214e-12	5.23011e-12	PDGFB/MYLK/FLNA/FLNB/SPP1/IBSP/PIK3CB/ITGA6/PPP1R12C/SRC/ITGB5/FLT4/ITGB3/ITGAV/FYN/ACTN1/KDR/IGF1/RAP1B/XIAP/PDGFRB/PDGFRA/CAPN2/VCL/IGF1R/CAV2/ILK/LAMC1/LAMA5/PRKCB/PRKCA/ZYX/ITGA2B/TNC/VWF/TLN1/MYL12B/VASP/HGF/COL6A1/COL6A3/COL6A2/PXN/PARVB/PARVA/PARVG/THBS2	47
UpInBrd9	platelet degranulation (GO:0002576)	platelet degranulation (GO:0002576)	35/1187	125/18641	3.94176e-14	2.80916e-11	2.11334e-11	FERMT3/PDGFB/ISLR/LYN/F5/FLNA/ITGB3/ACTN1/RAB27B/IGF1/CTSW/RARRES2/VCL/MMRN1/PLEK/GTPBP2/SYTL4/CD9/SERPING1/GAS6/TIMP3/PF4/ITGA2B/PROS1/CLU/PECAM1/KNG1/VWF/WDR1/PLG/TLN1/LY6G6F/SPARC/TOR4A/HGF	35
UpInBrd9	Rap1 signaling pathway	Rap1 signaling pathway	47/1187	220/18641	1.3505e-13	8.24961e-11	6.2062e-11	PDGFB/RAPGEF2/PIK3CB/ADORA2B/ADORA2A/LCP2/ITGB2/SRC/FLT4/ITGB3/ITGAM/ITGAL/FYB/MAPK12/KDR/IGF1/ID1/RAP1B/PDGFRB/PDGFRA/GNAQ/IGF1R/KRAS/ADCY5/ADCY9/PRKCB/PRKCA/KITL/PRKD3/PRKD2/PLCB2/PLCB3/CSF1/ITGA2B/CDH1/F2R/FGF7/ANGPT1/MAGI3/TLN1/VASP/SIPA1/F2RL3/RGS14/HGF/FGFR2/ARAP3	47
UpInBrd9	integrin binding (GO:0005178)	integrin binding (GO:0005178)	29/1187	95/18641	5.37612e-13	2.65179e-10	1.99495e-10	FERMT3/COL3A1/THY1/CXCL12/UTRN/WISP2/IBSP/LCP1/DST/CD226/SRC/ITGB3/ITGAV/ACTN1/KDR/IGF1/ICAM1/SYK/FBN1/LAMA5/PRKCA/SEMA7A/CYR61/VWF/ADAMTS5/TLN1/CX3CL1/ESM1/FBLN5	29
UpInBrd9	transmembrane receptor protein tyrosine kinase signaling pathway (GO:0007169)	transmembrane receptor protein tyrosine kinase signaling pathway (GO:0007169)	66/1187	397/18641	5.58142e-13	2.65179e-10	1.99495e-10	UBASH3B/ITSN1/PDGFB/SLA2/LYN/RAPGEF2/STAT3/ZFYVE27/APPL1/JAK1/JAK2/NCF1/FOXO1/NCF4/PIK3CB/LCP2/STYK1/EPHB6/SRC/FLT4/ITGB3/ITGAV/FYN/EPHA7/MAPK12/KDR/IGF1/DDR2/FOXC1/NEDD9/PTPRJ/KALRN/PAG1/SYK/PDGFRB/PDGFRA/CYBB/IGF1R/CAV2/AHI1/PTK2B/TEC/CD4/PRKD2/ITK/CSF1/GRAP2/FGF7/ANGPT1/PTPN11/BMPR2/NCKAP1/APC/SOGA1/ATP6V0A1/ATP6V0A2/RHOQ/HCK/AXL/ELMO2/RGS14/EFNB1/HGF/FGFR2/PXN/FER	66
UpInBrd9	protein phosphorylation (GO:0006468)	protein phosphorylation (GO:0006468)	73/1187	471/18641	1.15937e-12	4.23155e-10	3.1834e-10	PHKA1/PDGFB/PRKACB/LYN/TAOK1/RNASEL/RICTOR/JAK1/JAK2/CDC25B/MAP3K5/BMP2K/STK10/PIM2/KSR1/MERTK/PIK3CB/AAK1/LRRK2/SRC/FLT4/PIK3CG/FYN/MAPK12/ULK3/KDR/TTBK2/DDR2/SYK/STK17B/CAMKK1/PDGFRB/PDGFRA/MINK1/IGF1R/MAST4/MAST3/ILK/IRAK3/MKNK1/ACVR1C/ACVR1B/PTK2B/TEC/DMPK/PRKCB/PRKCA/PRKD2/PRKCQ/GAS6/SMG1/HIPK2/NRBP2/HIPK3/TNIK/MAP3K12/CDC42BPB/TYRO3/SIK3/NLK/CAMK1/MAP4K2/HCK/MAP4K4/FGFR2/TGFBR1/TGFBR2/FER/S…	73
UpInBrd9	specific granule (GO:0042581)	specific granule (GO:0042581)	38/1187	161/18641	1.17141e-12	4.23155e-10	3.1834e-10	C3AR1/VAMP1/JUP/DGAT1/STX3/HPSE/STK10/MMP25/ITGB2/ITGAM/ITGAL/ITGAV/TMEM63A/PRG3/PTPRB/PTPRJ/CD53/ANO6/SPTAN1/CYBB/VCL/CNN2/ADGRG3/PLD1/PTX3/TOLLIP/SLCO4C1/RAB37/ADAM8/HVCN1/RAB44/P2RX1/TRPM2/CEACAM1/CKAP4/TMEM30A/ANXA11/CLEC12A	38
UpInBrd9	GTPase activator activity (GO:0005096)	GTPase activator activity (GO:0005096)	49/1187	250/18641	1.25769e-12	4.23155e-10	3.1834e-10	STARD8/GMIP/RAPGEF2/IQGAP1/THY1/APPL1/ACAP3/ACAP2/ACAP1/CDC42EP1/ARHGAP6/ARHGAP4/LRRK2/ARRB1/TBC1D9B/KALRN/MYO9B/OPHN1/TBC1D2B/ASAP2/GNAQ/GNB5/RGS4/TBC1D4/TBC1D8/ABR/RASAL3/CHN2/PLXNB1/SRGAP3/STXBP5/INPP5B/MTSS1L/SIPA1/TRIP10/TBC1D10C/ARHGAP27/ARHGAP25/ARHGAP33/ARHGAP30/RGS18/RGS14/RAP1GAP2/ARHGAP18/SYDE2/ARAP3/AXIN2/ARAP1/AGAP2	49
UpInBrd9	GTPase regulator activity (GO:0030695)	GTPase regulator activity (GO:0030695)	52/1187	276/18641	1.28649e-12	4.23155e-10	3.1834e-10	STARD8/GMIP/RAPGEF2/IQGAP1/THY1/APPL1/ACAP3/ACAP2/ACAP1/CDC42EP1/ARHGAP6/ARHGAP4/LRRK2/ARRB1/TBC1D9B/KALRN/MYO9B/OPHN1/RUNDC3A/TBC1D2B/ASAP2/GNAQ/GNB5/RGS4/TBC1D4/TBC1D8/CPEB2/ABR/RASAL3/CHN2/PLXNB1/SRGAP3/STXBP5/INPP5B/MTSS1L/SIPA1/TRIP10/TBC1D10C/ARHGAP27/ARHGAP25/ARHGAP33/ARHGAP30/RGS18/RGS14/RAP1GAP2/ARHGAP18/SYDE2/ARAP3/AXIN2/ARAP1/GPSM1/AGAP2	52
UpInBrd9	specific granule membrane (GO:0035579)	specific granule membrane (GO:0035579)	28/1187	92/18641	1.4672e-12	4.48125e-10	3.37125e-10	C3AR1/VAMP1/DGAT1/STK10/MMP25/ITGB2/ITGAM/ITGAL/ITGAV/TMEM63A/PTPRB/PTPRJ/CD53/ANO6/CYBB/ADGRG3/PLD1/SLCO4C1/RAB37/ADAM8/HVCN1/RAB44/P2RX1/TRPM2/CEACAM1/CKAP4/TMEM30A/CLEC12A	28
UpInBrd9	regulation of small GTPase mediated signal transduction (GO:0051056)	regulation of small GTPase mediated signal transduction (GO:0051056)	35/1187	141/18641	1.90896e-12	5.4418e-10	4.09387e-10	STARD8/ITSN1/GMIP/ARHGAP6/ARHGAP4/SRC/NCOA3/ARHGEF4/ARHGEF5/ARHGEF1/KALRN/MYO9B/AKAP13/OPHN1/ARHGEF18/ARHGEF17/ABR/CHN2/FGD3/SRGAP3/PLEKHG5/PLEKHG2/INPP5B/RHOF/RHOC/RHOQ/TRIP10/ARHGAP25/ARHGAP33/ARHGAP30/ARHGAP18/SYDE2/ARAP3/ARAP1/MCF2L	35
UpInBrd9	integrin-mediated signaling pathway (GO:0007229)	integrin-mediated signaling pathway (GO:0007229)	22/1187	59/18641	3.71684e-12	9.93327e-10	7.47281e-10	FERMT3/COL3A1/THY1/DST/ITGB2/SRC/ITGB5/ITGB3/ITGAV/NEDD9/SYK/ILK/PLEK/LAMA5/PTK2B/TEC/ZYX/ITGA2B/SEMA7A/CEACAM1/HCK/MYH9	22
UpInBrd9	platelet alpha granule (GO:0031091)	platelet alpha granule (GO:0031091)	27/1187	91/18641	7.18501e-12	1.80724e-09	1.35959e-09	FERMT3/PDGFB/ISLR/F5/ITGB3/ACTN1/IGF1/MMRN1/GTPBP2/SYTL4/CD9/SERPINE2/SERPING1/GAS6/PF4/ITGA2B/PROS1/CLU/PECAM1/KNG1/VWF/PLG/LY6G6F/SPARC/TOR4A/HGF/THBS2	27
UpInBrd9	Leukocyte transendothelial migration	Leukocyte transendothelial migration	31/1187	119/18641	9.02821e-12	2.1447e-09	1.61346e-09	F11R/THY1/CXCL12/NCF1/JAM2/NCF4/PIK3CB/ITGB2/ITGAM/ITGAL/ACTN1/MAPK12/ICAM1/RAP1B/CYBB/VCL/MSN/PTK2B/PRKCB/PRKCA/PLCG2/ITK/CDH5/PTPN11/PECAM1/MYL12B/VASP/SIPA1/CXCR4/PXN/CLDN5	31
UpInBrd9	regulated exocytosis (GO:0045055)	regulated exocytosis (GO:0045055)	35/1187	149/18641	1.05106e-11	2.36543e-09	1.77952e-09	FERMT3/PDGFB/ISLR/LYN/F5/FLNA/ITGB3/ACTN1/RAB27B/IGF1/CTSW/RARRES2/VCL/MMRN1/PLEK/GTPBP2/SYTL4/CD9/SERPING1/GAS6/TIMP3/PF4/ITGA2B/PROS1/CLU/PECAM1/KNG1/VWF/WDR1/PLG/TLN1/LY6G6F/SPARC/TOR4A/HGF	35
UpInBrd9	actin cytoskeleton reorganization (GO:0031532)	actin cytoskeleton reorganization (GO:0031532)	22/1187	62/18641	1.18301e-11	2.52927e-09	1.90278e-09	FRYL/RICTOR/FRY/FLNA/PTK7/NCOA3/RAP2A/NEDD9/CTTN/MINK1/PLEK/ANXA1/GSN/TNIK/FGF7/CDC42BPB/S1PR1/PARVB/PARVA/FER/PARVG/MYH9	22
UpInBrd9	neutrophil mediated immunity (GO:0002446)	neutrophil mediated immunity (GO:0002446)	72/1187	488/18641	1.8103e-11	3.68613e-09	2.77308e-09	C3AR1/PADI2/JUP/IQGAP1/DGAT1/PTAFR/ARL8A/HPSE/KMT2E/STK10/MMP25/APAF1/DSP/ITGB2/ITGAM/ITGAL/ITGAV/NBEAL2/TMEM63A/CPNE3/ARSB/PRG3/PRG2/PTPRC/PTPRB/PTPRJ/RAP1B/CAP1/CD53/MME/ANO6/DYNC1H1/SPTAN1/CD68/CAPN1/CYBB/VCL/CNN2/ADGRG3/IL6/PLD1/PTX3/UNC13D/TOLLIP/HSPA1A/ALOX5/BIN2/GNS/ACE/SLCO4C1/PLEKHO2/PYGB/PYGL/GSN/AGL/RAB37/ADAM8/RAB3D/HVCN1/RAB44/PECAM1/P2RX1/TRPM2/ATP6V0A1/RHOF/CEACAM1/TBC1D10C/CKAP4/S…	72
UpInBrd9	protein autophosphorylation (GO:0046777)	protein autophosphorylation (GO:0046777)	38/1187	176/18641	2.11378e-11	4.10843e-09	3.09078e-09	SLA2/LYN/TAOK1/JAK1/JAK2/STK10/PIM2/AAK1/LRRK2/STYK1/SRC/FLT4/FYN/ULK3/KDR/DDR2/SYK/STK17B/PDGFRB/PDGFRA/MINK1/IGF1R/MKNK1/ACVR1B/PTK2B/TEC/PRKD2/ITK/SMG1/TNIK/GRAP2/MAP3K12/TYRO3/HCK/FGFR2/FER/STK4/CAMK2B	38
UpInBrd9	regulation of ERK1 and ERK2 cascade (GO:0070372)	regulation of ERK1 and ERK2 cascade (GO:0070372)	46/1187	248/18641	4.4681e-11	8.19561e-09	6.16557e-09	ABCA7/PDGFB/LYN/DUSP3/RAPGEF2/SLC9A3R1/MERTK/TIE1/EPHB6/FLT4/ARRB2/ARRB1/CCL5/CCL3/EPHA7/KDR/ICAM1/CCR1/DDR2/SYK/CAMK2N1/PDGFRB/PDGFRA/IGF1R/PTK2B/CD4/PRKCA/PRKD2/GAS6/TIMP3/GCNT2/F2R/NOTCH1/NOTCH2/SEMA7A/ANGPT1/PTPN11/CYR61/TYRO3/CEACAM1/CX3CL1/ADIPOQ/AXL/RGS14/FGFR2/ALOX15	46
UpInBrd9	negative regulation of signal transduction (GO:0009968)	negative regulation of signal transduction (GO:0009968)	50/1187	284/18641	4.59997e-11	8.19561e-09	6.16557e-09	UBASH3B/GATA2/LYN/PEAR1/FSTL3/KANK2/CISH/SLC9A3R1/GLIS2/MERTK/LRRK2/TIE1/EPHB6/FLT4/ARRB1/CCL5/EPHA7/ULK3/KDR/PTPRE/PTPRC/DDR2/PTPRJ/SOCS3/PDGFRB/PDGFRA/IGF1R/MMRN2/TNFAIP3/IRAK3/DACT3/PLEK/PRKCB/SNAI2/PRKCQ/NFATC1/RNF43/AGT/IGFBP5/NOTCH3/CBLN1/HIF1AN/TYRO3/TULP3/NLK/INPP5K/ADIPOQ/AXL/FGFR2/PTGIR	50
UpInBrd9	positive regulation of protein phosphorylation (GO:0001934)	positive regulation of protein phosphorylation (GO:0001934)	63/1187	413/18641	8.35593e-11	1.42843e-08	1.07461e-08	PDGFB/LYN/RAPGEF2/IQGAP1/JAK2/CREBL2/RBPMS/KSR1/MERTK/LCP2/TNFRSF25/LRRK2/EPHB6/SRC/FLT4/ITGB3/ARRB1/EPHA7/KDR/IGF1/BANK1/RASSF2/RAP2A/PTPRC/DDR2/CAMKK1/PDGFRB/PDGFRA/RARRES2/IGF1R/CAV2/BMP6/IL6/ILK/KRAS/PTK2B/TEC/CD4/PRKD2/GAS6/HCLS1/SEMA4D/AGT/TNIK/CSF1/FAM129A/F2R/FGF7/ANGPT1/BMPR2/CYR61/FNIP1/TYRO3/HDAC6/CAMK1/ADIPOQ/AXL/HGF/FGFR2/AXIN2/TGFBR1/STK4/RPS6KA5	63
UpInBrd9	neutrophil activation involved in immune response (GO:0002283)	neutrophil activation involved in immune response (GO:0002283)	70/1187	484/18641	8.68549e-11	1.42843e-08	1.07461e-08	C3AR1/PADI2/JUP/IQGAP1/DGAT1/PTAFR/ARL8A/HPSE/STK10/MMP25/APAF1/DSP/ITGB2/ITGAM/ITGAL/ITGAV/NBEAL2/TMEM63A/CPNE3/ARSB/PRG3/PRG2/PTPRC/PTPRB/PTPRJ/RAP1B/CAP1/CD53/SYK/MME/ANO6/DYNC1H1/SPTAN1/CD68/CAPN1/CYBB/VCL/CNN2/ADGRG3/PLD1/PTX3/UNC13D/TOLLIP/HSPA1A/ALOX5/BIN2/GNS/SLCO4C1/PLEKHO2/PYGB/PYGL/GSN/AGL/RAB37/ADAM8/RAB3D/HVCN1/RAB44/PECAM1/P2RX1/TRPM2/ATP6V0A1/RHOF/CEACAM1/TBC1D10C/CKAP4/SELL/MAN2B1…	70
UpInBrd9	actin binding (GO:0003779)	actin binding (GO:0003779)	46/1187	255/18641	1.18607e-10	1.86289e-08	1.40146e-08	AIF1L/FXYD5/MYO6/CORO2A/UTRN/FLNA/FLNB/LCP1/LRRK2/MYO10/MYO1E/MYO1F/ACTN1/HIP1R/CCR5/CAP2/CAP1/MYO9B/DBN1/SSH3/SSH2/VCL/MKL1/ADD1/MAP1A/GSN/TPM4/ABLIM1/MYOM1/PLS1/GCSAM/WDR1/WIPF1/SYNE1/SYNE2/MACF1/CEACAM1/SVIL/HIP1/CXCR4/PARVB/PARVA/PARVG/MYH9/NCALD/FMNL1	46
UpInBrd9	phosphorylation (GO:0016310)	phosphorylation (GO:0016310)	60/1187	387/18641	1.21986e-10	1.86289e-08	1.40146e-08	PHKA1/PDGFB/PRKACB/LYN/STAT3/TAOK1/RNASEL/JAK1/JAK2/CDC25B/MAP3K5/BMP2K/STK10/PIM2/KSR1/MERTK/PIK3CB/AAK1/LRRK2/PIK3CG/FYN/EPHA7/SYK/STK17B/MINK1/ILK/IRAK3/MKNK1/ACVR1C/ACVR1B/PTK2B/TEC/TOLLIP/DMPK/PRKCB/PRKCA/PRKD2/GAS6/HIPK2/NRBP2/HIPK3/TNIK/DGKG/DGKD/DGKA/MAP3K12/CDC42BPB/SIK3/NLK/CAMK1/MAP4K2/HCK/MAP4K4/TGFBR1/TGFBR2/FER/STK4/CAMK2B/RPS6KA5/MAPK4	60
UpInBrd9	neutrophil degranulation (GO:0043312)	neutrophil degranulation (GO:0043312)	69/1187	480/18641	1.56003e-10	2.30023e-08	1.73047e-08	C3AR1/PADI2/JUP/IQGAP1/DGAT1/PTAFR/ARL8A/HPSE/STK10/MMP25/APAF1/DSP/ITGB2/ITGAM/ITGAL/ITGAV/NBEAL2/TMEM63A/CPNE3/ARSB/PRG3/PRG2/PTPRC/PTPRB/PTPRJ/RAP1B/CAP1/CD53/MME/ANO6/DYNC1H1/SPTAN1/CD68/CAPN1/CYBB/VCL/CNN2/ADGRG3/PLD1/PTX3/UNC13D/TOLLIP/HSPA1A/ALOX5/BIN2/GNS/SLCO4C1/PLEKHO2/PYGB/PYGL/GSN/AGL/RAB37/ADAM8/RAB3D/HVCN1/RAB44/PECAM1/P2RX1/TRPM2/ATP6V0A1/RHOF/CEACAM1/TBC1D10C/CKAP4/SELL/MAN2B1/TME…	69
UpInBrd9	positive regulation of cell migration (GO:0030335)	positive regulation of cell migration (GO:0030335)	42/1187	222/18641	1.6398e-10	2.33726e-08	1.75833e-08	FERMT3/PDGFB/MYLK/RAPGEF2/CXCL12/ITGA6/TNFRSF18/MYO1C/SRC/CCL5/CCL3/KDR/CPNE3/IGF1/CCR1/PTPRC/DDR2/PDGFRB/PDGFRA/IGF1R/ACVR1B/PTK2B/PRKCA/SNAI2/GCNT2/SEMA4B/SEMA4D/CSF1/F2R/NOTCH1/SEMA7A/NUMB/BMPR2/CYR61/HDAC6/SYNE2/APC/HGF/DOCK5/TGFBR1/FER/FAM83H	42
UpInBrd9	cellular response to cytokine stimulus (GO:0071345)	cellular response to cytokine stimulus (GO:0071345)	66/1187	457/18641	3.22834e-10	4.45303e-08	3.35002e-08	DPYSL3/IL20RA/STAT3/STAT4/BGN/PTAFR/JAK1/JAK2/FOXO1/STX3/IL12RB1/CISH/RORA/PIK3CB/IL2RB/ITGB2/ITGAM/CCL5/CCL3/FYN/IL2RG/ICAM1/CCR1/IL16/GAB2/IL18R1/FOXC1/SOCS3/SBNO2/CCR5/MME/TCF7/IL4/IL6/NPR2/IRAK3/LAMA5/TEC/CD4/ALOX5/HMOX1/ANXA1/GAS6/HCLS1/PF4/CSF1/BCL2L1/IL5RA/PTPN11/PTPN23/CEBPA/IL1R1/PDE1B/INPP5D/INPP5K/CX3CL1/GP1BA/HCK/CXCR4/AXL/S1PR1/HGF/DOCK8/CSF2RB/FER/ALOX15	66
UpInBrd9	Regulation of actin cytoskeleton	Regulation of actin cytoskeleton	42/1187	228/18641	3.89161e-10	5.05905e-08	3.80593e-08	PDGFB/MYLK/IQGAP1/CXCL12/SLC9A1/ITGAE/PIK3CB/ITGA6/PPP1R12C/ITGB2/SRC/ITGB5/ITGB3/ITGAM/ITGAL/ITGAV/ACTN1/ARHGEF4/ARHGEF1/PDGFRB/PDGFRA/SSH3/SSH2/VCL/MSN/KRAS/PIP4K2A/GSN/CHRM1/ITGA2B/FGD3/F2R/FGF7/KNG2/KNG1/NCKAP1/APC/MYL12B/CXCR4/FGFR2/PXN/MYH9	42
UpInBrd9	Axon guidance	Axon guidance	37/1187	185/18641	3.94208e-10	5.05905e-08	3.80593e-08	L1CAM/CXCL12/PIK3CB/UNC5A/EPHB6/SRC/FYN/NEO1/EPHA7/NTNG2/SSH3/SSH2/ILK/KRAS/RND1/PRKCA/PLCG2/NFATC2/SEMA4B/SEMA4D/PLXNB2/PLXNB1/ABLIM1/SEMA6D/TRPC6/SRGAP3/SEMA7A/PLXNA4/PTPN11/BMPR2/MYL12B/ROBO3/CXCR4/EFNB1/CAMK2B/LRIG2/CAMK2G	37
UpInBrd9	positive regulation of intracellular signal transduction (GO:1902533)	positive regulation of intracellular signal transduction (GO:1902533)	68/1187	480/18641	4.02263e-10	5.05905e-08	3.80593e-08	PDGFB/LYN/RAPGEF2/LIMS1/LITAF/RICTOR/JAK2/NCF1/FLNA/SLC9A3R1/HPSE/PIM2/TRIM62/KSR1/TNFRSF19/MERTK/PIK3CB/TNFRSF25/EPHB6/SRC/FLT4/CXXC5/PIK3CG/CCL5/CCL3/FYN/EPHA7/KDR/IGF1/DDR2/PTPRJ/AKAP13/PDGFRB/PDGFRA/IGF1R/CAV2/IL6/ILK/CD4/PRKCB/PRKD2/HMOX1/GAS6/HCLS1/GCNT2/SEMA4D/AGT/ADAM8/PLXNB1/PF4/F2R/BCL2L1/FGF7/ANGPT1/CFLAR/PTPN11/PLEKHG5/TYRO3/RHOC/CC2D1A/FADD/ADIPOQ/ZDHHC17/HIP1/AXL/HGF/FGFR2/TGFBR1	68
UpInBrd9	Calcium signaling pathway	Calcium signaling pathway	44/1187	247/18641	4.55623e-10	5.56641e-08	4.18762e-08	ORAI2/PHKA1/PDGFB/MYLK/PRKACB/PTAFR/ADORA2B/ADORA2A/FLT4/KDR/PDGFRB/PDGFRA/GNAQ/ATP2A3/PTK2B/ADCY9/PRKCB/PRKCA/PLCG2/PLCB2/PLCB3/SLC8A1/STIM1/STIM2/LTB4R2/CHRM1/CYSLTR2/F2R/FGF7/ITPR2/ITPR3/P2RX1/PDE1C/PDE1B/CAMK1/RYR1/PTGER3/CXCR4/HGF/FGFR2/HRH2/CAMK2B/GNA14/CAMK2G	44
UpInBrd9	peptidyl-tyrosine phosphorylation (GO:0018108)	peptidyl-tyrosine phosphorylation (GO:0018108)	23/1187	80/18641	5.15748e-10	6.12594e-08	4.60856e-08	PDGFB/SLA2/LYN/JAK1/JAK2/STYK1/SRC/FLT4/FYN/KDR/IL15/DDR2/SYK/PDGFRB/PDGFRA/IGF1R/PTK2B/TEC/ITK/GRAP2/HCK/FGFR2/FER	23
UpInBrd9	actin cytoskeleton (GO:0015629)	actin cytoskeleton (GO:0015629)	49/1187	295/18641	5.79164e-10	6.69325e-08	5.03535e-08	AIF1L/MYLK/IQGAP1/CORO2A/FLNA/FLNB/SLC9A3R1/ARHGAP6/LCP1/MYO1E/ACTN1/DDR2/KALRN/CAP2/CAP1/MYO9B/CTTN/DBN1/AKAP13/OPHN1/CAPN2/DDX58/H1F0/LASP1/RND1/ANXA1/GSN/TPM4/ABLIM1/CDH1/MYOM1/NOTCH3/PLS1/CDC42BPB/WDR1/WIPF1/VASP/RHOQ/CLIC5/SVIL/HCK/ARHGAP33/PARVB/PARVA/FER/PARVG/MYH9/CLDN5/SEPT9	49
UpInBrd9	protein kinase binding (GO:0019901)	protein kinase binding (GO:0019901)	68/1187	496/18641	1.64062e-09	1.84613e-07	1.38885e-07	PRKAR2B/DUSP3/CENPJ/LIMS1/IQGAP1/THY1/STAT3/RICTOR/APPL1/JAK2/CDC25B/SKI/UTRN/MERTK/BICD1/DSP/TIE1/CD226/ITGB2/EPHB6/FLT4/ITGAV/EPHA7/KDR/BANK1/ZBTB4/NCOA3/PTPRC/DDR2/PTPRJ/CAMK2N1/PDGFRB/PDGFRA/IGF1R/CNTLN/CAV2/MSN/ILK/DACT3/PLEK/RND3/RND1/CD4/SV2A/PRKCB/PRKD2/ACE/CYLD/TOM1L2/HCLS1/BCL2L1/MAP3K12/GCSAM/PTPN23/TYRO3/HDAC5/APC/RHOF/RHOC/RHOQ/CEACAM1/MAP4K2/ARHGAP33/AXL/FGFR2/PDE3B/FAM83H/MAPK4	68
UpInBrd9	protein tyrosine kinase activity (GO:0004713)	protein tyrosine kinase activity (GO:0004713)	31/1187	148/18641	3.21349e-09	3.52331e-07	2.65059e-07	SLA2/LYN/JAK1/JAK2/MERTK/STYK1/TIE1/EPHB6/SRC/FLT4/FYN/EPHA7/KDR/DDR2/SYK/PDGFRB/PDGFRA/IGF1R/PTK2B/TEC/ITK/GRAP2/IL5RA/FGF7/TYRO3/HCK/AXL/HGF/FGFR2/CSF2RB/FER	31
UpInBrd9	actomyosin (GO:0042641)	actomyosin (GO:0042641)	17/1187	49/18641	3.85328e-09	4.11915e-07	3.09885e-07	MYLK/SEPT11/LCP1/ACTN1/DBN1/FHOD1/CNN2/ILK/DAAM1/TPM4/ZYX/ABLIM1/CDC42BPB/WDR1/PXN/MYH9/SEPT9	17
UpInBrd9	platelet aggregation (GO:0070527)	platelet aggregation (GO:0070527)	14/1187	34/18641	6.9692e-09	7.26837e-07	5.46801e-07	UBASH3B/FERMT3/FLNA/PIK3CB/ITGB3/PIK3CG/PDGFRA/VCL/ILK/PLEK/GAS6/TYRO3/TLN1/MYH9	14
UpInBrd9	enzyme linked receptor protein signaling pathway (GO:0007167)	enzyme linked receptor protein signaling pathway (GO:0007167)	27/1187	121/18641	7.87491e-09	8.01741e-07	6.03151e-07	SLA2/LYN/JAK1/JAK2/PIK3CB/LCP2/STYK1/SRC/FLT4/FYN/KDR/NEDD9/PAG1/SYK/AHI1/NPR2/ACVR1B/PTK2B/TEC/CD4/GP6/ITK/CSF1/GRAP2/BMPR2/HCK/FER	27
UpInBrd9	peptidyl-tyrosine autophosphorylation (GO:0038083)	peptidyl-tyrosine autophosphorylation (GO:0038083)	16/1187	46/18641	1.06202e-08	1.05609e-06	7.94498e-07	SLA2/LYN/JAK1/JAK2/STYK1/SRC/FYN/KDR/SYK/IGF1R/PTK2B/TEC/ITK/GRAP2/HCK/FER	16
UpInBrd9	regulation of calcium ion transport (GO:0051924)	regulation of calcium ion transport (GO:0051924)	17/1187	53/18641	1.5019e-08	1.45957e-06	1.09804e-06	MYLK/NANOS1/CCL5/CCL3/CCR1/IL16/CD84/HOMER2/CD4/STIM1/STIM2/TRPC6/F2R/INPP5K/CAMK2B/PKD2/CAMK2G	17
UpInBrd9	positive regulation of ERK1 and ERK2 cascade (GO:0070374)	positive regulation of ERK1 and ERK2 cascade (GO:0070374)	36/1187	202/18641	1.70658e-08	1.62163e-06	1.21995e-06	ABCA7/PDGFB/RAPGEF2/MERTK/TIE1/EPHB6/FLT4/ARRB2/ARRB1/CCL5/CCL3/EPHA7/KDR/ICAM1/CCR1/DDR2/PDGFRB/PDGFRA/IGF1R/PTK2B/CD4/PRKCA/PRKD2/GAS6/GCNT2/F2R/NOTCH1/NOTCH2/SEMA7A/ANGPT1/PTPN11/TYRO3/CX3CL1/AXL/FGFR2/ALOX15	36
UpInBrd9	protein serine/threonine kinase activity (GO:0004674)	protein serine/threonine kinase activity (GO:0004674)	53/1187	369/18641	2.19797e-08	2.04316e-06	1.53707e-06	PRKAB2/MYLK/PRKACB/TAOK1/MAP3K5/BMP2K/STK10/PIM2/AAK1/LRRK2/MAPK12/ULK3/CPNE3/TTBK2/SYK/STK17B/CAMKK1/MINK1/MAST4/MAST3/ILK/IRAK3/MKNK1/ACVR1C/ACVR1B/PTK2B/DMPK/PRKCB/PRKCA/PRKD3/PRKD2/PRKCQ/SMG1/RIOK3/HIPK2/NRBP2/HIPK3/TNIK/MAP3K12/CDC42BPB/PRKG1/SIK3/NLK/CAMK1/MAP4K2/MAP4K4/TGFBR1/TGFBR2/STK4/CAMK2B/RPS6KA5/CAMK2G/MAPK4	53
UpInBrd9	positive regulation of MAPK cascade (GO:0043410)	positive regulation of MAPK cascade (GO:0043410)	45/1187	290/18641	2.49612e-08	2.27093e-06	1.70843e-06	ABCA7/PDGFB/RAPGEF2/TAOK1/KSR1/MERTK/TNFRSF25/LRRK2/TIE1/EPHB6/FLT4/ARRB2/PIK3CG/ARRB1/CCL5/CCL3/EPHA7/KDR/IGF1/ICAM1/CCR1/DDR2/PDGFRB/PDGFRA/IGF1R/CAV2/IL6/PTK2B/CD4/PRKCA/PRKD2/GAS6/GCNT2/ADAM8/F2R/NOTCH1/NOTCH2/SEMA7A/ANGPT1/PTPN11/TYRO3/CX3CL1/AXL/FGFR2/ALOX15	45
UpInBrd9	platelet alpha granule lumen (GO:0031093)	platelet alpha granule lumen (GO:0031093)	19/1187	68/18641	2.74561e-08	2.44588e-06	1.84004e-06	FERMT3/PDGFB/ISLR/F5/ACTN1/IGF1/MMRN1/GTPBP2/SERPING1/GAS6/PF4/PROS1/CLU/KNG1/VWF/PLG/SPARC/TOR4A/HGF	19
UpInBrd9	positive regulation of cell motility (GO:2000147)	positive regulation of cell motility (GO:2000147)	33/1187	180/18641	3.28838e-08	2.84968e-06	2.14382e-06	FERMT3/PDGFB/MYLK/CXCL12/ITGA6/MYO1C/CCL5/CCL3/KDR/CPNE3/IGF1/CCR1/PDGFRB/PDGFRA/IGF1R/PTK2B/PRKCA/SNAI2/GCNT2/SEMA4B/SEMA4D/CSF1/F2R/NOTCH1/SEMA7A/NUMB/CYR61/SYNE2/APC/HGF/TGFBR1/FER/FAM83H	33
UpInBrd9	regulation of GTPase activity (GO:0043087)	regulation of GTPase activity (GO:0043087)	34/1187	189/18641	3.33218e-08	2.84968e-06	2.14382e-06	F11R/GMIP/RAPGEF2/LIMS1/THY1/RSU1/ITGA6/LRRK2/CCL5/CCL3/ARHGEF5/RGP1/GNB5/ARFGEF1/CAV2/CPEB2/ABR/CHN2/SEMA4D/PLXNB2/PLXNB1/PLXND1/FGD3/F2R/PLXNA4/PRKG1/CX3CL1/ARHGAP27/DOCK11/DNMBP/DOCK8/SYDE2/ARAP1/GPSM1	34
UpInBrd9	negative regulation of cell proliferation (GO:0008285)	negative regulation of cell proliferation (GO:0008285)	52/1187	364/18641	3.57553e-08	2.99784e-06	2.25528e-06	KLF11/KLF10/GATA2/LYN/BHLHE40/RAPGEF2/JAK2/SKI/KANK2/ADORA3/SLC9A3R1/PIM2/SMARCA2/E2F7/PTPRJ/MNT/CAMK2N1/ETS1/ADGRG1/IL6/TNFAIP3/ACVR1C/PTK2B/HSPA1A/TES/CYP1B1/HMOX1/TESC/BTG3/RARG/TGFB1I1/PLXNB1/NACC2/F2R/IGFBP5/NOTCH1/ATP8A2/IGFBP7/BMPR2/NLRC3/DNAJB2/CEBPA/PLG/APC/CBFA2T3/MAGED1/TNS2/TMEM127/AXIN2/PTGIR/PKD2/SPEG	52
UpInBrd9	cadherin binding (GO:0045296)	cadherin binding (GO:0045296)	47/1187	314/18641	3.84413e-08	3.16105e-06	2.37807e-06	MICALL1/F11R/JUP/FXYD5/IQGAP1/MYO6/PKP3/FLNA/FLNB/CDC42EP1/ITGA6/SRC/CTTN/DBN1/SPTAN1/NDRG1/KIF5B/VCL/LRRFIP1/CNN2/MKL2/PLEC/LASP1/ADD1/HSPA1A/TES/FNBP1L/ANXA1/PLCB3/PHLDB2/CDH5/CDH1/NOTCH3/NUMB/KLC2/TLN1/VASP/MACF1/CC2D1A/SPTBN1/TJP2/TMEM2/CDH11/ARHGAP18/PARVA/MYH9/SEPT9	47
UpInBrd9	positive regulation of kinase activity (GO:0033674)	positive regulation of kinase activity (GO:0033674)	25/1187	114/18641	4.04554e-08	3.21034e-06	2.41514e-06	RAPGEF2/IQGAP1/MERTK/LCP2/TIE1/EPHB6/FLT4/EPHA7/KDR/RASSF2/PTPRC/DDR2/CAMKK1/PDGFRB/PDGFRA/IGF1R/PTK2B/CD4/GAS6/CSF1/CYR61/TYRO3/LMO4/AXL/FGFR2	25
UpInBrd9	Thyroid hormone signaling pathway	Thyroid hormone signaling pathway	26/1187	122/18641	4.05421e-08	3.21034e-06	2.41514e-06	PRKACB/SLC16A2/SLC9A1/FOXO1/PIK3CB/SRC/ITGB3/ITGAV/MED12L/NCOA3/NCOA1/EP300/RXRA/TBC1D4/KRAS/ATP2A3/PRKCB/PRKCA/PLCG2/PLCB2/PLCB3/NOTCH3/NOTCH1/NOTCH2/ATP1B1/ATP1A3	26
UpInBrd9	positive regulation of phosphorylation (GO:0042327)	positive regulation of phosphorylation (GO:0042327)	36/1187	209/18641	4.24432e-08	3.29977e-06	2.48242e-06	LYN/MERTK/ITGA6/LRRK2/TIE1/EPHB6/FLT4/ITGB3/ARRB1/CCL5/EPHA7/KDR/IGF1/RAP2A/DDR2/PDGFRB/PDGFRA/RARRES2/IGF1R/ILK/KRAS/CD4/GAS6/SEMA4D/TNIK/FAM129A/CYR61/FNIP1/TYRO3/ADIPOQ/LMO4/AXL/HGF/FGFR2/AXIN2/STK4	36
UpInBrd9	regulation of bone resorption (GO:0045124)	regulation of bone resorption (GO:0045124)	11/1187	23/18641	4.4254e-08	3.37911e-06	2.54211e-06	UBASH3B/SPP1/SRC/ITGB3/SYK/IL6/TNFAIP3/PRKCA/PLEKHM1/ADAM8/S1PR1	11
UpInBrd9	Proteoglycans in cancer	Proteoglycans in cancer	36/1187	210/18641	4.81482e-08	3.61196e-06	2.71729e-06	HSPG2/PRKACB/IQGAP1/STAT3/SLC9A1/FLNA/FLNB/HPSE/PIK3CB/PPP1R12C/SRC/ITGB5/ITGB3/ITGAV/MAPK12/KDR/IGF1/ARHGEF1/CTTN/GPC3/IGF1R/CAV2/MSN/KRAS/PRKCB/PRKCA/PLCG2/TIMP3/HCLS1/PTPN11/ITPR2/ITPR3/HGF/PXN/CAMK2B/CAMK2G	36
UpInBrd9	homotypic cell-cell adhesion (GO:0034109)	homotypic cell-cell adhesion (GO:0034109)	14/1187	39/18641	5.58854e-08	4.1201e-06	3.09956e-06	UBASH3B/FERMT3/FLNA/PIK3CB/ITGB3/PIK3CG/PDGFRA/VCL/ILK/PLEK/GAS6/TYRO3/TLN1/MYH9	14
UpInBrd9	regulation of intracellular signal transduction (GO:1902531)	regulation of intracellular signal transduction (GO:1902531)	57/1187	423/18641	6.36738e-08	4.61473e-06	3.47167e-06	STARD8/PRKAB2/NLRX1/ITSN1/LYN/GMIP/RICTOR/PPP1R16B/ARHGAP6/ARHGAP4/LRRK2/KCTD11/PPP1R13B/FBXO9/NCOA3/ARHGEF4/ARHGEF5/ARHGEF1/KALRN/MYO9B/XIAP/AKAP13/EP300/OPHN1/CAPN3/ARHGEF18/ARHGEF17/BMP6/CHD3/PIP4K2A/PRKD2/ABR/CMKLR1/CYLD/CHN2/HIPK2/HIPK1/KAT6A/FGD3/SRGAP3/PLEKHG5/PLEKHG2/AKAP5/INPP5B/RHOF/RHOC/RHOQ/CEACAM1/TRIP10/ARHGAP25/ARHGAP33/ARHGAP30/ARHGAP18/SYDE2/ARAP3/ARAP1/MCF2L	57
UpInBrd9	phosphatidylinositol binding (GO:0035091)	phosphatidylinositol binding (GO:0035091)	23/1187	101/18641	6.68987e-08	4.76765e-06	3.58671e-06	ZFYVE16/SNX33/THY1/NCF1/PARD3B/FCHO2/MYO1E/PLEKHA2/HIP1R/RUNDC3A/WDFY1/DPEP1/DAPP1/PITPNC1/DENND1C/DENND1B/PITPNM1/ITPR2/ITPR3/TULP4/TULP3/HIP1/MCF2L	23
UpInBrd9	Parathyroid hormone synthesis, secretion and action	Parathyroid hormone synthesis, secretion and action	24/1187	109/18641	6.93284e-08	4.85981e-06	3.65604e-06	PRKACB/MMP13/MMP15/MEF2A/MEF2C/SLC9A3R1/MMP25/ARRB2/ARRB1/ARHGEF1/AKAP13/RXRA/GNAQ/PLD1/ADCY5/ADCY9/PRKCB/PRKCA/PLCB2/PLCB3/ITPR2/ITPR3/PDE4B/PDE4A	24
UpInBrd9	positive regulation of cell adhesion (GO:0045785)	positive regulation of cell adhesion (GO:0045785)	18/1187	65/18641	7.39718e-08	5.10167e-06	3.838e-06	LIMS1/RSU1/FSTL3/JAK2/CXCL12/STX3/IBSP/TNFRSF18/CCL5/ITGAV/NCOA3/PTPRJ/SYK/ADGRG1/PRKCA/PRKD2/ADAM8/ALOX15	18
UpInBrd9	peptidyl-tyrosine modification (GO:0018212)	peptidyl-tyrosine modification (GO:0018212)	16/1187	52/18641	7.71638e-08	5.23734e-06	3.94006e-06	PDGFB/LYN/JAK2/SRC/FLT4/FYN/KDR/DDR2/TPST2/PDGFRB/PDGFRA/PTK2B/TEC/HCK/FGFR2/FER	16
UpInBrd9	regulation of angiogenesis (GO:0045765)	regulation of angiogenesis (GO:0045765)	32/1187	178/18641	8.52084e-08	5.69298e-06	4.28284e-06	HSPG2/GATA2/JUP/MECP2/FOXJ2/KDR/TNFSF12/FOXC1/CCR3/ETS1/IL6/TNFAIP3/CYP1B1/PRKCB/PRKCA/PRKD2/HMOX1/HIPK2/HIPK1/STIM1/PF4/PLXND1/CDH5/RUNX1/SPARC/CEACAM1/VASH1/STAB1/TMEM2/PDE3B/HK2/THBS2	32
UpInBrd9	protein localization to membrane (GO:0072657)	protein localization to membrane (GO:0072657)	30/1187	161/18641	9.4286e-08	6.20058e-06	4.66471e-06	F11R/JUP/RAPGEF2/THY1/ZFYVE27/PKP3/FLNA/SLC9A3R1/FCHO2/ITGB2/ITGAL/RAP2A/CAPN3/EHD3/TESC/GAS6/TTC7B/RAB37/TNIK/CDH1/CPE/NLGN2/INPP5K/SPTBN1/ADIPOQ/PACS1/ATP1B1/DLG2/DLG4/SMURF1	30
UpInBrd9	regulation of myeloid cell differentiation (GO:0045637)	regulation of myeloid cell differentiation (GO:0045637)	18/1187	66/18641	9.57059e-08	6.20058e-06	4.66471e-06	MOV10/LYN/MEF2C/ZBTB16/KMT2E/KMT2A/KMT2D/KMT2C/EP300/PTK2B/PRKCB/PRKCQ/PF4/ITGA2B/TNRC6B/RUNX1/GP1BA/MEIS1	18
UpInBrd9	contractile actin filament bundle (GO:0097517)	contractile actin filament bundle (GO:0097517)	14/1187	41/18641	1.15756e-07	7.27901e-06	5.47601e-06	MYLK/SEPT11/LCP1/ACTN1/FHOD1/CNN2/ILK/DAAM1/TPM4/ZYX/ABLIM1/PXN/MYH9/SEPT9	14
UpInBrd9	stress fiber (GO:0001725)	stress fiber (GO:0001725)	14/1187	41/18641	1.15756e-07	7.27901e-06	5.47601e-06	MYLK/SEPT11/LCP1/ACTN1/FHOD1/CNN2/ILK/DAAM1/TPM4/ZYX/ABLIM1/PXN/MYH9/SEPT9	14
UpInBrd9	ECM-receptor interaction	ECM-receptor interaction	21/1187	89/18641	1.29432e-07	8.02103e-06	6.03424e-06	HSPG2/SPP1/IBSP/ITGA6/ITGB5/ITGB3/ITGAV/LAMC1/LAMA5/SV2A/GP5/GP6/ITGA2B/TNC/VWF/GP1BB/GP1BA/COL6A1/COL6A3/COL6A2/THBS2	21
UpInBrd9	positive regulation of cell differentiation (GO:0045597)	positive regulation of cell differentiation (GO:0045597)	33/1187	195/18641	2.35681e-07	1.43967e-05	1.08307e-05	RAPGEF2/MEF2A/MEF2C/PPARD/ZBTB16/CREBL2/SP7/MAPK12/KDR/IGF1/DDR2/FOXC1/RARRES2/BMP6/IL6/CMKLR1/TGFB1I1/GCNT2/AGT/PF4/CSF1/NOTCH1/BMPR2/CYR61/HIF1AN/TRPM4/CEACAM1/CAMK1/HGF/LPL/AXIN2/TGFBR1/TGFBR2	33
UpInBrd9	transforming growth factor beta receptor signaling pathway (GO:0007179)	transforming growth factor beta receptor signaling pathway (GO:0007179)	19/1187	77/18641	2.40256e-07	1.44695e-05	1.08854e-05	KLF10/F11R/COL3A1/SKI/SRC/ITGB5/FURIN/ARRB2/ID1/ARHGEF18/GCNT2/ZYX/CDH5/NLK/PXN/SMURF1/TGFBR1/TGFBR2/CLDN5	19
UpInBrd9	kinase binding (GO:0019900)	kinase binding (GO:0019900)	55/1187	419/18641	2.59109e-07	1.53882e-05	1.15766e-05	DUSP3/CENPJ/LIMS1/IQGAP1/THY1/STAT3/RICTOR/JAK2/CDC25B/SKI/UTRN/FLNA/BICD1/CD226/ITGB2/SRC/ZBTB4/NCOA3/PTPRC/PTPRJ/PER1/CAMK2N1/PDGFRB/CNTLN/CAV2/MSN/ILK/TTC28/RND3/RND1/CD4/TOLLIP/SV2A/CYLD/TOM1L2/HCLS1/BCL2L1/MAP3K12/MYOM1/GCSAM/PTPN23/CEBPA/PLG/APC/TNS2/RHOF/RHOC/RHOQ/CEACAM1/ARHGAP33/MYCN/DLG2/DLG4/FAM83H/MAPK4	55
UpInBrd9	cellular response to transforming growth factor beta stimulus (GO:0071560)	cellular response to transforming growth factor beta stimulus (GO:0071560)	22/1187	101/18641	2.95041e-07	1.72821e-05	1.30014e-05	KLF10/F11R/COL3A1/LIMS1/MEF2C/SKI/SRC/ITGB5/FURIN/ARRB2/ID1/ARHGEF18/GCNT2/ZYX/CDH5/NLK/PXN/SMURF1/TGFBR1/TGFBR2/PDE3A/CLDN5	22
UpInBrd9	non-membrane spanning protein tyrosine kinase activity (GO:0004715)	non-membrane spanning protein tyrosine kinase activity (GO:0004715)	14/1187	44/18641	3.15285e-07	1.82184e-05	1.37057e-05	SLA2/LYN/JAK1/JAK2/STYK1/SRC/FYN/SYK/PTK2B/TEC/ITK/GRAP2/HCK/FER	14
UpInBrd9	vascular endothelial growth factor receptor signaling pathway (GO:0048010)	vascular endothelial growth factor receptor signaling pathway (GO:0048010)	18/1187	71/18641	3.20359e-07	1.82647e-05	1.37406e-05	NCF1/NCF4/PIK3CB/SRC/FLT4/ITGB3/ITGAV/FYN/MAPK12/KDR/CYBB/PTK2B/PRKD2/BMPR2/NCKAP1/AXL/ELMO2/PXN	18
UpInBrd9	Gastric acid secretion	Gastric acid secretion	19/1187	79/18641	3.70234e-07	2.08305e-05	1.56708e-05	MYLK/PRKACB/SLC9A1/GNAQ/ADCY5/ADCY9/PRKCB/PRKCA/PLCB2/PLCB3/KCNJ10/ITPR2/ITPR3/ATP1B1/ATP1A3/HRH2/CAMK2B/SLC4A2/CAMK2G	19
UpInBrd9	transmembrane receptor protein serine/threonine kinase signaling pathway (GO:0007178)	transmembrane receptor protein serine/threonine kinase signaling pathway (GO:0007178)	27/1187	145/18641	4.14227e-07	2.3003e-05	1.73052e-05	ZFYVE16/KLF10/F11R/COL3A1/FSTL1/SKI/SRC/ITGB5/FURIN/ARRB2/ID1/ARHGEF18/CHRDL1/BMP6/ACVR1B/RNF111/TGFB1I1/GCNT2/ZYX/CDH5/BMPR2/NLK/PXN/SMURF1/TGFBR1/TGFBR2/CLDN5	27
UpInBrd9	positive regulation of protein kinase activity (GO:0045860)	positive regulation of protein kinase activity (GO:0045860)	30/1187	173/18641	4.80743e-07	2.63546e-05	1.98266e-05	PDGFB/RAPGEF2/IQGAP1/TAOK1/NAB2/STK10/LCP2/SRC/ITGB3/CCL5/RASSF2/PTPRC/DDR2/CAMKK1/MINK1/PTK2B/CD4/ACE/GAS6/AGT/TNIK/CSF1/CLU/CYR61/CAMK1/MAP4K2/MAP4K4/DLG4/TGFBR2/STK4	30
UpInBrd9	negative regulation of cell adhesion (GO:0007162)	negative regulation of cell adhesion (GO:0007162)	17/1187	66/18641	5.31219e-07	2.87531e-05	2.1631e-05	PTPRC/RND1/CYP1B1/SNAI2/GCNT2/SEMA4D/PLXNB2/PLXNB1/PLXND1/CDH1/NOTCH1/PLXNA4/ANGPT1/KNG1/PLG/SIPA1/PDE3B	17
UpInBrd9	actin filament organization (GO:0007015)	actin filament organization (GO:0007015)	24/1187	121/18641	5.44823e-07	2.91208e-05	2.19076e-05	DPYSL3/FAT1/FRYL/FRY/FLNA/LCP1/ACTN1/HIP1R/NCOA3/NEDD9/CAP2/CAP1/DBN1/RND3/RND1/GSN/TPM4/MYOM1/PLS1/RHOF/RHOC/RHOQ/HIP1/ARHGAP25	24
UpInBrd9	regulation of phosphatidylinositol 3-kinase signaling (GO:0014066)	regulation of phosphatidylinositol 3-kinase signaling (GO:0014066)	19/1187	81/18641	5.61606e-07	2.96473e-05	2.23037e-05	PDGFB/JAK2/PPP1R16B/NCF1/SLC9A3R1/CCL5/KDR/IGF1/PDGFRB/PDGFRA/PIP4K2A/HCLS1/SEMA4D/AGT/PLXNB1/F2R/NLRC3/CEACAM1/HGF	19
UpInBrd9	MAPK signaling pathway	MAPK signaling pathway	43/1187	304/18641	7.08666e-07	3.66772e-05	2.75924e-05	CACNA2D4/PDGFB/PRKACB/DUSP3/RAPGEF2/MEF2C/TAOK1/CDC25B/FLNA/FLNB/MAP3K5/FLT4/ARRB2/ARRB1/MAPK12/KDR/PLA2G4A/IGF1/RAP1B/PDGFRB/PDGFRA/IGF1R/MKNK1/KRAS/HSPA1A/PRKCB/PRKCA/KITL/NFATC1/CSF1/MAP3K12/FGF7/ANGPT1/IL1R1/NLK/MAP4K2/MAP4K4/HGF/FGFR2/TGFBR1/TGFBR2/STK4/RPS6KA5	43
UpInBrd9	cellular response to growth factor stimulus (GO:0071363)	cellular response to growth factor stimulus (GO:0071363)	26/1187	140/18641	7.1193e-07	3.66772e-05	2.75924e-05	PDGFB/RAPGEF2/LIMS1/IQGAP1/MEF2C/NANOS1/ACAP2/IBSP/FLT4/CCL5/KDR/CPNE3/FOXC1/BMP6/SNAI2/PRKD2/ANXA1/KIDINS220/NOTCH1/PTPN11/BMPR2/INPP5K/MTSS1L/HGF/TGFBR1/PDE3A	26
UpInBrd9	vesicle-mediated transport (GO:0016192)	vesicle-mediated transport (GO:0016192)	53/1187	411/18641	7.45949e-07	3.79724e-05	2.85667e-05	SNX33/MICALL1/VAMP1/MYO6/ZFYVE27/APPL1/ACAP3/ACAP2/ACAP1/STX3/NCF4/ARL4C/LRRK2/MYO1E/SYT13/SYT11/RIN3/STX11/CPNE3/RAB11FIP4/RAB27B/MON1B/RINL/NCOA3/KALRN/RGP1/ASAP2/ARFGEF1/CAV2/AHI1/HOOK3/TBC1D4/SYTL1/SYTL4/SYTL3/FNBP1L/EHD3/DENND1C/DENND1B/GPRASP1/SFT2D2/PTPN23/DENND3/WIPF1/RHOQ/RAB6B/STAB2/TBC1D10C/LRP12/ARAP3/ARAP1/AGAP2/NCALD	53
UpInBrd9	Oxytocin signaling pathway	Oxytocin signaling pathway	28/1187	159/18641	8.32363e-07	4.18728e-05	3.15009e-05	CACNA2D4/PRKAB2/MYLK/PRKACB/MEF2C/KCNJ5/PPP1R12C/SRC/PIK3CG/PLA2G4A/GNAQ/NPR2/KRAS/ADCY5/ADCY9/PRKCB/PRKCA/NFATC2/NFATC1/PLCB2/PLCB3/ITPR2/ITPR3/TRPM2/CAMK1/RYR1/CAMK2B/CAMK2G	28
UpInBrd9	cell-matrix adhesion (GO:0007160)	cell-matrix adhesion (GO:0007160)	20/1187	91/18641	8.6996e-07	4.32552e-05	3.2541e-05	L1CAM/TMEM8B/COL3A1/THY1/HPSE/ITGB2/ITGB5/ITGB3/ITGAL/ITGAV/ACTN1/CTTN/VCL/ILK/LAMA5/ZYX/SGCE/ADAMTS9/FBLN5/PARVG	20
UpInBrd9	positive regulation of signal transduction (GO:0009967)	positive regulation of signal transduction (GO:0009967)	33/1187	207/18641	9.60983e-07	4.72318e-05	3.55325e-05	JAG2/STAT3/JAK2/SKI/FLNA/BMP2K/AAK1/MYO1C/CD226/ITGB3/ULK3/IGF1/PTPRC/EP300/BMP6/ILK/PTK2B/UNC13B/PRKCB/PRKCA/PRKD2/GAS6/NOTCH1/NLGN2/HDAC6/MACF1/ADIPOQ/ESM1/AXL/DLG4/FGFR2/TGFBR1/CCBE1	33
UpInBrd9	secretory granule lumen (GO:0034774)	secretory granule lumen (GO:0034774)	44/1187	318/18641	9.73926e-07	4.73239e-05	3.56019e-05	PADI2/FERMT3/PDGFB/ISLR/JUP/F5/HPSE/APAF1/ACTN1/ARSB/PRG3/IGF1/CTSW/CAP1/DYNC1H1/SPTAN1/RARRES2/VCL/CNN2/MMRN1/PTX3/UNC13D/GTPBP2/TOLLIP/ALOX5/BIN2/SERPING1/GNS/GAS6/TIMP3/PYGB/PYGL/GSN/AGL/PF4/PROS1/CLU/KNG1/VWF/PLG/SPARC/TOR4A/HGF/MAN2B1	44
UpInBrd9	regulation of granulocyte differentiation (GO:0030852)	regulation of granulocyte differentiation (GO:0030852)	7/1187	11/18641	1.0972e-06	5.15199e-05	3.87585e-05	TESC/HCLS1/EVI2B/RUNX1/CEACAM1/ADIPOQ/C1QC	7
UpInBrd9	positive regulation of peptidyl-tyrosine phosphorylation (GO:0050731)	positive regulation of peptidyl-tyrosine phosphorylation (GO:0050731)	23/1187	117/18641	1.10029e-06	5.15199e-05	3.87585e-05	PDGFB/LYN/STAT3/JAK2/TNFRSF18/SRC/ITGB3/CCL5/IGF1/BANK1/SOCS3/IL6/PTK2B/TEC/ACE/GAS6/HCLS1/SEMA4D/AGT/FGF7/ANGPT1/HGF/DLG4	23
UpInBrd9	Human cytomegalovirus infection	Human cytomegalovirus infection	40/1187	278/18641	1.10597e-06	5.15199e-05	3.87585e-05	PRKACB/STAT3/JAK1/CXCL12/PIK3CB/SRC/ITGB3/CCL5/CCL3/ITGAV/MAPK12/CCR1/ARHGEF1/CCR5/CCR3/AKAP13/PDGFRA/GNAQ/GNB5/H2-Q10/IL6/KRAS/PTK2B/ADCY5/ADCY9/PRKCB/PRKCA/NFATC2/NFATC1/PLCB2/PLCB3/ITPR2/ITPR3/IL1R1/CX3CL1/FADD/PTGER3/CXCR4/PXN/H2-T24	40
UpInBrd9	Chemokine signaling pathway	Chemokine signaling pathway	34/1187	218/18641	1.10847e-06	5.15199e-05	3.87585e-05	PRKACB/LYN/STAT3/JAK2/CXCL12/NCF1/CXCL14/PIK3CB/SRC/ARRB2/PIK3CG/ARRB1/CCL5/CCL3/CCR1/RAP1B/CCR5/CCR3/GNAQ/GNB5/KRAS/PTK2B/ADCY5/ADCY9/PRKCB/PLCG2/ITK/PLCB2/PLCB3/PF4/CX3CL1/HCK/CXCR4/PXN	34
UpInBrd9	regulation of platelet aggregation (GO:0090330)	regulation of platelet aggregation (GO:0090330)	8/1187	15/18641	1.13551e-06	5.22089e-05	3.92768e-05	LYN/SYK/CD9/SERPINE2/PRKCA/PRKCQ/PRKG1/CEACAM1	8
UpInBrd9	Phospholipase D signaling pathway	Phospholipase D signaling pathway	27/1187	155/18641	1.61859e-06	7.35526e-05	5.53338e-05	PDGFB/PIK3CB/PIK3CG/FYN/PLA2G4A/GAB2/FCER1A/SYK/PDGFRB/PDGFRA/MS4A2/PLD1/KRAS/PTK2B/ADCY5/ADCY9/PRKCA/KITL/PLCG2/PLCB2/PLCB3/AGT/DGKG/DGKD/DGKA/F2R/PTPN11	27
UpInBrd9	peptidyl-serine phosphorylation (GO:0018105)	peptidyl-serine phosphorylation (GO:0018105)	26/1187	146/18641	1.63412e-06	7.35526e-05	5.53338e-05	PDGFB/RICTOR/LRRK2/MAPK12/TTBK2/CAMKK1/MAST4/MAST3/MKNK1/DMPK/PRKCB/PRKCA/PRKD2/PRKCQ/GAS6/SMG1/HIPK2/HIPK3/MAP3K12/NLK/CAMK1/TGFBR1/TGFBR2/STK4/CAMK2B/CAMK2G	26
UpInBrd9	Complement and coagulation cascades	Complement and coagulation cascades	21/1187	103/18641	1.72184e-06	7.66938e-05	5.76969e-05	C3AR1/F5/ITGB2/ITGAM/C4B/SERPING1/CFB/SERPINB2/PROS1/CLU/F2R/KNG2/KNG1/VWF/PLG/F2RL2/F2RL3/C1QC/C1QB/C1QA/C1S1	21
UpInBrd9	regulation of megakaryocyte differentiation (GO:0045652)	regulation of megakaryocyte differentiation (GO:0045652)	14/1187	50/18641	1.79413e-06	7.90898e-05	5.94994e-05	MOV10/MEF2C/KMT2E/KMT2A/KMT2D/KMT2C/EP300/PRKCQ/TESC/PF4/ITGA2B/TNRC6B/RUNX1/GP1BA	14
UpInBrd9	inflammatory response (GO:0006954)	inflammatory response (GO:0006954)	37/1187	253/18641	1.86879e-06	8.15404e-05	6.1343e-05	NLRX1/C3AR1/HSPG2/F11R/LYN/STAT3/GPR68/ADORA3/MMP25/PIK3CB/ADORA2A/TNFRSF25/TNFRSF18/ITGB2/ITGAL/PIK3CG/CCL5/CCL3/SYK/CYBB/IL6/PTX3/TOLLIP/ANXA1/LTB4R2/ADAM8/PF4/F2R/HDAC5/CX3CL1/PARP4/PTGER3/CXCR4/IL18RAP/ALOX15/HRH4/PTGIR	37
UpInBrd9	calcium ion binding (GO:0005509)	calcium ion binding (GO:0005509)	40/1187	285/18641	2.09181e-06	9.03493e-05	6.79699e-05	PADI4/ITSN1/MMP13/RAPGEF2/IQGAP1/LCP1/SYT13/SYT11/PLA2G4A/PRF1/CAPN3/CAPN1/FBN1/SYTL1/SYTL4/SYTL3/S100A16/ANXA1/ANXA4/TESC/SLC8A1/GSN/TPM4/STIM1/STIM2/ADAM8/CDH5/CDH1/PITPNM1/ITPR2/ITPR3/SLC24A3/SPARC/TRPM2/TRPM4/RYR1/TMEM2/CDH11/SELL/PKD2	40
UpInBrd9	positive regulation of vasculature development (GO:1904018)	positive regulation of vasculature development (GO:1904018)	21/1187	105/18641	2.38698e-06	0.000102067	7.67853e-05	PDGFB/GATA2/JUP/RAPGEF2/KDR/TNFSF12/CCR3/ETS1/CYP1B1/PRKCB/PRKCA/PRKD2/HMOX1/HIPK2/HIPK1/STIM1/CDH5/HIF1AN/RUNX1/CEACAM1/HK2	21
UpInBrd9	Adherens junction	Adherens junction	17/1187	73/18641	2.44233e-06	0.0001034	7.7788e-05	IQGAP1/SRC/FYN/ACTN1/PTPRB/PTPRJ/EP300/TCF7/VCL/IGF1R/SNAI2/CDH1/NLK/TGFBR1/TGFBR2/FER/TCF7L1	17
UpInBrd9	MAPK cascade (GO:0000165)	MAPK cascade (GO:0000165)	39/1187	279/18641	3.08846e-06	0.000129473	9.74029e-05	PDGFB/RAPGEF2/MEF2A/MEF2C/JAK1/JAK2/MAP3K5/KSR1/LRRK2/IL2RB/CCL5/CCL3/ITGAV/FYN/IL2RG/KDR/IGF1/CCR5/SPTAN1/PDGFRB/PDGFRA/MINK1/ILK/KRAS/RASAL3/TNIK/MAP3K12/IL5RA/FGF7/ANGPT1/SPTBN1/MAP4K2/MAP4K4/HGF/DLG4/FGFR2/CSF2RB/CAMK2B/CAMK2G	39
UpInBrd9	Cell adhesion molecules (CAMs)	Cell adhesion molecules (CAMs)	28/1187	170/18641	3.27423e-06	0.000135928	0.000102259	CADM3/L1CAM/F11R/JAM2/MAG/CD274/ITGA6/CD226/ITGB2/ITGAM/ITGAL/ITGAV/NEO1/NTNG2/ICAM1/PTPRC/SDC3/H2-Q10/CD2/CD4/CDH5/CDH1/PECAM1/NLGN2/SELL/ICOSL/CLDN5/H2-T24	28
UpInBrd9	metal ion binding (GO:0046872)	metal ion binding (GO:0046872)	54/1187	443/18641	3.33871e-06	0.000137272	0.00010327	PADI4/ITSN1/PRKACB/MMP13/RAPGEF2/IQGAP1/MAP3K5/LCP1/SYT13/SYT11/TRIM26/MAPK12/PLA2G4A/PRF1/RAP2A/CAPN3/CAPN1/GEM/FBN1/IRAK3/EYA2/ACVR1C/SYTL1/SYTL4/SYTL3/S100A16/ANXA1/ANXA4/TESC/SLC8A1/GSN/CSGALNACT1/TPM4/STIM1/STIM2/ADAM8/CDH5/CDH1/PITPNM1/CDC42BPB/ITPR2/ITPR3/SLC24A3/SIK3/SPARC/NLK/TRPM2/TRPM4/RYR1/TMEM2/CDH11/SELL/STK4/PKD2	54
UpInBrd9	cGMP-PKG signaling pathway	cGMP-PKG signaling pathway	29/1187	180/18641	3.46589e-06	0.000141144	0.000106183	MRVI1/MYLK/MEF2A/MEF2C/ADORA3/PIK3CG/GNAQ/NPR2/ATP2A3/ADCY5/ADCY9/NFATC2/NFATC1/PLCB2/PLCB3/SLC8A1/TRPC6/ITPR2/ITPR3/KNG2/KNG1/CNGA1/PRKG1/VASP/ATP1B1/ATP1A3/PDE3B/PDE3A/PDE5A	29
UpInBrd9	substrate adhesion-dependent cell spreading (GO:0034446)	substrate adhesion-dependent cell spreading (GO:0034446)	11/1187	33/18641	3.50474e-06	0.00014138	0.00010636	FERMT3/ITGB3/ITGAV/ILK/LAMC1/LAMA5/TYRO3/PARVB/PARVA/FER/PARVG	11
UpInBrd9	kinase activity (GO:0016301)	kinase activity (GO:0016301)	39/1187	281/18641	3.68144e-06	0.00014712	0.000110679	PRKACB/LYN/TAOK1/JAK2/MAP3K5/KSR1/PIK3CB/LRRK2/SRC/PIK3CG/CCL5/CCL3/TTBK2/RASSF2/SYK/STK17B/PDGFRA/MINK1/TRRAP/PRKCA/PRKD3/PRKD2/PRKCQ/SMG1/HIPK2/HIPK3/TNIK/DGKG/DGKD/DGKA/MAP3K12/CDC42BPB/PRKG1/PIK3C2B/NLK/MAP4K4/TGFBR1/STK4/RPS6KA5	39
UpInBrd9	regulation of anatomical structure morphogenesis (GO:0022603)	regulation of anatomical structure morphogenesis (GO:0022603)	18/1187	83/18641	3.71738e-06	0.000147181	0.000110724	MEF2C/LRRK2/FLT4/AKAP13/ETS1/IL6/TNFAIP3/HMOX1/INF2/LFNG/PHLDB2/PHLDB1/PLXND1/SPARC/CEACAM1/ZMYM5/VASH1/FGFR2	18
UpInBrd9	Osteoclast differentiation	Osteoclast differentiation	25/1187	144/18641	4.14063e-06	0.000162434	0.000122199	JAK1/NCF1/NCF4/PIK3CB/LCP2/ACP5/ITGB3/FHL2/FYN/MAPK12/GAB2/SOCS3/SYK/TEC/PLCG2/NFATC2/NFATC1/CYLD/FCGR3/CSF1/IL1R1/LILRB4A/TGFBR1/TGFBR2/PIRA2	25
UpInBrd9	plasma membrane bounded cell projection assembly (GO:0120031)	plasma membrane bounded cell projection assembly (GO:0120031)	35/1187	242/18641	4.53541e-06	0.000176304	0.000132634	RFX3/PLA2G3/MYLK/FXYD5/TTLL3/RAPGEF2/SEPT11/FLNA/SLC9A3R1/TTBK2/RAP2A/ARHGEF4/ANO6/OPHN1/VCL/AHI1/FNBP1L/EHD3/TCTN1/GSN/TNIK/FGD3/ABLIM1/NOTCH1/PTPN23/HDAC6/INPP5K/ATAT1/S1PR1/SEPT1/PARVB/SEPT5/PARVA/SEPT6/SEPT9	35
UpInBrd9	protein localization to cell periphery (GO:1990778)	protein localization to cell periphery (GO:1990778)	22/1187	118/18641	4.67749e-06	0.000180189	0.000135556	F11R/JUP/RAPGEF2/ZFYVE27/PKP3/FLNA/SLC9A3R1/FCHO2/RAP2A/EHD3/TESC/GAS6/TTC7B/RAB37/TNIK/CDH1/INPP5K/SPTBN1/ADIPOQ/PACS1/ATP1B1/SMURF1	22
UpInBrd9	positive regulation of phosphatidylinositol 3-kinase signaling (GO:0014068)	positive regulation of phosphatidylinositol 3-kinase signaling (GO:0014068)	14/1187	54/18641	4.88489e-06	0.000186498	0.000140303	PDGFB/JAK2/NCF1/CCL5/KDR/IGF1/PDGFRB/PDGFRA/HCLS1/SEMA4D/AGT/PLXNB1/F2R/HGF	14
UpInBrd9	regulation of actin filament polymerization (GO:0030833)	regulation of actin filament polymerization (GO:0030833)	16/1187	69/18641	5.09894e-06	0.000192947	0.000145155	KANK2/CDC42EP1/HIP1R/NCOA3/CTTN/ARFGEF1/PTK2B/HCLS1/PLEKHG2/NCKAP1/VASP/FCHSD1/HCK/ARHGAP18/FER/ALOX15	16
UpInBrd9	Phosphatidylinositol signaling system	Phosphatidylinositol signaling system	20/1187	102/18641	5.66318e-06	0.000212419	0.000159803	PIK3CB/PIP4K2A/PRKCB/PRKCA/PLCG2/PLCB2/PLCB3/DGKG/DGKD/DGKA/SYNJ1/ITPR2/ITPR3/PIK3C2B/INPP4B/CDS2/INPP5D/INPP5B/INPP5K/INPP5J	20
UpInBrd9	Long-term depression	Long-term depression	15/1187	62/18641	5.72547e-06	0.000212888	0.000160156	LYN/PLA2G4A/IGF1/GNAQ/GNAZ/IGF1R/KRAS/PRKCB/PRKCA/PLCB2/PLCB3/ITPR2/ITPR3/PRKG1/RYR1	15
UpInBrd9	negative regulation of apoptotic process (GO:0043066)	negative regulation of apoptotic process (GO:0043066)	57/1187	486/18641	5.93297e-06	0.000218702	0.00016453	MEF2C/STAT3/FOXO1/FLNA/PIM2/MERTK/SON/TIE1/IL2RB/EPHB6/SRC/FLT4/FHL2/EPHA7/KDR/IGF1/RNF144B/DDR2/XIAP/PDGFRB/PDGFRA/DPEP1/CAPN3/IGF1R/AHI1/IL4/IL6/CLN3/PTK2B/HSPA1A/CPEB4/PRKCA/SNAI2/ANXA1/ANXA4/GAS6/SERPINB9/HCLS1/SEMA4D/NRBP2/HIPK3/ADAM8/F2R/BCL2L1/NOTCH1/NOTCH2/ANGPT1/CFLAR/FNIP1/EVI2B/TYRO3/HCK/MAP4K4/AXL/HGF/FGFR2/AGAP2	57
UpInBrd9	cell morphogenesis involved in differentiation (GO:0000904)	cell morphogenesis involved in differentiation (GO:0000904)	14/1187	55/18641	6.17195e-06	0.000223609	0.000168221	FERMT3/MEF2C/ITGB3/ITGAV/ACTN1/OPHN1/ILK/LAMC1/LAMA5/TYRO3/PARVB/PARVA/FER/PARVG	14
UpInBrd9	membrane raft (GO:0045121)	membrane raft (GO:0045121)	22/1187	120/18641	6.21878e-06	0.000223609	0.000168221	LYN/THY1/NANOS1/JAK2/SLC9A1/KCNE3/LRRK2/MYO1C/CD226/FURIN/FYN/KDR/LAT2/PAG1/CAPN2/CAV2/CLN3/CD4/SERPINH1/ANGPT1/TGFBR1/TGFBR2	22
UpInBrd9	Fc epsilon RI signaling pathway	Fc epsilon RI signaling pathway	16/1187	70/18641	6.22297e-06	0.000223609	0.000168221	LYN/PIK3CB/LCP2/FYN/MAPK12/PLA2G4A/GAB2/FCER1A/SYK/IL4/MS4A2/KRAS/ALOX5/PRKCA/PLCG2/INPP5D	16
UpInBrd9	regulation of peptidyl-tyrosine phosphorylation (GO:0050730)	regulation of peptidyl-tyrosine phosphorylation (GO:0050730)	18/1187	86/18641	6.32884e-06	0.000225518	0.000169657	PDGFB/JAK2/ITGB2/SRC/ITGB3/FYN/EPHA7/IGF1/BANK1/IL6/PTK2B/TEC/HCLS1/SEMA4D/AGT/FGF7/ANGPT1/HGF	18
UpInBrd9	Cell adhesion molecules	Cell adhesion molecules	25/1187	148/18641	6.84928e-06	0.000242046	0.000182091	CADM3/L1CAM/F11R/JAM2/MAG/CD274/ITGA6/CD226/ITGB2/ITGAM/ITGAL/ITGAV/NEO1/NTNG2/ICAM1/PTPRC/SDC3/CD2/CD4/CDH5/CDH1/PECAM1/NLGN2/SELL/CLDN5	25
UpInBrd9	transmembrane receptor protein kinase activity (GO:0019199)	transmembrane receptor protein kinase activity (GO:0019199)	15/1187	63/18641	7.07637e-06	0.000248021	0.000186587	MERTK/TIE1/EPHB6/FLT4/EPHA7/KDR/DDR2/PDGFRB/PDGFRA/IGF1R/ACVR1B/TYRO3/AXL/FGFR2/TGFBR2	15
UpInBrd9	Vascular smooth muscle contraction	Vascular smooth muscle contraction	25/1187	149/18641	7.74098e-06	0.000267285	0.000201079	MRVI1/PLA2G3/MYLK/PRKACB/ADORA2B/ADORA2A/PPP1R12C/PLA2G4A/ARHGEF1/GNAQ/NPR2/ADCY5/ADCY9/PRKCB/PRKCA/PRKCQ/PLCB2/PLCB3/AGT/CALCRL/ITPR2/ITPR3/PRKG1/MYH9/PTGIR	25
UpInBrd9	actin filament (GO:0005884)	actin filament (GO:0005884)	14/1187	56/18641	7.751e-06	0.000267285	0.000201079	AIF1L/IQGAP1/ARHGAP6/LCP1/ACTN1/MYO9B/CTTN/ANXA1/TPM4/PLS1/WDR1/WIPF1/RHOQ/HCK	14
UpInBrd9	protein localization to plasma membrane (GO:0072659)	protein localization to plasma membrane (GO:0072659)	23/1187	131/18641	8.18397e-06	0.000279957	0.000210612	F11R/JUP/RAPGEF2/ZFYVE27/PKP3/FLNA/SLC9A3R1/FCHO2/RAP2A/EHD3/TESC/GAS6/TTC7B/RAB37/TNIK/CDH1/MACF1/INPP5K/SPTBN1/ADIPOQ/PACS1/ATP1B1/SMURF1	23
UpInBrd9	regulation of cytoskeleton organization (GO:0051493)	regulation of cytoskeleton organization (GO:0051493)	19/1187	96/18641	8.36536e-06	0.000282912	0.000212835	TAOK1/RICTOR/BICD1/HIP1R/ARHGEF5/PDGFRB/CAPN2/RND3/RND1/CYLD/PLXNB1/PHLDB2/PHLDB1/RHOF/RHOC/RHOQ/SORBS3/ATAT1/ARHGAP18	19
UpInBrd9	central nervous system development (GO:0007417)	central nervous system development (GO:0007417)	32/1187	218/18641	8.40267e-06	0.000282912	0.000212835	HSPG2/LYN/ATXN1/STAT3/JRKL/ZBTB16/ATN1/ADORA2A/SRC/MDGA1/FYN/EPHA7/BTD/EOMES/ADGRG1/AHI1/RNF103/H2AFY2/JARID2/CIC/RARG/PHF8/PLXNB2/PITPNM1/PTPN11/NCKAP1/GBA2/BPTF/ALDH3A2/FGFR2/TGFBR2/PKD2	32
UpInBrd9	Inflammatory mediator regulation of TRP channels	Inflammatory mediator regulation of TRP channels	23/1187	132/18641	9.32329e-06	0.000311456	0.000234309	PRKACB/PIK3CB/SRC/MAPK12/PLA2G4A/IGF1/GNAQ/ADCY5/ADCY9/PRKCB/PRKCA/PRKCQ/PLCG2/PLCB2/PLCB3/ITPR2/ITPR3/KNG2/KNG1/IL1R1/ALOX12E/CAMK2B/CAMK2G	23
UpInBrd9	collagen fibril organization (GO:0030199)	collagen fibril organization (GO:0030199)	10/1187	30/18641	9.79116e-06	0.00032455	0.00024416	COL3A1/COL11A2/COL11A1/DDR2/COL5A2/COL12A1/CYP1B1/SERPINH1/LOX/TGFBR1	10
UpInBrd9	positive regulation of JAK-STAT cascade (GO:0046427)	positive regulation of JAK-STAT cascade (GO:0046427)	15/1187	65/18641	1.06552e-05	0.000350474	0.000263662	LYN/CRLF3/STAT3/JAK2/TNFRSF18/CCL5/IGF1/SOCS3/IL6/PTK2B/CYP1B1/HCLS1/AGT/F2R/NOTCH1	15
UpInBrd9	peptidyl-serine modification (GO:0018209)	peptidyl-serine modification (GO:0018209)	27/1187	171/18641	1.09042e-05	0.000355925	0.000267763	PDGFB/RICTOR/LRRK2/MAPK12/TTBK2/CAMKK1/GALNT6/GALNT2/MAST4/MAST3/MKNK1/DMPK/PRKCB/PRKCA/PRKD2/PRKCQ/GAS6/SMG1/HIPK2/HIPK3/MAP3K12/CAMK1/TGFBR1/TGFBR2/STK4/CAMK2B/CAMK2G	27
UpInBrd9	cyclic nucleotide catabolic process (GO:0009214)	cyclic nucleotide catabolic process (GO:0009214)	6/1187	10/18641	1.1069e-05	0.000357865	0.000269223	PDE1B/PDE3B/PDE3A/PDE4B/PDE4A/PDE5A	6
UpInBrd9	PI3K-Akt signaling pathway	PI3K-Akt signaling pathway	47/1187	382/18641	1.1131e-05	0.000357865	0.000269223	PDGFB/JAK1/JAK2/SPP1/IBSP/PIK3CB/ITGA6/IL2RB/ITGB5/FLT4/ITGB3/PIK3CG/ITGAV/IL2RG/KDR/IGF1/SYK/PDGFRB/PDGFRA/RXRA/GNB5/IGF1R/IL4/IL6/LAMC1/KRAS/LAMA5/MYB/PRKCA/KITL/CHRM1/CSF1/ITGA2B/TNC/F2R/BCL2L1/FGF7/ANGPT1/VWF/HGF/COL6A1/COL6A3/COL6A2/FGFR2/RBL2/PPP2R3A/THBS2	47
UpInBrd9	apoptotic process (GO:0006915)	apoptotic process (GO:0006915)	33/1187	232/18641	1.20061e-05	0.000381453	0.000286968	PPARD/JAK2/ZBTB16/ATN1/APAF1/TNFRSF19/ADORA2A/OGT/TNFRSF25/GZMA/ITGB2/TNFSF14/PRF1/TNFSF12/EP300/CAPN3/PTK2B/CD2/DMPK/BCL2L1/NOTCH2/CFLAR/MAGI3/NCKAP1/CIDEB/PDE1B/FADD/HIP1/CXCR4/PRUNE2/TGFBR2/STK4/HK2	33
UpInBrd9	cellular response to organic substance (GO:0071310)	cellular response to organic substance (GO:0071310)	23/1187	134/18641	1.20431e-05	0.000381453	0.000286968	DPYSL3/PDGFB/NANOS1/STAT3/IBSP/CCL5/CCL3/MAPK12/CPNE3/NCOA3/NCOA1/IL18R1/MME/CYP1B1/HCLS1/IGFBP5/PTPN11/PTPN23/HDAC6/INPP5K/CXCR4/ABCC2/MAPK4	23
UpInBrd9	Apelin signaling pathway	Apelin signaling pathway	24/1187	144/18641	1.31281e-05	0.000412762	0.000310521	PRKAB2/MYLK/PRKACB/MEF2A/MEF2C/SLC9A1/SPP1/PIK3CG/GNAQ/GNB5/KRAS/ADCY5/ADCY9/PLCB2/PLCB3/SLC8A1/CDH1/NOTCH3/ITPR2/ITPR3/HDAC5/RYR1/TGFBR1/PDE3B	24
UpInBrd9	regulation of chemotaxis (GO:0050920)	regulation of chemotaxis (GO:0050920)	9/1187	25/18641	1.34428e-05	0.000419572	0.000315644	PDGFB/ZSWIM8/ZSWIM5/ZSWIM6/STX3/PDGFRB/PDGFRA/RARRES2/CXCR4	9
UpInBrd9	regulation of cell adhesion mediated by integrin (GO:0033628)	regulation of cell adhesion mediated by integrin (GO:0033628)	10/1187	31/18641	1.36319e-05	0.000422391	0.000317765	FERMT3/LYN/PIK3CG/NCOA3/SYK/CYP1B1/SNAI2/TESC/PTPN11/PDE3B	10
UpInBrd9	Aldosterone synthesis and secretion	Aldosterone synthesis and secretion	20/1187	108/18641	1.38825e-05	0.000427061	0.000321279	PRKACB/KCNJ5/GNAQ/CYP11A1/ADCY5/ADCY9/PRKCB/PRKCA/PRKD3/PRKD2/PLCB2/PLCB3/AGT/ITPR2/ITPR3/CAMK1/ATP1B1/ATP1A3/CAMK2B/CAMK2G	20
UpInBrd9	regulation of signal transduction (GO:0009966)	regulation of signal transduction (GO:0009966)	33/1187	234/18641	1.43944e-05	0.000438721	0.000330051	UBASH3B/RORA/MERTK/OGT/TIE1/EPHB6/SRC/FLT4/EPHA7/KDR/DDR2/XIAP/PDGFRB/PDGFRA/IGF1R/RGS4/ILK/DACT3/CDC42SE2/DHRS3/LFNG/CLU/IGFBP5/TYRO3/HDAC6/TULP3/RUNX1/ADIPOQ/AXL/FGFR2/PXN/ALOX15/TCF7L1	33
UpInBrd9	regulation of Ras protein signal transduction (GO:0046578)	regulation of Ras protein signal transduction (GO:0046578)	18/1187	91/18641	1.44751e-05	0.000438721	0.000330051	APPL1/ACAP3/ACAP2/ACAP1/OGT/IGF1/MYO9B/OPHN1/DENND4B/ASAP2/RASAL3/MADD/NOTCH1/NOTCH2/RALGPS1/ARAP3/ARAP1/AGAP2	18
UpInBrd9	phosphotransferase activity, alcohol group as acceptor (GO:0016773)	phosphotransferase activity, alcohol group as acceptor (GO:0016773)	35/1187	255/18641	1.45693e-05	0.000438721	0.000330051	TAOK1/JAK2/MAP3K5/KSR1/PIK3CB/LRRK2/SRC/PIK3CG/CCL5/CCL3/TTBK2/RASSF2/SYK/STK17B/PDGFRA/MINK1/PRKCA/PRKD2/PRKCQ/SMG1/HIPK2/HIPK3/TNIK/DGKG/DGKD/DGKA/MAP3K12/CDC42BPB/PRKG1/PIK3C2B/NLK/TGFBR1/STK4/HK2/RPS6KA5	35
UpInBrd9	Viral protein interaction with cytokine and cytokine receptor	Viral protein interaction with cytokine and cytokine receptor	19/1187	100/18641	1.54669e-05	0.000462492	0.000347933	IL20RA/CXCL12/CXCL14/IL2RB/CCL5/CCL3/IL2RG/TNFSF14/CCR1/IL18R1/CCR5/CCR3/IL6/ACKR4/PF4/CSF1/CX3CL1/CXCR4/IL18RAP	19
UpInBrd9	positive regulation of epithelial cell migration (GO:0010634)	positive regulation of epithelial cell migration (GO:0010634)	16/1187	75/18641	1.58736e-05	0.000469698	0.000353354	SRC/FLT4/ITGB3/KDR/ATOH8/ETS1/PTK2B/PRKCA/PRKD2/AGT/FGF7/ANGPT1/BMPR2/HDAC6/SPARC/DOCK5	16
UpInBrd9	cytoskeleton organization (GO:0007010)	cytoskeleton organization (GO:0007010)	22/1187	127/18641	1.59275e-05	0.000469698	0.000353354	JUP/THY1/FLNB/ARHGAP4/DST/CCL3/NEDD9/CNN2/MAST4/MAST3/LAMA5/PTK2B/TNIK/FGD3/CDC42BPB/SYNE1/SYNE2/TLN1/RHOQ/ZMYM5/SIPA1/ARAP3	22
UpInBrd9	Th17 cell differentiation	Th17 cell differentiation	21/1187	118/18641	1.61302e-05	0.000472416	0.000355399	STAT3/JAK1/JAK2/IL12RB1/RORA/IL2RB/MAPK12/IL2RG/IL27RA/RXRA/TBX21/IL4/IL6/CD4/PRKCQ/NFATC2/NFATC1/IL1R1/RUNX1/TGFBR1/TGFBR2	21
UpInBrd9	regulation of platelet activation (GO:0010543)	regulation of platelet activation (GO:0010543)	8/1187	20/18641	1.66745e-05	0.000485035	0.000364893	PDGFB/LYN/SYK/PDGFRA/PLEK/TEC/PRKCA/PRKCQ	8
UpInBrd9	cell cortex part (GO:0044448)	cell cortex part (GO:0044448)	12/1187	45/18641	1.69491e-05	0.00048939	0.000368169	SEPT11/CTTN/DBN1/SPTAN1/GSN/STIM1/MYL12B/DLG4/SEPT1/SEPT5/SEPT6/SEPT9	12
UpInBrd9	interleukin-6-mediated signaling pathway (GO:0070102)	interleukin-6-mediated signaling pathway (GO:0070102)	7/1187	15/18641	1.70531e-05	0.00048939	0.000368169	STAT3/JAK1/JAK2/SOCS3/IL6/PTPN11/FER	7
UpInBrd9	actin filament binding (GO:0051015)	actin filament binding (GO:0051015)	22/1187	128/18641	1.80955e-05	0.000512427	0.0003855	AIF1L/MYO6/CORO2A/FLNA/LCP1/MYO10/MYO1E/ACTN1/HIP1R/ADD1/TPM4/ABLIM1/MYOM1/PLS1/WDR1/WIPF1/SYNE1/MACF1/SVIL/HIP1/MYH9/FMNL1	22
UpInBrd9	positive regulation of protein kinase B signaling (GO:0051897)	positive regulation of protein kinase B signaling (GO:0051897)	22/1187	128/18641	1.80955e-05	0.000512427	0.0003855	PDGFB/RICTOR/HPSE/PIK3CB/SRC/PIK3CG/CCL3/FYN/PTPRJ/PDGFRB/PDGFRA/GAS6/HCLS1/GCNT2/ADAM8/FGF7/ANGPT1/PTPN11/HIP1/HGF/FGFR2/TGFBR1	22
UpInBrd9	Rho guanyl-nucleotide exchange factor activity (GO:0005089)	Rho guanyl-nucleotide exchange factor activity (GO:0005089)	14/1187	60/18641	1.82326e-05	0.000512913	0.000385865	ITSN1/ARHGEF4/ARHGEF5/ARHGEF1/KALRN/AKAP13/ARHGEF18/ARHGEF17/ABR/FGD3/PLEKHG5/PLEKHG2/DNMBP/MCF2L	14
UpInBrd9	calcium ion transport (GO:0006816)	calcium ion transport (GO:0006816)	21/1187	119/18641	1.84299e-05	0.000515073	0.00038749	CACNA2D4/ORAI2/CCL5/CCL3/ITGAV/FYN/CCR1/CCR5/ANO6/ATP2A3/GAS6/SLC8A1/STIM1/STIM2/TRPC6/CALCRL/SLC24A3/TRPM2/TRPM4/RYR1/PKD2	21
UpInBrd9	positive regulation of cell proliferation (GO:0008284)	positive regulation of cell proliferation (GO:0008284)	50/1187	425/18641	2.01261e-05	0.000558825	0.000420405	PDGFB/LYN/MECP2/MEF2C/CDC25B/STX3/HPSE/KMT2D/FLT4/CCL5/ITGAV/KDR/IGF1/IL15/GAB2/PTPRC/DDR2/PDGFRB/PDGFRA/CCPG1/CAPN1/IGF1R/BMP6/IL6/LAMC1/TBC1D8/KRAS/PTK2B/HMOX1/TET1/GAS6/HCLS1/GCNT2/RBPMS2/AGT/CHRM1/CSF1/NACC2/F2R/NOTCH1/FGF7/CYR61/TRPM4/HCK/ESM1/HGF/FGFR2/TGFBR1/TGFBR2/FER	50
UpInBrd9	cortical actin cytoskeleton (GO:0030864)	cortical actin cytoskeleton (GO:0030864)	13/1187	53/18641	2.03562e-05	0.000561569	0.000422469	HIP1R/CAP2/CAP1/AKAP13/SPTAN1/CAPN2/LASP1/GSN/CDH1/WDR1/WIPF1/HIP1/CLDN5	13
UpInBrd9	regulation of protein kinase activity (GO:0045859)	regulation of protein kinase activity (GO:0045859)	24/1187	148/18641	2.10282e-05	0.000576389	0.000433619	UBASH3B/RAPGEF2/IQGAP1/THY1/BGN/CISH/SLC9A3R1/LCP2/PPM1E/RASSF2/PTPRC/DDR2/CAMKK1/CAMK2N1/GNAQ/PTK2B/CD4/GAS6/KIDINS220/CSF1/CYR61/INPP5K/CEACAM1/GP1BA	24
UpInBrd9	cell chemotaxis (GO:0060326)	cell chemotaxis (GO:0060326)	14/1187	61/18641	2.22907e-05	0.000607102	0.000456724	C3AR1/PDGFB/CXCL12/CXCL14/PIK3CB/ARRB2/PDGFRB/PDGFRA/BIN2/PRKCQ/PLEKHG5/ELMO2/HGF/PARVA	14
UpInBrd9	negative regulation of extrinsic apoptotic signaling pathway (GO:2001237)	negative regulation of extrinsic apoptotic signaling pathway (GO:2001237)	16/1187	77/18641	2.2502e-05	0.000608025	0.000457418	ITGA6/SRC/ITGAV/IGF1/ICAM1/ZMYND11/TNFAIP3/EYA2/HSPA1A/SNAI2/HMOX1/PF4/BCL2L1/CFLAR/FADD/TGFBR1	16
UpInBrd9	neuron projection development (GO:0031175)	neuron projection development (GO:0031175)	26/1187	168/18641	2.2609e-05	0.000608025	0.000457418	L1CAM/NYAP1/MICALL1/LYN/RAPGEF2/FRYL/ZFYVE27/SLC9A6/FRY/STX3/LRRK2/UNC5A/NCOA3/CTTN/OPHN1/MINK1/IL6/PLXNB1/TNIK/NCKAP1/GPM6A/MAP4/MAP4K4/LRP12/DLG4/CDH11	26
UpInBrd9	endoplasmic reticulum lumen (GO:0005788)	endoplasmic reticulum lumen (GO:0005788)	36/1187	271/18641	2.27874e-05	0.000608992	0.000458146	PDGFB/COL3A1/F5/COL11A2/FSTL1/FSTL3/COL11A1/COL28A1/SPP1/FOXRED2/MXRA8/ARSB/SPON1/COL5A2/GPC3/FBN1/CHRDL1/IL6/LAMC1/COL12A1/SERPINH1/GAS6/FMO1/PRSS23/CSF1/TNC/IGFBP5/IGFBP7/KNG1/CYR61/ADAMTS5/CKAP4/COL6A1/COL6A3/COL6A2/LTBP1	36
UpInBrd9	JAK-STAT signaling pathway	JAK-STAT signaling pathway	27/1187	178/18641	2.29391e-05	0.00060924	0.000458332	CSF2RB2/PDGFB/IL20RA/STAT3/STAT4/JAK1/JAK2/IL12RB1/CISH/PIAS3/LEPR/PIK3CB/IL2RB/IL2RG/IL27RA/IL15/SOCS3/EP300/PDGFRB/PDGFRA/MPL/IL4/IL6/BCL2L1/IL5RA/PTPN11/CSF2RB	27
UpInBrd9	AGE-RAGE signaling pathway in diabetic complications	AGE-RAGE signaling pathway in diabetic complications	19/1187	103/18641	2.39324e-05	0.000627821	0.000472311	COL3A1/STAT3/JAK2/FOXO1/PIK3CB/MAPK12/ICAM1/CYBB/IL6/KRAS/PRKCB/PRKCA/PLCG2/NFATC1/PLCB2/PLCB3/AGT/TGFBR1/TGFBR2	19
UpInBrd9	Chagas disease (American trypanosomiasis)	Chagas disease (American trypanosomiasis)	19/1187	103/18641	2.39324e-05	0.000627821	0.000472311	PIK3CB/CCL5/CCL3/MAPK12/GNAQ/IL6/ACE/PLCB2/PLCB3/CFLAR/KNG2/KNG1/FADD/C1QC/C1QB/C1QA/TGFBR1/TGFBR2/GNA14	19
UpInBrd9	axon guidance (GO:0007411)	axon guidance (GO:0007411)	25/1187	159/18641	2.45335e-05	0.000639665	0.000481221	L1CAM/CXCL12/PIK3CB/UNC5A/SRC/FYN/GAB2/OPHN1/SPTAN1/DOK2/KIF5B/KRAS/PRKCA/PRKCQ/PLXNB2/PLXNB1/PLXND1/PLXNA4/PTPN11/VASP/SPTBN1/ROBO3/CXCR4/EFNB1/RPS6KA5	25
UpInBrd9	positive regulation of myeloid leukocyte differentiation (GO:0002763)	positive regulation of myeloid leukocyte differentiation (GO:0002763)	10/1187	33/18641	2.53088e-05	0.00065516	0.000492878	CCR1/CD4/PRKCA/TESC/HCLS1/PF4/CSF1/EVI2B/RUNX1/FADD	10
UpInBrd9	3',5'-cyclic-nucleotide phosphodiesterase activity (GO:0004114)	3',5'-cyclic-nucleotide phosphodiesterase activity (GO:0004114)	8/1187	21/18641	2.54342e-05	0.00065516	0.000492878	PDE1C/PDE1B/PDE7B/PDE3B/PDE3A/PDE4B/PDE4A/PDE5A	8
UpInBrd9	GnRH signaling pathway	GnRH signaling pathway	18/1187	95/18641	2.67329e-05	0.000682734	0.000513622	PRKACB/SRC/MAPK12/PLA2G4A/GNAQ/PLD1/KRAS/PTK2B/ADCY5/ADCY9/PRKCB/PRKCA/PLCB2/PLCB3/ITPR2/ITPR3/CAMK2B/CAMK2G	18
UpInBrd9	transmembrane receptor protein tyrosine kinase activity (GO:0004714)	transmembrane receptor protein tyrosine kinase activity (GO:0004714)	14/1187	62/18641	2.71222e-05	0.000682734	0.000513622	MERTK/TIE1/EPHB6/FLT4/EPHA7/KDR/DDR2/PDGFRB/PDGFRA/CRIM1/IGF1R/TYRO3/AXL/FGFR2	14
UpInBrd9	negative regulation of cell migration (GO:0030336)	negative regulation of cell migration (GO:0030336)	21/1187	122/18641	2.72023e-05	0.000682734	0.000513622	DPYSL3/COL3A1/THY1/ADORA3/ARHGAP4/PTPRJ/DPEP1/VCL/ADGRG1/IL4/ACVR1C/CYP1B1/HMOX1/PHLDB2/IGFBP5/SRGAP3/PTPN23/CX3CL1/SCAI/ADIPOQ/ARAP3	21
UpInBrd9	regulation of endothelial cell migration (GO:0010594)	regulation of endothelial cell migration (GO:0010594)	15/1187	70/18641	2.74621e-05	0.000682734	0.000513622	FLT4/ITGB3/KDR/ATOH8/ETS1/PTK2B/PRKCA/PRKD2/AGT/ANGPT1/BMPR2/ADAMTS9/SPARC/CEACAM1/VASH1	15
UpInBrd9	regulation of osteoblast differentiation (GO:0045667)	regulation of osteoblast differentiation (GO:0045667)	15/1187	70/18641	2.74621e-05	0.000682734	0.000513622	MEF2C/SKI/IGF1/DDR2/BMP6/IL6/SNAI2/SEMA4D/NOTCH1/BMPR2/CYR61/TRPM4/HGF/FGFR2/AXIN2	15
UpInBrd9	regulation of microtubule-based process (GO:0032886)	regulation of microtubule-based process (GO:0032886)	9/1187	27/18641	2.74626e-05	0.000682734	0.000513622	TAOK1/BICD1/CYLD/PHLDB2/PHLDB1/HDAC6/APC/MACF1/ATAT1	9
UpInBrd9	negative regulation of platelet-derived growth factor receptor signaling pathway (GO:0010642)	negative regulation of platelet-derived growth factor receptor signaling pathway (GO:0010642)	7/1187	16/18641	2.86492e-05	0.000704045	0.000529654	PDGFB/SLC9A3R1/PTPRJ/PDGFRB/PDGFRA/ADIPOQ/PTGIR	7
UpInBrd9	regulation of mast cell degranulation (GO:0043304)	regulation of mast cell degranulation (GO:0043304)	7/1187	16/18641	2.86492e-05	0.000704045	0.000529654	LYN/STYK1/GAB2/SYK/CD84/UNC13D/FER	7
UpInBrd9	extracellular matrix disassembly (GO:0022617)	extracellular matrix disassembly (GO:0022617)	16/1187	79/18641	3.14748e-05	0.000764696	0.000575282	HSPG2/MMP13/MMP15/SPP1/LCP1/FURIN/CAPN1/CAPN2/FBN1/LAMC1/ADAM8/CDH1/PLG/ADAMTS5/SCUBE3/NID1	16
UpInBrd9	MAP kinase kinase kinase activity (GO:0004709)	MAP kinase kinase kinase activity (GO:0004709)	16/1187	79/18641	3.14748e-05	0.000764696	0.000575282	TAOK1/MAP3K5/MERTK/TIE1/EPHB6/FLT4/EPHA7/KDR/DDR2/PDGFRB/PDGFRA/IGF1R/TYRO3/AXL/FGFR2/STK4	16
UpInBrd9	positive regulation of apoptotic process (GO:0043065)	positive regulation of apoptotic process (GO:0043065)	39/1187	308/18641	3.19817e-05	0.000772621	0.000581244	KLF11/ITSN1/FOXO1/MAP3K5/APAF1/ITGA6/GZMA/GZMK/CCL3/EPHA7/HIP1R/RASSF2/ARHGEF4/ARHGEF5/ARHGEF1/KALRN/ANO6/STK17B/AKAP13/ARHGEF18/ARHGEF17/IL6/ACVR1C/UNC13B/CYP1B1/ABR/RARG/FGD3/F2R/KNG1/PLEKHG5/PLEKHG2/APC/FADD/ADIPOQ/PRMT2/TGFBR1/STK4/MCF2L	39
UpInBrd9	positive regulation of calcium ion transport (GO:0051928)	positive regulation of calcium ion transport (GO:0051928)	10/1187	34/18641	3.38192e-05	0.000803394	0.000604395	PDGFB/MYLK/CXCL12/CCL5/CCL3/CCR1/PDGFRB/STIM2/TRPC6/F2R	10
UpInBrd9	Prion diseases	Prion diseases	10/1187	34/18641	3.38192e-05	0.000803394	0.000604395	PRKACB/CCL5/FYN/IL6/LAMC1/HSPA1A/NOTCH1/C1QC/C1QB/C1QA	10
UpInBrd9	regulation of cell-substrate adhesion (GO:0010810)	regulation of cell-substrate adhesion (GO:0010810)	10/1187	34/18641	3.38192e-05	0.000803394	0.000604395	LIMS1/THY1/RSU1/JAK2/PIK3CB/MINK1/GCNT2/NOTCH1/PLG/ALOX15	10
UpInBrd9	positive regulation of Ras protein signal transduction (GO:0046579)	positive regulation of Ras protein signal transduction (GO:0046579)	11/1187	41/18641	3.57059e-05	0.000843527	0.000634587	COL3A1/P2RY10/ARRB1/IGF1/AKAP13/ADGRG1/F2R/NOTCH1/NOTCH2/F2RL2/F2RL3	11
UpInBrd9	Cholinergic synapse	Cholinergic synapse	20/1187	115/18641	3.59788e-05	0.000845305	0.000635924	PRKACB/ACHE/JAK2/PIK3CB/PIK3CG/FYN/GNAQ/GNB5/KRAS/ADCY5/ADCY9/PRKCB/PRKCA/PLCB2/PLCB3/CHRM1/ITPR2/ITPR3/CAMK2B/CAMK2G	20
UpInBrd9	positive regulation of GTPase activity (GO:0043547)	positive regulation of GTPase activity (GO:0043547)	28/1187	193/18641	3.73915e-05	0.000873695	0.000657282	F11R/RAPGEF2/LIMS1/THY1/RSU1/ITGA6/CCL5/CCL3/TBC1D9B/RGP1/TBC1D2B/GNB5/CAV2/TBC1D4/TBC1D8/ABR/SEMA4D/PLXNB1/F2R/CX3CL1/MTSS1L/TBC1D10C/ARHGAP27/DOCK11/DNMBP/DOCK8/SYDE2/ARAP1	28
UpInBrd9	establishment of endothelial barrier (GO:0061028)	establishment of endothelial barrier (GO:0061028)	8/1187	22/18641	3.77417e-05	0.000877084	0.000659832	F11R/RAPGEF2/PPP1R16B/ICAM1/RAP1B/MSN/MARVELD2/TJP2	8
UpInBrd9	leukocyte cell-cell adhesion (GO:0007159)	leukocyte cell-cell adhesion (GO:0007159)	9/1187	28/18641	3.81937e-05	0.000882791	0.000664125	FERMT3/ITGB2/ITGAL/CCL5/ICAM1/SYK/MSN/SEMA4D/PECAM1	9
UpInBrd9	GnRH secretion	GnRH secretion	14/1187	64/18641	3.96104e-05	0.000910614	0.000685057	SPP1/KCNJ5/PIK3CB/ARRB2/ARRB1/GABBR1/GNAQ/KRAS/PRKCB/PRKCA/PLCB2/PLCB3/ITPR2/ITPR3	14
UpInBrd9	regulation of protein kinase B signaling (GO:0051896)	regulation of protein kinase B signaling (GO:0051896)	25/1187	164/18641	4.17765e-05	0.000955275	0.000718655	PDGFB/RICTOR/SLC9A3R1/HPSE/PIK3CB/SRC/ARRB2/PIK3CG/CCL3/FYN/PTPRJ/PDGFRB/PDGFRA/GAS6/HCLS1/GCNT2/ADAM8/FGF7/ANGPT1/PTPN11/INPP5K/HIP1/HGF/FGFR2/TGFBR1	25
UpInBrd9	response to sterol (GO:0036314)	response to sterol (GO:0036314)	6/1187	12/18641	4.35824e-05	0.000991268	0.000745732	ABCA2/RORA/CCL3/CCR5/TGFBR1/TGFBR2	6
UpInBrd9	Cytokine-cytokine receptor interaction	Cytokine-cytokine receptor interaction	41/1187	335/18641	4.48379e-05	0.0010095	0.000759452	CSF2RB2/IL20RA/CXCL12/CXCL14/IL12RB1/LEPR/TNFRSF19/TNFRSF25/TNFRSF18/IL2RB/CCL5/CCL3/IL2RG/IL27RA/TNFSF14/TNFSF12/CCR1/IL15/IL16/IL18R1/CCR5/CCR3/MPL/BMP6/IL4/IL6/ACKR4/ACVR1C/ACVR1B/CD4/PF4/CSF1/IL5RA/BMPR2/IL1R1/CX3CL1/CXCR4/CSF2RB/IL18RAP/TGFBR1/TGFBR2	41
UpInBrd9	positive regulation of programmed cell death (GO:0043068)	positive regulation of programmed cell death (GO:0043068)	34/1187	258/18641	4.48564e-05	0.0010095	0.000759452	KLF11/ITSN1/FOXO1/MAP3K5/APAF1/ITGA6/LRRK2/GZMA/GZMK/HIP1R/RASSF2/ARHGEF4/ARHGEF5/ARHGEF1/KALRN/ANO6/AKAP13/ARHGEF18/ARHGEF17/IL6/UNC13B/CYP1B1/ABR/RARG/FGD3/KNG1/PLEKHG5/PLEKHG2/HDAC6/APC/FADD/PRMT2/STK4/MCF2L	34
UpInBrd9	dendritic cell chemotaxis (GO:0002407)	dendritic cell chemotaxis (GO:0002407)	7/1187	17/18641	4.60273e-05	0.00102507	0.00077116	PIK3CG/CCL5/CCR1/CCR5/TRPM2/TRPM4/CXCR4	7
UpInBrd9	secretory vesicle (GO:0099503)	secretory vesicle (GO:0099503)	7/1187	17/18641	4.60273e-05	0.00102507	0.00077116	DPYSL3/IGF1/UNC13D/SYTL1/SYTL4/SYTL3/RAB3D	7
UpInBrd9	glycosaminoglycan catabolic process (GO:0006027)	glycosaminoglycan catabolic process (GO:0006027)	13/1187	57/18641	4.66929e-05	0.0010345	0.000778258	HSPG2/BGN/SLC9A1/HPSE/ARSB/SDC3/GPC2/GPC3/GNS/NAGLU/STAB2/TMEM2/PRELP	13
UpInBrd9	cellular response to organic cyclic compound (GO:0071407)	cellular response to organic cyclic compound (GO:0071407)	22/1187	136/18641	4.75271e-05	0.00104756	0.000788078	PDGFB/JUP/RAPGEF2/MEF2C/SPP1/RORA/CCL5/CCL3/NCOA3/RAP1B/MSN/ADCY5/CYP1B1/RIOK3/CDH1/IGFBP5/CCDC62/TRPM2/INPP5K/ATP1A3/PDE3A/PKD2	22
UpInBrd9	regulation of mitotic cell cycle (GO:0007346)	regulation of mitotic cell cycle (GO:0007346)	25/1187	166/18641	5.12946e-05	0.0011248	0.000846188	TMEM8B/DUSP3/CCDC8/IQGAP1/TAOK1/CDC25B/PTPN3/SLC9A3R1/STK10/PIM2/FOXC1/DYNC1H1/MINK1/CAV2/TTC28/PRKCA/CYLD/BTG3/TNIK/CUL7/MAP4K2/PARP3/MAP4K4/RBL2/STK4	25
UpInBrd9	cytokine receptor activity (GO:0004896)	cytokine receptor activity (GO:0004896)	15/1187	74/18641	5.46322e-05	0.00118582	0.000892097	IL20RA/IL12RB1/LEPR/IL2RB/IL2RG/CCR1/CCR5/CCR3/MPL/ACKR4/CD4/CMKLR1/IL5RA/IL1R1/CSF2RB	15
UpInBrd9	tertiary granule membrane (GO:0070821)	tertiary granule membrane (GO:0070821)	15/1187	74/18641	5.46322e-05	0.00118582	0.000892097	VAMP1/PTAFR/ITGB2/ITGAM/NBEAL2/TMEM63A/PTPRB/CD53/ANO6/CYBB/PLD1/ADAM8/TRPM2/CEACAM1/CLEC12A	15
UpInBrd9	regulation of Rho protein signal transduction (GO:0035023)	regulation of Rho protein signal transduction (GO:0035023)	13/1187	58/18641	5.67107e-05	0.00122193	0.00091926	COL3A1/P2RY10/ARRB1/MYO9B/AKAP13/OPHN1/ADGRG1/F2R/SCAI/F2RL2/F2RL3/ARAP3/ARAP1	13
UpInBrd9	mitogen-activated protein kinase kinase binding (GO:0031434)	mitogen-activated protein kinase kinase binding (GO:0031434)	14/1187	66/18641	5.68672e-05	0.00122193	0.00091926	MERTK/TIE1/EPHB6/FLT4/EPHA7/KDR/DDR2/PDGFRB/PDGFRA/IGF1R/ACE/TYRO3/AXL/FGFR2	14
UpInBrd9	cellular response to calcium ion (GO:0071277)	cellular response to calcium ion (GO:0071277)	11/1187	43/18641	5.77943e-05	0.00123564	0.000929575	IQGAP1/MEF2A/MEF2C/CPNE3/DPEP1/CAPN3/ADD1/TRPM2/RYR1/ALOX15/PKD2	11
UpInBrd9	cellular protein localization (GO:0034613)	cellular protein localization (GO:0034613)	40/1187	328/18641	5.98651e-05	0.00127355	0.000958092	ZFYVE16/MYO6/SEPT11/FLNA/STX3/LRRK2/BICD1/TBC1D9B/STX11/RAB27B/RAP2A/ID1/CTTN/TBC1D2B/CAPN3/VCL/CNTLN/AHI1/TBC1D4/TBC1D8/RAB37/RAB36/NACC2/RAB3D/RAB44/FGF7/ANGPT1/CPE/RAB19/HDAC6/SYNRG/RAB6B/TBC1D10C/FBLN5/SMURF1/SEPT1/AXIN2/SEPT5/SEPT6/SEPT9	40
UpInBrd9	Gap junction	Gap junction	17/1187	92/18641	6.18396e-05	0.00130904	0.000984793	PDGFB/PRKACB/SRC/PDGFRB/PDGFRA/GNAQ/KRAS/ADCY5/ADCY9/PRKCB/PRKCA/PLCB2/PLCB3/TUBA8/ITPR2/ITPR3/PRKG1	17
UpInBrd9	negative regulation of programmed cell death (GO:0043069)	negative regulation of programmed cell death (GO:0043069)	47/1187	409/18641	6.33983e-05	0.00133542	0.00100464	STAT3/KANK2/FOXO1/FLNA/PIM2/MERTK/SON/TIE1/IL2RB/EPHB6/SRC/FLT4/FHL2/EPHA7/KDR/IGF1/RNF144B/DDR2/XIAP/PDGFRB/PDGFRA/DPEP1/CAPN3/IGF1R/AHI1/IL4/IL6/CLN3/PTK2B/HSPA1A/ANXA1/ANXA4/GAS6/SERPINB9/SEMA4D/HIPK3/BCL2L1/NOTCH2/ANGPT1/CFLAR/EVI2B/TYRO3/HCK/MAP4K4/AXL/HGF/FGFR2	47
UpInBrd9	regulation of bone mineralization (GO:0030500)	regulation of bone mineralization (GO:0030500)	12/1187	51/18641	6.56007e-05	0.00137504	0.00103445	MEF2C/BMP2K/CCL3/CCR1/DDR2/ANO6/BMP6/PTK2B/SLC8A1/BMPR2/TRPM4/S1PR1	12
UpInBrd9	platelet alpha granule membrane (GO:0031092)	platelet alpha granule membrane (GO:0031092)	7/1187	18/18641	7.11829e-05	0.00145393	0.00109379	ITGB3/SYTL4/CD9/ITGA2B/PECAM1/LY6G6F/SPARC	7
UpInBrd9	platelet-derived growth factor receptor signaling pathway (GO:0048008)	platelet-derived growth factor receptor signaling pathway (GO:0048008)	7/1187	18/18641	7.11829e-05	0.00145393	0.00109379	PDGFB/SRC/PTPRJ/PDGFRB/PDGFRA/RGS14/FER	7
UpInBrd9	growth factor receptor binding (GO:0070851)	growth factor receptor binding (GO:0070851)	17/1187	93/18641	7.12496e-05	0.00145393	0.00109379	PDGFB/JAK2/IL12RB1/SLC9A3R1/SRC/ITGB3/FYN/PTPRJ/PDGFRB/PDGFRA/IL4/IL6/CD300LF/IL1R1/HIP1/ESM1/FER	17
UpInBrd9	Morphine addiction	Morphine addiction	17/1187	93/18641	7.12496e-05	0.00145393	0.00109379	PRKACB/KCNJ5/ARRB2/ARRB1/GABBR1/GNB5/ADCY5/ADCY9/PRKCB/PRKCA/PDE1C/PDE1B/PDE7B/PDE3B/PDE3A/PDE4B/PDE4A	17
UpInBrd9	Chagas disease	Chagas disease	18/1187	102/18641	7.14042e-05	0.00145393	0.00109379	PIK3CB/CCL5/CCL3/MAPK12/GNAQ/IL6/ACE/PLCB2/PLCB3/CFLAR/KNG1/FADD/C1QC/C1QB/C1QA/TGFBR1/TGFBR2/GNA14	18
UpInBrd9	regulation of kinase activity (GO:0043549)	regulation of kinase activity (GO:0043549)	18/1187	102/18641	7.14042e-05	0.00145393	0.00109379	SLC9A3R1/MERTK/TIE1/EPHB6/FLT4/EPHA7/KDR/DDR2/PDGFRB/PDGFRA/IGF1R/CD4/KIDINS220/TYRO3/LMO4/AXL/FGFR2/RBL2	18
UpInBrd9	regulation of actin cytoskeleton organization (GO:0032956)	regulation of actin cytoskeleton organization (GO:0032956)	15/1187	76/18641	7.54832e-05	0.0015297	0.00115079	F11R/TAOK1/RICTOR/HIP1R/ARHGEF5/PDGFRB/PDGFRA/RND3/RND1/PTK2B/TRPM2/RHOF/RHOC/RHOQ/ARHGAP18	15
UpInBrd9	negative regulation of protein oligomerization (GO:0032460)	negative regulation of protein oligomerization (GO:0032460)	6/1187	13/18641	7.65732e-05	0.00154447	0.00116191	TMC8/SORL1/SRC/EP300/RIOK3/CLU	6
UpInBrd9	cellular response to interleukin-6 (GO:0071354)	cellular response to interleukin-6 (GO:0071354)	8/1187	24/18641	7.74158e-05	0.00155413	0.00116918	STAT3/JAK1/JAK2/SOCS3/SBNO2/IL6/PTPN11/FER	8
UpInBrd9	Rab guanyl-nucleotide exchange factor activity (GO:0017112)	Rab guanyl-nucleotide exchange factor activity (GO:0017112)	12/1187	52/18641	8.03892e-05	0.00160628	0.00120841	RIN3/RGP1/ALS2CL/DENND4B/DENND5B/DENND2C/SBF2/DENND6B/DENND1C/DENND1B/MADD/DENND3	12
UpInBrd9	regulation of extrinsic apoptotic signaling pathway (GO:2001236)	regulation of extrinsic apoptotic signaling pathway (GO:2001236)	13/1187	60/18641	8.24597e-05	0.00163999	0.00123377	TMC8/ITGA6/SRC/ITGAV/IGF1/TNFSF12/ZMYND11/CYLD/AGT/MADD/CFLAR/FADD/TGFBR1	13
UpInBrd9	perinuclear region of cytoplasm (GO:0048471)	perinuclear region of cytoplasm (GO:0048471)	44/1187	379/18641	8.47316e-05	0.00167737	0.00126189	FAT1/LYN/RAPGEF2/LIMS1/ACHE/MYO6/NANOS1/PPP1R16B/SLC9A3R1/CTIF/LCP1/BICD1/TNFSF12/NCOA3/MYO9B/NDRG1/KIF5B/CAPN2/GALNT6/ARFGEF1/CAV2/MSN/GALNT2/PTK2B/HSPA1A/PRKCA/HMOX1/ANXA4/INF2/CSF1/CLU/CDH1/OSBPL3/SYNJ1/CUL7/SRCAP/NLRC3/HIF1AN/HDAC6/CIDEB/APC/INPP5K/PDE4A/SEPT9	44
UpInBrd9	hemopoiesis (GO:0030097)	hemopoiesis (GO:0030097)	15/1187	77/18641	8.83013e-05	0.00173998	0.00130899	FSTL3/ZBTB16/KMT2A/KDR/PTPRC/PLEK/TET2/HIPK1/KAT6A/CSF1/NOTCH2/CEBPA/RUNX1/FGFR2/TGFBR2	15
UpInBrd9	phosphatidylinositol metabolic process (GO:0046488)	phosphatidylinositol metabolic process (GO:0046488)	19/1187	113/18641	8.97034e-05	0.0017595	0.00132368	MTMR12/PIK3CB/PIK3CG/PLEKHA2/PLA2G4A/PDGFRB/PLEK/PIP4K2A/PLCG2/TTC7B/SMG1/PITPNM1/SYNJ1/PIK3C2B/INPP4B/INPP5D/INPP5B/INPP5K/INPP5J	19
UpInBrd9	Ras protein signal transduction (GO:0007265)	Ras protein signal transduction (GO:0007265)	30/1187	224/18641	9.15567e-05	0.00178765	0.00134486	SAMD3/RAPGEF2/CDC42EP1/ARHGAP6/ARHGAP4/KSR1/RAB27B/IGF1/NCOA3/RAP2A/ARHGEF1/RAP1B/MYO9B/ADGRG1/PLD1/KRAS/RND3/RND1/RAB37/RAB36/GRAP2/RAB3D/RAB44/RAB19/NCKAP1/RHOF/RHOC/RHOQ/RAB6B/IPCEF1	30
UpInBrd9	positive regulation of angiogenesis (GO:0045766)	positive regulation of angiogenesis (GO:0045766)	18/1187	104/18641	9.27379e-05	0.00180249	0.00135601	GATA2/JUP/JAK1/KDR/TNFSF12/CCR3/ETS1/CYP1B1/PRKCB/PRKCA/PRKD2/HMOX1/HIPK2/HIPK1/STIM1/CDH5/RUNX1/HK2	18
UpInBrd9	collagen binding (GO:0005518)	collagen binding (GO:0005518)	12/1187	53/18641	9.79599e-05	0.00187837	0.0014131	PDGFB/MMP13/ACHE/DDR2/ADGRG1/PCOLCE/SERPINH1/GP6/VWF/SPARC/NID1/CCBE1	12
UpInBrd9	cortical cytoskeleton (GO:0030863)	cortical cytoskeleton (GO:0030863)	12/1187	53/18641	9.79599e-05	0.00187837	0.0014131	CAP2/CAP1/CTTN/DBN1/AKAP13/CAPN2/LASP1/GSN/CDH1/WDR1/DLG4/CLDN5	12
UpInBrd9	positive regulation of cell-substrate adhesion (GO:0010811)	positive regulation of cell-substrate adhesion (GO:0010811)	12/1187	53/18641	9.79599e-05	0.00187837	0.0014131	JUP/LIMS1/RSU1/JAK2/UTRN/FLNA/PLEKHA2/NCOA3/PTK2B/CSF1/DOCK5/ALOX15	12
UpInBrd9	muscle organ development (GO:0007517)	muscle organ development (GO:0007517)	13/1187	61/18641	9.87555e-05	0.00188517	0.00141822	ACHE/MEF2A/MEF2C/UTRN/ZBTB42/MAPK12/IGF1/CAPN3/CHD2/AEBP1/SGCE/COL6A3/SPEG	13
UpInBrd9	positive regulation of hydrolase activity (GO:0051345)	positive regulation of hydrolase activity (GO:0051345)	25/1187	173/18641	0.000101853	0.00193567	0.0014562	F11R/RAPGEF2/LIMS1/THY1/RSU1/ITGA6/CCL5/CCL3/MAPK12/RGP1/GNB5/CAV2/ABR/SEMA4D/PLXNB1/F2R/DNAJB2/RHOC/CX3CL1/ARHGAP27/ATP1B1/DOCK11/DNMBP/DOCK8/ARAP1	25
UpInBrd9	regulation of smooth muscle cell migration (GO:0014910)	regulation of smooth muscle cell migration (GO:0014910)	7/1187	19/18641	0.000106525	0.00199895	0.00150381	PDGFB/SORL1/CCL5/IGF1/PDGFRB/ACE/IGFBP5	7
UpInBrd9	cAMP metabolic process (GO:0046058)	cAMP metabolic process (GO:0046058)	8/1187	25/18641	0.000107521	0.00199895	0.00150381	ADORA2A/ADCY5/ADCY9/PDE1B/PDE3B/PDE3A/PDE4B/PDE4A	8
UpInBrd9	negative regulation of sequestering of calcium ion (GO:0051283)	negative regulation of sequestering of calcium ion (GO:0051283)	8/1187	25/18641	0.000107521	0.00199895	0.00150381	PTPRC/PLCG2/F2R/ITPR2/ITPR3/TRPM2/RYR1/PKD2	8
UpInBrd9	phosphatidylinositol phospholipase C activity (GO:0004435)	phosphatidylinositol phospholipase C activity (GO:0004435)	8/1187	25/18641	0.000107521	0.00199895	0.00150381	CCL5/CCR1/CCR5/PLCG2/PLCB2/PLCB3/CHRM1/F2RL2	8
UpInBrd9	phosphatidylinositol-3,4-bisphosphate binding (GO:0043325)	phosphatidylinositol-3,4-bisphosphate binding (GO:0043325)	8/1187	25/18641	0.000107521	0.00199895	0.00150381	NCF1/PLEKHA2/HIP1R/GAB2/DAPP1/PLEK/HIP1/ARAP3	8
UpInBrd9	regulation of cell cycle (GO:0051726)	regulation of cell cycle (GO:0051726)	29/1187	216/18641	0.000113887	0.00209459	0.00157576	TMEM8B/CENPF/IQGAP1/STAT3/TAOK1/STK10/PIM2/SON/PPP1R13B/SRC/PTPRC/ID1/ID3/CAMK2N1/EP300/CCPG1/MINK1/TGM1/TTC28/CYLD/HIPK2/MADD/TNIK/MAP4K2/SIPA1/MAP4K4/FGFR2/RBL2/STK4	29
UpInBrd9	positive regulation of protein modification process (GO:0031401)	positive regulation of protein modification process (GO:0031401)	24/1187	164/18641	0.000113901	0.00209459	0.00157576	LYN/PPP1R16B/LRRK2/FLT4/ITGB3/ARRB1/KDR/RAP2A/RARRES2/ILK/KRAS/CD4/ACE/GAS6/SEMA4D/TNIK/FAM129A/CYR61/FNIP1/CAMK1/ADIPOQ/HGF/AXIN2/STK4	24
UpInBrd9	Signaling pathways regulating pluripotency of stem cells	Signaling pathways regulating pluripotency of stem cells	22/1187	144/18641	0.000114135	0.00209459	0.00157576	STAT3/JAK1/JAK2/PIK3CB/MAPK12/IGF1/ID1/ID3/TCF7/IGF1R/KRAS/ACVR1C/ACVR1B/JARID2/PCGF2/KAT6A/BMPR2/SKIL/APC/FGFR2/AXIN2/MEIS1	22
UpInBrd9	positive regulation of leukocyte chemotaxis (GO:0002690)	positive regulation of leukocyte chemotaxis (GO:0002690)	13/1187	62/18641	0.00011776	0.00215189	0.00161887	PLA2G7/CXCL12/CCL5/CCL3/CCR1/ANO6/RARRES2/IL6/PTK2B/CMKLR1/GAS6/PF4/CSF1	13
UpInBrd9	Ras GTPase binding (GO:0017016)	Ras GTPase binding (GO:0017016)	26/1187	185/18641	0.00011925	0.00216948	0.0016321	MICALL1/FLNA/DMXL2/LRRK2/BICD1/MYO1C/RIN3/TBC1D9B/RAB11FIP4/RANBP17/MYO9B/RGP1/AKAP13/TBC1D2B/NDRG1/KIF3B/TBC1D4/TBC1D8/UNC13D/UNC13B/DENND1C/DENND1B/STXBP5/RUSC2/TBC1D10C/TMEM127	26
UpInBrd9	negative regulation of cell communication (GO:0010648)	negative regulation of cell communication (GO:0010648)	15/1187	79/18641	0.000119737	0.00216948	0.0016321	UBASH3B/MERTK/TIE1/EPHB6/FLT4/EPHA7/KDR/DDR2/PDGFRB/PDGFRA/IGF1R/TYRO3/ADIPOQ/AXL/FGFR2	15
UpInBrd9	regulation of ossification (GO:0030278)	regulation of ossification (GO:0030278)	10/1187	39/18641	0.00012249	0.00220998	0.00166257	MEF2C/ZBTB16/BMP2K/LRP4/DDR2/SNAI2/NOTCH1/BMPR2/S1PR1/FGFR2	10
UpInBrd9	cellular response to interleukin-15 (GO:0071350)	cellular response to interleukin-15 (GO:0071350)	6/1187	14/18641	0.000126784	0.0022495	0.00169231	STAT3/JAK1/IL2RB/IL2RG/IL15/CD4	6
UpInBrd9	interleukin-15-mediated signaling pathway (GO:0035723)	interleukin-15-mediated signaling pathway (GO:0035723)	6/1187	14/18641	0.000126784	0.0022495	0.00169231	STAT3/JAK1/IL2RB/IL2RG/IL15/CD4	6
UpInBrd9	platelet-derived growth factor receptor binding (GO:0005161)	platelet-derived growth factor receptor binding (GO:0005161)	6/1187	14/18641	0.000126784	0.0022495	0.00169231	PDGFB/ITGB3/PTPRJ/PDGFRB/PDGFRA/IL1R1	6
UpInBrd9	regulation of macrophage differentiation (GO:0045649)	regulation of macrophage differentiation (GO:0045649)	6/1187	14/18641	0.000126784	0.0022495	0.00169231	PRKCA/PF4/CSF1/FADD/ADIPOQ/C1QC	6
UpInBrd9	Pancreatic secretion	Pancreatic secretion	19/1187	116/18641	0.000128628	0.00227279	0.00170982	PLA2G3/SLC9A1/CPA3/RAB27B/RAP1B/GNAQ/ATP2A3/ADCY5/ADCY9/PRKCB/PRKCA/PLCB2/PLCB3/RAB3D/ITPR2/ITPR3/ATP1B1/ATP1A3/SLC4A2	19
UpInBrd9	calcium-mediated signaling (GO:0019722)	calcium-mediated signaling (GO:0019722)	14/1187	71/18641	0.000131264	0.00230982	0.00173768	ADGRL1/SLC9A1/LRRK2/CCL3/KDR/LAT2/CCR5/DMPK/PLCG2/SLC8A1/TRPM2/TRPM4/CXCR4/ATP1B1	14
UpInBrd9	transcription regulatory region DNA binding (GO:0044212)	transcription regulatory region DNA binding (GO:0044212)	43/1187	375/18641	0.000134269	0.00235302	0.00177018	RFX3/KLF11/BHLHE40/MEF2A/MEF2C/STAT3/PPARD/KMT2A/KMT2D/RORA/GLIS2/ARRB1/SMARCA2/ELMSAN1/E2F7/E2F8/RCOR2/IKZF2/IKZF3/HIVEP2/HIVEP3/KLHL6/FOXC1/PER1/EP300/ATOH8/RXRA/TBX21/TCF7/MYB/H2AFY2/MYBL1/RARG/NOTCH1/CALCOCO1/HDAC5/CEBPA/HDAC6/RUNX1/TNRC18/BASP1/RBL2/TCF7L1	43
UpInBrd9	Sphingolipid signaling pathway	Sphingolipid signaling pathway	20/1187	126/18641	0.000134967	0.00235559	0.00177211	ADORA3/MAP3K5/PIK3CB/FYN/MAPK12/GAB2/FCER1A/GNAQ/MS4A2/PLD1/KRAS/PRKCB/PRKCA/PLCB2/PLCB3/KNG2/KNG1/S1PR1/S1PR4/PPP2R3A	20
UpInBrd9	regulation of cellular component movement (GO:0051270)	regulation of cellular component movement (GO:0051270)	11/1187	47/18641	0.000138383	0.00240321	0.00180794	LYN/ZSWIM8/ZSWIM5/ZSWIM6/ACTN1/ETS1/CD9/HDAC6/ARHGAP18/ARAP1/TGFBR1	11
UpInBrd9	cell-cell junction assembly (GO:0007043)	cell-cell junction assembly (GO:0007043)	15/1187	80/18641	0.00013882	0.00240321	0.00180794	F11R/JUP/PKP3/VCL/MARVELD2/CD9/PRKCA/CDH5/CDH1/WDR1/APC/TLN1/RHOC/CDH11/CLDN5	15
UpInBrd9	protein tyrosine phosphatase activity (GO:0004725)	protein tyrosine phosphatase activity (GO:0004725)	13/1187	63/18641	0.000139837	0.00241106	0.00181384	UBASH3B/DUSP3/CDC25B/PTPN3/PTPRE/PTPRC/PTPRB/PTPRS/PTPRJ/EYA2/PTPN11/PTPN23/PALD1	13
UpInBrd9	T cell activation (GO:0042110)	T cell activation (GO:0042110)	16/1187	89/18641	0.00014131	0.00242668	0.00182559	JAG2/TREML2/SLA2/LEPR/LCP1/PIK3CG/FYN/TNFSF14/PTPRC/MSN/IL4/CD2/CD4/ITK/LFNG/NLRC3	16
UpInBrd9	positive regulation of Rho protein signal transduction (GO:0035025)	positive regulation of Rho protein signal transduction (GO:0035025)	8/1187	26/18641	0.000146685	0.0025089	0.00188745	COL3A1/P2RY10/ARRB1/AKAP13/ADGRG1/F2R/F2RL2/F2RL3	8
UpInBrd9	regulation of inflammatory response (GO:0050727)	regulation of inflammatory response (GO:0050727)	24/1187	167/18641	0.000151555	0.00258188	0.00194235	NLRX1/PLA2G7/PPARD/JAK2/RORA/CCL5/CCL3/IL15/SBNO2/XIAP/PER1/ETS1/TNFAIP3/ANXA1/AGT/CDH5/SEMA7A/NLRC3/TYRO3/FFAR2/CX3CL1/ADIPOQ/HCK/LPL	24
UpInBrd9	microtubule cytoskeleton (GO:0015630)	microtubule cytoskeleton (GO:0015630)	44/1187	389/18641	0.000153916	0.00259657	0.00195341	EML2/EML3/EML5/ABCA2/CENPF/TTLL3/IQGAP1/ATXN7/SEPT11/DST/TMEM63A/KIF21B/NEDD9/DYNC1H1/SPTAN1/NDRG1/KIF5B/KIF3C/KIF3B/NAV1/CHD3/SYTL4/SLAIN2/PRKCQ/PCIF1/CYLD/WDR13/MAP1A/TUBA8/KIFC3/PITPNM1/SYNJ1/NLRC3/HDAC6/APC/MACF1/MAP4/RGS14/SEPT1/SEPT5/SEPT6/FER/ANXA11/SEPT9	44
UpInBrd9	inositol lipid-mediated signaling (GO:0048017)	inositol lipid-mediated signaling (GO:0048017)	10/1187	40/18641	0.000154083	0.00259657	0.00195341	PTAFR/PIK3CB/OGT/PIK3CG/IGF1/GAB2/PDGFRB/PDGFRA/IGF1R/PIK3C2B	10
UpInBrd9	Natural killer cell mediated cytotoxicity	Natural killer cell mediated cytotoxicity	23/1187	157/18641	0.00015424	0.00259657	0.00195341	PIK3CB/LCP2/CD244/ITGB2/ITGAL/FYN/PRF1/ICAM1/NCR1/SYK/KRAS/PTK2B/PRKCB/PRKCA/PLCG2/NFATC2/NFATC1/PTPN11/SH2D1B1/KLRA8/KLRA4/KLRA9/KLRC1	23
UpInBrd9	phosphatidylinositol-3,4,5-trisphosphate binding (GO:0005547)	phosphatidylinositol-3,4,5-trisphosphate binding (GO:0005547)	9/1187	33/18641	0.000159741	0.00267864	0.00201515	ZFYVE16/IQGAP1/OGT/MYO10/HIP1R/GAB2/DAPP1/ARAP3/ARAP1	9
UpInBrd9	regulation of axonogenesis (GO:0050770)	regulation of axonogenesis (GO:0050770)	12/1187	56/18641	0.000171779	0.00286925	0.00215854	THY1/ZSWIM8/ZSWIM5/ZSWIM6/LRP4/CTTN/SSH3/SSH2/PLXNB2/PLXNB1/PLXND1/PLXNA4	12
UpInBrd9	glycosaminoglycan biosynthetic process (GO:0006024)	glycosaminoglycan biosynthetic process (GO:0006024)	17/1187	100/18641	0.000180299	0.00299984	0.00225678	HSPG2/BGN/SDC3/GPC2/GPC3/CHST15/ST3GAL1/GCNT2/CSGALNACT2/CSGALNACT1/CHPF/ANGPT1/SLC35D2/B3GNT7/B4GALT5/PRELP/CHSY3	17
UpInBrd9	Growth hormone synthesis, secretion and action	Growth hormone synthesis, secretion and action	19/1187	119/18641	0.000181711	0.00301162	0.00226565	PRKACB/STAT3/JAK2/PIK3CB/MAPK12/IGF1/SOCS3/EP300/GNAQ/KRAS/ADCY5/ADCY9/PRKCB/PRKCA/PLCG2/PLCB2/PLCB3/ITPR2/ITPR3	19
UpInBrd9	regulation of JNK cascade (GO:0046328)	regulation of JNK cascade (GO:0046328)	16/1187	91/18641	0.000184974	0.00304307	0.00228931	DUSP3/TAOK1/NCF1/MAP3K5/TNFRSF19/FLT4/RASSF2/RAP2A/PER1/MINK1/IGF1R/ZMYND11/PTK2B/HIPK2/MAP4K2/MAP4K4	16
UpInBrd9	phosphatidylinositol phosphate binding (GO:1901981)	phosphatidylinositol phosphate binding (GO:1901981)	15/1187	82/18641	0.000185032	0.00304307	0.00228931	ZFYVE16/IQGAP1/NCF4/OGT/MYO10/HIP1R/GAB2/DAPP1/DENND1C/DENND1B/OSBPL5/TECPR1/HIP1/ARAP3/ARAP1	15
UpInBrd9	regulation of cell motility (GO:2000145)	regulation of cell motility (GO:2000145)	18/1187	110/18641	0.00019401	0.00317849	0.00239118	FLNA/TTBK2/DDX58/MINK1/ADGRG3/RND3/RND1/SERPINE2/PLXNB2/PLXNB1/PLXND1/PLXNA4/MACF1/RHOF/RHOC/CEACAM1/LMO4/ARHGAP18	18
UpInBrd9	B cell homeostasis (GO:0001782)	B cell homeostasis (GO:0001782)	5/1187	10/18641	0.000199683	0.00322205	0.00242395	LYN/MEF2C/TNFAIP3/GAPT/DOCK11	5
UpInBrd9	regulation of homotypic cell-cell adhesion (GO:0034110)	regulation of homotypic cell-cell adhesion (GO:0034110)	5/1187	10/18641	0.000199683	0.00322205	0.00242395	LYN/CCL5/SYK/PRKCA/PRKCQ	5
UpInBrd9	regulation of leukocyte degranulation (GO:0043300)	regulation of leukocyte degranulation (GO:0043300)	5/1187	10/18641	0.000199683	0.00322205	0.00242395	LYN/STYK1/SYK/UNC13D/FER	5
UpInBrd9	regulation of platelet-derived growth factor receptor-beta signaling pathway (GO:2000586)	regulation of platelet-derived growth factor receptor-beta signaling pathway (GO:2000586)	5/1187	10/18641	0.000199683	0.00322205	0.00242395	PDGFB/HIP1R/PDGFRB/PDGFRA/HIP1	5
UpInBrd9	cellular response to metal ion (GO:0071248)	cellular response to metal ion (GO:0071248)	17/1187	101/18641	0.000204146	0.00326082	0.00245312	IQGAP1/MEF2A/MEF2C/NCF1/LRRK2/CPNE3/SLFN14/DPEP1/CAPN3/BMP6/ADD1/CDH1/HVCN1/TRPM2/RYR1/ALOX15/PKD2	17
UpInBrd9	entry into host cell (GO:0030260)	entry into host cell (GO:0030260)	9/1187	34/18641	0.000205073	0.00326082	0.00245312	SRC/ITGB3/ITGAV/CCR5/CD4/GAS6/CDH1/CXCR4/AXL	9
UpInBrd9	positive regulation of cell-matrix adhesion (GO:0001954)	positive regulation of cell-matrix adhesion (GO:0001954)	9/1187	34/18641	0.000205073	0.00326082	0.00245312	JUP/LIMS1/THY1/UTRN/PLEKHA2/KDR/PTPRJ/PTK2B/CSF1	9
UpInBrd9	phosphatidylinositol-mediated signaling (GO:0048015)	phosphatidylinositol-mediated signaling (GO:0048015)	12/1187	57/18641	0.000205136	0.00326082	0.00245312	NYAP1/PTAFR/PIK3CB/OGT/PIK3CG/IGF1/GAB2/PDGFRB/PDGFRA/IGF1R/TYRO3/PIK3C2B	12
UpInBrd9	Inositol phosphate metabolism	Inositol phosphate metabolism	14/1187	74/18641	0.000208006	0.0032942	0.00247823	PIK3CB/PIK3CG/PIP4K2A/PLCG2/MIOX/PLCB2/PLCB3/SYNJ1/PIK3C2B/INPP4B/INPP5D/INPP5B/INPP5K/INPP5J	14
UpInBrd9	positive regulation of multicellular organismal process (GO:0051240)	positive regulation of multicellular organismal process (GO:0051240)	27/1187	203/18641	0.000225571	0.00355919	0.00267758	RFX3/ABCA7/PDGFB/ZBTB16/SRC/NCOA3/IL15/FOXC1/ACVR1B/H2AFY2/GAS6/TGFB1I1/GCNT2/AGT/NOTCH1/FGF7/BMPR2/HDAC6/CCDC88B/INPP5K/TRPM4/ADIPOQ/FGFR2/DOCK5/AXIN2/TGFBR1/TGFBR2	27
UpInBrd9	cellular response to reactive oxygen species (GO:0034614)	cellular response to reactive oxygen species (GO:0034614)	13/1187	66/18641	0.000228684	0.0035871	0.00269858	NCF1/FOXO1/MAP3K5/PDGFRA/DPEP1/IL6/TNFAIP3/CYP1B1/HDAC6/TRPM2/PXN/FER/PKD2	13
UpInBrd9	Circadian entrainment	Circadian entrainment	17/1187	102/18641	0.000230695	0.0035871	0.00269858	PRKACB/KCNJ5/PER1/GNAQ/GNB5/ADCY5/ADCY9/PRKCB/PRKCA/PLCB2/PLCB3/ITPR3/PRKG1/RYR1/CAMK2B/RPS6KA5/CAMK2G	17
UpInBrd9	Fc gamma R-mediated phagocytosis	Fc gamma R-mediated phagocytosis	17/1187	102/18641	0.000230695	0.0035871	0.00269858	LYN/NCF1/PIK3CB/MYO10/PLA2G4A/GAB2/PTPRC/SYK/ASAP2/PLD1/PRKCB/PRKCA/PLCG2/GSN/VASP/INPP5D/HCK	17
UpInBrd9	Th1 and Th2 cell differentiation	Th1 and Th2 cell differentiation	17/1187	102/18641	0.000230695	0.0035871	0.00269858	JAG2/STAT4/JAK1/JAK2/IL12RB1/IL2RB/MAPK12/IL2RG/TBX21/IL4/CD4/PRKCQ/NFATC2/NFATC1/NOTCH3/NOTCH1/NOTCH2	17
UpInBrd9	regulatory region DNA binding (GO:0000975)	regulatory region DNA binding (GO:0000975)	29/1187	225/18641	0.000232733	0.00360358	0.00271098	RFX3/KLF11/MEF2A/MEF2C/STAT3/KMT2A/KMT2D/GLIS2/ARRB1/SMARCA2/ELMSAN1/RCOR2/IKZF2/IKZF3/HIVEP2/HIVEP3/FOXC1/RXRA/TBX21/TCF7/MYB/H2AFY2/MYBL1/CALCOCO1/HDAC5/CEBPA/RUNX1/BASP1/TCF7L1	29
UpInBrd9	Ras signaling pathway	Ras signaling pathway	31/1187	247/18641	0.00023344	0.00360358	0.00271098	PLA2G3/PDGFB/PRKACB/KSR1/PIK3CB/FLT4/KDR/PLA2G4A/IGF1/GAB2/RAP1B/PDGFRB/PDGFRA/GNB5/ETS1/IGF1R/PLD1/KRAS/PRKCB/PRKCA/KITL/PLCG2/RASAL3/CSF1/BCL2L1/FGF7/ANGPT1/PTPN11/HGF/FGFR2/STK4	31
UpInBrd9	purine ribonucleoside triphosphate binding (GO:0035639)	purine ribonucleoside triphosphate binding (GO:0035639)	44/1187	397/18641	0.000242392	0.00372831	0.00280481	ABCA2/PRKACB/TAOK1/ARL8A/MAP3K5/LRRK2/MYO1F/RAB27B/NCOA3/RANBP17/RAP2A/ARHGEF5/RAP1B/MYO9B/STK17B/DIRAS2/MINK1/GEM/GNAZ/IRAK3/MKNK1/RND3/ACVR1B/RND1/HSPA1A/DMPK/PYGL/TUBA8/CDC42BPB/SIK3/NLK/RHOF/RHOC/RHOQ/MAP4K2/RYR1/MAP4K4/ATP1B1/ATP1A3/SEPT6/TGFBR1/MYH9/STK4/RPS6KA5	44
UpInBrd9	negative regulation of signaling (GO:0023057)	negative regulation of signaling (GO:0023057)	15/1187	84/18641	0.000244006	0.00373487	0.00280975	UBASH3B/MERTK/TIE1/EPHB6/FLT4/EPHA7/KDR/DDR2/PDGFRB/PDGFRA/IGF1R/TYRO3/ADIPOQ/AXL/FGFR2	15
UpInBrd9	regulation of MAPK cascade (GO:0043408)	regulation of MAPK cascade (GO:0043408)	27/1187	204/18641	0.000244566	0.00373487	0.00280975	PDGFB/LYN/DUSP3/KSR1/MERTK/TNFRSF25/KCTD11/EPHB6/FLT4/EPHA7/KDR/IGF1/DDR2/SYK/PDGFRB/PDGFRA/IGF1R/CAV2/BMP6/IL6/CD4/F2R/CYR61/TYRO3/CEACAM1/AXL/FGFR2	27
UpInBrd9	negative regulation of intracellular signal transduction (GO:1902532)	negative regulation of intracellular signal transduction (GO:1902532)	23/1187	162/18641	0.000247257	0.00376253	0.00283056	NLRX1/SLA2/LYN/DUSP3/SLC9A3R1/RORA/SRC/ARRB2/PTPRJ/PER1/ADGRG3/ZMYND11/TNFAIP3/PLEK/RIOK3/BCL2L1/NLRC3/FNIP1/INPP5K/ADIPOQ/ARHGAP25/TMEM127/PDE3B	23
UpInBrd9	Lipid and atherosclerosis	Lipid and atherosclerosis	28/1187	215/18641	0.000248795	0.00377251	0.00283807	LYN/STAT3/JAK2/NCF1/MAP3K5/NCF4/APAF1/PIK3CB/SRC/CCL5/CCL3/MAPK12/ICAM1/ARHGEF1/RAP1B/RXRA/CYBB/IL6/KRAS/HSPA1A/PRKCA/NFATC2/NFATC1/PLCB2/PLCB3/BCL2L1/CAMK2B/CAMK2G	28
UpInBrd9	phospholipase C activity (GO:0004629)	phospholipase C activity (GO:0004629)	8/1187	28/18641	0.00026036	0.00392007	0.00294908	CCL5/CCR1/CCR5/PLCG2/PLCB2/PLCB3/CHRM1/F2RL2	8
UpInBrd9	release of sequestered calcium ion into cytosol (GO:0051209)	release of sequestered calcium ion into cytosol (GO:0051209)	8/1187	28/18641	0.00026036	0.00392007	0.00294908	PTPRC/PLCG2/F2R/ITPR2/ITPR3/TRPM2/RYR1/PKD2	8
UpInBrd9	Endocytosis	Endocytosis	35/1187	295/18641	0.000287086	0.00430729	0.00324038	ZFYVE16/VPS37B/ZFYVE27/ACAP3/ACAP2/ACAP1/IL2RB/SRC/ARRB2/ARRB1/IL2RG/RAB11FIP4/IQSEC1/CCR5/PDGFRA/ASAP2/KIF5B/H2-Q10/IGF1R/ARFGEF1/CAV2/PLD1/HSPA1A/MVB12B/EHD3/WIPF1/CXCR4/FGFR2/SMURF1/ARAP3/ARAP1/TGFBR1/TGFBR2/AGAP2/H2-T24	35
UpInBrd9	RNA polymerase II regulatory region sequence-specific DNA binding (GO:0000977)	RNA polymerase II regulatory region sequence-specific DNA binding (GO:0000977)	49/1187	461/18641	0.000299398	0.0044481	0.00334632	RFX3/RFX1/KLF10/PBX1/GATA2/LITAF/MEF2A/MEF2C/STAT3/PPARD/ZBTB16/VEZF1/RORA/FOXJ2/SATB1/E2F8/ZBTB4/FOXC1/NFIL3/PER1/MNT/RXRA/MXD1/LRRFIP1/ETS1/ELF4/ZMYND11/TEF/MYB/H2AFY2/MYBL1/NFATC2/NFATC1/AEBP1/NFIC/RARG/NSD1/NACC2/PHF21A/NFAT5/SKIL/KLF5/RUNX1/WBP2/CREBRF/ARID3B/MYCN/KDM6B/HLF	49
UpInBrd9	3',5'-cyclic-AMP phosphodiesterase activity (GO:0004115)	3',5'-cyclic-AMP phosphodiesterase activity (GO:0004115)	6/1187	16/18641	0.000302712	0.0044481	0.00334632	PDE1B/PDE7B/PDE3B/PDE3A/PDE4B/PDE4A	6
UpInBrd9	negative regulation of platelet activation (GO:0010544)	negative regulation of platelet activation (GO:0010544)	6/1187	16/18641	0.000302712	0.0044481	0.00334632	PDGFB/PDGFRA/CD9/SERPINE2/PRKG1/CEACAM1	6
UpInBrd9	regulation of cell junction assembly (GO:1901888)	regulation of cell junction assembly (GO:1901888)	6/1187	16/18641	0.000302712	0.0044481	0.00334632	RAPGEF2/MYO1C/RAP1B/SNAI2/RUNX1/CLDN5	6
UpInBrd9	sodium ion import (GO:0097369)	sodium ion import (GO:0097369)	6/1187	16/18641	0.000302712	0.0044481	0.00334632	SLC9A5/SLC9A6/SLC9A9/SLC9A1/SLC8A1/TRPM4	6
UpInBrd9	sodium ion import across plasma membrane (GO:0098719)	sodium ion import across plasma membrane (GO:0098719)	6/1187	16/18641	0.000302712	0.0044481	0.00334632	SLC9A5/SLC9A6/SLC9A9/SLC9A1/SLC8A1/TRPM4	6
UpInBrd9	regulation of protein phosphorylation (GO:0001932)	regulation of protein phosphorylation (GO:0001932)	32/1187	262/18641	0.000306325	0.00448578	0.00337466	LYN/SLC9A3R1/LRRK2/KCTD11/ITGB2/FLT4/ITGB3/ARRB1/FYN/EPHA7/KDR/RAP2A/RARRES2/BMP6/ILK/KRAS/CD4/GAS6/KIDINS220/SEMA4D/PLXNB2/TNIK/FAM129A/NSD1/CYR61/FNIP1/INPP5K/ADIPOQ/HGF/AXIN2/FER/STK4	32
UpInBrd9	regulation of cardiac conduction (GO:1903779)	regulation of cardiac conduction (GO:1903779)	13/1187	68/18641	0.000311653	0.00454822	0.00342163	NANOS1/NPR2/ATP2A3/DMPK/SLC8A1/AGT/STIM1/ITPR2/ITPR3/RYR1/ATP1B1/ATP1A3/ABCC9	13
UpInBrd9	tertiary granule (GO:0070820)	tertiary granule (GO:0070820)	23/1187	165/18641	0.000324223	0.00471557	0.00354753	VAMP1/PTAFR/ARL8A/DSP/ITGB2/ITGAM/NBEAL2/TMEM63A/PRG3/PTPRB/CD53/ANO6/SPTAN1/CYBB/CNN2/PLD1/PTX3/ADAM8/TRPM2/ATP6V0A1/CEACAM1/TBC1D10C/CLEC12A	23
UpInBrd9	actin filament bundle organization (GO:0061572)	actin filament bundle organization (GO:0061572)	9/1187	36/18641	0.000328023	0.00475466	0.00357694	DPYSL3/LCP1/NEDD9/RND3/RND1/ADD1/PLS1/RHOF/RHOC	9
UpInBrd9	azurophil granule (GO:0042582)	azurophil granule (GO:0042582)	22/1187	155/18641	0.000335284	0.0048435	0.00364377	C3AR1/PADI2/ARL8A/STX3/CPNE3/ARSB/RAP1B/CAP1/DYNC1H1/CD68/UNC13D/TOLLIP/GNS/SLCO4C1/PYGB/RAB37/RAB3D/RAB44/CKAP4/MAN2B1/TMEM30A/ANXA11	22
UpInBrd9	regulation of actin polymerization or depolymerization (GO:0008064)	regulation of actin polymerization or depolymerization (GO:0008064)	8/1187	29/18641	0.000339634	0.00484738	0.00364669	CXCL12/SSH3/SSH2/HCLS1/PLEKHG2/WDR1/FCHSD1/ARHGAP18	8
UpInBrd9	cell junction assembly (GO:0034329)	cell junction assembly (GO:0034329)	12/1187	60/18641	0.000340155	0.00484738	0.00364669	LIMS1/FLNA/ITGA6/OPHN1/VCL/ILK/CDH5/CDH1/TLN1/VASP/CDH11/CLDN5	12
UpInBrd9	cell morphogenesis (GO:0000902)	cell morphogenesis (GO:0000902)	12/1187	60/18641	0.000340155	0.00484738	0.00364669	FRYL/FRY/NCOA3/CAP2/CAP1/ADAM8/CLU/CDH5/CDH1/NCKAP1/CDH11/STK4	12
UpInBrd9	neuron development (GO:0048666)	neuron development (GO:0048666)	21/1187	145/18641	0.000343514	0.00484738	0.00364669	L1CAM/MICALL1/LYN/RAPGEF2/MEF2C/FRYL/ZFYVE27/SKI/FRY/STX3/UNC5A/OPHN1/IL6/ATP8A2/SKIL/RUNX1/GPM6A/GBA2/MAP4/LRP12/CDH11	21
UpInBrd9	inositol trisphosphate phosphatase activity (GO:0046030)	inositol trisphosphate phosphatase activity (GO:0046030)	5/1187	11/18641	0.000346889	0.00484738	0.00364669	SYNJ1/INPP4B/INPP5B/INPP5K/INPP5J	5
UpInBrd9	positive regulation of bone remodeling (GO:0046852)	positive regulation of bone remodeling (GO:0046852)	5/1187	11/18641	0.000346889	0.00484738	0.00364669	SPP1/SYK/PRKCA/PLEKHM1/ADAM8	5
UpInBrd9	positive regulation of bone resorption (GO:0045780)	positive regulation of bone resorption (GO:0045780)	5/1187	11/18641	0.000346889	0.00484738	0.00364669	SPP1/SYK/PRKCA/PLEKHM1/ADAM8	5
UpInBrd9	positive regulation of smooth muscle cell migration (GO:0014911)	positive regulation of smooth muscle cell migration (GO:0014911)	5/1187	11/18641	0.000346889	0.00484738	0.00364669	PDGFB/CCL5/IGF1/PDGFRB/DOCK5	5
UpInBrd9	regulation of dendritic cell apoptotic process (GO:2000668)	regulation of dendritic cell apoptotic process (GO:2000668)	5/1187	11/18641	0.000346889	0.00484738	0.00364669	LYN/RAPGEF2/CXCL12/GAS6/AXL	5
UpInBrd9	vinculin binding (GO:0017166)	vinculin binding (GO:0017166)	5/1187	11/18641	0.000346889	0.00484738	0.00364669	UTRN/ACTN1/TLN1/SORBS3/PXN	5
UpInBrd9	endocytosis (GO:0006897)	endocytosis (GO:0006897)	32/1187	264/18641	0.000351027	0.00488922	0.00367817	SNX33/MICALL1/HSPG2/MYO6/MERTK/ADORA2A/LRRK2/SORL1/MYO1E/HIP1R/RIN3/RINL/NCOA3/CTTN/CLN3/ANXA1/GAS6/DENND1C/DENND1B/PECAM1/APOBR/TYRO3/WIPF1/SPARC/RHOQ/STAB1/STAB2/ARHGAP27/AXL/LRP12/ANXA11/COLEC12	32
UpInBrd9	positive regulation of actin filament polymerization (GO:0030838)	positive regulation of actin filament polymerization (GO:0030838)	11/1187	52/18641	0.000358128	0.00495584	0.00372829	CDC42EP1/NCOA3/CTTN/PTK2B/GSN/WIPF1/NCKAP1/VASP/HCK/FER/ALOX15	11
UpInBrd9	SH3/SH2 adaptor activity (GO:0005070)	SH3/SH2 adaptor activity (GO:0005070)	11/1187	52/18641	0.000358128	0.00495584	0.00372829	ITSN2/SLA2/ARHGAP6/ARHGAP4/SH2D3C/SRC/PAG1/LASP1/CHN2/GRAP2/PTPN11	11
UpInBrd9	peptidyl-threonine phosphorylation (GO:0018107)	peptidyl-threonine phosphorylation (GO:0018107)	13/1187	69/18641	0.000361954	0.00499264	0.00375597	LRRK2/CAMKK1/ACVR1B/PRKD2/HIPK2/HIPK3/MAP3K12/NLK/CAMK1/TGFBR1/TGFBR2/CAMK2B/CAMK2G	13
UpInBrd9	positive regulation of cytoskeleton organization (GO:0051495)	positive regulation of cytoskeleton organization (GO:0051495)	14/1187	78/18641	0.000368189	0.00506231	0.00380838	CDC42EP1/NCOA3/CTTN/DYNC1H1/PLEK/PTK2B/HCLS1/WDR1/NCKAP1/VASP/SORBS3/HCK/FER/ALOX15	14
UpInBrd9	HIF-1 signaling pathway	HIF-1 signaling pathway	18/1187	116/18641	0.000381126	0.00522337	0.00392955	STAT3/PIK3CB/IGF1/EP300/CYBB/IGF1R/IL6/MKNK1/PRKCB/PRKCA/HMOX1/PLCG2/LDHC/ANGPT1/TRF/HK2/CAMK2B/CAMK2G	18
UpInBrd9	Kaposi sarcoma-associated herpesvirus infection	Kaposi sarcoma-associated herpesvirus infection	30/1187	243/18641	0.000387757	0.00529728	0.00398515	PDGFB/LYN/STAT3/JAK1/JAK2/PIK3CB/SRC/PIK3CG/MAPK12/ICAM1/CCR1/CCR5/CCR3/SYK/EP300/TCF7/GNB5/H2-Q10/IL6/KRAS/PLCG2/NFATC2/NFATC1/CD200R1/ITPR2/ITPR3/FADD/HCK/TCF7L1/H2-T24	30
UpInBrd9	positive regulation of macromolecule metabolic process (GO:0010604)	positive regulation of macromolecule metabolic process (GO:0010604)	33/1187	277/18641	0.000392072	0.00533917	0.00401667	PDGFB/ZBTB7B/LIMS1/MEF2C/STAT3/PKP3/PIK3CB/ARRB2/ARRB1/CCL3/IGF1/NCOA3/CAMK2N1/DDX58/ETS1/MSN/AHI1/IL6/KRAS/HSPA1A/SEC16B/TESC/GAS6/SERPINB9/GSN/PF4/CSF1/CLU/MYOM1/CALCOCO1/ANGPT1/MYCN/TGFBR1	33
UpInBrd9	regulation of filopodium assembly (GO:0051489)	regulation of filopodium assembly (GO:0051489)	9/1187	37/18641	0.00040922	0.005555	0.00417904	DPYSL3/PPP1R16B/MYO10/FNBP1L/GPM6A/TRPM2/RHOQ/DOCK11/ARAP1	9
UpInBrd9	regulation of DNA biosynthetic process (GO:2000278)	regulation of DNA biosynthetic process (GO:2000278)	7/1187	23/18641	0.000413852	0.0056001	0.00421297	PDGFB/PDGFRB/PRKD2/BMPR2/ADIPOQ/PARP4/HGF	7
UpInBrd9	Long-term potentiation	Long-term potentiation	13/1187	70/18641	0.000418996	0.00565183	0.00425188	PRKACB/RAP1B/EP300/GNAQ/KRAS/PRKCB/PRKCA/PLCB2/PLCB3/ITPR2/ITPR3/CAMK2B/CAMK2G	13
UpInBrd9	polymeric cytoskeletal fiber (GO:0099513)	polymeric cytoskeletal fiber (GO:0099513)	28/1187	222/18641	0.000422544	0.00567109	0.00426637	AIF1L/IQGAP1/ARHGAP6/LCP1/DSP/ACTN1/KIF21B/MYO9B/CTTN/DYNC1H1/NDRG1/KIF5B/KIF3C/KIF3B/ANXA1/MAP1A/TPM4/TUBA8/KIFC3/SYNJ1/PLS1/HDAC6/WIPF1/APC/MACF1/RHOQ/HCK/SEPT9	28
UpInBrd9	FoxO signaling pathway	FoxO signaling pathway	20/1187	137/18641	0.000423423	0.00567109	0.00426637	PRKAB2/STAT3/FOXO1/FBXO32/PIK3CB/MAPK12/IGF1/EP300/IGF1R/IL6/KRAS/HOMER2/NLK/S1PR1/S1PR4/TGFBR1/TGFBR2/RBL2/AGAP2/STK4	20
UpInBrd9	plasma membrane bounded cell projection morphogenesis (GO:0120039)	plasma membrane bounded cell projection morphogenesis (GO:0120039)	11/1187	53/18641	0.000426267	0.00567109	0.00426637	NYAP1/SLC9A6/LRRK2/NCOA3/CTTN/MINK1/PLXNB1/TNIK/NCKAP1/GPM6A/MAP4K4	11
UpInBrd9	positive regulation of ossification (GO:0045778)	positive regulation of ossification (GO:0045778)	11/1187	53/18641	0.000426267	0.00567109	0.00426637	MEF2C/ZBTB16/IGF1/DDR2/ANO6/BMP6/IL6/SLC8A1/BMPR2/CYR61/HGF	11
UpInBrd9	nervous system development (GO:0007399)	nervous system development (GO:0007399)	48/1187	456/18641	0.000427836	0.00567109	0.00426637	L1CAM/ABTB2/LYN/ACHE/MEF2C/STAT3/TAOK1/JRKL/MYLIP/ZBTB16/ATN1/GBX2/NAB2/APAF1/ADORA2A/SRC/FYN/ST8SIA2/BTD/KALRN/EP300/OPHN1/CRIM1/FGF11/NAV1/AHI1/RNF103/JARID2/CSGALNACT1/BTBD6/CHRM1/PLXND1/CDH1/NOTCH2/CBLN1/NLGN2/NCKAP1/NAGLU/GPM6A/GBA2/ALDH3A2/DLG2/DLG4/FGFR2/PCDHGA4/TCF7L1/PKD2/CAMK2G	48
UpInBrd9	myeloid cell differentiation (GO:0030099)	myeloid cell differentiation (GO:0030099)	10/1187	45/18641	0.000433687	0.00567109	0.00426637	LYN/JAK2/ZBTB16/KMT2E/TET2/HCLS1/HIPK2/KAT6A/EVI2B/CEBPA	10
UpInBrd9	positive regulation of interleukin-8 production (GO:0032757)	positive regulation of interleukin-8 production (GO:0032757)	10/1187	45/18641	0.000433687	0.00567109	0.00426637	CD244/PRG3/DDX58/CD2/HSPA1A/PRKD2/F2R/FFAR2/FADD/ADIPOQ	10
UpInBrd9	regulation of smooth muscle cell proliferation (GO:0048660)	regulation of smooth muscle cell proliferation (GO:0048660)	10/1187	45/18641	0.000433687	0.00567109	0.00426637	PDGFB/CCL5/IGF1/PDGFRB/IL6/TNFAIP3/HMOX1/RBPMS2/IGFBP5/PTGIR	10
UpInBrd9	regulation of T cell activation (GO:0050863)	regulation of T cell activation (GO:0050863)	10/1187	45/18641	0.000433687	0.00567109	0.00426637	DUSP3/THY1/CCL5/PAG1/TBX21/CD2/CD4/PRKCQ/GSN/CCDC88B	10
UpInBrd9	sprouting angiogenesis (GO:0002040)	sprouting angiogenesis (GO:0002040)	10/1187	45/18641	0.000433687	0.00567109	0.00426637	FLT4/KDR/E2F7/E2F8/PTK2B/CDH5/ANGPT1/ESM1/PARVA/CCBE1	10
UpInBrd9	semaphorin-plexin signaling pathway (GO:0071526)	semaphorin-plexin signaling pathway (GO:0071526)	8/1187	30/18641	0.000437512	0.00570366	0.00429087	FLNA/SEMA4B/SEMA4D/PLXNB2/PLXNB1/PLXND1/SEMA7A/PLXNA4	8
UpInBrd9	exocytic vesicle (GO:0070382)	exocytic vesicle (GO:0070382)	6/1187	17/18641	0.000442722	0.00573709	0.00431602	DPYSL3/IGF1/UNC13D/SYTL1/SYTL4/SYTL3	6
UpInBrd9	positive regulation of neuron projection development (GO:0010976)	positive regulation of neuron projection development (GO:0010976)	16/1187	98/18641	0.00044276	0.00573709	0.00431602	DPYSL3/ITSN2/LYN/RAPGEF2/ARSB/PTK7/PTK2B/KIDINS220/PLXNB2/PLXNB1/PLXND1/PLXNA4/CAMK1/CX3CL1/SMURF1/CAMK2B	16
UpInBrd9	activation of protein kinase activity (GO:0032147)	activation of protein kinase activity (GO:0032147)	29/1187	234/18641	0.000451321	0.00583036	0.00438619	PDGFB/PRKAR2B/PRKACB/TAOK1/RICTOR/JAK2/MAP3K5/STK10/PIK3CB/ADORA2B/LRRK2/ITGB3/IGF1/MINK1/PTK2B/ADCY5/ADCY9/GAS6/KIDINS220/MADD/TNIK/F2R/ANGPT1/MAP4K2/CXCR4/MAP4K4/TGFBR1/TGFBR2/STK4	29
UpInBrd9	GTPase activity (GO:0003924)	GTPase activity (GO:0003924)	28/1187	223/18641	0.000454572	0.00585467	0.00440448	SEPT11/ARL8A/ARL4C/LRRK2/RAB27B/NCOA3/RAP2A/RAP1B/GEM/GNAQ/GNB5/GNAZ/RND3/RND1/RAB37/RAB36/RAB3D/RAB44/RAB19/RHOF/RHOC/RHOQ/RAB6B/SEPT1/SEPT5/SEPT6/SEPT9/GNA14	28
UpInBrd9	negative regulation of response to stimulus (GO:0048585)	negative regulation of response to stimulus (GO:0048585)	19/1187	128/18641	0.000472117	0.00606238	0.00456074	NLRX1/UBASH3B/LYN/COL3A1/THY1/MERTK/TIE1/EPHB6/FLT4/EPHA7/KDR/DDR2/PDGFRB/PDGFRA/IGF1R/CLU/TYRO3/AXL/FGFR2	19
UpInBrd9	regulation of endothelial cell proliferation (GO:0001936)	regulation of endothelial cell proliferation (GO:0001936)	14/1187	80/18641	0.000481707	0.0061486	0.0046256	PDGFB/PPP1R16B/FLT4/ITGB3/KDR/TNFSF12/ATOH8/CAV2/PRKCA/PRKD2/BMPR2/SPARC/VASH1/TGFBR1	14
UpInBrd9	response to calcium ion (GO:0051592)	response to calcium ion (GO:0051592)	14/1187	80/18641	0.000481707	0.0061486	0.0046256	IQGAP1/MEF2A/MEF2C/CPNE3/DPEP1/CAPN3/ADD1/STIM1/ITPR3/TRPM2/RYR1/ALOX15/ANXA11/PKD2	14
UpInBrd9	positive regulation of endothelial cell migration (GO:0010595)	positive regulation of endothelial cell migration (GO:0010595)	13/1187	71/18641	0.000483488	0.00615296	0.00462888	PDGFB/FLT4/ITGB3/KDR/ATOH8/ETS1/PTK2B/PRKCA/PRKD2/AGT/ANGPT1/BMPR2/SPARC	13
UpInBrd9	axonogenesis (GO:0007409)	axonogenesis (GO:0007409)	28/1187	224/18641	0.000488719	0.00620108	0.00466508	L1CAM/CXCL12/SLC9A6/PIK3CB/UNC5A/SRC/FYN/NTNG2/GAB2/OPHN1/SPTAN1/DOK2/KIF5B/KRAS/PRKCA/PRKCQ/GP5/MAP1A/PLXNB1/PTPN11/VASP/SPTBN1/ROBO3/CXCR4/EFNB1/FGFR2/PRELP/RPS6KA5	28
UpInBrd9	positive regulation of protein import into nucleus (GO:0042307)	positive regulation of protein import into nucleus (GO:0042307)	11/1187	54/18641	0.000504939	0.00634825	0.0047758	JUP/FLNA/RBPMS/IGF1/DDX58/BMP6/IL6/HCLS1/CDH1/F2R/TGFBR1	11
UpInBrd9	actin filament bundle assembly (GO:0051017)	actin filament bundle assembly (GO:0051017)	9/1187	38/18641	0.000506257	0.00634825	0.0047758	DPYSL3/LCP1/NEDD9/RND3/RND1/ADD1/PLS1/RHOF/RHOC	9
UpInBrd9	positive regulation of axonogenesis (GO:0050772)	positive regulation of axonogenesis (GO:0050772)	9/1187	38/18641	0.000506257	0.00634825	0.0047758	L1CAM/ZFYVE27/SEMA4D/PLXNB2/PLXNB1/PLXND1/SEMA7A/PLXNA4/MACF1	9
UpInBrd9	positive regulation of smooth muscle cell proliferation (GO:0048661)	positive regulation of smooth muscle cell proliferation (GO:0048661)	9/1187	38/18641	0.000506257	0.00634825	0.0047758	PDGFB/HTR1B/FOXJ2/CCL5/IGF1/PDGFRB/IL6/HMOX1/RBPMS2	9
UpInBrd9	negative regulation of ossification (GO:0030279)	negative regulation of ossification (GO:0030279)	10/1187	46/18641	0.000522934	0.00651915	0.00490437	MEF2C/SKI/CCL3/LRP4/CCR1/PTK2B/SEMA4D/NOTCH1/TRPM4/AXIN2	10
UpInBrd9	protein complex subunit organization (GO:0071822)	protein complex subunit organization (GO:0071822)	10/1187	46/18641	0.000522934	0.00651915	0.00490437	COL3A1/COL11A2/COL11A1/DDR2/COL5A2/COL12A1/CYP1B1/SERPINH1/LOX/TGFBR1	10
UpInBrd9	peptidyl-threonine modification (GO:0018210)	peptidyl-threonine modification (GO:0018210)	15/1187	90/18641	0.000527642	0.00655871	0.00493413	LRRK2/CAMKK1/GALNT6/GALNT2/ACVR1B/PRKD2/HIPK2/HIPK3/MAP3K12/NLK/CAMK1/TGFBR1/TGFBR2/CAMK2B/CAMK2G	15
UpInBrd9	regulation of actin filament-based process (GO:0032970)	regulation of actin filament-based process (GO:0032970)	12/1187	63/18641	0.000543777	0.00673968	0.00507028	TAOK1/RICTOR/HIP1R/ARHGEF5/PDGFRB/CNN2/RND3/RND1/RHOF/RHOC/RHOQ/ARHGAP18	12
UpInBrd9	cellular response to drug (GO:0035690)	cellular response to drug (GO:0035690)	8/1187	31/18641	0.000557091	0.00680701	0.00512093	MEF2C/HTR1B/PPM1E/RAP2A/DPEP1/GAS6/ADIPOQ/PDE4B	8
UpInBrd9	regulation of ARF protein signal transduction (GO:0032012)	regulation of ARF protein signal transduction (GO:0032012)	8/1187	31/18641	0.000557091	0.00680701	0.00512093	APPL1/ACAP3/ACAP2/ACAP1/ASAP2/ARAP3/ARAP1/AGAP2	8
UpInBrd9	nucleoside-triphosphatase activity (GO:0017111)	nucleoside-triphosphatase activity (GO:0017111)	45/1187	425/18641	0.000563077	0.00680701	0.00512093	ABCA2/ABCA7/MYO6/CARNS1/SEPT11/ARL8A/ARL4C/LRRK2/MYO10/MYO1E/RAB27B/KIF21B/NCOA3/RAP2A/RAP1B/MYO9B/KIF5B/GEM/GNAQ/GNB5/GNAZ/KIF3C/KIF3B/CHD3/RND3/RND1/HSPA1A/RAB37/RAB36/KIFC3/RAB3D/RAB44/RAB19/MACF1/RHOF/RHOC/RHOQ/RAB6B/ATP1B1/SEPT1/SEPT5/SEPT6/MYH9/SEPT9/GNA14	45
UpInBrd9	angiotensin maturation (GO:0002003)	angiotensin maturation (GO:0002003)	5/1187	12/18641	0.000563537	0.00680701	0.00512093	CPA3/KCTD11/MME/ACE/AGT	5
UpInBrd9	cellular response to interleukin-2 (GO:0071352)	cellular response to interleukin-2 (GO:0071352)	5/1187	12/18641	0.000563537	0.00680701	0.00512093	JAK1/IL2RB/IL2RG/SYK/PTK2B	5
UpInBrd9	interleukin-2-mediated signaling pathway (GO:0038110)	interleukin-2-mediated signaling pathway (GO:0038110)	5/1187	12/18641	0.000563537	0.00680701	0.00512093	JAK1/IL2RB/IL2RG/SYK/PTK2B	5
UpInBrd9	interleukin-35-mediated signaling pathway (GO:0070757)	interleukin-35-mediated signaling pathway (GO:0070757)	5/1187	12/18641	0.000563537	0.00680701	0.00512093	STAT3/STAT4/JAK1/JAK2/IL27RA	5
UpInBrd9	platelet-derived growth factor binding (GO:0048407)	platelet-derived growth factor binding (GO:0048407)	5/1187	12/18641	0.000563537	0.00680701	0.00512093	PDGFB/COL3A1/PDGFRB/PDGFRA/COL6A1	5
UpInBrd9	regulation of myeloid leukocyte mediated immunity (GO:0002886)	regulation of myeloid leukocyte mediated immunity (GO:0002886)	5/1187	12/18641	0.000563537	0.00680701	0.00512093	LYN/STYK1/SYK/UNC13D/FER	5
UpInBrd9	regulation of cytokine-mediated signaling pathway (GO:0001959)	regulation of cytokine-mediated signaling pathway (GO:0001959)	15/1187	91/18641	0.000595273	0.00713125	0.00536485	RNASEL/JAK1/JAK2/PTPRC/SOCS3/SYK/TNFAIP3/IRAK3/CYLD/GAS6/HIPK1/MADD/PTPN11/RUNX1/AXL	15
UpInBrd9	iron ion binding (GO:0005506)	iron ion binding (GO:0005506)	11/1187	55/18641	0.000595382	0.00713125	0.00536485	KDM7A/ACP5/ALOX5/MIOX/TET3/TET2/TET1/PHF8/HIF1AN/ALOX15/HEPH	11
UpInBrd9	positive regulation of immune response (GO:0050778)	positive regulation of immune response (GO:0050778)	11/1187	55/18641	0.000595382	0.00713125	0.00536485	IL12RB1/CD226/ITGB2/ITGAM/CCL5/PTPRC/MYB/RIOK3/ADAM8/FFAR2/FADD	11
UpInBrd9	cytoplasmic vesicle (GO:0031410)	cytoplasmic vesicle (GO:0031410)	27/1187	216/18641	0.000610681	0.00729406	0.00548733	SNX33/ABCA2/RAPGEF2/MYO6/LRRK2/BICD1/DST/ARRB2/ARRB1/RIN3/RAB11FIP4/ADGRF5/CAV2/PLD1/MARVELD2/RND3/RND1/FNBP1L/SLC39A2/RAB3D/PLEKHG5/RUSC2/RHOF/RHOC/RHOQ/CXCR4/TMEM123	27
UpInBrd9	regulation of I-kappaB kinase/NF-kappaB signaling (GO:0043122)	regulation of I-kappaB kinase/NF-kappaB signaling (GO:0043122)	26/1187	205/18641	0.000612623	0.00729687	0.00548945	NLRX1/LITAF/FLNA/RORA/PIM2/TRIM62/TNFRSF19/CXXC5/PER1/AKAP13/CAPN3/ZMYND11/TNFAIP3/CD4/PRKCB/HMOX1/RIOK3/F2R/CFLAR/NLRC3/PLEKHG5/RHOC/CC2D1A/FADD/ADIPOQ/ZDHHC17	26
UpInBrd9	regulation of cellular component organization (GO:0051128)	regulation of cellular component organization (GO:0051128)	20/1187	141/18641	0.000617674	0.00733659	0.00551933	ZFYVE16/TMC8/RAPGEF2/CISH/BMP2K/AAK1/HIP1R/RAP1B/OPHN1/IRAK3/PRKCQ/STON2/GSN/SEMA4D/AGT/PTPN11/SPARC/CEACAM1/ZMYM5/HIP1	20
UpInBrd9	positive regulation of ion transport (GO:0043270)	positive regulation of ion transport (GO:0043270)	10/1187	47/18641	0.000626867	0.00741367	0.00557732	MYLK/CCL5/CCL3/CCR1/ANO6/KIF5B/STIM2/CHRM1/TRPC6/F2R	10
UpInBrd9	chemokine binding (GO:0019956)	chemokine binding (GO:0019956)	6/1187	18/18641	0.000628492	0.00741367	0.00557732	ITGB3/ITGAV/CCR1/CCR5/CCR3/CXCR4	6
UpInBrd9	regulation of proteolysis (GO:0030162)	regulation of proteolysis (GO:0030162)	12/1187	64/18641	0.000631098	0.00741367	0.00557732	ABTB2/OGT/CAMK2N1/PERP/CAPN3/CLN3/SERPINE2/BTBD6/KNG1/HDAC6/GSAP/FADD	12
UpInBrd9	small GTPase binding (GO:0031267)	small GTPase binding (GO:0031267)	12/1187	64/18641	0.000631098	0.00741367	0.00557732	APPL1/ACAP3/ACAP2/ACAP1/FLNA/SORL1/RAB11FIP4/ASAP2/FGD3/ARAP3/ARAP1/AGAP2	12
UpInBrd9	Rab GTPase binding (GO:0017137)	Rab GTPase binding (GO:0017137)	19/1187	131/18641	0.000633084	0.00741662	0.00557953	MICALL1/DMXL2/BICD1/RIN3/TBC1D9B/RAB11FIP4/RGP1/TBC1D2B/NDRG1/TBC1D4/TBC1D8/UNC13D/UNC13B/DENND1C/DENND1B/STXBP5/RUSC2/TBC1D10C/TMEM127	19
UpInBrd9	cellular response to insulin stimulus (GO:0032869)	cellular response to insulin stimulus (GO:0032869)	17/1187	111/18641	0.000638822	0.0074634	0.00561473	APPL1/FOXO1/IGF1R/CAV2/TBC1D4/CPEB2/HDAC5/APC/SOGA1/INPP5K/ATP6V0A1/ATP6V0A2/RHOQ/CEACAM1/ADIPOQ/FER/PDE3B	17
UpInBrd9	phosphate-containing compound metabolic process (GO:0006796)	phosphate-containing compound metabolic process (GO:0006796)	24/1187	184/18641	0.000652658	0.00760427	0.0057207	PLA2G3/DUSP3/STAT3/PIK3CB/LRRK2/PIK3CG/EPHA7/PLA2G4A/PTPRC/PTPRB/TOLLIP/PIP4K2A/PLCG2/MIOX/MOCOS/PLCB2/PLCB3/SYNJ1/INPP4B/INPP5D/INPP5B/INPP5K/INPP5J/LPL	24
UpInBrd9	sarcoplasm (GO:0016528)	sarcoplasm (GO:0016528)	8/1187	32/18641	0.000701762	0.00815417	0.00613439	NANOS1/PLEC/ATP2A3/GSN/ITPR2/ITPR3/SYNE2/RYR1	8
UpInBrd9	negative regulation of endothelial cell apoptotic process (GO:2000352)	negative regulation of endothelial cell apoptotic process (GO:2000352)	7/1187	25/18641	0.000725388	0.00838313	0.00630665	GATA2/KDR/ICAM1/IL4/TNFAIP3/GAS6/ANGPT1	7
UpInBrd9	receptor clustering (GO:0043113)	receptor clustering (GO:0043113)	7/1187	25/18641	0.000725388	0.00838313	0.00630665	THY1/FLNA/ITGB2/ITGAL/LRP4/DLG2/DLG4	7
UpInBrd9	Amoebiasis	Amoebiasis	18/1187	123/18641	0.000781041	0.00900197	0.0067722	PRKACB/COL3A1/PIK3CB/ITGB2/ITGAM/ACTN1/GNAQ/VCL/IL6/LAMC1/LAMA5/PRKCB/PRKCA/SERPINB9/PLCB2/PLCB3/IL1R1/GNA14	18
UpInBrd9	cAMP signaling pathway	cAMP signaling pathway	27/1187	220/18641	0.000811007	0.00932222	0.00701312	PRKACB/SLC9A1/HTR1B/PIK3CB/ADORA2A/GABBR1/RAP1B/EP300/PLD1/ATP2A3/ADCY5/ADCY9/NFATC1/CHRM1/F2R/CNGA1/FFAR2/PTGER3/ATP1B1/ATP1A3/ARAP3/PDE3B/PDE3A/PDE4B/PDE4A/CAMK2B/CAMK2G	27
UpInBrd9	caveola (GO:0005901)	caveola (GO:0005901)	11/1187	57/18641	0.000817011	0.00936605	0.0070461	JAK2/SRC/LRP4/CAV2/CLN3/CDH1/F2R/BMPR2/HDAC6/HCK/TGFBR2	11
UpInBrd9	positive regulation of cytosolic calcium ion concentration (GO:0007204)	positive regulation of cytosolic calcium ion concentration (GO:0007204)	19/1187	134/18641	0.0008393	0.00959584	0.00721897	C3AR1/P2RY10/CCR1/CCR5/CCR3/PDGFRA/ADCY5/SLC8A1/F2R/ITPR3/KNG1/TRPM4/F2RL2/F2RL3/PTGER3/CXCR4/S1PR4/DLG4/PTGIR	19
UpInBrd9	filopodium membrane (GO:0031527)	filopodium membrane (GO:0031527)	5/1187	13/18641	0.000867889	0.0098177	0.00738588	UTRN/ITGB3/ITGAV/SYNE2/TBC1D10C	5
UpInBrd9	negative regulation of leukocyte apoptotic process (GO:2000107)	negative regulation of leukocyte apoptotic process (GO:2000107)	5/1187	13/18641	0.000867889	0.0098177	0.00738588	CXCL12/MERTK/GAS6/HCLS1/AXL	5
UpInBrd9	regulation of angiotensin levels in blood (GO:0002002)	regulation of angiotensin levels in blood (GO:0002002)	5/1187	13/18641	0.000867889	0.0098177	0.00738588	CPA3/KCTD11/MME/ACE/AGT	5
UpInBrd9	regulation of mononuclear cell migration (GO:0071675)	regulation of mononuclear cell migration (GO:0071675)	5/1187	13/18641	0.000867889	0.0098177	0.00738588	LYN/CCL5/RARRES2/CMKLR1/CSF1	5
UpInBrd9	negative regulation of BMP signaling pathway (GO:0030514)	negative regulation of BMP signaling pathway (GO:0030514)	8/1187	33/18641	0.000875208	0.0098484	0.00740897	FSTL3/SKI/FBN1/RBPMS2/HIPK2/NOTCH1/SKIL/SMURF1	8
UpInBrd9	regulation of cell-cell adhesion (GO:0022407)	regulation of cell-cell adhesion (GO:0022407)	8/1187	33/18641	0.000875208	0.0098484	0.00740897	FERMT3/FSTL3/SRC/EPHA7/MINK1/ADAM8/CDH1/CEACAM1	8
UpInBrd9	heterotypic cell-cell adhesion (GO:0034113)	heterotypic cell-cell adhesion (GO:0034113)	7/1187	26/18641	0.000938594	0.0104789	0.00788332	JUP/DSP/ITGB2/ITGB3/ITGAV/CD2/PARVA	7
UpInBrd9	inorganic cation import across plasma membrane (GO:0098659)	inorganic cation import across plasma membrane (GO:0098659)	7/1187	26/18641	0.000938594	0.0104789	0.00788332	SLC9A5/SLC9A6/SLC9A9/SLC9A1/SLC8A1/TRPM2/TRPM4	7
UpInBrd9	regulation of vascular smooth muscle cell proliferation (GO:1904705)	regulation of vascular smooth muscle cell proliferation (GO:1904705)	7/1187	26/18641	0.000938594	0.0104789	0.00788332	PDGFB/MEF2C/HTR1B/FOXJ2/IGF1/PRKG1/ADIPOQ	7
UpInBrd9	Shigellosis	Shigellosis	29/1187	246/18641	0.00101346	0.0112853	0.00848992	FNBP1/FOXO1/PIK3CB/SRC/CCL5/ACTN1/MAPK12/CTTN/CAPN1/CAPN2/VCL/ILK/FNBP1L/PRKCQ/PLCG2/HCLS1/PLCB2/PLCB3/BCL2L1/ITPR2/ITPR3/IL1R1/TLN1/TECPR1/MYL12B/ELMO2/PXN/HK2/RPS6KA5	29
UpInBrd9	regulation of heart contraction (GO:0008016)	regulation of heart contraction (GO:0008016)	15/1187	96/18641	0.00105493	0.0117166	0.0088144	NANOS1/ADORA3/CELF2/NPR2/ATP2A3/DMPK/SLC8A1/AGT/STIM1/ITPR2/ITPR3/RYR1/ATP1B1/ATP1A3/ABCC9	15
UpInBrd9	GTPase binding (GO:0051020)	GTPase binding (GO:0051020)	13/1187	77/18641	0.0010733	0.0118897	0.00894463	APPL1/ACAP3/ACAP2/ACAP1/FLNA/LCP1/ASAP2/FNBP1L/FGD3/SPTBN1/ARAP3/ARAP1/AGAP2	13
UpInBrd9	activation of MAPKK activity (GO:0000186)	activation of MAPKK activity (GO:0000186)	8/1187	34/18641	0.0010814	0.0119369	0.00898017	TAOK1/MAP3K5/LRRK2/KIDINS220/TNIK/F2R/TGFBR1/STK4	8
UpInBrd9	Adrenergic signaling in cardiomyocytes	Adrenergic signaling in cardiomyocytes	21/1187	158/18641	0.00108314	0.0119369	0.00898017	CACNA2D4/PRKACB/SLC9A1/PIK3CG/MAPK12/GNAQ/ATP2A3/ADCY5/ADCY9/PRKCA/PLCB2/PLCB3/SLC8A1/TPM4/AGT/ATP1B1/ATP1A3/PPP2R3A/CAMK2B/RPS6KA5/CAMK2G	21
UpInBrd9	azurophil granule membrane (GO:0035577)	azurophil granule membrane (GO:0035577)	11/1187	59/18641	0.00110299	0.0120623	0.0090745	C3AR1/ARL8A/CPNE3/RAP1B/CD68/SLCO4C1/RAB37/RAB3D/RAB44/CKAP4/TMEM30A	11
UpInBrd9	Inflammatory bowel disease (IBD)	Inflammatory bowel disease (IBD)	11/1187	59/18641	0.00110299	0.0120623	0.0090745	STAT3/STAT4/IL12RB1/RORA/IL2RG/IL18R1/TBX21/IL4/IL6/NFATC1/IL18RAP	11
UpInBrd9	VEGF signaling pathway	VEGF signaling pathway	11/1187	59/18641	0.00110299	0.0120623	0.0090745	PIK3CB/SRC/MAPK12/KDR/PLA2G4A/KRAS/PRKCB/PRKCA/PLCG2/NFATC2/PXN	11
UpInBrd9	Bacterial invasion of epithelial cells	Bacterial invasion of epithelial cells	14/1187	87/18641	0.0011412	0.0124195	0.00934321	SEPT11/PIK3CB/SRC/CTTN/VCL/CAV2/ILK/HCLS1/CDH1/ELMO2/PXN/SEPT1/SEPT6/SEPT9	14
UpInBrd9	Hematopoietic cell lineage	Hematopoietic cell lineage	18/1187	127/18641	0.00114145	0.0124195	0.00934321	ITGA6/ITGB3/ITGAM/CD37/MME/IL4/IL6/CD2/CD4/CD9/KITL/GP5/CSF1/ITGA2B/IL5RA/IL1R1/GP1BB/GP1BA	18
UpInBrd9	endothelial cell development (GO:0001885)	endothelial cell development (GO:0001885)	6/1187	20/18641	0.00117561	0.0126942	0.00954989	RAPGEF2/PPP1R16B/ICAM1/RAP1B/MSN/MARVELD2	6
UpInBrd9	positive regulation of adherens junction organization (GO:1903393)	positive regulation of adherens junction organization (GO:1903393)	6/1187	20/18641	0.00117561	0.0126942	0.00954989	LIMS1/THY1/KDR/PTPRJ/ADD1/PTPN23	6
UpInBrd9	purine ribonucleotide catabolic process (GO:0009154)	purine ribonucleotide catabolic process (GO:0009154)	6/1187	20/18641	0.00117561	0.0126942	0.00954989	PDE1B/PDE3B/PDE3A/PDE4B/PDE4A/PDE5A	6
UpInBrd9	regulation of T cell receptor signaling pathway (GO:0050856)	regulation of T cell receptor signaling pathway (GO:0050856)	7/1187	27/18641	0.00119819	0.0129055	0.00970881	DUSP3/THY1/CD226/TESPA1/PTPRJ/PRKD2/CEACAM1	7
UpInBrd9	regulation of cytosolic calcium ion concentration (GO:0051480)	regulation of cytosolic calcium ion concentration (GO:0051480)	19/1187	138/18641	0.00120198	0.0129138	0.00971504	C3AR1/CCR1/CCR5/CCR3/PDGFRA/CLN3/ADCY5/SLC8A1/TRPC6/F2R/ITPR3/KNG1/TRPM4/RYR1/PTGER3/CXCR4/S1PR4/DLG4/PTGIR	19
UpInBrd9	Glioma	Glioma	13/1187	78/18641	0.00121432	0.0130136	0.00979016	PDGFB/PIK3CB/IGF1/PDGFRB/PDGFRA/IGF1R/KRAS/PRKCB/PRKCA/PLCG2/CAMK1/CAMK2B/CAMK2G	13
UpInBrd9	regulation of blood vessel endothelial cell migration (GO:0043535)	regulation of blood vessel endothelial cell migration (GO:0043535)	10/1187	51/18641	0.00122733	0.0130875	0.00984573	PDGFB/JUP/MECP2/MEF2C/KDR/ETS1/PRKCA/PRKD2/ANGPT1/VASH1	10
UpInBrd9	transcriptional activator activity, RNA polymerase II transcription factor binding (GO:0001190)	transcriptional activator activity, RNA polymerase II transcription factor binding (GO:0001190)	10/1187	51/18641	0.00122733	0.0130875	0.00984573	MEF2A/SMARCA2/MED12L/NCOA1/MKL1/MKL2/HIPK2/NOTCH1/WBP2/KDM6B	10
UpInBrd9	mitotic cytokinesis (GO:0000281)	mitotic cytokinesis (GO:0000281)	11/1187	60/18641	0.00127423	0.0134438	0.0101138	SNX33/SEPT11/SON/CUL7/APC/RHOC/SPTBN1/SEPT1/SEPT5/SEPT6/SEPT9	11
UpInBrd9	Insulin secretion	Insulin secretion	14/1187	88/18641	0.00127919	0.0134438	0.0101138	PRKACB/GNAQ/ADCY5/ADCY9/PRKCB/PRKCA/PLCB2/PLCB3/ITPR3/TRPM4/ATP1B1/ATP1A3/CAMK2B/CAMK2G	14
UpInBrd9	insulin-like growth factor I binding (GO:0031994)	insulin-like growth factor I binding (GO:0031994)	5/1187	14/18641	0.00127961	0.0134438	0.0101138	ITGA6/ITGB3/ITGAV/IGF1R/IGFBP5	5
UpInBrd9	leukocyte differentiation (GO:0002521)	leukocyte differentiation (GO:0002521)	5/1187	14/18641	0.00127961	0.0134438	0.0101138	LYN/IL4/GAS6/TRPM2/AXL	5
UpInBrd9	phosphatidylinositol phosphate 5-phosphatase activity (GO:0034595)	phosphatidylinositol phosphate 5-phosphatase activity (GO:0034595)	5/1187	14/18641	0.00127961	0.0134438	0.0101138	SYNJ1/INPP5D/INPP5B/INPP5K/INPP5J	5
UpInBrd9	regulation of leukocyte migration (GO:0002685)	regulation of leukocyte migration (GO:0002685)	5/1187	14/18641	0.00127961	0.0134438	0.0101138	STK10/TNFRSF18/MSN/HMOX1/ANXA1	5
UpInBrd9	positive regulation of epithelial cell proliferation (GO:0050679)	positive regulation of epithelial cell proliferation (GO:0050679)	16/1187	108/18641	0.00130933	0.0137076	0.0103122	PDGFB/PPP1R16B/FLT4/ITGB3/KDR/IGF1/TNFSF12/TGM1/BMP6/LAMC1/PRKCA/PRKD2/FGF7/BMPR2/FGFR2/TGFBR1	16
UpInBrd9	response to cytokine (GO:0034097)	response to cytokine (GO:0034097)	19/1187	139/18641	0.00131113	0.0137076	0.0103122	DPYSL3/COL3A1/STAT3/JAK2/CD274/SRC/IL18R1/MME/AFF3/IRAK3/PRKCA/TIMP3/HCLS1/BCL2L1/PTPN11/PTPN23/IL1R1/ADIPOQ/CXCR4	19
UpInBrd9	regulation of insulin receptor signaling pathway (GO:0046626)	regulation of insulin receptor signaling pathway (GO:0046626)	8/1187	35/18641	0.00132461	0.0138147	0.0103928	CISH/OGT/IGF1/PTPRE/SOCS3/PRKCB/PRKCQ/INPP5K	8
UpInBrd9	Fluid shear stress and atherosclerosis	Fluid shear stress and atherosclerosis	20/1187	150/18641	0.00135293	0.0140758	0.0105892	PDGFB/MEF2A/MEF2C/NCF1/MAP3K5/GSTT1/PIK3CB/SRC/ITGB3/ITGAV/MAPK12/KDR/ICAM1/CAV2/HMOX1/ITGA2B/CDH5/PECAM1/BMPR2/IL1R1	20
UpInBrd9	Human papillomavirus infection	Human papillomavirus infection	40/1187	382/18641	0.00136916	0.01421	0.0106902	PRKACB/JAK1/FOXO1/SPP1/SLC9A3R1/IBSP/PIK3CB/ITGA6/ITGB5/ITGB3/ITGAV/EP300/PDGFRB/TCF7/H2-Q10/LAMC1/KRAS/LAMA5/LFNG/ITGA2B/TNC/NOTCH3/NOTCH1/NOTCH2/VWF/APC/ATP6V0A1/ATP6V0A2/FADD/DLG2/COL6A1/COL6A3/COL6A2/PXN/AXIN2/RBL2/TCF7L1/PPP2R3A/H2-T24/THBS2	40
UpInBrd9	plasma membrane bounded cell projection organization (GO:0120036)	plasma membrane bounded cell projection organization (GO:0120036)	17/1187	119/18641	0.00141588	0.0146593	0.0110282	L1CAM/MICALL1/LYN/RAPGEF2/FRYL/ZFYVE27/FRY/STX3/UNC5A/CTTN/OPHN1/IL6/PLEK/GPM6A/MAP4/LRP12/CDH11	17
UpInBrd9	regulation of endocytosis (GO:0030100)	regulation of endocytosis (GO:0030100)	12/1187	70/18641	0.0014383	0.0148554	0.0111758	ZFYVE16/SNX33/BMP2K/AAK1/SRC/ITGAV/HIP1R/SYK/OPHN1/STON2/HCK/HIP1	12
UpInBrd9	Salivary secretion	Salivary secretion	15/1187	99/18641	0.00145329	0.0149741	0.011265	PRKACB/SLC9A1/GNAQ/ADCY5/ADCY9/PRKCB/PRKCA/PLCB2/PLCB3/ITPR2/ITPR3/PRKG1/ATP1B1/ATP1A3/SLC4A2	15
UpInBrd9	regulation of stress fiber assembly (GO:0051492)	regulation of stress fiber assembly (GO:0051492)	11/1187	61/18641	0.00146672	0.0150762	0.0113419	SLC9A1/ARHGAP6/PPM1E/ARHGEF5/FHOD1/PHLDB2/INPP5K/SORBS3/PXN/ARAP1/TGFBR1	11
UpInBrd9	calmodulin-dependent protein kinase activity (GO:0004683)	calmodulin-dependent protein kinase activity (GO:0004683)	7/1187	28/18641	0.0015108	0.0153814	0.0115715	PHKA1/CAMKK1/MKNK1/PTK2B/CAMK1/CAMK2B/CAMK2G	7
UpInBrd9	endocytic recycling (GO:0032456)	endocytic recycling (GO:0032456)	7/1187	28/18641	0.0015108	0.0153814	0.0115715	MICALL1/ARL4C/RAB11FIP4/EHD3/DENND1C/DENND1B/PTPN23	7
UpInBrd9	negative regulation of myeloid leukocyte differentiation (GO:0002762)	negative regulation of myeloid leukocyte differentiation (GO:0002762)	7/1187	28/18641	0.0015108	0.0153814	0.0115715	FSTL3/CCL3/FBN1/IL4/CEACAM1/ADIPOQ/C1QC	7
UpInBrd9	negative regulation of smooth muscle cell proliferation (GO:0048662)	negative regulation of smooth muscle cell proliferation (GO:0048662)	7/1187	28/18641	0.0015108	0.0153814	0.0115715	MEF2C/TNFAIP3/HMOX1/IGFBP5/PRKG1/ADIPOQ/PTGIR	7
UpInBrd9	brain development (GO:0007420)	brain development (GO:0007420)	17/1187	120/18641	0.00155396	0.0156385	0.0117649	HSPG2/CENPF/RAPGEF2/ATXN1/MDGA1/EPHA7/EOMES/ADGRG1/H2AFY2/CIC/RARG/PHF8/PLXNB2/PITPNM1/PTPN11/BPTF/TGFBR2	17
UpInBrd9	Dopaminergic synapse	Dopaminergic synapse	19/1187	141/18641	0.00155489	0.0156385	0.0117649	PRKACB/SLC18A2/KCNJ5/ARRB2/ARRB1/MAPK12/KIF5B/GNAQ/GNB5/ADCY5/PRKCB/PRKCA/PLCB2/PLCB3/ITPR2/ITPR3/PPP2R3A/CAMK2B/CAMK2G	19
UpInBrd9	negative regulation of sequence-specific DNA binding transcription factor activity (GO:0043433)	negative regulation of sequence-specific DNA binding transcription factor activity (GO:0043433)	19/1187	141/18641	0.00155489	0.0156385	0.0117649	NLRX1/BHLHE40/FLNA/ADORA3/GLIS2/ARRB2/ARRB1/ID1/ID3/ADGRG3/TNFAIP3/IRAK3/CYP1B1/CMKLR1/ANXA4/CYLD/GAS6/NLRC3/PRMT2	19
UpInBrd9	cell projection assembly (GO:0030031)	cell projection assembly (GO:0030031)	6/1187	21/18641	0.001558	0.0156385	0.0117649	NCOA3/NCKAP1/RHOQ/PARVB/PARVA/PARVG	6
UpInBrd9	chondroitin sulfate biosynthetic process (GO:0030206)	chondroitin sulfate biosynthetic process (GO:0030206)	6/1187	21/18641	0.001558	0.0156385	0.0117649	BGN/CHST15/CSGALNACT2/CSGALNACT1/CHPF/CHSY3	6
UpInBrd9	positive regulation of interleukin-2 production (GO:0032743)	positive regulation of interleukin-2 production (GO:0032743)	6/1187	21/18641	0.001558	0.0156385	0.0117649	CD4/PRKD2/ANXA1/RUNX1/SPTBN1/PDE4B	6
UpInBrd9	circulatory system development (GO:0072359)	circulatory system development (GO:0072359)	16/1187	110/18641	0.00159424	0.015912	0.0119706	HSPG2/PDGFB/GATA2/COL3A1/MEF2A/MEF2C/FOXC1/AKAP13/FBN1/RARG/CDH5/NOTCH1/PTPN11/TGFBR1/TGFBR2/PKD2	16
UpInBrd9	Protein digestion and absorption	Protein digestion and absorption	16/1187	110/18641	0.00159424	0.015912	0.0119706	SLC7A8/COL3A1/COL11A2/COL11A1/COL28A1/CPA3/KCNE3/MME/COL5A2/COL12A1/SLC8A1/ATP1B1/ATP1A3/COL6A1/COL6A3/COL6A2	16
UpInBrd9	Hypertrophic cardiomyopathy	Hypertrophic cardiomyopathy	14/1187	90/18641	0.00159724	0.015912	0.0119706	CACNA2D4/PRKAB2/ITGA6/ITGB5/ITGB3/ITGAV/IGF1/IL6/ATP2A3/ACE/SLC8A1/TPM4/AGT/ITGA2B	14
UpInBrd9	lipid phosphorylation (GO:0046834)	lipid phosphorylation (GO:0046834)	8/1187	36/18641	0.00160934	0.015912	0.0119706	PIK3CB/PIK3CG/TTC7B/SMG1/DGKG/DGKD/DGKA/PIK3C2B	8
UpInBrd9	positive regulation of osteoblast differentiation (GO:0045669)	positive regulation of osteoblast differentiation (GO:0045669)	8/1187	36/18641	0.00160934	0.015912	0.0119706	MEF2C/IGF1/DDR2/BMP6/IL6/BMPR2/CYR61/HGF	8
UpInBrd9	regulation of endothelial cell apoptotic process (GO:2000351)	regulation of endothelial cell apoptotic process (GO:2000351)	8/1187	36/18641	0.00160934	0.015912	0.0119706	GATA2/KDR/ICAM1/ANO6/IL4/TNFAIP3/GAS6/ANGPT1	8
UpInBrd9	small GTPase mediated signal transduction (GO:0007264)	small GTPase mediated signal transduction (GO:0007264)	15/1187	100/18641	0.0016113	0.015912	0.0119706	SAMD3/RAPGEF2/KSR1/IGF1/RUNDC3A/ARHGEF18/PLD1/KRAS/ABR/GRAP2/ARHGAP33/ARHGAP30/IPCEF1/DNMBP/ARHGAP18	15
UpInBrd9	regulation of Notch signaling pathway (GO:0008593)	regulation of Notch signaling pathway (GO:0008593)	12/1187	71/18641	0.00163249	0.0160842	0.0121002	JAG2/GATA2/PEAR1/STAT3/BMP2K/AAK1/ARRB1/EP300/LFNG/NOTCH3/NOTCH1/HIF1AN	12
UpInBrd9	positive regulation of secretion by cell (GO:1903532)	positive regulation of secretion by cell (GO:1903532)	10/1187	53/18641	0.00166871	0.0163656	0.0123119	ACHE/RAB27B/IGF1/BMP6/UNC13D/UNC13B/SYTL4/ADAM8/MYOM1/STXBP5	10
UpInBrd9	regulation of cell-matrix adhesion (GO:0001952)	regulation of cell-matrix adhesion (GO:0001952)	10/1187	53/18641	0.00166871	0.0163656	0.0123119	JUP/THY1/UTRN/SLC9A1/PIK3CB/PLEKHA2/MINK1/PTK2B/CSF1/MACF1	10
UpInBrd9	positive regulation of T cell proliferation (GO:0042102)	positive regulation of T cell proliferation (GO:0042102)	11/1187	62/18641	0.00168239	0.0164244	0.0123561	IL12RB1/CD274/CCL5/IGF1/PTPRC/SYK/IL4/IL6/ANXA1/CCDC88B/FADD	11
UpInBrd9	regulation of tumor necrosis factor production (GO:0032680)	regulation of tumor necrosis factor production (GO:0032680)	11/1187	62/18641	0.00168239	0.0164244	0.0123561	JAK2/CCL3/TNFAIP3/IRAK3/CD2/GAS6/PF4/CLU/NLRC3/FADD/ADIPOQ	11
UpInBrd9	Apoptosis	Apoptosis	20/1187	153/18641	0.00172469	0.016799	0.0126379	CSF2RB2/MAP3K5/APAF1/PIK3CB/PRF1/CTSW/XIAP/SPTAN1/CAPN1/CAPN2/KRAS/TUBA8/BCL2L1/CFLAR/ITPR2/ITPR3/FADD/PARP4/PARP3/CSF2RB	20
UpInBrd9	negative regulation of MAPK cascade (GO:0043409)	negative regulation of MAPK cascade (GO:0043409)	13/1187	81/18641	0.00173292	0.0168408	0.0126694	LYN/DUSP3/FOXO1/SLC9A3R1/SORL1/PTPRJ/CAMK2N1/IGF1R/IRAK3/TIMP3/INPP5K/ADIPOQ/RGS14	13
UpInBrd9	Cushing syndrome	Cushing syndrome	21/1187	164/18641	0.00174007	0.016872	0.0126928	PBX1/PRKACB/KMT2A/KMT2D/RAP1B/GNAQ/TCF7/CYP11A1/ADCY5/ADCY9/PLCB2/PLCB3/AGT/ITPR2/ITPR3/APC/AIPL1/AXIN2/TCF7L1/CAMK2B/CAMK2G	21
UpInBrd9	cellular response to peptide hormone stimulus (GO:0071375)	cellular response to peptide hormone stimulus (GO:0071375)	16/1187	111/18641	0.00175515	0.0169413	0.012745	PRKAR2B/PRKACB/FOXO1/SRC/CYP11A1/TBC1D4/CPEB2/ADCY5/ADCY9/HDAC5/INPP5K/RHOQ/CEACAM1/ADIPOQ/FER/PDE3B	16
UpInBrd9	negative regulation of cytokine production (GO:0001818)	negative regulation of cytokine production (GO:0001818)	16/1187	111/18641	0.00175515	0.0169413	0.012745	NLRX1/CD274/ARRB1/CD84/TBX21/DDX58/UBA7/TNFAIP3/IRAK3/CMKLR1/CYLD/GAS6/NLRC3/CEACAM1/AXL/RPS6KA5	16
UpInBrd9	positive regulation of response to external stimulus (GO:0032103)	positive regulation of response to external stimulus (GO:0032103)	14/1187	91/18641	0.00177941	0.0171369	0.0128921	PDGFB/PLA2G7/STX3/CCL3/IL15/PDGFRB/RARRES2/ETS1/BMP6/PRKCA/AGT/PLG/CX3CL1/LPL	14
UpInBrd9	establishment or maintenance of actin cytoskeleton polarity (GO:0030950)	establishment or maintenance of actin cytoskeleton polarity (GO:0030950)	5/1187	15/18641	0.00181945	0.0172123	0.0129489	RICTOR/RND3/RND1/RHOF/RHOC	5
UpInBrd9	insulin-like growth factor binding (GO:0005520)	insulin-like growth factor binding (GO:0005520)	5/1187	15/18641	0.00181945	0.0172123	0.0129489	ITGA6/ITGB3/ITGAV/IGF1R/IGFBP5	5
UpInBrd9	negative regulation of biomineral tissue development (GO:0070168)	negative regulation of biomineral tissue development (GO:0070168)	5/1187	15/18641	0.00181945	0.0172123	0.0129489	CCL3/CCR1/PTK2B/GAS6/TRPM4	5
UpInBrd9	positive regulation of muscle hypertrophy (GO:0014742)	positive regulation of muscle hypertrophy (GO:0014742)	5/1187	15/18641	0.00181945	0.0172123	0.0129489	MEF2A/SLC9A1/IGF1/PRKCA/AGT	5
UpInBrd9	septin cytoskeleton (GO:0032156)	septin cytoskeleton (GO:0032156)	5/1187	15/18641	0.00181945	0.0172123	0.0129489	SEPT11/SEPT1/SEPT5/SEPT6/SEPT9	5
UpInBrd9	septin filament array (GO:0032160)	septin filament array (GO:0032160)	5/1187	15/18641	0.00181945	0.0172123	0.0129489	SEPT11/SEPT1/SEPT5/SEPT6/SEPT9	5
UpInBrd9	septin ring (GO:0005940)	septin ring (GO:0005940)	5/1187	15/18641	0.00181945	0.0172123	0.0129489	SEPT11/SEPT1/SEPT5/SEPT6/SEPT9	5
UpInBrd9	transmembrane receptor protein serine/threonine kinase activity (GO:0004675)	transmembrane receptor protein serine/threonine kinase activity (GO:0004675)	5/1187	15/18641	0.00181945	0.0172123	0.0129489	ACVR1B/BMPR2/LTBP1/TGFBR1/TGFBR2	5
UpInBrd9	negative regulation of immune response (GO:0050777)	negative regulation of immune response (GO:0050777)	9/1187	45/18641	0.00184255	0.0172888	0.0130064	NLRX1/LYN/COL3A1/TNFAIP3/IRAK3/NLRC3/TYRO3/FER/ALOX15	9
UpInBrd9	regulation of focal adhesion assembly (GO:0051893)	regulation of focal adhesion assembly (GO:0051893)	9/1187	45/18641	0.00184255	0.0172888	0.0130064	LIMS1/THY1/SLC9A1/ARHGAP6/SRC/KDR/PTPRJ/PHLDB2/MACF1	9
UpInBrd9	regulation of intracellular pH (GO:0051453)	regulation of intracellular pH (GO:0051453)	9/1187	45/18641	0.00184255	0.0172888	0.0130064	SLC9A5/SLC9A6/SLC9A9/SLC9A1/LRRK2/CLN3/SLC26A8/SLC4A2/SLC4A3	9
UpInBrd9	Acute myeloid leukemia	Acute myeloid leukemia	12/1187	72/18641	0.00184775	0.0172888	0.0130064	JUP/STAT3/PPARD/ZBTB16/PIM2/PIK3CB/ITGAM/TCF7/KRAS/CEBPA/RUNX1/TCF7L1	12
UpInBrd9	response to insulin (GO:0032868)	response to insulin (GO:0032868)	12/1187	72/18641	0.00184775	0.0172888	0.0130064	FOXO1/OGT/IGF1/TBC1D4/CPEB2/HDAC5/INPP5K/RHOQ/CEACAM1/ADIPOQ/FER/PDE3B	12
UpInBrd9	Tight junction	Tight junction	23/1187	187/18641	0.00185214	0.0172921	0.0130088	PRKAB2/F11R/PRKACB/RAPGEF2/JAM2/MAP3K5/SLC9A3R1/SRC/ACTN1/CTTN/ARHGEF18/MSN/MARVELD2/HCLS1/TUBA8/RUNX1/MYL12B/VASP/TJP2/TJP3/DLG2/MYH9/CLDN5	23
UpInBrd9	glycerophospholipid biosynthetic process (GO:0046474)	glycerophospholipid biosynthetic process (GO:0046474)	21/1187	165/18641	0.00187725	0.0174699	0.0131426	ACHE/MTMR12/PIK3CB/PIK3CG/PLEKHA2/CPNE3/PLA2G4A/PLD1/PIP4K2A/PLCG2/LPCAT2/DGKA/PITPNM1/SYNJ1/PIK3C2B/INPP4B/CDS2/INPP5D/INPP5K/INPP5J/ALOX15	21
UpInBrd9	cGMP metabolic process (GO:0046068)	cGMP metabolic process (GO:0046068)	7/1187	29/18641	0.00188345	0.0174699	0.0131426	NPR2/ADCY5/ADCY9/PDE1B/GUCY1A3/GUCY1B3/PDE5A	7
UpInBrd9	Golgi stack (GO:0005795)	Golgi stack (GO:0005795)	7/1187	29/18641	0.00188345	0.0174699	0.0131426	SORL1/RAB27B/GALNT2/CLN3/GCNT1/LPCAT2/GOLGB1	7
UpInBrd9	adenyl ribonucleotide binding (GO:0032559)	adenyl ribonucleotide binding (GO:0032559)	31/1187	280/18641	0.0019214	0.0177427	0.0133478	ABCA2/PRKACB/RAPGEF2/MYO6/TAOK1/MAP3K5/MYO1F/MYO9B/STK17B/MINK1/IRAK3/MKNK1/ACVR1B/HSPA1A/DMPK/PYGL/ACSS2/CDC42BPB/SIK3/NLK/MAP4K2/RYR1/MAP4K4/ATP1B1/ATP1A3/TGFBR1/MYH9/STK4/PDE4B/PDE4A/RPS6KA5	31
UpInBrd9	ruffle membrane (GO:0032587)	ruffle membrane (GO:0032587)	10/1187	54/18641	0.0019332	0.0177427	0.0133478	ABCA7/ITGB3/ITGAV/HIP1R/DDX58/PLEK/APC/MACF1/INPP5K/MTSS1L	10
UpInBrd9	calcium ion transmembrane import into cytosol (GO:0097553)	calcium ion transmembrane import into cytosol (GO:0097553)	8/1187	37/18641	0.00194041	0.0177427	0.0133478	PTPRC/PLCG2/F2R/ITPR2/ITPR3/TRPM2/RYR1/PKD2	8
UpInBrd9	endoderm formation (GO:0001706)	endoderm formation (GO:0001706)	8/1187	37/18641	0.00194041	0.0177427	0.0133478	MMP15/COL11A1/ITGB2/ITGB5/ITGAV/EOMES/COL12A1/COL6A1	8
UpInBrd9	plasma membrane organization (GO:0007009)	plasma membrane organization (GO:0007009)	8/1187	37/18641	0.00194041	0.0177427	0.0133478	SNX33/MICALL1/SYT11/ANO6/FNBP1L/BIN2/SPTBN1/CXCR4	8
UpInBrd9	regulation of receptor-mediated endocytosis (GO:0048259)	regulation of receptor-mediated endocytosis (GO:0048259)	8/1187	37/18641	0.00194041	0.0177427	0.0133478	BMP2K/PIK3CB/AAK1/BICD1/HIP1R/CLU/HIP1/ARAP3	8
UpInBrd9	Renin secretion	Renin secretion	13/1187	82/18641	0.0019419	0.0177427	0.0133478	PRKACB/GNAQ/ADCY5/ACE/PLCB2/PLCB3/AGT/ITPR2/ITPR3/PDE1C/PDE1B/PDE3B/PDE3A	13
UpInBrd9	chemokine receptor activity (GO:0004950)	chemokine receptor activity (GO:0004950)	6/1187	22/18641	0.00202805	0.0184118	0.0138512	CCR1/CCR5/CCR3/ACKR4/CMKLR1/CXCR4	6
UpInBrd9	dendritic cell differentiation (GO:0097028)	dendritic cell differentiation (GO:0097028)	6/1187	22/18641	0.00202805	0.0184118	0.0138512	LYN/IL4/GAS6/TRPM2/AXL/TGFBR2	6
UpInBrd9	regulation of interleukin-2 production (GO:0032663)	regulation of interleukin-2 production (GO:0032663)	6/1187	22/18641	0.00202805	0.0184118	0.0138512	TBX21/TNFAIP3/PRKD2/ANXA1/RUNX1/PDE4B	6
UpInBrd9	cell-cell junction organization (GO:0045216)	cell-cell junction organization (GO:0045216)	12/1187	73/18641	0.00208575	0.0188556	0.0141851	CADM3/JUP/DSP/PERP/MARVELD2/CDH5/CDH1/F2R/NLGN2/TLN1/CDH11/CLDN5	12
UpInBrd9	Rho protein signal transduction (GO:0007266)	Rho protein signal transduction (GO:0007266)	12/1187	73/18641	0.00208575	0.0188556	0.0141851	CDC42EP1/ARHGAP6/ARHGAP4/NCOA3/ARHGEF1/MYO9B/ADGRG1/RND3/RND1/RHOF/RHOC/RHOQ	12
UpInBrd9	Glucagon signaling pathway	Glucagon signaling pathway	16/1187	113/18641	0.00211798	0.0191065	0.0143738	PRKAB2/PHKA1/PRKACB/FOXO1/EP300/GNAQ/LDHC/PLCB2/PLCB3/PYGB/PYGL/ITPR2/ITPR3/PDE3B/CAMK2B/CAMK2G	16
UpInBrd9	Neutrophil extracellular trap formation	Neutrophil extracellular trap formation	23/1187	189/18641	0.00212909	0.0191663	0.0144188	PADI4/NCF1/NCF4/PIK3CB/ITGB2/SRC/ITGB3/ITGAM/ITGAL/MAPK12/SYK/CYBB/PRKCB/PRKCA/PLCG2/PLCB2/PLCB3/ITGA2B/VWF/HDAC5/HDAC6/AQP9/GP1BA	23
UpInBrd9	African trypanosomiasis	African trypanosomiasis	9/1187	46/18641	0.00216354	0.0194355	0.0146213	ICAM1/GNAQ/IL6/PRKCB/PRKCA/PLCB2/PLCB3/KNG2/KNG1	9
UpInBrd9	positive regulation of cell projection organization (GO:0031346)	positive regulation of cell projection organization (GO:0031346)	11/1187	64/18641	0.00219143	0.0196447	0.0147788	DPYSL3/LYN/RAPGEF2/ARSB/PTK7/PTK2B/KIDINS220/PLXNB2/CAMK1/CX3CL1/CAMK2B	11
UpInBrd9	regulation of osteoclast differentiation (GO:0045670)	regulation of osteoclast differentiation (GO:0045670)	8/1187	38/18641	0.00232285	0.0206987	0.0155716	UBASH3B/FSTL3/CCL3/CCR1/FBN1/IL4/CSF1/NOTCH2	8
UpInBrd9	negative regulation of epithelial cell apoptotic process (GO:1904036)	negative regulation of epithelial cell apoptotic process (GO:1904036)	7/1187	30/18641	0.00232352	0.0206987	0.0155716	GATA2/KDR/ICAM1/IL4/TNFAIP3/GAS6/ANGPT1	7
UpInBrd9	regulation of macrophage derived foam cell differentiation (GO:0010743)	regulation of macrophage derived foam cell differentiation (GO:0010743)	7/1187	30/18641	0.00232352	0.0206987	0.0155716	ITGB3/ITGAV/AGT/PF4/CSF1/ADIPOQ/LPL	7
UpInBrd9	Serotonergic synapse	Serotonergic synapse	19/1187	146/18641	0.00233759	0.0207808	0.0156334	PRKACB/SLC18A2/KCNJ5/HTR1B/PLA2G4A/GNAQ/GNB5/KRAS/ADCY5/ALOX8/ALOX5/PRKCB/PRKCA/PLCB2/PLCB3/ITPR2/ITPR3/ALOX12E/ALOX15	19
UpInBrd9	RNA polymerase II regulatory region DNA binding (GO:0001012)	RNA polymerase II regulatory region DNA binding (GO:0001012)	24/1187	202/18641	0.00238095	0.0211223	0.0158903	PBX1/GATA2/MEF2A/MEF2C/PPARD/VEZF1/RORA/SATB1/ZBTB4/FOXC1/NFIL3/MNT/RXRA/ZMYND11/TEF/H2AFY2/AEBP1/RARG/PHF21A/RUNX1/CREBRF/ARID3B/RBL2/HLF	24
UpInBrd9	positive regulation of homeostatic process (GO:0032846)	positive regulation of homeostatic process (GO:0032846)	13/1187	84/18641	0.00242233	0.0213587	0.0160682	STAT3/SPP1/PIK3CB/SYK/SLC30A2/ETS1/ACVR1B/HSPA1A/PRKCA/PLEKHM1/ADAM8/INPP5K/TRPM4	13
UpInBrd9	Inflammatory bowel disease	Inflammatory bowel disease	11/1187	65/18641	0.00248915	0.0213587	0.0160682	STAT3/STAT4/IL12RB1/RORA/IL2RG/IL18R1/TBX21/IL4/IL6/NFATC1/IL18RAP	11
UpInBrd9	G-protein coupled chemoattractant receptor activity (GO:0001637)	G-protein coupled chemoattractant receptor activity (GO:0001637)	5/1187	16/18641	0.00250888	0.0213587	0.0160682	CCR1/CCR5/CCR3/ACKR4/CMKLR1	5
UpInBrd9	lipoprotein particle receptor activity (GO:0030228)	lipoprotein particle receptor activity (GO:0030228)	5/1187	16/18641	0.00250888	0.0213587	0.0160682	SORL1/APOBR/STAB1/STAB2/LRP12	5
UpInBrd9	regulation of clathrin-dependent endocytosis (GO:2000369)	regulation of clathrin-dependent endocytosis (GO:2000369)	5/1187	16/18641	0.00250888	0.0213587	0.0160682	BMP2K/PIK3CB/AAK1/HIP1R/ARAP3	5
UpInBrd9	regulation of establishment of cell polarity (GO:2000114)	regulation of establishment of cell polarity (GO:2000114)	5/1187	16/18641	0.00250888	0.0213587	0.0160682	RAP1B/ARFGEF1/PTK2B/GSN/CDH5	5
UpInBrd9	regulation of macrophage chemotaxis (GO:0010758)	regulation of macrophage chemotaxis (GO:0010758)	5/1187	16/18641	0.00250888	0.0213587	0.0160682	CCL5/RARRES2/PTK2B/CMKLR1/CSF1	5
UpInBrd9	response to cholesterol (GO:0070723)	response to cholesterol (GO:0070723)	5/1187	16/18641	0.00250888	0.0213587	0.0160682	ABCA2/CCL3/CCR5/TGFBR1/TGFBR2	5
UpInBrd9	septin ring assembly (GO:0000921)	septin ring assembly (GO:0000921)	5/1187	16/18641	0.00250888	0.0213587	0.0160682	SEPT11/SEPT1/SEPT5/SEPT6/SEPT9	5
UpInBrd9	actin crosslink formation (GO:0051764)	actin crosslink formation (GO:0051764)	4/1187	10/18641	0.00251803	0.0213587	0.0160682	DPYSL3/FLNA/LCP1/PLS1	4
UpInBrd9	actin filament reorganization (GO:0090527)	actin filament reorganization (GO:0090527)	4/1187	10/18641	0.00251803	0.0213587	0.0160682	FRYL/FRY/NEDD9/GSN	4
UpInBrd9	histone H3-K4 trimethylation (GO:0080182)	histone H3-K4 trimethylation (GO:0080182)	4/1187	10/18641	0.00251803	0.0213587	0.0160682	KMT2A/OGT/TET3/TET2	4
UpInBrd9	inositol tetrakisphosphate phosphatase activity (GO:0052743)	inositol tetrakisphosphate phosphatase activity (GO:0052743)	4/1187	10/18641	0.00251803	0.0213587	0.0160682	SYNJ1/INPP5D/INPP5B/INPP5J	4
UpInBrd9	interleukin-23-mediated signaling pathway (GO:0038155)	interleukin-23-mediated signaling pathway (GO:0038155)	4/1187	10/18641	0.00251803	0.0213587	0.0160682	STAT3/STAT4/JAK2/IL12RB1	4
UpInBrd9	mature B cell differentiation involved in immune response (GO:0002313)	mature B cell differentiation involved in immune response (GO:0002313)	4/1187	10/18641	0.00251803	0.0213587	0.0160682	PTK2B/LFNG/NOTCH2/DOCK11	4
UpInBrd9	myeloid leukocyte mediated immunity (GO:0002444)	myeloid leukocyte mediated immunity (GO:0002444)	4/1187	10/18641	0.00251803	0.0213587	0.0160682	KMT2E/IL6/ACE/SERPINB9	4
UpInBrd9	negative regulation of catenin import into nucleus (GO:0035414)	negative regulation of catenin import into nucleus (GO:0035414)	4/1187	10/18641	0.00251803	0.0213587	0.0160682	SLC9A3R1/DACT3/SNAI2/AXIN2	4
UpInBrd9	positive regulation of leukocyte apoptotic process (GO:2000108)	positive regulation of leukocyte apoptotic process (GO:2000108)	4/1187	10/18641	0.00251803	0.0213587	0.0160682	LYN/RAPGEF2/MEF2C/PIK3CB	4
UpInBrd9	positive regulation of myeloid leukocyte mediated immunity (GO:0002888)	positive regulation of myeloid leukocyte mediated immunity (GO:0002888)	4/1187	10/18641	0.00251803	0.0213587	0.0160682	ITGB2/ITGAM/GAB2/SYK	4
UpInBrd9	regulation of mast cell activation (GO:0033003)	regulation of mast cell activation (GO:0033003)	4/1187	10/18641	0.00251803	0.0213587	0.0160682	LYN/CD226/CD84/CD300LF	4
UpInBrd9	regulation of mast cell activation involved in immune response (GO:0033006)	regulation of mast cell activation involved in immune response (GO:0033006)	4/1187	10/18641	0.00251803	0.0213587	0.0160682	LYN/STYK1/UNC13D/FER	4
UpInBrd9	semaphorin-plexin signaling pathway involved in axon guidance (GO:1902287)	semaphorin-plexin signaling pathway involved in axon guidance (GO:1902287)	4/1187	10/18641	0.00251803	0.0213587	0.0160682	PLXNB2/PLXNB1/PLXND1/PLXNA4	4
UpInBrd9	cellular response to interleukin-12 (GO:0071349)	cellular response to interleukin-12 (GO:0071349)	9/1187	47/18641	0.00252748	0.0213587	0.0160682	STAT4/JAK1/JAK2/IL12RB1/LCP1/RAP1B/CNN2/MSN/SERPINB2	9
UpInBrd9	interleukin-12-mediated signaling pathway (GO:0035722)	interleukin-12-mediated signaling pathway (GO:0035722)	9/1187	47/18641	0.00252748	0.0213587	0.0160682	STAT4/JAK1/JAK2/IL12RB1/LCP1/RAP1B/CNN2/MSN/SERPINB2	9
UpInBrd9	microtubule end (GO:1990752)	microtubule end (GO:1990752)	6/1187	23/18641	0.00259777	0.0217379	0.0163534	DST/SLAIN2/CLIP2/NCKAP5L/NIN/SVIL	6
UpInBrd9	negative regulation of GTPase activity (GO:0034260)	negative regulation of GTPase activity (GO:0034260)	6/1187	23/18641	0.00259777	0.0217379	0.0163534	F11R/GMIP/LRRK2/ARFGEF1/CPEB2/GPSM1	6
UpInBrd9	protein localization to cell surface (GO:0034394)	protein localization to cell surface (GO:0034394)	6/1187	23/18641	0.00259777	0.0217379	0.0163534	FLNA/VCL/FGF7/ANGPT1/FBLN5/SMURF1	6
UpInBrd9	regulation of calcium ion import (GO:0090279)	regulation of calcium ion import (GO:0090279)	6/1187	23/18641	0.00259777	0.0217379	0.0163534	PDGFB/CXCL12/CCL3/FYN/PDGFRB/PKD2	6
UpInBrd9	regulation of monocyte chemotaxis (GO:0090025)	regulation of monocyte chemotaxis (GO:0090025)	6/1187	23/18641	0.00259777	0.0217379	0.0163534	PLA2G7/LYN/CXCL12/CCL5/CCR1/ANO6	6
UpInBrd9	Melanogenesis	Melanogenesis	15/1187	105/18641	0.00263273	0.0219807	0.0165361	PRKACB/EP300/GNAQ/TCF7/KRAS/ADCY5/ADCY9/PRKCB/PRKCA/KITL/PLCB2/PLCB3/TCF7L1/CAMK2B/CAMK2G	15
UpInBrd9	Thyroid hormone synthesis	Thyroid hormone synthesis	12/1187	75/18641	0.00263706	0.0219807	0.0165361	PRKACB/GNAQ/ADCY5/ADCY9/PRKCB/PRKCA/PLCB2/PLCB3/ITPR2/ITPR3/ATP1B1/ATP1A3	12
UpInBrd9	positive regulation of supramolecular fiber organization (GO:1902905)	positive regulation of supramolecular fiber organization (GO:1902905)	13/1187	85/18641	0.00269677	0.022391	0.0168448	CDC42EP1/NCOA3/CTTN/PLEK/PTK2B/SLAIN2/CLU/WDR1/NCKAP1/VASP/HCK/FER/ALOX15	13
UpInBrd9	protein modification process (GO:0036211)	protein modification process (GO:0036211)	13/1187	85/18641	0.00269677	0.022391	0.0168448	PADI4/MMP15/FBXO11/PLOD2/ST8SIA2/TGM1/UBA7/ST3GAL1/CHRM1/CPE/PARP4/LOX/MAN2B1	13
UpInBrd9	regulation of cellular pH (GO:0030641)	regulation of cellular pH (GO:0030641)	8/1187	39/18641	0.00276194	0.0228877	0.0172185	SLC9A5/SLC9A6/SLC9A9/SLC9A1/CLN3/SLC26A8/SLC4A2/SLC4A3	8
UpInBrd9	Glutamatergic synapse	Glutamatergic synapse	16/1187	116/18641	0.00277797	0.022976	0.0172849	PRKACB/PLA2G4A/GRIK5/GNAQ/GNB5/PLD1/HOMER2/ADCY5/ADCY9/PRKCB/PRKCA/PLCB2/PLCB3/ITPR2/ITPR3/DLG4	16
UpInBrd9	cellular response to oxygen-containing compound (GO:1901701)	cellular response to oxygen-containing compound (GO:1901701)	30/1187	275/18641	0.00281324	0.0232091	0.0174603	PDGFB/LYN/RAPGEF2/MEF2C/NCF1/CD274/RORA/PTK7/NCOA3/SBNO2/RAP1B/CCR5/PDGFRA/CAPN2/IL6/TNFAIP3/PTK2B/CPEB4/TESC/RARG/IGFBP5/CCDC62/INPP5K/FFAR2/AXL/PXN/FER/PDE3A/PDE4B/PKD2	30
UpInBrd9	negative regulation of apoptotic signaling pathway (GO:2001234)	negative regulation of apoptotic signaling pathway (GO:2001234)	11/1187	66/18641	0.00281873	0.0232091	0.0174603	ITGA6/SRC/ITGAV/IGF1/ZMYND11/HSPA1A/CLU/BCL2L1/CFLAR/HGF/TGFBR1	11
UpInBrd9	beta-catenin-TCF complex assembly (GO:1904837)	beta-catenin-TCF complex assembly (GO:1904837)	7/1187	31/18641	0.00283872	0.0232091	0.0174603	KMT2D/EP300/TCF7/TRRAP/TLE2/AXIN2/TCF7L1	7
UpInBrd9	chondroitin sulfate metabolic process (GO:0030204)	chondroitin sulfate metabolic process (GO:0030204)	7/1187	31/18641	0.00283872	0.0232091	0.0174603	BGN/ARSB/CHST15/CSGALNACT2/CSGALNACT1/CHPF/CHSY3	7
UpInBrd9	phosphatidylinositol 3-kinase signaling (GO:0014065)	phosphatidylinositol 3-kinase signaling (GO:0014065)	7/1187	31/18641	0.00283872	0.0232091	0.0174603	NYAP1/PIK3CB/PIK3CG/IGF1/IGF1R/TYRO3/PIK3C2B	7
UpInBrd9	regulation of blood coagulation (GO:0030193)	regulation of blood coagulation (GO:0030193)	7/1187	31/18641	0.00283872	0.0232091	0.0174603	HPSE/SYK/TEC/SERPINE2/F2R/KNG1/GP1BA	7
UpInBrd9	positive regulation of transferase activity (GO:0051347)	positive regulation of transferase activity (GO:0051347)	18/1187	138/18641	0.0029296	0.0236614	0.0178005	MERTK/TIE1/SORL1/EPHB6/FLT4/EPHA7/KDR/DDR2/PDGFRB/PDGFRA/IGF1R/CD4/PRKCQ/TYRO3/ADIPOQ/LMO4/AXL/FGFR2	18
UpInBrd9	cellular defense response (GO:0006968)	cellular defense response (GO:0006968)	10/1187	57/18641	0.00293503	0.0236614	0.0178005	NCF1/VEZF1/ADORA2B/ADORA2A/PRF1/NCR1/CCR5/CCR3/PTK2B/ITK	10
UpInBrd9	nuclear hormone receptor binding (GO:0035257)	nuclear hormone receptor binding (GO:0035257)	10/1187	57/18641	0.00293503	0.0236614	0.0178005	JUP/NCOA3/NCOA1/EP300/RXRA/NSD1/HMGN3/PRMT2/TRIP12/GAS2L1	10
UpInBrd9	regulation of BMP signaling pathway (GO:0030510)	regulation of BMP signaling pathway (GO:0030510)	10/1187	57/18641	0.00293503	0.0236614	0.0178005	FSTL3/SKI/XIAP/RBPMS2/HIPK2/NOTCH1/BMPR2/CYR61/SKIL/SMURF1	10
UpInBrd9	calcium-dependent phospholipid binding (GO:0005544)	calcium-dependent phospholipid binding (GO:0005544)	9/1187	48/18641	0.0029383	0.0236614	0.0178005	SYT13/SYT11/CPNE3/PLA2G4A/SYTL1/SYTL4/SYTL3/ANXA1/ANXA4	9
UpInBrd9	inositol phosphate metabolic process (GO:0043647)	inositol phosphate metabolic process (GO:0043647)	9/1187	48/18641	0.0029383	0.0236614	0.0178005	PLCG2/MIOX/PLCB2/PLCB3/SYNJ1/INPP4B/INPP5D/INPP5B/INPP5J	9
UpInBrd9	negative regulation of I-kappaB kinase/NF-kappaB signaling (GO:0043124)	negative regulation of I-kappaB kinase/NF-kappaB signaling (GO:0043124)	9/1187	48/18641	0.0029383	0.0236614	0.0178005	NLRX1/RORA/PER1/ZMYND11/TNFAIP3/CYLD/RIOK3/NLRC3/ADIPOQ	9
UpInBrd9	polyol metabolic process (GO:0019751)	polyol metabolic process (GO:0019751)	9/1187	48/18641	0.0029383	0.0236614	0.0178005	PLCG2/MIOX/PLCB2/PLCB3/SYNJ1/INPP4B/INPP5D/INPP5B/INPP5J	9
UpInBrd9	Dilated cardiomyopathy	Dilated cardiomyopathy	14/1187	96/18641	0.00296841	0.0238589	0.0179491	CACNA2D4/PRKACB/ITGA6/ITGB5/ITGB3/ITGAV/IGF1/ATP2A3/ADCY5/ADCY9/SLC8A1/TPM4/AGT/ITGA2B	14
UpInBrd9	Hypertrophic cardiomyopathy (HCM)	Hypertrophic cardiomyopathy (HCM)	13/1187	86/18641	0.0029961	0.0240363	0.0180825	CACNA2D4/PRKAB2/ITGA6/ITGB5/ITGB3/ITGAV/IGF1/IL6/ACE/SLC8A1/TPM4/AGT/ITGA2B	13
UpInBrd9	Hepatitis B	Hepatitis B	21/1187	172/18641	0.00311889	0.0249745	0.0187883	HSPG2/STAT3/STAT4/JAK1/JAK2/APAF1/PIK3CB/SRC/MAPK12/EP300/DDX58/IL6/KRAS/PTK2B/PRKCB/PRKCA/NFATC2/NFATC1/FADD/TGFBR1/TGFBR2	21
UpInBrd9	regulation of vesicle-mediated transport (GO:0060627)	regulation of vesicle-mediated transport (GO:0060627)	18/1187	139/18641	0.00317036	0.0253392	0.0190627	ZFYVE16/BMP2K/AAK1/LRRK2/SRC/HIP1R/TBC1D9B/OPHN1/TBC1D2B/TBC1D4/TBC1D8/STON2/RAB37/RAB3D/STXBP5/HIP1/TBC1D10C/SEPT5	18
UpInBrd9	regulation of extrinsic apoptotic signaling pathway via death domain receptors (GO:1902041)	regulation of extrinsic apoptotic signaling pathway via death domain receptors (GO:1902041)	8/1187	40/18641	0.00326316	0.0259355	0.0195113	TMC8/ICAM1/TNFAIP3/HMOX1/MADD/BCL2L1/CFLAR/FADD	8
UpInBrd9	regulation of plasma membrane bounded cell projection assembly (GO:0120032)	regulation of plasma membrane bounded cell projection assembly (GO:0120032)	8/1187	40/18641	0.00326316	0.0259355	0.0195113	PPP1R16B/MYO10/SSH3/SSH2/PLD1/CYLD/TRPM2/FER	8
UpInBrd9	RNA polymerase II transcription coactivator activity (GO:0001105)	RNA polymerase II transcription coactivator activity (GO:0001105)	8/1187	40/18641	0.00326316	0.0259355	0.0195113	MEF2A/SMARCA2/MED12L/NCOA1/MKL1/MKL2/HIPK2/WBP2	8
UpInBrd9	regulation of interleukin-8 secretion (GO:2000482)	regulation of interleukin-8 secretion (GO:2000482)	6/1187	24/18641	0.00327956	0.0259693	0.0195367	CD244/CD2/ANXA1/ANXA4/F2R/FFAR2	6
UpInBrd9	regulation of microtubule cytoskeleton organization (GO:0070507)	regulation of microtubule cytoskeleton organization (GO:0070507)	6/1187	24/18641	0.00327956	0.0259693	0.0195367	TAOK1/BICD1/CYLD/PHLDB2/PHLDB1/ATAT1	6
UpInBrd9	Arrhythmogenic right ventricular cardiomyopathy	Arrhythmogenic right ventricular cardiomyopathy	12/1187	77/18641	0.00330132	0.0260451	0.0195938	CACNA2D4/JUP/ITGA6/DSP/ITGB5/ITGB3/ITGAV/TCF7/ATP2A3/SLC8A1/ITGA2B/TCF7L1	12
UpInBrd9	phosphatidylinositol 3-kinase activity (GO:0035004)	phosphatidylinositol 3-kinase activity (GO:0035004)	12/1187	77/18641	0.00330132	0.0260451	0.0195938	PDGFB/PIK3CB/SRC/PIK3CG/FYN/PDGFRB/PDGFRA/FGF7/PTPN11/PIK3C2B/HGF/FGFR2	12
UpInBrd9	epidermal growth factor receptor signaling pathway (GO:0007173)	epidermal growth factor receptor signaling pathway (GO:0007173)	10/1187	58/18641	0.00334834	0.0262941	0.0197811	IQGAP1/STYK1/SRC/PAG1/KRAS/PTK2B/DGKD/PTPN11/PXN/RPS6KA5	10
UpInBrd9	bone morphogenesis (GO:0060349)	bone morphogenesis (GO:0060349)	5/1187	17/18641	0.00336977	0.0262941	0.0197811	MMP13/SKI/RARG/BMPR2/FGFR2	5
UpInBrd9	positive regulation of antigen receptor-mediated signaling pathway (GO:0050857)	positive regulation of antigen receptor-mediated signaling pathway (GO:0050857)	5/1187	17/18641	0.00336977	0.0262941	0.0197811	CD226/TESPA1/PTPRC/PRKCB/PRKD2	5
UpInBrd9	positive regulation of cardiac muscle hypertrophy (GO:0010613)	positive regulation of cardiac muscle hypertrophy (GO:0010613)	5/1187	17/18641	0.00336977	0.0262941	0.0197811	MEF2A/SLC9A1/IGF1/PRKCA/AGT	5
UpInBrd9	potassium ion antiporter activity (GO:0022821)	potassium ion antiporter activity (GO:0022821)	5/1187	17/18641	0.00336977	0.0262941	0.0197811	SLC9A5/SLC9A6/SLC9A9/SLC9A1/SLC24A3	5
UpInBrd9	regulation of intrinsic apoptotic signaling pathway in response to DNA damage (GO:1902229)	regulation of intrinsic apoptotic signaling pathway in response to DNA damage (GO:1902229)	5/1187	17/18641	0.00336977	0.0262941	0.0197811	CXCL12/SNAI2/CLU/NACC2/BCL2L1	5
UpInBrd9	microtubule binding (GO:0008017)	microtubule binding (GO:0008017)	23/1187	196/18641	0.00339174	0.0263859	0.0198501	EML2/EML3/EML5/MDM1/LRRK2/DST/TTBK2/KIF21B/NDRG1/KIF5B/KIF3C/KIF3B/HOOK3/MAP1A/CLIP2/STIM1/KIFC3/HDAC6/APC/CCDC88B/MACF1/MAP4/RGS14	23
UpInBrd9	protein tyrosine kinase binding (GO:1990782)	protein tyrosine kinase binding (GO:1990782)	9/1187	49/18641	0.00340005	0.0263859	0.0198501	LRP4/CPNE3/BANK1/CD4/GAS6/PITPNM1/ANGPT1/CEACAM1/ELMO2	9
UpInBrd9	regulation of epithelial cell migration (GO:0010632)	regulation of epithelial cell migration (GO:0010632)	9/1187	49/18641	0.00340005	0.0263859	0.0198501	SRC/ARSB/IL4/BMPR2/PTPN23/HDAC6/MACF1/CEACAM1/DOCK5	9
UpInBrd9	negative regulation of cell differentiation (GO:0045596)	negative regulation of cell differentiation (GO:0045596)	19/1187	151/18641	0.00342762	0.0265517	0.0199749	GATA2/ZBTB16/SKI/FOXO1/RORA/ITGB3/ITGAV/COL5A2/IL6/PTK2B/SNAI2/SEMA4D/NOTCH1/SKIL/TRPM4/ADIPOQ/AXIN2/TGFBR1/MEIS1	19
UpInBrd9	negative regulation of blood vessel endothelial cell migration (GO:0043537)	negative regulation of blood vessel endothelial cell migration (GO:0043537)	7/1187	32/18641	0.00343707	0.0265767	0.0199937	JUP/MECP2/MEF2C/MMRN2/NOTCH1/HDAC5/VASH1	7
UpInBrd9	ficolin-1-rich granule (GO:0101002)	ficolin-1-rich granule (GO:0101002)	22/1187	185/18641	0.00349307	0.026961	0.0202828	JUP/ARL8A/APAF1/DSP/ITGB2/NBEAL2/ARSB/PRG2/CAPN1/VCL/HSPA1A/ALOX5/BIN2/GNS/PLEKHO2/PYGL/GSN/AGL/ADAM8/TRPM2/ATP6V0A1/TBC1D10C	22
UpInBrd9	positive regulation of endothelial cell proliferation (GO:0001938)	positive regulation of endothelial cell proliferation (GO:0001938)	11/1187	68/18641	0.00358317	0.0276065	0.0207684	PDGFB/PPP1R16B/FLT4/ITGB3/KDR/TNFSF12/PRKCA/PRKD2/HMOX1/BMPR2/TGFBR1	11
UpInBrd9	negative regulation of cell motility (GO:2000146)	negative regulation of cell motility (GO:2000146)	14/1187	98/18641	0.0035978	0.0276198	0.0207784	DPYSL3/THY1/ADORA3/ARHGAP4/PTPRJ/DPEP1/VCL/CYP1B1/IGFBP5/SRGAP3/CX3CL1/SCAI/ADIPOQ/ARAP3	14
UpInBrd9	TGF-beta signaling pathway	TGF-beta signaling pathway	14/1187	98/18641	0.0035978	0.0276198	0.0207784	ZFYVE16/NEO1/ID1/ID3/EP300/FBN1/BMP6/ACVR1C/ACVR1B/BMPR2/LTBP1/SMURF1/TGFBR1/TGFBR2	14
UpInBrd9	regulation of MAP kinase activity (GO:0043405)	regulation of MAP kinase activity (GO:0043405)	13/1187	88/18641	0.00367604	0.0281698	0.0211922	PDGFB/LYN/LRRK2/SORL1/PIK3CG/PTPRJ/PDGFRB/IGF1R/IRAK3/ADAM8/INPP5K/ADIPOQ/RGS14	13
UpInBrd9	adenylate cyclase binding (GO:0008179)	adenylate cyclase binding (GO:0008179)	4/1187	11/18641	0.00375868	0.0282462	0.0212497	CAP2/CAP1/ADCY5/AKAP5	4
UpInBrd9	contractile actin filament bundle assembly (GO:0030038)	contractile actin filament bundle assembly (GO:0030038)	4/1187	11/18641	0.00375868	0.0282462	0.0212497	SRC/ITGB5/ARRB1/ZYX	4
UpInBrd9	ectoderm development (GO:0007398)	ectoderm development (GO:0007398)	4/1187	11/18641	0.00375868	0.0282462	0.0212497	ZBTB7B/ITGA6/ITGAM/SMURF1	4
UpInBrd9	endothelium development (GO:0003158)	endothelium development (GO:0003158)	4/1187	11/18641	0.00375868	0.0282462	0.0212497	KDR/LAMA5/PECAM1/KDM6B	4
UpInBrd9	negative regulation of homotypic cell-cell adhesion (GO:0034111)	negative regulation of homotypic cell-cell adhesion (GO:0034111)	4/1187	11/18641	0.00375868	0.0282462	0.0212497	CD9/SERPINE2/PRKG1/CEACAM1	4
UpInBrd9	neurexin family protein binding (GO:0042043)	neurexin family protein binding (GO:0042043)	4/1187	11/18641	0.00375868	0.0282462	0.0212497	SYTL1/SYTL4/CPE/NLGN2	4
UpInBrd9	positive regulation of calcium ion import (GO:0090280)	positive regulation of calcium ion import (GO:0090280)	4/1187	11/18641	0.00375868	0.0282462	0.0212497	PDGFB/CXCL12/CCL3/PDGFRB	4
UpInBrd9	positive regulation of protein exit from endoplasmic reticulum (GO:0070863)	positive regulation of protein exit from endoplasmic reticulum (GO:0070863)	4/1187	11/18641	0.00375868	0.0282462	0.0212497	EDEM1/SORL1/SEC16B/TMEM30A	4
UpInBrd9	regulation of platelet-derived growth factor receptor signaling pathway (GO:0010640)	regulation of platelet-derived growth factor receptor signaling pathway (GO:0010640)	4/1187	11/18641	0.00375868	0.0282462	0.0212497	SLC9A3R1/PTPRJ/ADIPOQ/PTGIR	4
UpInBrd9	regulation of podosome assembly (GO:0071801)	regulation of podosome assembly (GO:0071801)	4/1187	11/18641	0.00375868	0.0282462	0.0212497	LCP1/SRC/GSN/HCK	4
UpInBrd9	stress fiber assembly (GO:0043149)	stress fiber assembly (GO:0043149)	4/1187	11/18641	0.00375868	0.0282462	0.0212497	SRC/ITGB5/ARRB1/ZYX	4
UpInBrd9	negative regulation of hydrolase activity (GO:0051346)	negative regulation of hydrolase activity (GO:0051346)	15/1187	109/18641	0.00379154	0.0284432	0.0213979	F11R/GMIP/CCDC8/NANOS1/PPP1R12C/LRRK2/PPP1R26/ARFGEF1/PTX3/CPEB2/CNST/PCIF1/ELL/DLG2/GPSM1	15
UpInBrd9	regulation of epidermal growth factor receptor signaling pathway (GO:0042058)	regulation of epidermal growth factor receptor signaling pathway (GO:0042058)	10/1187	59/18641	0.00380657	0.028506	0.0214451	PTPN3/HIP1R/PTPRJ/MVB12B/AGT/CEACAM1/HIP1/ARAP1/FER/RHBDF2	10
UpInBrd9	neuron projection morphogenesis (GO:0048812)	neuron projection morphogenesis (GO:0048812)	20/1187	164/18641	0.00391202	0.0291791	0.0219515	NYAP1/IQGAP1/MEF2A/SLC9A6/LRRK2/LRP4/NTNG2/NCOA3/CTTN/MINK1/GP5/MAP1A/PLXNB1/TNIK/NCKAP1/GPM6A/MAP4K4/DLG4/FGFR2/PRELP	20
UpInBrd9	regulation of neuron projection development (GO:0010975)	regulation of neuron projection development (GO:0010975)	16/1187	120/18641	0.00391462	0.0291791	0.0219515	DPYSL3/LYN/RAPGEF2/MYLIP/ARSB/PTK7/PTPRS/DBN1/SSH3/SSH2/PTK2B/KIDINS220/PLXNB2/CAMK1/CX3CL1/CAMK2B	16
UpInBrd9	histone methyltransferase complex (GO:0035097)	histone methyltransferase complex (GO:0035097)	9/1187	50/18641	0.00391693	0.0291791	0.0219515	EZH1/KMT2A/KMT2D/KMT2C/H2AFY2/JARID2/PHF1/BPTF/KDM6B	9
UpInBrd9	histone modification (GO:0016570)	histone modification (GO:0016570)	14/1187	99/18641	0.00395102	0.0293818	0.022104	PADI4/PADI2/ATXN7/EP300/EYA2/TRRAP/PHC1/KAT6A/NSD1/MAP3K12/HDAC5/HDAC6/PRMT2/RPS6KA5	14
UpInBrd9	phosphatidylinositol-4,5-bisphosphate 3-kinase activity (GO:0046934)	phosphatidylinositol-4,5-bisphosphate 3-kinase activity (GO:0046934)	11/1187	69/18641	0.00402309	0.0298659	0.0224682	PDGFB/PIK3CB/SRC/PIK3CG/FYN/PDGFRB/PDGFRA/FGF7/PTPN11/HGF/FGFR2	11
UpInBrd9	negative regulation of G1/S transition of mitotic cell cycle (GO:2000134)	negative regulation of G1/S transition of mitotic cell cycle (GO:2000134)	6/1187	25/18641	0.00408614	0.0301768	0.022702	KANK2/E2F7/NACC2/PRMT2/RBL2/PKD2	6
UpInBrd9	negative regulation of interleukin-6 production (GO:0032715)	negative regulation of interleukin-6 production (GO:0032715)	6/1187	25/18641	0.00408614	0.0301768	0.022702	SYT11/ARRB1/TNFAIP3/IRAK3/GAS6/NLRC3	6
UpInBrd9	positive regulation of histone methylation (GO:0031062)	positive regulation of histone methylation (GO:0031062)	6/1187	25/18641	0.00408614	0.0301768	0.022702	KMT2A/OGT/MYB/TET1/JARID2/PHF1	6
UpInBrd9	aminoglycan catabolic process (GO:0006026)	aminoglycan catabolic process (GO:0006026)	7/1187	33/18641	0.00412681	0.03032	0.0228098	HSPG2/HPSE/SDC3/GPC2/GPC3/GNS/NAGLU	7
UpInBrd9	endodermal cell differentiation (GO:0035987)	endodermal cell differentiation (GO:0035987)	7/1187	33/18641	0.00412681	0.03032	0.0228098	MMP15/COL11A1/ITGB2/ITGB5/ITGAV/COL12A1/COL6A1	7
UpInBrd9	positive regulation of tumor necrosis factor superfamily cytokine production (GO:1903557)	positive regulation of tumor necrosis factor superfamily cytokine production (GO:1903557)	7/1187	33/18641	0.00412681	0.03032	0.0228098	JAK2/CCL3/CD2/ADAM8/PF4/CLU/FADD	7
UpInBrd9	negative regulation of nucleic acid-templated transcription (GO:1903507)	negative regulation of nucleic acid-templated transcription (GO:1903507)	43/1187	445/18641	0.00423309	0.0310475	0.0233571	RFX3/KLF10/PDGFB/CENPF/BHLHE40/LIMS1/MECP2/ATXN1/PPARD/ZBTB16/FOXO1/NAB1/GLIS2/PBXIP1/SMARCA2/ZBTB4/ID1/ID3/SBNO2/PER1/ATOH8/TBX21/CAPN3/LRRFIP1/IL4/MYB/GAS6/JARID2/CIC/TLE2/KAT6A/NACC2/NOTCH1/HDAC5/CEBPA/HDAC6/CBFA2T3/TSHZ3/INPP5K/ADIPOQ/PRMT2/BASP1/RPS6KA5	43
UpInBrd9	cell-cell adhesion via plasma-membrane adhesion molecules (GO:0098742)	cell-cell adhesion via plasma-membrane adhesion molecules (GO:0098742)	18/1187	143/18641	0.00430389	0.0315127	0.0237071	CADM3/ADGRL1/CD226/ITGB2/ITGAM/ITGAL/ICAM1/CD84/PLXNB2/CDH5/CDH1/CBLN1/PECAM1/CEACAM1/CDH11/SELL/TGFBR2/CLDN5	18
UpInBrd9	Choline metabolism in cancer	Choline metabolism in cancer	14/1187	100/18641	0.0043319	0.0316636	0.0238206	PDGFB/PIK3CB/PLA2G4A/PDGFRB/PDGFRA/GPCPD1/PLD1/KRAS/PRKCB/PRKCA/DGKG/DGKD/DGKA/SLC22A3	14
UpInBrd9	macrophage activation (GO:0042116)	macrophage activation (GO:0042116)	5/1187	18/18641	0.00442411	0.0320523	0.024113	ITGAM/SBNO2/SYK/CRTC3/CLU	5
UpInBrd9	positive regulation of lymphocyte migration (GO:2000403)	positive regulation of lymphocyte migration (GO:2000403)	5/1187	18/18641	0.00442411	0.0320523	0.024113	CXCL12/CCL5/CCL3/PTK2B/DOCK8	5
UpInBrd9	positive regulation of monocyte chemotaxis (GO:0090026)	positive regulation of monocyte chemotaxis (GO:0090026)	5/1187	18/18641	0.00442411	0.0320523	0.024113	PLA2G7/CXCL12/CCL5/CCR1/ANO6	5
UpInBrd9	positive regulation of transcription of Notch receptor target (GO:0007221)	positive regulation of transcription of Notch receptor target (GO:0007221)	5/1187	18/18641	0.00442411	0.0320523	0.024113	PBX1/EP300/PLXND1/NOTCH3/NOTCH1	5
UpInBrd9	septin ring organization (GO:0031106)	septin ring organization (GO:0031106)	5/1187	18/18641	0.00442411	0.0320523	0.024113	SEPT11/SEPT1/SEPT5/SEPT6/SEPT9	5
UpInBrd9	mesenchymal cell differentiation (GO:0048762)	mesenchymal cell differentiation (GO:0048762)	8/1187	42/18641	0.00447488	0.0320523	0.024113	MEF2C/FOXC1/SNAI2/NOTCH1/CUL7/HGF/FGFR2/TGFBR1	8
UpInBrd9	negative regulation of proteolysis (GO:0045861)	negative regulation of proteolysis (GO:0045861)	8/1187	42/18641	0.00447488	0.0320523	0.024113	PTPN3/LRRK2/CAMK2N1/CLN3/SERPINE2/TIMP3/KNG1/HDAC6	8
UpInBrd9	positive regulation of receptor-mediated endocytosis (GO:0048260)	positive regulation of receptor-mediated endocytosis (GO:0048260)	8/1187	42/18641	0.00447488	0.0320523	0.024113	BICD1/ARRB2/ARRB1/HIP1R/AHI1/CLU/ANGPT1/HIP1	8
UpInBrd9	regulation of phagocytosis (GO:0050764)	regulation of phagocytosis (GO:0050764)	8/1187	42/18641	0.00447488	0.0320523	0.024113	ABCA7/GATA2/MERTK/ITGAV/SYK/GAS6/ADIPOQ/HCK	8
UpInBrd9	Dilated cardiomyopathy (DCM)	Dilated cardiomyopathy (DCM)	13/1187	90/18641	0.00447589	0.0320523	0.024113	CACNA2D4/PRKACB/ITGA6/ITGB5/ITGB3/ITGAV/IGF1/ADCY5/ADCY9/SLC8A1/TPM4/AGT/ITGA2B	13
UpInBrd9	cellular protein metabolic process (GO:0044267)	cellular protein metabolic process (GO:0044267)	46/1187	485/18641	0.00448883	0.0320523	0.024113	JAG2/HSPG2/PADI4/MMP15/F5/FSTL1/FSTL3/FBXO11/PLOD2/SPP1/ADORA2B/ADORA2A/SORL1/FURIN/MXRA8/ST8SIA2/IGF1/ZDHHC2/GPC3/FBN1/CHRDL1/TGM1/IL6/UBA7/LAMC1/ST3GAL1/GAS6/PRSS23/GSN/CHRM1/CSF1/PROS1/TNC/IGFBP5/IGFBP7/CPE/KNG1/CYR61/DENND3/PLG/PARP4/CKAP4/LOX/LTBP1/CSF2RB/MAN2B1	46
UpInBrd9	myeloid leukocyte differentiation (GO:0002573)	myeloid leukocyte differentiation (GO:0002573)	9/1187	51/18641	0.00449327	0.0320523	0.024113	GAB2/SBNO2/IL4/CSF1/CEBPA/CBFA2T3/PDE1B/TGFBR2/MYH9	9
UpInBrd9	wound healing (GO:0042060)	wound healing (GO:0042060)	9/1187	51/18641	0.00449327	0.0320523	0.024113	COL3A1/HPSE/SYT11/ITGB3/PDGFRA/HMOX1/MACF1/TGFBR1/ALOX15	9
UpInBrd9	negative regulation of angiogenesis (GO:0016525)	negative regulation of angiogenesis (GO:0016525)	11/1187	70/18641	0.00450501	0.0320523	0.024113	HSPG2/MECP2/FOXJ2/FOXC1/PF4/ADAMTS9/SPARC/VASH1/STAB1/PDE3B/THBS2	11
UpInBrd9	regulation of innate immune response (GO:0045088)	regulation of innate immune response (GO:0045088)	11/1187	70/18641	0.00450501	0.0320523	0.024113	RNASEL/JAK1/CCL5/XIAP/TNFAIP3/IRAK3/RIOK3/ADAM8/PTPN11/NLRC3/TYRO3	11
UpInBrd9	response to organic cyclic compound (GO:0014070)	response to organic cyclic compound (GO:0014070)	11/1187	70/18641	0.00450501	0.0320523	0.024113	ABCA2/STAT3/SPP1/CCL5/CCL3/PAQR7/CYP1B1/HMOX1/IGFBP5/TRPM2/CHRNB1	11
UpInBrd9	chromatin (GO:0000785)	chromatin (GO:0000785)	31/1187	297/18641	0.0046914	0.0333229	0.0250689	RFX3/PADI2/CENPF/MECP2/MEF2A/MEF2C/STAT3/PPARD/KMT2E/ARRB1/SMARCA2/NCOA3/NCOA1/RXRA/H1F0/MXD1/AFF4/SNAI2/H2AFY2/NFATC1/ELL/PCGF2/NACC2/WBP2/MAGED1/TNRC18/MYCN/BPTF/FER/RBL2/KDM6B	31
UpInBrd9	establishment or maintenance of epithelial cell apical/basal polarity (GO:0045197)	establishment or maintenance of epithelial cell apical/basal polarity (GO:0045197)	7/1187	34/18641	0.00491636	0.0347477	0.0261407	SLC9A3R1/PARD3B/OPHN1/MSN/WDR1/DLG2/DLG4	7
UpInBrd9	negative regulation of neurogenesis (GO:0050768)	negative regulation of neurogenesis (GO:0050768)	7/1187	34/18641	0.00491636	0.0347477	0.0261407	COL3A1/SORL1/ID1/ID3/ADGRG1/HOOK3/NOTCH1	7
UpInBrd9	stem cell differentiation (GO:0048863)	stem cell differentiation (GO:0048863)	7/1187	34/18641	0.00491636	0.0347477	0.0261407	MEF2C/SP7/PTPRC/ACE/JARID2/GPM6A/FGFR2	7
UpInBrd9	cellular response to lipid (GO:0071396)	cellular response to lipid (GO:0071396)	21/1187	179/18641	0.00498572	0.0350569	0.0263734	LYN/MEF2C/SPP1/CD274/RORA/PTK7/NCOA3/SBNO2/CCR5/MSN/IL6/TNFAIP3/PTK2B/ADCY5/TESC/RARG/CCDC62/FFAR2/AXL/ATP1A3/PDE4B	21
UpInBrd9	Relaxin signaling pathway	Relaxin signaling pathway	17/1187	134/18641	0.00501739	0.0350569	0.0263734	PRKACB/MMP13/COL3A1/PIK3CB/SRC/ARRB2/ARRB1/MAPK12/GNB5/KRAS/ADCY5/ADCY9/PRKCA/PLCB2/PLCB3/TGFBR1/TGFBR2	17
UpInBrd9	cellular response to vascular endothelial growth factor stimulus (GO:0035924)	cellular response to vascular endothelial growth factor stimulus (GO:0035924)	6/1187	26/18641	0.0050304	0.0350569	0.0263734	FLT4/KDR/FOXC1/PRKD2/ANXA1/NOTCH1	6
UpInBrd9	chondroitin sulfate proteoglycan biosynthetic process (GO:0050650)	chondroitin sulfate proteoglycan biosynthetic process (GO:0050650)	6/1187	26/18641	0.0050304	0.0350569	0.0263734	BGN/CHST15/CSGALNACT2/CSGALNACT1/CHPF/CHSY3	6
UpInBrd9	lamellipodium organization (GO:0097581)	lamellipodium organization (GO:0097581)	6/1187	26/18641	0.0050304	0.0350569	0.0263734	ARHGEF4/CTTN/VCL/ABLIM1/S1PR1/PARVB	6
UpInBrd9	negative regulation of insulin receptor signaling pathway (GO:0046627)	negative regulation of insulin receptor signaling pathway (GO:0046627)	6/1187	26/18641	0.0050304	0.0350569	0.0263734	CISH/PTPRE/SOCS3/PRKCB/PRKCQ/INPP5K	6
UpInBrd9	positive regulation of filopodium assembly (GO:0051491)	positive regulation of filopodium assembly (GO:0051491)	6/1187	26/18641	0.0050304	0.0350569	0.0263734	DPYSL3/FNBP1L/GPM6A/RHOQ/DOCK11/ARAP1	6
UpInBrd9	cytoskeleton-dependent cytokinesis (GO:0061640)	cytoskeleton-dependent cytokinesis (GO:0061640)	11/1187	71/18641	0.00503163	0.0350569	0.0263734	SNX33/SEPT11/SON/CUL7/APC/RHOC/SPTBN1/SEPT1/SEPT5/SEPT6/SEPT9	11
UpInBrd9	ERBB signaling pathway (GO:0038127)	ERBB signaling pathway (GO:0038127)	12/1187	81/18641	0.0050339	0.0350569	0.0263734	IQGAP1/STYK1/SRC/CPNE3/PAG1/KRAS/PTK2B/PRKCA/DGKD/PTPN11/PXN/RPS6KA5	12
UpInBrd9	androgen receptor binding (GO:0050681)	androgen receptor binding (GO:0050681)	8/1187	43/18641	0.00519723	0.0360768	0.0271407	FHL2/NCOA3/NCOA1/EP300/PRKCB/TGFB1I1/NSD1/PRMT2	8
UpInBrd9	microvillus (GO:0005902)	microvillus (GO:0005902)	8/1187	43/18641	0.00519723	0.0360768	0.0271407	SLC9A3R1/LRRK2/MYO1C/ITGB3/ITGAV/MSN/SYTL1/ANGPT1	8
UpInBrd9	Insulin resistance	Insulin resistance	15/1187	113/18641	0.00533743	0.0364702	0.0274366	PRKAB2/STAT3/FOXO1/PIK3CB/OGT/PPP1R3D/SOCS3/IL6/TBC1D4/PRKCB/PRKCQ/PYGB/PYGL/AGT/PTPN11	15
UpInBrd9	3',5'-cyclic-GMP phosphodiesterase activity (GO:0047555)	3',5'-cyclic-GMP phosphodiesterase activity (GO:0047555)	4/1187	12/18641	0.00535625	0.0364702	0.0274366	PDE1B/PDE3B/PDE3A/PDE5A	4
UpInBrd9	calcium-dependent protein serine/threonine kinase activity (GO:0009931)	calcium-dependent protein serine/threonine kinase activity (GO:0009931)	4/1187	12/18641	0.00535625	0.0364702	0.0274366	CCL3/MKNK1/PRKCB/PRKCA	4
UpInBrd9	epithelial cell-cell adhesion (GO:0090136)	epithelial cell-cell adhesion (GO:0090136)	4/1187	12/18641	0.00535625	0.0364702	0.0274366	JUP/ITGB5/VCL/KIFC3	4
UpInBrd9	interleukin-27-mediated signaling pathway (GO:0070106)	interleukin-27-mediated signaling pathway (GO:0070106)	4/1187	12/18641	0.00535625	0.0364702	0.0274366	STAT3/JAK1/JAK2/IL27RA	4
UpInBrd9	MAP kinase kinase kinase kinase activity (GO:0008349)	MAP kinase kinase kinase kinase activity (GO:0008349)	4/1187	12/18641	0.00535625	0.0364702	0.0274366	MINK1/TNIK/MAP4K2/MAP4K4	4
UpInBrd9	microtubule anchoring at microtubule organizing center (GO:0072393)	microtubule anchoring at microtubule organizing center (GO:0072393)	4/1187	12/18641	0.00535625	0.0364702	0.0274366	BICD1/CCDC120/HOOK3/NIN	4
UpInBrd9	negative regulation of bone mineralization (GO:0030502)	negative regulation of bone mineralization (GO:0030502)	4/1187	12/18641	0.00535625	0.0364702	0.0274366	CCL3/CCR1/PTK2B/TRPM4	4
UpInBrd9	positive regulation of leukocyte degranulation (GO:0043302)	positive regulation of leukocyte degranulation (GO:0043302)	4/1187	12/18641	0.00535625	0.0364702	0.0274366	ITGB2/ITGAM/GAB2/SYK	4
UpInBrd9	potassium:proton antiporter activity (GO:0015386)	potassium:proton antiporter activity (GO:0015386)	4/1187	12/18641	0.00535625	0.0364702	0.0274366	SLC9A5/SLC9A6/SLC9A9/SLC9A1	4
UpInBrd9	semaphorin receptor activity (GO:0017154)	semaphorin receptor activity (GO:0017154)	4/1187	12/18641	0.00535625	0.0364702	0.0274366	PLXNB2/PLXNB1/PLXND1/PLXNA4	4
UpInBrd9	T cell proliferation (GO:0042098)	T cell proliferation (GO:0042098)	4/1187	12/18641	0.00535625	0.0364702	0.0274366	PIK3CG/TNFSF14/MSN/DOCK8	4
UpInBrd9	glycosaminoglycan metabolic process (GO:0030203)	glycosaminoglycan metabolic process (GO:0030203)	10/1187	62/18641	0.00548436	0.037224	0.0280037	HSPG2/BGN/HPSE/SDC3/GPC2/GPC3/GNS/GCNT2/NAGLU/SLC35D2	10
UpInBrd9	negative regulation of MAP kinase activity (GO:0043407)	negative regulation of MAP kinase activity (GO:0043407)	10/1187	62/18641	0.00548436	0.037224	0.0280037	LYN/DUSP3/SORL1/PTPRJ/RGS4/IRAK3/HIPK3/INPP5K/ADIPOQ/RGS14	10
UpInBrd9	transcription corepressor activity (GO:0003714)	transcription corepressor activity (GO:0003714)	23/1187	204/18641	0.00555154	0.0376203	0.0283018	BHLHE40/MECP2/SKI/ATN1/NAB2/PBXIP1/E2F7/E2F8/RCOR2/ID3/NFIL3/MNT/MXD1/ZMYND11/HSPA1A/CDYL2/TLE2/HIPK2/NSD1/JAZF1/CBFA2T3/SCAI/BASP1	23
UpInBrd9	actomyosin structure organization (GO:0031032)	actomyosin structure organization (GO:0031032)	11/1187	72/18641	0.00560578	0.0376891	0.0283536	F11R/MYLIP/SRC/ITGB5/ARRB1/CAPN3/ZYX/MYOM1/CDC42BPB/WDR1/MYH9	11
UpInBrd9	Arrhythmogenic right ventricular cardiomyopathy (ARVC)	Arrhythmogenic right ventricular cardiomyopathy (ARVC)	11/1187	72/18641	0.00560578	0.0376891	0.0283536	CACNA2D4/JUP/ITGA6/DSP/ITGB5/ITGB3/ITGAV/TCF7/SLC8A1/ITGA2B/TCF7L1	11
UpInBrd9	nuclear transcription factor complex (GO:0044798)	nuclear transcription factor complex (GO:0044798)	11/1187	72/18641	0.00560578	0.0376891	0.0283536	PBX1/STAT3/PPARD/RORA/RXRA/NFATC2/NFATC1/RARG/HIPK2/NFAT5/CEBPA	11
UpInBrd9	phosphatidylinositol bisphosphate kinase activity (GO:0052813)	phosphatidylinositol bisphosphate kinase activity (GO:0052813)	11/1187	72/18641	0.00560578	0.0376891	0.0283536	PDGFB/PIK3CB/SRC/PIK3CG/FYN/PDGFRB/PDGFRA/FGF7/PTPN11/HGF/FGFR2	11
UpInBrd9	sodium ion transmembrane transporter activity (GO:0015081)	sodium ion transmembrane transporter activity (GO:0015081)	11/1187	72/18641	0.00560578	0.0376891	0.0283536	SLC9A5/SLC9A6/SLC9A9/SLC9A1/SLC8A1/SLC24A3/TRPM4/ATP1B1/ATP1A3/SLC4A2/SLC4A3	11
UpInBrd9	phosphatase binding (GO:0019902)	phosphatase binding (GO:0019902)	14/1187	103/18641	0.00565625	0.0379688	0.028564	JUP/IQGAP1/STAT3/JAK1/MAP3K5/SLC9A3R1/PPP1R12C/FLT4/PPP1R26/CNST/NFATC2/ELL/CEACAM1/DLG4	14
UpInBrd9	microfilament motor activity (GO:0000146)	microfilament motor activity (GO:0000146)	5/1187	19/18641	0.00569366	0.03816	0.0287078	MYO6/MYO10/MYO1E/MYO9B/MYH9	5
UpInBrd9	regulation of axon extension (GO:0030516)	regulation of axon extension (GO:0030516)	7/1187	35/18641	0.00581429	0.0389075	0.0292702	L1CAM/ZFYVE27/PTPRS/CTTN/SEMA7A/PLXNA4/MACF1	7
UpInBrd9	phagocytosis (GO:0006909)	phagocytosis (GO:0006909)	17/1187	136/18641	0.00582588	0.0389242	0.0292827	MERTK/ADORA2A/ITGB2/ITGB3/ITGAM/ITGAV/BIN2/ANXA1/GAS6/GSN/PECAM1/TYRO3/ARHGAP25/AXL/MYH9/ALOX15/ANXA11	17
UpInBrd9	positive regulation of proteolysis (GO:0045862)	positive regulation of proteolysis (GO:0045862)	9/1187	53/18641	0.00584223	0.0389725	0.0293191	SNX33/OGT/FURIN/MAPK12/PERP/CAPN3/ADAM8/FADD/CCBE1	9
UpInBrd9	negative regulation of protein metabolic process (GO:0051248)	negative regulation of protein metabolic process (GO:0051248)	8/1187	44/18641	0.00600533	0.0399981	0.0300906	FLNA/ITGB3/ITGAV/IRAK3/PTX3/CLU/ADIPOQ/AGAP2	8
UpInBrd9	apoptotic cell clearance (GO:0043277)	apoptotic cell clearance (GO:0043277)	6/1187	27/18641	0.00612532	0.0402952	0.0303141	ITGB3/ITGAV/NCOA3/GAS6/TYRO3/ALOX15	6
UpInBrd9	cytoskeleton-dependent intracellular transport (GO:0030705)	cytoskeleton-dependent intracellular transport (GO:0030705)	6/1187	27/18641	0.00612532	0.0402952	0.0303141	MYO10/KIF5B/KIF3C/KIF3B/HOOK3/CCDC88B	6
UpInBrd9	negative chemotaxis (GO:0050919)	negative chemotaxis (GO:0050919)	6/1187	27/18641	0.00612532	0.0402952	0.0303141	ITGB3/ITGAV/EPHA7/SEMA4B/SEMA4D/SEMA7A	6
UpInBrd9	negative regulation of catalytic activity (GO:0043086)	negative regulation of catalytic activity (GO:0043086)	6/1187	27/18641	0.00612532	0.0402952	0.0303141	NANOS1/GZMA/GZMK/CLN3/NOTCH1/HDAC6	6
UpInBrd9	negative regulation of cellular response to insulin stimulus (GO:1900077)	negative regulation of cellular response to insulin stimulus (GO:1900077)	6/1187	27/18641	0.00612532	0.0402952	0.0303141	CISH/PTPRE/SOCS3/PRKCB/PRKCQ/INPP5K	6
UpInBrd9	nucleotide biosynthetic process (GO:0009165)	nucleotide biosynthetic process (GO:0009165)	6/1187	27/18641	0.00612532	0.0402952	0.0303141	RRM2B/NPR2/ADCY5/ADCY9/GUCY1A3/GUCY1B3	6
UpInBrd9	positive regulation of glucose import (GO:0046326)	positive regulation of glucose import (GO:0046326)	6/1187	27/18641	0.00612532	0.0402952	0.0303141	CREBL2/IGF1/RARRES2/PTPN11/RHOQ/ADIPOQ	6
UpInBrd9	thyroid hormone receptor binding (GO:0046966)	thyroid hormone receptor binding (GO:0046966)	6/1187	27/18641	0.00612532	0.0402952	0.0303141	NCOA3/NSD1/HMGN3/PRMT2/TRIP12/GAS2L1	6
UpInBrd9	negative regulation of NF-kappaB transcription factor activity (GO:0032088)	negative regulation of NF-kappaB transcription factor activity (GO:0032088)	12/1187	83/18641	0.00613737	0.0403124	0.0303271	NLRX1/ADORA3/ARRB2/ARRB1/TNFAIP3/IRAK3/CYP1B1/CMKLR1/ANXA4/CYLD/NLRC3/PRMT2	12
UpInBrd9	Endocrine and other factor-regulated calcium reabsorption	Endocrine and other factor-regulated calcium reabsorption	10/1187	63/18641	0.00615627	0.0403128	0.0303274	PRKACB/GNAQ/ADCY9/PRKCB/PRKCA/PLCB2/PLCB3/SLC8A1/ATP1B1/ATP1A3	10
UpInBrd9	second-messenger-mediated signaling (GO:0019932)	second-messenger-mediated signaling (GO:0019932)	10/1187	63/18641	0.00615627	0.0403128	0.0303274	NANOS1/LRRK2/CCL3/LAT2/CCR5/PLCG2/AGT/DGKD/TRPM4/CXCR4	10
UpInBrd9	GTP binding (GO:0005525)	GTP binding (GO:0005525)	18/1187	148/18641	0.0061701	0.0403415	0.030349	ARL8A/LRRK2/RAB27B/NCOA3/RANBP17/RAP2A/ARHGEF5/RAP1B/DIRAS2/GEM/GNAZ/RND3/RND1/TUBA8/RHOF/RHOC/RHOQ/SEPT6	18
UpInBrd9	Cortisol synthesis and secretion	Cortisol synthesis and secretion	11/1187	73/18641	0.0062303	0.0405491	0.0305051	PBX1/PRKACB/GNAQ/CYP11A1/ADCY5/ADCY9/PLCB2/PLCB3/AGT/ITPR2/ITPR3	11
UpInBrd9	regulation of fat cell differentiation (GO:0045598)	regulation of fat cell differentiation (GO:0045598)	11/1187	73/18641	0.0062303	0.0405491	0.0305051	GATA2/PPARD/ZBTB16/CREBL2/FOXO1/RORA/RARRES2/IL6/CMKLR1/TRPM4/ADIPOQ	11
UpInBrd9	Rho GTPase binding (GO:0017048)	Rho GTPase binding (GO:0017048)	11/1187	73/18641	0.0062303	0.0405491	0.0305051	FLNA/CDC42EP1/ARHGAP4/LRRK2/MYO9B/AKAP13/KIF3B/SRGAP3/NCKAP1/MTSS1L/FMNL1	11
UpInBrd9	guanyl ribonucleotide binding (GO:0032561)	guanyl ribonucleotide binding (GO:0032561)	20/1187	171/18641	0.00624874	0.0406073	0.030549	ARL8A/LRRK2/RAB27B/NCOA3/RANBP17/RAP2A/ARHGEF5/RAP1B/DIRAS2/GEM/GNAZ/RND3/RND1/TUBA8/CNGA1/RHOF/RHOC/RHOQ/SEPT6/PDE5A	20
UpInBrd9	TNF signaling pathway	TNF signaling pathway	15/1187	115/18641	0.00628233	0.0407636	0.0306666	MAP3K5/PIK3CB/CCL5/MAPK12/ICAM1/IL15/IL18R1/SOCS3/IL6/TNFAIP3/CSF1/CFLAR/CX3CL1/FADD/RPS6KA5	15
UpInBrd9	positive regulation of tyrosine phosphorylation of STAT protein (GO:0042531)	positive regulation of tyrosine phosphorylation of STAT protein (GO:0042531)	9/1187	54/18641	0.00662404	0.0429157	0.0322856	LYN/STAT3/JAK2/TNFRSF18/CCL5/IGF1/SOCS3/IL6/HCLS1	9
UpInBrd9	phagocytic vesicle (GO:0045335)	phagocytic vesicle (GO:0045335)	12/1187	84/18641	0.00675654	0.043708	0.0328816	NCF1/NCF4/SYT11/ITGB5/ITGAV/SYK/CYBB/ADAM8/ATP6V0A1/ATP6V0A2/ANXA11/FMNL1	12
UpInBrd9	protein O-linked glycosylation (GO:0006493)	protein O-linked glycosylation (GO:0006493)	15/1187	116/18641	0.00680278	0.0439128	0.0330357	MUC6/OGT/SPON1/ST8SIA6/GALNT6/GALNT2/ST3GAL1/TET3/TET2/TET1/GCNT1/LFNG/ADAMTS5/B3GNT7/B4GALT5	15
UpInBrd9	endothelial cell migration (GO:0043542)	endothelial cell migration (GO:0043542)	7/1187	36/18641	0.00682928	0.0439128	0.0330357	TNFSF12/ID1/CYP1B1/PLXND1/PLEKHG5/PXN/MYH9	7
UpInBrd9	positive regulation of peptide secretion (GO:0002793)	positive regulation of peptide secretion (GO:0002793)	7/1187	36/18641	0.00682928	0.0439128	0.0330357	ACHE/IGF1/BMP6/UNC13B/SYTL4/ADAM8/MYOM1	7
UpInBrd9	protein kinase B signaling (GO:0043491)	protein kinase B signaling (GO:0043491)	7/1187	36/18641	0.00682928	0.0439128	0.0330357	FOXO1/CCL5/CCL3/KDR/IGF1/GAS6/TYRO3	7
UpInBrd9	Ovarian steroidogenesis	Ovarian steroidogenesis	10/1187	64/18641	0.00689051	0.0442399	0.0332818	PRKACB/PLA2G4A/IGF1/IGF1R/CYP11A1/BMP6/ADCY5/ADCY9/ALOX5/CYP1B1	10
UpInBrd9	transcription factor activity, RNA polymerase II core promoter proximal region sequence-specific binding (GO:0000982)	transcription factor activity, RNA polymerase II core promoter proximal region sequence-specific binding (GO:0000982)	29/1187	281/18641	0.00711538	0.0456152	0.0343164	KLF10/BHLHE40/LITAF/MEF2A/MEF2C/STAT3/GLIS2/FOXJ2/E2F8/NFIL3/MXD1/LRRFIP1/ETS1/CAMTA2/ELF4/TEF/MYB/SNAI2/MYBL1/NFIC/NACC2/NFAT5/SKIL/KLF5/EBF3/TSHZ3/MYCN/RBL2/HLF	29
UpInBrd9	cyclic nucleotide biosynthetic process (GO:0009190)	cyclic nucleotide biosynthetic process (GO:0009190)	5/1187	20/18641	0.00719967	0.0456762	0.0343623	NPR2/ADCY5/ADCY9/GUCY1A3/GUCY1B3	5
UpInBrd9	ephrin receptor binding (GO:0046875)	ephrin receptor binding (GO:0046875)	5/1187	20/18641	0.00719967	0.0456762	0.0343623	LYN/SRC/PIK3CG/FYN/EFNB1	5
UpInBrd9	positive regulation of blood coagulation (GO:0030194)	positive regulation of blood coagulation (GO:0030194)	5/1187	20/18641	0.00719967	0.0456762	0.0343623	HPSE/ANO6/PLEK/F2R/PLG	5
UpInBrd9	positive regulation of mononuclear cell migration (GO:0071677)	positive regulation of mononuclear cell migration (GO:0071677)	5/1187	20/18641	0.00719967	0.0456762	0.0343623	PLA2G7/CXCL12/CCL5/CCR1/ANO6	5
UpInBrd9	positive regulation of STAT cascade (GO:1904894)	positive regulation of STAT cascade (GO:1904894)	5/1187	20/18641	0.00719967	0.0456762	0.0343623	CRLF3/CCL5/IL6/CYP1B1/NOTCH1	5
UpInBrd9	regulation of catenin import into nucleus (GO:0035412)	regulation of catenin import into nucleus (GO:0035412)	5/1187	20/18641	0.00719967	0.0456762	0.0343623	SLC9A3R1/GNAQ/DACT3/SNAI2/AXIN2	5
UpInBrd9	vesicle transport along microtubule (GO:0047496)	vesicle transport along microtubule (GO:0047496)	5/1187	20/18641	0.00719967	0.0456762	0.0343623	DYNC1H1/KIF5B/KIF3B/FYCO1/CLN3	5
UpInBrd9	Human T-cell leukemia virus 1 infection	Human T-cell leukemia virus 1 infection	28/1187	269/18641	0.0072187	0.0457291	0.0344021	PRKACB/JAK1/PIK3CB/IL2RB/ITGB2/ITGAL/IL2RG/ICAM1/IL15/XIAP/EP300/CRTC3/H2-Q10/ETS1/IL6/KRAS/CD4/TRRAP/ADCY5/ADCY9/NFATC2/NFATC1/BCL2L1/IL1R1/TLN1/TGFBR1/TGFBR2/H2-T24	28
UpInBrd9	Pathogenic Escherichia coli infection	Pathogenic Escherichia coli infection	22/1187	197/18641	0.00734759	0.0460897	0.0346734	MYO6/SLC9A3R1/MYO10/MYO1E/MYO1F/MYO1C/SRC/FYN/MAPK12/ARHGEF1/CTTN/IL6/HCLS1/TUBA8/F2R/PTPN11/WIPF1/NCKAP1/IL1R1/FADD/MYH9/CLDN5	22
UpInBrd9	microtubule plus-end binding (GO:0051010)	microtubule plus-end binding (GO:0051010)	4/1187	13/18641	0.00735107	0.0460897	0.0346734	DST/TTBK2/STIM1/APC	4
UpInBrd9	plasma membrane tubulation (GO:0097320)	plasma membrane tubulation (GO:0097320)	4/1187	13/18641	0.00735107	0.0460897	0.0346734	SNX33/MICALL1/FNBP1L/BIN2	4
UpInBrd9	protein kinase C-activating G-protein coupled receptor signaling pathway (GO:0007205)	protein kinase C-activating G-protein coupled receptor signaling pathway (GO:0007205)	4/1187	13/18641	0.00735107	0.0460897	0.0346734	PRKD3/CHRM1/DGKD/F2R	4
UpInBrd9	regulation of antigen receptor-mediated signaling pathway (GO:0050854)	regulation of antigen receptor-mediated signaling pathway (GO:0050854)	4/1187	13/18641	0.00735107	0.0460897	0.0346734	LYN/PTPRC/GCSAM/RUNX1	4
UpInBrd9	regulation of bone remodeling (GO:0046850)	regulation of bone remodeling (GO:0046850)	4/1187	13/18641	0.00735107	0.0460897	0.0346734	LEPR/SRC/ITGB3/S1PR1	4
UpInBrd9	regulation of vasculogenesis (GO:2001212)	regulation of vasculogenesis (GO:2001212)	4/1187	13/18641	0.00735107	0.0460897	0.0346734	RAPGEF2/KDR/HIF1AN/CEACAM1	4
UpInBrd9	regulation of vascular endothelial growth factor production (GO:0010574)	regulation of vascular endothelial growth factor production (GO:0010574)	6/1187	28/18641	0.00738383	0.0462273	0.0347769	HPSE/RORA/FLT4/IL6/CYP1B1/CCBE1	6
UpInBrd9	positive regulation of defense response (GO:0031349)	positive regulation of defense response (GO:0031349)	11/1187	75/18641	0.0076422	0.0477749	0.0359412	PLA2G7/MEF2C/CCL5/CCL3/IL15/ETS1/RIOK3/AGT/ADAM8/CX3CL1/LPL	11
UpInBrd9	positive regulation of protein polymerization (GO:0032273)	positive regulation of protein polymerization (GO:0032273)	10/1187	65/18641	0.00769075	0.0480083	0.0361167	CDC42EP1/NCOA3/CTTN/PTK2B/SLAIN2/NCKAP1/VASP/HCK/FER/ALOX15	10
UpInBrd9	post-translational protein modification (GO:0043687)	post-translational protein modification (GO:0043687)	35/1187	358/18641	0.0077524	0.0483225	0.0363531	CCDC8/F5/FSTL1/FSTL3/ZBTB16/FBXO11/SPP1/CISH/FBXO32/FBXO9/MXRA8/EPAS1/ARSB/SOCS3/KLHL25/GPC3/FBN1/CHRDL1/IL6/LAMC1/DCAF5/GAS6/PRSS23/BTBD6/CSF1/TNC/WDTC1/IGFBP5/CUL7/IGFBP7/KNG1/CYR61/TULP4/CKAP4/LTBP1	35
UpInBrd9	positive regulation of blood vessel endothelial cell migration (GO:0043536)	positive regulation of blood vessel endothelial cell migration (GO:0043536)	8/1187	46/18641	0.00790367	0.0491472	0.0369735	PDGFB/KDR/ETS1/PRKCA/PRKD2/HMOX1/ANXA1/ANGPT1	8
UpInBrd9	T cell receptor signaling pathway	T cell receptor signaling pathway	14/1187	107/18641	0.00790768	0.0491472	0.0369735	PIK3CB/LCP2/FYN/MAPK12/PTPRC/IL4/KRAS/TEC/CD4/PRKCQ/NFATC2/NFATC1/ITK/GRAP2	14
UpInBrd9	muscle cell differentiation (GO:0042692)	muscle cell differentiation (GO:0042692)	7/1187	37/18641	0.00797002	0.0493195	0.0371032	MEF2C/RORA/MAPK12/IGF1/MKL1/MKL2/SYNE1	7
UpInBrd9	negative regulation of blood coagulation (GO:0030195)	negative regulation of blood coagulation (GO:0030195)	7/1187	37/18641	0.00797002	0.0493195	0.0371032	PDGFB/PDGFRA/SERPINE2/SERPINB2/KNG1/PLG/GP1BA	7
UpInBrd9	vesicle-mediated transport in synapse (GO:0099003)	vesicle-mediated transport in synapse (GO:0099003)	7/1187	37/18641	0.00797002	0.0493195	0.0371032	ITSN1/OPHN1/KIF5B/UNC13B/STON2/SYNJ1/NLGN2	7
UpInBrd9	lysosome (GO:0005764)	lysosome (GO:0005764)	40/1187	423/18641	0.00806232	0.0498186	0.0374786	ZFYVE16/ABCA2/HSPG2/LITAF/MYO6/BGN/ARL8A/HPSE/LRRK2/SRC/ARRB1/TMEM63A/ARSB/PRF1/SDC3/CTSW/GPC2/GPC3/SLC30A2/GNAQ/PLD1/FYCO1/CLN3/UNC13D/GNS/AP1S3/ACE/CALCRL/NAGLU/TECPR1/TRPM2/ATP6V0A1/ATP6V0A2/HCK/CXCR4/AP5B1/SPNS2/COL6A1/MAN2B1/PRELP	40
DownInBrd9	translation (GO:0006412)	translation (GO:0006412)	81/1122	233/18641	1.82653e-40	7.29333e-37	6.36593e-37	RPL22L1/MRPL16/MRPL11/MRPL28/MRPL37/MRPL35/MRPL36/MRPL34/MRPL42/MRPL47/MRPL52/RPLP0/MRTO4/HARS/FTSJ1/PPA1/AIMP2/MRPL1/MRPL4/MRPL2/MRPS2/MRPS7/MRPS5/EEF1E1/MRPS11/MRPS36/MRPS34/EEF1A1/YARS2/EEF1B2/EEF1D/EEF1G/RPL22/RPL24/RPL26/TARS2/RPL29/RPL12/RPL15/RPL14/RPL19/FARSB/FARSA/RPL5/RPL6/RPL3/RPL31/RPL4/RPL32/RPL35/RPL34/RPL7/RPL36/GATB/GATC/RARS/RPS8/RPS6/COPS5/NHP2/RPS5/RPS2/RSL24D1/NOA1/RPL36A/RPL1…	81
DownInBrd9	ribosome biogenesis (GO:0042254)	ribosome biogenesis (GO:0042254)	78/1122	227/18641	1.41005e-38	2.81517e-35	2.4572e-35	TBL3/NOC4L/MRPL36/RPLP0/NOC2L/MRTO4/NIP7/NOP16/NOP56/EXOSC8/EXOSC7/EXOSC3/EXOSC2/UTP14A/LYAR/NPM1/MALSU1/HEATR3/DKC1/PES1/RPP14/UTP18/RPP40/DDX56/RPP30/RPP38/DDX49/RPF2/RPL22/RPL24/WDR75/WDR74/RPL26/RPL29/RAN/RPL12/RPL15/RPL14/RPL19/WDR55/RPL5/RPL6/RPL3/RPL31/RPL4/RPL32/RRP1/RPL35/RPL34/WDR43/RPL7/RRP9/RPL36/PNO1/GNL3/LSG1/RRS1/WDR18/WDR12/RPS8/RPS6/RPS5/RPS2/GTF3A/NOA1/RPL36A/UBA52/RPL10A/NOB1/R…	78
DownInBrd9	mitochondrial inner membrane (GO:0005743)	mitochondrial inner membrane (GO:0005743)	95/1122	342/18641	5.47161e-38	7.28272e-35	6.35667e-35	UQCRC1/MRPL19/ATP5C1/MRPL15/MRPL16/MRPL11/MRPL12/MRPL28/MRPL30/MRPL37/MRPL38/MRPL35/MRPL36/MRPL34/MRPL42/MRPL47/MRPL52/MRPL50/L2HGDH/SLC25A39/SLC25A38/UQCRQ/MPV17L2/NDUFC2/SLC25A1/SLC25A3/NDUFB8/NDUFB6/NDUFB4/ATP5O/SMIM20/SLC25A5/SLC25A21/NDUFAF4/NDUFAF1/NDUFAF2/MRPL1/MRPL4/MRPL2/ACAD9/MRPS2/MRPS7/MRPS5/COX7B/MRPS10/MRPS11/MRPS27/MRPS28/MRPS25/MRPS26/MRPS22/NDUFAB1/MRPS36/MRPS34/MRPS30/MRPS31/COX…	95
DownInBrd9	rRNA processing (GO:0006364)	rRNA processing (GO:0006364)	67/1122	203/18641	4.82143e-32	4.81299e-29	4.20099e-29	TBL3/NOC4L/RPLP0/MRTO4/NOP56/EXOSC8/EXOSC7/EXOSC3/EXOSC2/MRPL1/UTP14A/LYAR/DKC1/PES1/RPP14/UTP18/RPP40/DDX56/RPP30/RPP38/DDX49/RPL22/RPL24/WDR75/RPL26/RPL29/RPL12/RPL15/RPL14/RPL19/WDR55/RPL5/RPL6/RPL3/RPL31/RPL4/RPL32/RRP1/RPL35/RPL34/WDR43/RPL7/RRP9/RPL36/PNO1/WDR18/WDR12/RRP15/RPS8/RPS6/NHP2/RPS5/RPS2/RPL36A/UBA52/RPL10A/NOB1/RPL7A/RPS20/RPS23/FCF1/RPS18/RPS17/RPS19/RSL1D1/FBL/EMG1	67
DownInBrd9	rRNA metabolic process (GO:0016072)	rRNA metabolic process (GO:0016072)	66/1122	201/18641	1.98666e-31	1.58655e-28	1.38481e-28	TBL3/NOC4L/RPLP0/MRTO4/NOP56/EXOSC8/EXOSC7/EXOSC3/EXOSC2/UTP14A/LYAR/DKC1/PES1/RPP14/UTP18/RPP40/DDX56/RPP30/RPP38/DDX49/RPL22/RPL24/WDR75/CD3EAP/RPL26/RPL29/RPL12/RPL15/RPL14/RPL19/WDR55/RPL5/RPL6/RPL3/RPL31/RPL4/RPL32/RRP1/RPL35/RPL34/WDR43/RPL7/RRP9/RPL36/PNO1/WDR18/WDR12/RPS8/RPS6/RPS5/RPS2/GTF3A/RPL36A/UBA52/RPL10A/NOB1/RPL7A/RPS20/RPS23/FCF1/RPS18/RPS17/RPS19/FBL/EMG1/NIFK	66
DownInBrd9	cytosolic part (GO:0044445)	cytosolic part (GO:0044445)	57/1122	160/18641	2.06059e-29	1.37132e-26	1.19695e-26	PSMC6/PSMC2/PSMC3/PSMC1/RPL22L1/RPS27L/RPLP0/MRTO4/MRPL1/MRPL4/MRPS5/CCT4/CCT3/CCT2/CCT8/CCT5/NAA10/RPL22/RPL24/RPL26/RPL29/RPL12/RPL15/RPL14/RPL19/RPL5/RPL6/RPL3/RPL31/RPL4/RPL32/RPL35/RPL34/RPL7/PRDX3/RPL36/TCP1/RPS8/RPS6/NHP2/RPS5/RPS2/RSL24D1/NUFIP1/RPL36A/PFKM/RPL10A/RPL7A/MRPS18A/CCT6A/RPS20/RPS23/RPS18/RPS17/RPS19/RSL1D1/RPL7L1	57
DownInBrd9	mitochondrial matrix (GO:0005759)	mitochondrial matrix (GO:0005759)	78/1122	309/18641	2.87972e-28	1.64267e-25	1.4338e-25	HSPE1/ATP5C1/GRPEL1/CS/LYRM4/MDH2/BDH1/DLD/OAT/GOT2/BCAT2/ARL2/PCCB/NDUFB8/ACP6/GADD45GIP1/FXN/NAGS/ALAS1/ETFA/GCDH/NADK2/ACAD8/HIBADH/PCK2/NUDT9/NDUFAB1/ACADS/DIMT1/YARS2/TXN2/ACAA2/BCKDHB/GLRX5/SOD1/SOD2/SARDH/HMGCL/MECR/MCAT/CLPP/GCSH/PRDX3/LIPT1/PDHA1/NMNAT3/IVD/ACSS1/AK3/AK4/GPX1/TXNRD2/FECH/IDH3G/DNAJA3/IDH3A/KARS/SUCLG2/SUCLG1/GLS2/NFS1/PDK1/MCCC2/ALDH5A1/DLAT/PUS1/TBRG4/IDH2/FPGS/HADH/HSP…	78
DownInBrd9	mitochondrial translation (GO:0032543)	mitochondrial translation (GO:0032543)	46/1122	108/18641	6.14756e-28	3.0684e-25	2.67823e-25	MRPL19/MRPL15/MRPL16/MRPL11/MRPL12/MRPL28/MRPL30/MRPL37/MRPL38/MRPL35/MRPL36/MRPL34/MRPL42/MRPL47/MRPL52/MRPL50/HARS/GADD45GIP1/MRPL1/MRPL4/MRPL2/MRPS2/MRPS7/MRPS5/MRPS10/MRPS11/MRPS27/MRPS28/MRPS25/MRPS26/MRPS22/MRPS36/MRPS34/MRPS30/MRPS31/GATB/GATC/NOA1/MRPS18B/MRPS18A/TUFM/PTCD3/DAP3/TSFM/MTIF2/CHCHD1	46
DownInBrd9	ncRNA processing (GO:0034470)	ncRNA processing (GO:0034470)	66/1122	228/18641	8.44501e-28	3.74677e-25	3.27034e-25	TBL3/NOC4L/RPLP0/MRTO4/NOP56/SSB/EXOSC8/EXOSC7/EXOSC3/EXOSC2/UTP14A/LYAR/DKC1/PES1/RPP14/UTP18/RPP40/DDX56/RPP30/RPP38/DDX49/RPL22/RPL24/WDR75/RPL26/RPL29/RPL12/RPL15/RPL14/RPL19/WDR55/RPL5/RPL6/RPL3/RPL31/RPL4/RPL32/RRP1/RPL35/RPL34/WDR43/RPL7/RRP9/RPL36/PNO1/WDR18/WDR12/RPS8/RPS6/THG1L/RPS5/RPS2/RPL36A/UBA52/RPL10A/NOB1/RPL7A/KARS/RPS20/RPS23/FCF1/RPS18/RPS17/RPS19/FBL/EMG1	66
DownInBrd9	translational elongation (GO:0006414)	translational elongation (GO:0006414)	45/1122	106/18641	2.7735e-27	1.10746e-24	9.66638e-25	MRPL19/MRPL15/MRPL16/MRPL11/MRPL12/MRPL28/MRPL30/MRPL37/MRPL38/MRPL35/MRPL36/MRPL34/MRPL42/MRPL47/MRPL52/MRPL50/GADD45GIP1/MRPL1/MRPL4/MRPL2/MRPS2/MRPS7/MRPS5/MRPS10/MRPS11/MRPS27/MRPS28/MRPS25/MRPS26/MRPS22/MRPS36/MRPS34/MRPS30/MRPS31/EEF1A1/EEF1B2/EEF1D/EEF1G/MRPS18B/MRPS18A/TUFM/PTCD3/DAP3/TSFM/CHCHD1	45
DownInBrd9	peptide biosynthetic process (GO:0043043)	peptide biosynthetic process (GO:0043043)	57/1122	175/18641	4.3405e-27	1.5756e-24	1.37525e-24	MRPL11/MRPL28/MRPL37/MRPL35/MRPL36/MRPL34/MRPL42/MRPL52/RPLP0/HARS/MRPL1/MRPL4/MRPS2/MRPS7/MRPS5/MRPS11/MRPS36/EEF1A1/YARS2/RPL22/RPL24/RPL26/RPL29/RPL12/RPL15/RPL14/RPL19/FARSB/RPL5/RPL6/RPL3/RPL31/RPL4/RPL32/RPL35/RPL34/RPL7/RPL36/GATB/RPS8/RPS6/COPS5/NHP2/RPS5/RPS2/RSL24D1/RPL36A/RPL10A/RPL7A/MRPS18B/MRPS18A/RPS20/RPS23/RPS18/RPS17/RPS19/RSL1D1	57
DownInBrd9	mitochondrial translational elongation (GO:0070125)	mitochondrial translational elongation (GO:0070125)	41/1122	88/18641	6.26364e-27	2.08423e-24	1.8192e-24	MRPL19/MRPL15/MRPL16/MRPL11/MRPL12/MRPL28/MRPL30/MRPL37/MRPL38/MRPL35/MRPL36/MRPL34/MRPL42/MRPL47/MRPL52/MRPL50/GADD45GIP1/MRPL1/MRPL4/MRPL2/MRPS2/MRPS7/MRPS5/MRPS10/MRPS11/MRPS27/MRPS28/MRPS25/MRPS26/MRPS22/MRPS36/MRPS34/MRPS30/MRPS31/MRPS18B/MRPS18A/TUFM/PTCD3/DAP3/TSFM/CHCHD1	41
DownInBrd9	cellular macromolecule biosynthetic process (GO:0034645)	cellular macromolecule biosynthetic process (GO:0034645)	83/1122	368/18641	2.26045e-26	6.94305e-24	6.06019e-24	SET/MRPL11/MRPL28/MRPL37/MRPL35/MRPL36/MRPL34/MRPL42/MRPL52/RPLP0/HARS/RNASEH2A/GTF3C6/DUT/EXT1/MRPL1/MRPL4/MRPS2/MRPS7/MRPS5/PTMA/MRPS11/RPA2/RPA1/MRPS36/EEF1A1/POLE3/YARS2/NASP/EEF1B2/EEF1D/EEF1G/RBM14/POLD2/RPL22/RPL24/RPL26/RPL29/RPL12/RPL15/RPL14/RPL19/FARSB/RPL5/RPL6/RPL3/RPL31/RPL4/RPL32/RPL35/RPL34/RPL7/RPL36/CDC6/GATB/RPS8/RPS6/COPS5/NHP2/RPS5/RPS2/RSL24D1/RFC4/PPP5C/BCL3/ORC5/ORC1/RPL36…	83
DownInBrd9	ribosomal large subunit biogenesis (GO:0042273)	ribosomal large subunit biogenesis (GO:0042273)	34/1122	64/18641	5.56165e-25	1.58626e-22	1.38456e-22	MRPL11/NOC2L/MRTO4/NIP7/NOP16/BRIX1/PPAN/MRPL1/NPM1/NLE1/MALSU1/HEATR3/PES1/RPF2/RPL24/WDR74/RPL26/RPL12/RPL14/WDR55/RPL5/RPL6/RPL3/RPL7/RRS1/WDR18/WDR12/RRP15/NHP2/GTF3A/RSL24D1/RPL10A/RPL7A/RSL1D1	34
DownInBrd9	mitochondrial translational termination (GO:0070126)	mitochondrial translational termination (GO:0070126)	39/1122	90/18641	3.20225e-24	8.5244e-22	7.44047e-22	MRPL19/MRPL15/MRPL16/MRPL11/MRPL12/MRPL28/MRPL30/MRPL37/MRPL38/MRPL35/MRPL36/MRPL34/MRPL42/MRPL47/MRPL52/MRPL50/GADD45GIP1/MRPL1/MRPL4/MRPL2/MRPS2/MRPS7/MRPS5/MRPS10/MRPS11/MRPS27/MRPS28/MRPS25/MRPS26/MRPS22/MRPS36/MRPS34/MRPS30/MRPS31/MRPS18B/MRPS18A/PTCD3/DAP3/CHCHD1	39
DownInBrd9	translational termination (GO:0006415)	translational termination (GO:0006415)	39/1122	97/18641	9.08582e-23	2.25747e-20	1.97042e-20	MRPL19/MRPL15/MRPL16/MRPL11/MRPL12/MRPL28/MRPL30/MRPL37/MRPL38/MRPL35/MRPL36/MRPL34/MRPL42/MRPL47/MRPL52/MRPL50/GADD45GIP1/MRPL1/MRPL4/MRPL2/MRPS2/MRPS7/MRPS5/MRPS10/MRPS11/MRPS27/MRPS28/MRPS25/MRPS26/MRPS22/MRPS36/MRPS34/MRPS30/MRPS31/MRPS18B/MRPS18A/PTCD3/DAP3/CHCHD1	39
DownInBrd9	cytosolic ribosome (GO:0022626)	cytosolic ribosome (GO:0022626)	44/1122	125/18641	9.61107e-23	2.25747e-20	1.97042e-20	RPL22L1/RPS27L/RPLP0/MRTO4/MRPL1/MRPL4/MRPS5/NAA10/RPL22/RPL24/RPL26/RPL29/RPL12/RPL15/RPL14/RPL19/RPL5/RPL6/RPL3/RPL31/RPL4/RPL32/RPL35/RPL34/RPL7/RPL36/RPS8/RPS6/NHP2/RPS5/RPS2/RSL24D1/NUFIP1/RPL36A/RPL10A/RPL7A/MRPS18A/RPS20/RPS23/RPS18/RPS17/RPS19/RSL1D1/RPL7L1	44
DownInBrd9	Ribosome	Ribosome	55/1122	202/18641	5.95153e-22	1.32025e-19	1.15237e-19	RPL37RT/RPL22L1/MRPL19/MRPL15/MRPL16/MRPL11/MRPL12/MRPL28/MRPL30/RPS27L/MRPL35/MRPL36/MRPL34/RPLP0/MRPL1/MRPL4/MRPL2/MRPS2/MRPS7/MRPS5/MRPS10/MRPS11/RPL22/RPL24/RPL26/RPL29/RPL12/RPL15/RPL14/RPL19/RPL5/RPL6/RPL3/RPL31/RPL4/RPL32/RPL35/RPL34/RPL7/RPL36/RPS8/RPS6/RPS5/RPS2/RSL24D1/RPL36A/UBA52/RPL10A/RPL7A/MRPS18A/RPS20/RPS23/RPS18/RPS17/RPS19	55
DownInBrd9	gene expression (GO:0010467)	gene expression (GO:0010467)	81/1122	412/18641	1.14615e-21	2.40871e-19	2.10243e-19	MRPL11/MRPL28/MRPL37/MRPL35/MRPL36/MRPL34/MRPL42/MRPL52/RPLP0/M1AP/TSPAN33/HARS/EIF5A/GTF3C6/NXT1/U2AF1/MRPL1/MRPL4/MRPS2/MRPS7/MRPS5/PTMA/MRPS11/MRPS36/EEF1A1/DKC1/YARS2/NCBP2/NUP43/NUP37/RPL22/RPL24/RPL26/RPL29/RPL12/NUP85/RPL15/RPL14/RPL19/FARSB/RPL5/RPL6/RPL3/RPL31/RPL4/RPL32/RPL35/RPL34/RPL7/RPL36/GATB/RPS8/RPS6/COPS5/SNRPG/NHP2/RPS5/RPS2/LSM7/RSL24D1/PPP5C/BCL3/NUFIP1/RPL36A/SNRNP40/RPL10A/…	81
DownInBrd9	protein targeting to ER (GO:0045047)	protein targeting to ER (GO:0045047)	37/1122	98/18641	1.50746e-20	3.00964e-18	2.62695e-18	PMM1/RPLP0/SRP19/RPL22/RPL24/RPL26/RPL29/RPL12/RPL15/RPL14/RPL19/RPL5/RPL6/RPL3/RPL31/RPL4/RPL32/RPL35/RPL34/RPL7/RPL36/RPS8/RPS6/RPS5/RPS2/RPL36A/UBA52/RPL10A/RPL7A/RPS20/RPS23/RPS18/RPS17/RPS19/SEC61G/SPCS3/SPCS2	37
DownInBrd9	cotranslational protein targeting to membrane (GO:0006613)	cotranslational protein targeting to membrane (GO:0006613)	35/1122	94/18641	2.79346e-19	5.31156e-17	4.63616e-17	RPLP0/SRP19/RPL22/RPL24/RPL26/RPL29/RPL12/RPL15/RPL14/RPL19/RPL5/RPL6/RPL3/RPL31/RPL4/RPL32/RPL35/RPL34/RPL7/RPL36/SSR1/SSR2/RPS8/RPS6/RPS5/RPS2/RPL36A/UBA52/RPL10A/RPL7A/RPS20/RPS23/RPS18/RPS17/RPS19	35
DownInBrd9	large ribosomal subunit (GO:0015934)	large ribosomal subunit (GO:0015934)	30/1122	73/18641	3.80311e-18	6.90264e-16	6.02492e-16	RPL22L1/RPLP0/MRTO4/MRPL1/RPL22/RPL24/RPL26/RPL29/RPL12/RPL15/RPL14/RPL19/RPL5/RPL6/RPL3/RPL31/RPL4/RPL32/RPL35/RPL34/RPL7/RPL36/NHP2/RSL24D1/RPL36A/RPL10A/RPL7A/RSL1D1/RPL7L1/RBM3	30
DownInBrd9	SRP-dependent cotranslational protein targeting to membrane (GO:0006614)	SRP-dependent cotranslational protein targeting to membrane (GO:0006614)	33/1122	90/18641	5.10779e-18	8.86756e-16	7.73999e-16	RPLP0/SRP19/RPL22/RPL24/RPL26/RPL29/RPL12/RPL15/RPL14/RPL19/RPL5/RPL6/RPL3/RPL31/RPL4/RPL32/RPL35/RPL34/RPL7/RPL36/RPS8/RPS6/RPS5/RPS2/RPL36A/UBA52/RPL10A/RPL7A/RPS20/RPS23/RPS18/RPS17/RPS19	33
DownInBrd9	Parkinson disease	Parkinson disease	58/1122	269/18641	8.8e-18	1.4641e-15	1.27793e-15	PSMC6/PSMC2/PSMC3/UQCRC1/PSMC1/PSMD7/PSMD6/PSMD3/DAXX/ATP5C1/DUSP1/COX6B2/PSMA7/PSMA5/PSMA3/PSMA8/PSMB7/TUBA1B/PSMB2/UQCRQ/NDUFC2/NDUFB8/NDUFB6/NDUFB4/ATP5O/SLC25A5/UBE2L6/COX7B/NDUFAB1/COX5B/SDHD/SDHB/SDHC/SDHA/COX6A2/NDUFV1/TXN2/HTRA2/CYC1/CYCS/PSMD14/UQCRFS1/TUBB2A/TUBB4B/NDUFA12/NDUFA10/PARK7/ADRM1/UBA52/TRAP1/UQCR10/UQCR11/MAOA/EIF2S1/HSPA5/CASP3/ATP5G3/ATP5G1	58
DownInBrd9	cytosolic large ribosomal subunit (GO:0022625)	cytosolic large ribosomal subunit (GO:0022625)	29/1122	70/18641	1.05766e-17	1.68929e-15	1.47449e-15	RPL22L1/RPLP0/MRTO4/MRPL1/RPL22/RPL24/RPL26/RPL29/RPL12/RPL15/RPL14/RPL19/RPL5/RPL6/RPL3/RPL31/RPL4/RPL32/RPL35/RPL34/RPL7/RPL36/NHP2/RSL24D1/RPL36A/RPL10A/RPL7A/RSL1D1/RPL7L1	29
DownInBrd9	cellular protein metabolic process (GO:0044267)	cellular protein metabolic process (GO:0044267)	80/1122	485/18641	1.1677e-16	1.79331e-14	1.56528e-14	MRPL11/MRPL28/MRPL37/MRPL35/MRPL36/MRPL34/MRPL42/MRPL52/L2HGDH/RPLP0/HARS/RABGGTB/CDC34/P4HB/UBE2L6/SLC34A1/MRPL1/MRPL4/LGALS1/APOE/MRPS2/MRPS7/MRPS5/MRPS11/CTSG/LMCD1/MRPS36/EEF1A1/YARS2/HTRA2/LAMB1/RPL22/RPL24/RPL26/RPL29/RPL12/RPL15/ST3GAL6/RPL14/RPL19/FARSB/RPL5/RPL6/RPL3/RPL31/RPL4/RPL32/RPL35/RPL34/RPL7/RPL36/LIPT1/GATB/AFP/RPS8/RPS6/COPS5/NHP2/RPS5/RPS2/IGFBP4/RSL24D1/RPL36A/UBA52/RPL10A/R…	80
DownInBrd9	viral gene expression (GO:0019080)	viral gene expression (GO:0019080)	35/1122	111/18641	1.23275e-16	1.82309e-14	1.59128e-14	RPLP0/NUP43/NUP37/RPL22/RPL24/RPL26/RPL29/RPL12/NUP85/RPL15/RPL14/RPL19/RPL5/RPL6/RPL3/RPL31/RPL4/RPL32/RPL35/RPL34/RPL7/RPL36/RPS8/RPS6/RPS5/RPS2/RPL36A/UBA52/RPL10A/RPL7A/RPS20/RPS23/RPS18/RPS17/RPS19	35
DownInBrd9	viral transcription (GO:0019083)	viral transcription (GO:0019083)	35/1122	114/18641	3.14543e-16	4.48561e-14	3.91523e-14	RPLP0/NUP43/NUP37/RPL22/RPL24/RPL26/RPL29/RPL12/NUP85/RPL15/RPL14/RPL19/RPL5/RPL6/RPL3/RPL31/RPL4/RPL32/RPL35/RPL34/RPL7/RPL36/RPS8/RPS6/RPS5/RPS2/RPL36A/UBA52/RPL10A/RPL7A/RPS20/RPS23/RPS18/RPS17/RPS19	35
DownInBrd9	translation factor activity, RNA binding (GO:0008135)	translation factor activity, RNA binding (GO:0008135)	27/1122	68/18641	5.15475e-16	7.09756e-14	6.19506e-14	EIF1AX/EIF5B/EIF5A/EIF3L/EIF3M/EIF3I/EIF3G/EIF3D/EIF3E/EIF3B/EEF1A1/EEF1B2/EEF1D/EEF1G/GATB/GTF2H3/COPS5/EIF2B5/EIF2B4/EIF2B3/EIF2B1/EIF4A1/TUFM/EIF2S2/EIF2S1/TSFM/MTIF2	27
DownInBrd9	viral process (GO:0016032)	viral process (GO:0016032)	49/1122	221/18641	9.84588e-16	1.31049e-13	1.14385e-13	RPLP0/EIF3L/EIF3G/EIF3D/EIF3B/SSB/RCC1/APOE/PPID/NUP43/NUP37/RPL22/RPL24/RPL26/RPL29/RAN/RPL12/NUP85/RPL15/RPL14/RPL19/RPL5/RPL6/RPL3/RPL31/RPL4/RPL32/RPL35/RPL34/RPL7/RPL36/NFIA/RPS8/RPS6/RPS5/RPS2/RPL36A/UBA52/RPL10A/RPL7A/AP1B1/RPS20/RPS23/GFI1/RPS18/RPS17/RPS19/RANBP1/CXCR6	49
DownInBrd9	nuclear-transcribed mRNA catabolic process, nonsense-mediated decay (GO:0000184)	nuclear-transcribed mRNA catabolic process, nonsense-mediated decay (GO:0000184)	34/1122	113/18641	1.65212e-15	2.06733e-13	1.80445e-13	RPLP0/EIF3E/NCBP2/RPL22/RPL24/RPL26/RPL29/RPL12/RPL15/RPL14/RPL19/RPL5/RPL6/RPL3/RPL31/RPL4/RPL32/RPL35/RPL34/RPL7/RPL36/RPS8/RPS6/RPS5/RPS2/RPL36A/UBA52/RPL10A/RPL7A/RPS20/RPS23/RPS18/RPS17/RPS19	34
DownInBrd9	cytoplasmic translation (GO:0002181)	cytoplasmic translation (GO:0002181)	24/1122	55/18641	1.65676e-15	2.06733e-13	1.80445e-13	RPL22L1/RPLP0/MRTO4/FTSJ1/EIF3M/MRPL2/RPL22/RPL24/RPL26/RPL29/RPL15/RPL19/RPL6/RPL31/RPL4/RPL32/RPL7/RPL36/RPL36A/RPL10A/RPS20/RPS23/RPL7L1/RWDD1	24
DownInBrd9	ribosome assembly (GO:0042255)	ribosome assembly (GO:0042255)	23/1122	57/18641	5.03994e-14	6.09833e-12	5.32289e-12	MRPL11/RPS27L/MRTO4/MPV17L2/BRIX1/PPAN/MRPS7/MRPS11/NPM1/NLE1/RPF2/RPL24/RPL12/RPL5/RPL6/RPL3/RRS1/WDR18/RPS5/RSL24D1/RPS17/RPS19/C1QBP	23
DownInBrd9	ribosome (GO:0005840)	ribosome (GO:0005840)	26/1122	77/18641	1.66929e-13	1.96044e-11	1.71115e-11	MRPL11/APEX1/MRPL4/MRPS7/NLE1/NAA10/RPL24/RPL26/RPL12/RPL15/RPL19/RPL6/RPL31/RPL32/RPL36/RPS5/NUFIP1/RPL36A/RPL10A/TMA16/RPL7A/RPS23/RPS18/RPS17/RPS19/EIF2S1	26
DownInBrd9	nuclear-transcribed mRNA catabolic process (GO:0000956)	nuclear-transcribed mRNA catabolic process (GO:0000956)	39/1122	175/18641	7.12448e-13	8.12802e-11	7.09449e-11	RPLP0/MRTO4/EIF3E/EXOSC8/EXOSC7/NCBP2/RPL22/RPL24/RPL26/RPL29/RPL12/RPL15/RPL14/RPL19/RPL5/RPL6/RPL3/RPL31/RPL4/RPL32/RPL35/RPL34/RPL7/RPL36/RPS8/RPS6/ZFP36/RPS5/RPS2/RPL36A/UBA52/EIF4A1/RPL10A/RPL7A/RPS20/RPS23/RPS18/RPS17/RPS19	39
DownInBrd9	Citrate cycle (TCA cycle)	Citrate cycle (TCA cycle)	17/1122	34/18641	1.39613e-12	1.54855e-10	1.35164e-10	CS/MDH2/DLD/PCK2/SDHD/SDHB/SDHC/SDHA/PDHA1/IDH3G/IDH3A/SUCLG2/SUCLG1/DLAT/IDH1/IDH2/FH1	17
DownInBrd9	ribonucleoprotein complex assembly (GO:0022618)	ribonucleoprotein complex assembly (GO:0022618)	36/1122	157/18641	2.23203e-12	2.40879e-10	2.10249e-10	CLNS1A/MRPL11/RPS27L/MRTO4/BRIX1/SNRPD3/SNRPD1/PPAN/MRPS7/MRPS11/NPM1/NLE1/GEMIN2/GEMIN6/DDX1/RPF2/RPL24/WDR77/RPL12/RPL5/RPL6/RPL3/RRS1/WDR18/SNRPF/SNRPG/SNRPE/RPS5/TXNL4A/LSM3/RSL24D1/RPS23/RPS17/RPS19/PTGES3/STRAP	36
DownInBrd9	Prion disease	Prion disease	49/1122	273/18641	4.76766e-12	5.0098e-10	4.37277e-10	PSMC6/PSMC2/PSMC3/UQCRC1/PSMC1/PSMD7/PSMD6/PSMD3/COX6B2/PSMA7/PSMA5/PSMA3/PSMA8/PSMB7/TUBA1B/PSMB2/UQCRQ/NDUFC2/NDUFB8/NDUFB6/NDUFB4/SLC25A5/EGR1/COX7B/NDUFAB1/COX5B/SDHD/SDHB/SDHC/SDHA/COX6A2/NDUFV1/PRNP/CYC1/CYCS/PSMD14/PIK3R2/UQCRFS1/SOD1/TUBB2A/TUBB4B/NDUFA12/NDUFA10/ADRM1/UQCR10/UQCR11/EIF2S1/HSPA5/CASP3	49
DownInBrd9	mitochondrial small ribosomal subunit (GO:0005763)	mitochondrial small ribosomal subunit (GO:0005763)	15/1122	28/18641	8.02668e-12	8.21809e-10	7.1731e-10	MRPL42/MRPS2/MRPS7/MRPS5/MRPS10/MRPS11/MRPS27/MRPS28/MRPS26/MRPS22/MRPS36/MRPS34/MRPS18B/MRPS18A/DAP3	15
DownInBrd9	ribosomal large subunit assembly (GO:0000027)	ribosomal large subunit assembly (GO:0000027)	15/1122	31/18641	5.42735e-11	5.41785e-09	4.72893e-09	MRPL11/MRTO4/BRIX1/PPAN/NLE1/RPF2/DDX28/RPL24/RPL12/RPL5/RPL6/RPL3/RRS1/WDR18/RSL24D1	15
DownInBrd9	Amyotrophic lateral sclerosis	Amyotrophic lateral sclerosis	56/1122	364/18641	8.31312e-11	8.09617e-09	7.06669e-09	PSMC6/PSMC2/PSMC3/UQCRC1/PSMC1/PSMD7/PSMD6/PSMD3/DAXX/COX6B2/PSMA7/PSMA5/PSMA3/PSMA8/PSMB7/TUBA1B/PSMB2/UQCRQ/NRG1/NDUFC2/NRG2/NDUFB8/NDUFB6/NDUFB4/NXT1/HNRNPA1/COX7B/NDUFAB1/COX5B/SDHD/SDHB/SDHC/SDHA/COX6A2/NDUFV1/CYC1/CYCS/PSMD14/NUP43/UQCRFS1/SOD1/NUP37/NUP85/TUBB2A/TUBB4B/NDUFA12/NDUFA10/GPX1/ADRM1/UQCR10/UQCR11/TOMM40/ALYREF/EIF2S1/HSPA5/CASP3	56
DownInBrd9	mitochondrial large ribosomal subunit (GO:0005762)	mitochondrial large ribosomal subunit (GO:0005762)	19/1122	53/18641	9.34195e-11	8.88153e-09	7.75218e-09	MRPL19/MRPL15/MRPL16/MRPL11/MRPL12/MRPL28/MRPL30/MRPL37/MRPL38/MRPL35/MRPL36/MRPL34/MRPL42/MRPL47/MRPL52/MRPL50/MPV17L2/MRPL4/MRPL2	19
DownInBrd9	positive regulation of telomerase RNA localization to Cajal body (GO:1904874)	positive regulation of telomerase RNA localization to Cajal body (GO:1904874)	11/1122	16/18641	1.183e-10	1.09854e-08	9.58856e-09	RUVBL1/NOP10/CCT4/CCT3/CCT2/CCT8/CCT5/DKC1/TCP1/NHP2/CCT6A	11
DownInBrd9	Coronavirus disease	Coronavirus disease	42/1122	232/18641	1.21283e-10	1.10064e-08	9.60688e-09	RPL22L1/JUN/RPS27L/FOS/RPLP0/F13A1/IL6ST/IL12A/ISG15/PIK3R2/RPL22/RPL24/RPL26/RPL29/RPL12/RPL15/RPL14/RPL19/RPL5/RPL6/RPL3/RPL31/RPL4/RPL32/RPL35/RPL34/RPL7/RPL36/RPS8/RPS6/RPS5/RPS2/RSL24D1/RPL36A/UBA52/RPL10A/RPL7A/RPS20/RPS23/RPS18/RPS17/RPS19	42
DownInBrd9	Huntington disease	Huntington disease	52/1122	329/18641	1.45849e-10	1.29416e-08	1.1296e-08	PSMC6/PSMC2/PSMC3/UQCRC1/PSMC1/PSMD7/PSMD6/PSMD3/ATP5C1/COX6B2/PSMA7/PSMA5/PSMA3/PSMA8/PSMB7/TUBA1B/PSMB2/UQCRQ/GRIA3/NDUFC2/NDUFB8/NDUFB6/NDUFB4/ATP5O/SLC25A5/COX7B/NDUFAB1/COX5B/TRP53/SDHD/SDHB/SDHC/SDHA/COX6A2/NDUFV1/CYC1/CYCS/PSMD14/UQCRFS1/SOD1/SOD2/TUBB2A/TUBB4B/NDUFA12/NDUFA10/GPX1/ADRM1/UQCR10/UQCR11/CASP3/ATP5G3/ATP5G1	52
DownInBrd9	respiratory electron transport chain (GO:0022904)	respiratory electron transport chain (GO:0022904)	25/1122	95/18641	2.25351e-10	1.95614e-08	1.70741e-08	UQCRC1/UQCRQ/NDUFC2/NDUFB8/NDUFB6/NDUFB4/ETFA/NDUFAF1/COX7B/NDUFAB1/COX5B/SDHD/SDHB/SDHC/SDHA/COX6A2/NDUFV1/CYC1/CYCS/UQCRFS1/NDUFA12/NDUFA10/UQCR10/UQCR11/ALDH5A1	25
DownInBrd9	mitochondrial ATP synthesis coupled electron transport (GO:0042775)	mitochondrial ATP synthesis coupled electron transport (GO:0042775)	23/1122	86/18641	8.33471e-10	7.08095e-08	6.18056e-08	UQCRC1/UQCRQ/NDUFC2/NDUFB8/NDUFB6/NDUFB4/NDUFAF1/COX7B/NDUFAB1/COX5B/SDHD/SDHC/SDHA/COX6A2/NDUFV1/CYC1/CYCS/UQCRFS1/NDUFA12/NDUFA10/UQCR10/UQCR11/COQ7	23
DownInBrd9	translation initiation factor activity (GO:0003743)	translation initiation factor activity (GO:0003743)	15/1122	37/18641	1.20038e-09	9.98566e-08	8.71591e-08	EIF5B/EIF3L/EIF3M/EIF3I/EIF3G/EIF3D/EIF3E/EIF3B/COPS5/EIF2B5/EIF2B4/EIF2B3/EIF2B1/EIF2S2/EIF2S1	15
DownInBrd9	maturation of LSU-rRNA (GO:0000470)	maturation of LSU-rRNA (GO:0000470)	12/1122	23/18641	1.55366e-09	1.26608e-07	1.10509e-07	MRPL1/PES1/RPF2/RPL35/RPL7/WDR12/RRP15/NHP2/RPL10A/RPL7A/RSL1D1/RPL7L1	12
DownInBrd9	regulation of telomerase RNA localization to Cajal body (GO:1904872)	regulation of telomerase RNA localization to Cajal body (GO:1904872)	11/1122	19/18641	1.72999e-09	1.38157e-07	1.20589e-07	RUVBL1/NOP10/CCT4/CCT3/CCT2/CCT8/CCT5/DKC1/TCP1/NHP2/CCT6A	11
DownInBrd9	mitochondrial transport (GO:0006839)	mitochondrial transport (GO:0006839)	29/1122	136/18641	1.87616e-09	1.46893e-07	1.28214e-07	ATP5C1/GRPEL1/PNPT1/SLC25A39/SLC25A38/SLC25A1/SLC25A3/NDUFB8/ATP5O/SLC25A5/SLC25A21/COX5B/SAMM50/TIMM50/CYC1/TIMM23/TIMM21/TIMM10/TIMM9/TOMM5/MTX2/TOMM40/DNAJC15/DNAJC19/STOML2/ATP5G3/HSPD1/ATP5G1/CHCHD4	29
DownInBrd9	RNA transport	RNA transport	37/1122	207/18641	2.21324e-09	1.69952e-07	1.48341e-07	CLNS1A/EIF1AX/EIF4EBP1/EIF2S3X/EIF5B/EIF3I/EIF3G/EIF3D/EIF3E/EIF3B/NXT1/SUMO1/EEF1A1/GEMIN2/RPP14/RPP40/GEMIN6/RPP30/RPP38/NCBP2/NUP43/NUP37/RAN/NUP85/EIF2B5/EIF2B4/EIF2B3/EIF2B1/RANGAP1/EIF4A1/STRAP/NMD3/THOC1/THOC7/ALYREF/EIF2S2/EIF2S1	37
DownInBrd9	regulation of mRNA stability (GO:0043488)	regulation of mRNA stability (GO:0043488)	28/1122	129/18641	2.33138e-09	1.74158e-07	1.52012e-07	PSMC6/SERBP1/PSMC2/PSMC3/PSMC1/PSMD7/PSMD6/PSMD3/SET/PSMA7/PSMA5/PSMA3/APEX1/PSMA8/PSMB7/PSMB2/MAPKAPK2/EXOSC8/EXOSC7/EXOSC3/EXOSC2/TNFSF13/NPM1/PSMD14/ZFP36/METTL16/UBA52/TBRG4	28
DownInBrd9	preribosome (GO:0030684)	preribosome (GO:0030684)	21/1122	76/18641	2.35525e-09	1.74158e-07	1.52012e-07	TBL3/NOC4L/NIP7/NOP56/NOL10/PPAN/CMSS1/UTP14A/PES1/UTP18/WDR74/RRP1/RRP9/RRS1/WDR12/RRP15/NOB1/FCF1/RSL1D1/FBL/EMG1	21
DownInBrd9	mitochondrial gene expression (GO:0140053)	mitochondrial gene expression (GO:0140053)	16/1122	46/18641	4.75727e-09	3.45378e-07	3.01461e-07	MRPL16/MRPL12/PNPT1/MRPL47/HARS/MRPL2/MRPS2/MRPS7/MRPS11/MRPS34/GATB/GATC/NOA1/MRPS18B/MRPS18A/PTCD3	16
DownInBrd9	methylosome (GO:0034709)	methylosome (GO:0034709)	9/1122	13/18641	5.76723e-09	4.11224e-07	3.58934e-07	CLNS1A/SNRPD3/SNRPD1/WDR77/SNRPF/SNRPG/SNRPE/ERH/PRMT1	9
DownInBrd9	Oxidative phosphorylation	Oxidative phosphorylation	30/1122	153/18641	7.97744e-09	5.5884e-07	4.8778e-07	UQCRC1/ATP5C1/COX6B2/UQCRQ/NDUFC2/NDUFB8/NDUFB6/NDUFB4/ATP5O/PPA1/ATP4A/COX7B/NDUFAB1/COX5B/SDHD/SDHB/SDHC/SDHA/COX6A2/NDUFV1/CYC1/COX11/UQCRFS1/LHPP/NDUFA12/NDUFA10/UQCR10/UQCR11/ATP5G3/ATP5G1	30
DownInBrd9	Alzheimer disease	Alzheimer disease	54/1122	390/18641	8.60498e-09	5.92409e-07	5.1708e-07	PSMC6/PSMC2/PSMC3/UQCRC1/PSMC1/PSMD7/PSMD6/PSMD3/ATP5C1/COX6B2/PSMA7/PSMA5/PSMA3/PSMA8/PSMB7/TUBA1B/PSMB2/UQCRQ/NDUFC2/NDUFB8/NDUFB6/NDUFB4/ATP5O/SLC25A5/APOE/COX7B/NDUFAB1/COX5B/SDHD/SDHB/SDHC/SDHA/PPID/COX6A2/NDUFV1/CYC1/CYCS/PSMD14/PIK3R2/UQCRFS1/FZD7/TUBB2A/TUBB4B/NDUFA12/NDUFA10/ADRM1/UQCR10/UQCR11/FRAT1/FRAT2/EIF2S1/CASP3/ATP5G3/ATP5G1	54
DownInBrd9	tRNA processing (GO:0008033)	tRNA processing (GO:0008033)	18/1122	63/18641	1.82909e-08	1.23789e-06	1.08048e-06	NSUN2/TRUB1/URM1/TSEN2/FTSJ1/QTRT1/SSB/RTCB/RPP14/RPP40/RPP30/DDX1/RPP38/FAM98B/TRMT1/THG1L/KARS/TSEN15	18
DownInBrd9	mitochondrial envelope (GO:0005740)	mitochondrial envelope (GO:0005740)	19/1122	70/18641	1.87075e-08	1.24499e-06	1.08668e-06	PNPT1/ARL2/SDHD/MICU1/COX19/HTRA2/CYCS/SOD1/PRELID2/TIMM23/TIMM10/HADHB/GATM/TIMM9/AK2/NME4/THOP1/STOML2/CHCHD4	19
DownInBrd9	rRNA binding (GO:0019843)	rRNA binding (GO:0019843)	15/1122	44/18641	1.97704e-08	1.29415e-06	1.12959e-06	MRPL16/MRPL11/PPAN/MRPS7/MRPS11/MRPS27/RPF2/DDX28/RPL12/RPL5/RRS1/RPS5/GTF3A/PTCD3/EMG1	15
DownInBrd9	DNA metabolic process (GO:0006259)	DNA metabolic process (GO:0006259)	46/1122	315/18641	2.13537e-08	1.37525e-06	1.20037e-06	ENDOG/SET/ALKBH1/DNTT/APEX1/UNG/MSH2/RNASEH2A/CDC34/SUMO1/DUT/XRCC5/NPM1/RPA2/RPA1/POLE3/PCNA/NASP/HMGB3/RBM14/POLD2/ASF1A/RAN/NTHL1/CDC6/RAD51AP1/TK1/GTF2H1/GTF2H3/GTF2H4/UBE2V2/PARK7/FANCL/IGFBP4/RFC4/ORC5/ORC1/TSN/RAD51/UBA52/GRWD1/PTGES3/FEN1/PRIM1/LIG1/TOP1MT	46
DownInBrd9	mitochondrial intermembrane space (GO:0005758)	mitochondrial intermembrane space (GO:0005758)	17/1122	58/18641	2.97955e-08	1.88847e-06	1.64834e-06	PNPT1/ARL2/MICU1/COX19/HTRA2/CYCS/SOD1/PRELID2/TIMM23/TIMM10/GATM/TIMM9/AK2/NME4/THOP1/STOML2/CHCHD4	17
DownInBrd9	regulation of cellular amine metabolic process (GO:0033238)	regulation of cellular amine metabolic process (GO:0033238)	16/1122	52/18641	3.52844e-08	2.16755e-06	1.89193e-06	PSMC6/PSMC2/PSMC3/PSMC1/PSMD7/PSMD6/PSMD3/PSMA7/PSMA5/PSMA3/PSMA8/PSMB7/PSMB2/ODC1/PSMD14/NQO1	16
DownInBrd9	regulation of cellular amino acid metabolic process (GO:0006521)	regulation of cellular amino acid metabolic process (GO:0006521)	16/1122	52/18641	3.52844e-08	2.16755e-06	1.89193e-06	PSMC6/PSMC2/PSMC3/PSMC1/PSMD7/PSMD6/PSMD3/PSMA7/PSMA5/PSMA3/PSMA8/PSMB7/PSMB2/ODC1/PSMD14/NQO1	16
DownInBrd9	Pathways of neurodegeneration	Pathways of neurodegeneration	60/1122	475/18641	4.06769e-08	2.46095e-06	2.14803e-06	PSMC6/PSMC2/PSMC3/UQCRC1/PSMC1/PSMD7/PSMD6/PSMD3/DAXX/COX6B2/PSMA7/PSMA5/PSMA3/PSMA8/PSMB7/TUBA1B/PSMB2/UQCRQ/GRIA3/NDUFC2/NDUFB8/NDUFB6/NDUFB4/SLC25A5/UBE2L6/COX7B/NDUFAB1/COX5B/SDHD/SDHB/SDHC/SDHA/PPID/COX6A2/NDUFV1/PRNP/HTRA2/CYC1/CYCS/PSMD14/UQCRFS1/SOD1/FZD7/TUBB2A/TUBB4B/NDUFA12/NDUFA10/PARK7/GPX1/ADRM1/UBA52/TRAP1/UQCR10/UQCR11/FRAT1/FRAT2/TOMM40/EIF2S1/HSPA5/CASP3	60
DownInBrd9	Non-alcoholic fatty liver disease	Non-alcoholic fatty liver disease	29/1122	155/18641	4.20125e-08	2.50382e-06	2.18544e-06	UQCRC1/JUN/PKLR/FOS/COX6B2/UQCRQ/NDUFC2/NDUFB8/NDUFB6/NDUFB4/COX7B/NDUFAB1/COX5B/SDHD/SDHB/SDHC/SDHA/COX6A2/NDUFV1/CYC1/CYCS/PIK3R2/UQCRFS1/NDUFA12/NDUFA10/UQCR10/UQCR11/EIF2S1/CASP3	29
DownInBrd9	dicarboxylic acid metabolic process (GO:0043648)	dicarboxylic acid metabolic process (GO:0043648)	17/1122	60/18641	5.20815e-08	3.05826e-06	2.66938e-06	MTHFD1/DHFR/MDH2/L2HGDH/GOT2/GOT1/NIT2/NAGS/MRPS36/SDHA/SLC19A1/ASS1/SUCLG1/ALDH5A1/IDH1/IDH2/FPGS	17
DownInBrd9	nucleocytoplasmic transport (GO:0006913)	nucleocytoplasmic transport (GO:0006913)	15/1122	47/18641	5.44787e-08	3.10762e-06	2.71247e-06	SET/EIF5A/NXT1/HNRNPA1/SNRPD3/SNRPD1/NPM1/GEMIN2/GEMIN6/NCBP2/LSG1/SNRPF/SNRPG/SNRPE/ANP32E	15
DownInBrd9	Proteasome	Proteasome	15/1122	47/18641	5.44787e-08	3.10762e-06	2.71247e-06	PSMC6/PSMC2/PSMC3/PSMC1/PSMD7/PSMD6/PSMD3/PSMA7/PSMA5/PSMA3/PSMA8/PSMB7/PSMB2/PSMD14/ADRM1	15
DownInBrd9	positive regulation of protein localization to chromosome, telomeric region (GO:1904816)	positive regulation of protein localization to chromosome, telomeric region (GO:1904816)	8/1122	12/18641	6.69603e-08	3.76581e-06	3.28696e-06	CCT4/CCT2/CCT8/CCT5/DKC1/TCP1/GNL3/CCT6A	8
DownInBrd9	pseudouridine synthesis (GO:0001522)	pseudouridine synthesis (GO:0001522)	9/1122	16/18641	7.82143e-08	4.33763e-06	3.78607e-06	PUSL1/TRUB1/NOP10/MRPL1/DKC1/GAR1/NHP2/RPUSD3/PUS1	9
DownInBrd9	Non-alcoholic fatty liver disease (NAFLD)	Non-alcoholic fatty liver disease (NAFLD)	28/1122	151/18641	8.72846e-08	4.77435e-06	4.16726e-06	UQCRC1/JUN/PKLR/COX6B2/UQCRQ/NDUFC2/NDUFB8/NDUFB6/NDUFB4/COX7B/NDUFAB1/COX5B/SDHD/SDHB/SDHC/SDHA/COX6A2/NDUFV1/CYC1/CYCS/PIK3R2/UQCRFS1/NDUFA12/NDUFA10/UQCR10/UQCR11/EIF2S1/CASP3	28
DownInBrd9	heme biosynthetic process (GO:0006783)	heme biosynthetic process (GO:0006783)	9/1122	17/18641	1.57304e-07	8.48801e-06	7.40871e-06	SLC25A38/UROS/UROD/ALAD/FXN/ALAS1/HMBS/ATPIF1/FECH	9
DownInBrd9	ATPase regulator activity (GO:0060590)	ATPase regulator activity (GO:0060590)	13/1122	39/18641	2.37181e-07	1.26275e-05	1.10219e-05	GRPEL1/AHSA1/ATPIF1/HSPBP1/BAG5/BAG1/BAG2/DNAJC2/DNAJA1/ATP1B2/DNAJC15/DNAJC19/DNAJC10	13
DownInBrd9	Valine, leucine and isoleucine degradation	Valine, leucine and isoleucine degradation	16/1122	59/18641	2.50484e-07	1.31603e-05	1.14869e-05	DLD/BCAT2/PCCB/ACAD8/HIBADH/ACADS/ACAA2/BCKDHB/HMGCL/HADHB/IVD/MCCC2/HADH/AOX4/HIBCH/ALDH1B1	16
DownInBrd9	G1/S transition of mitotic cell cycle (GO:0000082)	G1/S transition of mitotic cell cycle (GO:0000082)	22/1122	106/18641	2.7425e-07	1.42218e-05	1.24134e-05	DHFR/EIF4EBP1/CDC34/CCNH/RCC1/RPA2/RPA1/POLE3/PCNA/CCND1/NASP/RRM2/MYC/CDC6/CDK7/CDK4/ORC5/ORC1/GFI1/CDT1/RANBP1/PRIM1	22
DownInBrd9	positive regulation of establishment of protein localization to telomere (GO:1904851)	positive regulation of establishment of protein localization to telomere (GO:1904851)	7/1122	10/18641	2.87201e-07	1.47025e-05	1.2833e-05	CCT4/CCT2/CCT8/CCT5/DKC1/TCP1/CCT6A	7
DownInBrd9	Thermogenesis	Thermogenesis	37/1122	253/18641	4.87741e-07	2.46525e-05	2.15178e-05	UQCRC1/ACTL6A/ATP5C1/COX6B2/UQCRQ/NDUFC2/NDUFB8/NDUFB6/NDUFB4/ATP5O/NDUFAF4/NDUFAF1/NDUFAF2/COX7B/NDUFAB1/COX5B/SDHD/SDHB/SDHC/SDHA/COX6A2/NDUFV1/COX19/CYC1/COX11/UQCRFS1/NDUFA12/NDUFA10/RPS6/COA7/CPT1C/ACSL6/ACSL5/UQCR10/UQCR11/ATP5G3/ATP5G1	37
DownInBrd9	regulation of cellular ketone metabolic process (GO:0010565)	regulation of cellular ketone metabolic process (GO:0010565)	16/1122	62/18641	5.25928e-07	2.62504e-05	2.29125e-05	PSMC6/PSMC2/PSMC3/PSMC1/PSMD7/PSMD6/PSMD3/PSMA7/PSMA5/PSMA3/PSMA8/PSMB7/PSMB2/ODC1/PSMD14/NQO1	16
DownInBrd9	porphyrin-containing compound biosynthetic process (GO:0006779)	porphyrin-containing compound biosynthetic process (GO:0006779)	9/1122	19/18641	5.35489e-07	2.63976e-05	2.3041e-05	SLC25A38/UROS/UROD/ALAD/FXN/ALAS1/HMBS/ATPIF1/FECH	9
DownInBrd9	negative regulation of cell cycle G2/M phase transition (GO:1902750)	negative regulation of cell cycle G2/M phase transition (GO:1902750)	17/1122	70/18641	5.97952e-07	2.91174e-05	2.54149e-05	PSMC6/PSMC2/PSMC3/PSMC1/PSMD7/PSMD6/PSMD3/PSMA7/PSMA5/PSMA3/PSMA8/PSMB7/PSMB2/DTL/PSMD14/UBA52/H2AFY	17
DownInBrd9	Pyruvate metabolism	Pyruvate metabolism	14/1122	49/18641	6.99627e-07	3.35617e-05	2.92941e-05	MDH2/PKLR/DLD/ME2/PCK2/ADH5/PDHA1/LDHB/ACSS1/GLO1/DLAT/GRHPR/FH1/ALDH1B1	14
DownInBrd9	positive regulation of DNA biosynthetic process (GO:2000573)	positive regulation of DNA biosynthetic process (GO:2000573)	15/1122	56/18641	7.06031e-07	3.35617e-05	2.92941e-05	PKIB/RGCC/HNRNPA1/XRCC5/CCT4/CCT3/CCT2/CCT8/CCT5/DKC1/MYC/TCP1/RFC4/CCT6A/PTGES3	15
DownInBrd9	ribonucleoside monophosphate biosynthetic process (GO:0009156)	ribonucleoside monophosphate biosynthetic process (GO:0009156)	8/1122	15/18641	7.39362e-07	3.43561e-05	2.99875e-05	ATIC/GMPS/PAICS/ADK/RFK/LHPP/ADSL/IMPDH2	8
DownInBrd9	aspartate family amino acid metabolic process (GO:0009066)	aspartate family amino acid metabolic process (GO:0009066)	7/1122	11/18641	7.48554e-07	3.43561e-05	2.99875e-05	MTHFD1/GOT2/GOT1/SMS/NIT2/ADI1/ASS1	7
DownInBrd9	regulation of establishment of protein localization to telomere (GO:0070203)	regulation of establishment of protein localization to telomere (GO:0070203)	7/1122	11/18641	7.48554e-07	3.43561e-05	2.99875e-05	CCT4/CCT2/CCT8/CCT5/DKC1/TCP1/CCT6A	7
DownInBrd9	mitochondrion organization (GO:0007005)	mitochondrion organization (GO:0007005)	28/1122	168/18641	8.5913e-07	3.8983e-05	3.40261e-05	TMEM70/PNPT1/NDUFB8/FXN/ALAS1/SAMM50/ATAD3A/TIMM50/CYCS/SOD2/PHB2/PRDX3/TIMM23/TIMM10/TIMM9/PARK7/PHB/DNAJA3/MTFP1/TOMM5/TOMM40/IDH2/DNAJC19/STOML2/SSBP1/HSPD1/CHCHD6/CHCHD3	28
DownInBrd9	snoRNA binding (GO:0030515)	snoRNA binding (GO:0030515)	11/1122	31/18641	9.90663e-07	4.44462e-05	3.87946e-05	TBL3/NOP10/NOP56/MRPL1/NUDT5/DKC1/ISG20/RRP9/GAR1/NHP2/NUFIP1	11
DownInBrd9	SCF-dependent proteasomal ubiquitin-dependent protein catabolic process (GO:0031146)	SCF-dependent proteasomal ubiquitin-dependent protein catabolic process (GO:0031146)	17/1122	73/18641	1.1303e-06	5.01477e-05	4.37711e-05	PSMC6/PSMC2/PSMC3/PSMC1/PSMD7/PSMD6/PSMD3/PSMA7/PSMA5/PSMA3/PSMA8/PSMB7/PSMB2/FBXO31/PSMD14/UBA52/BTRC	17
DownInBrd9	protein transmembrane import into intracellular organelle (GO:0044743)	protein transmembrane import into intracellular organelle (GO:0044743)	13/1122	44/18641	1.14341e-06	5.01719e-05	4.37922e-05	GRPEL1/SAMM50/TIMM50/PEX5/TIMM23/TIMM21/TIMM10/TIMM9/TOMM40/DNAJC15/DNAJC19/HSPD1/CHCHD4	13
DownInBrd9	nucleobase-containing small molecule interconversion (GO:0015949)	nucleobase-containing small molecule interconversion (GO:0015949)	11/1122	32/18641	1.4277e-06	6.19652e-05	5.40859e-05	DUT/RRM2/AK2/AK3/AK4/NME4/NME1/NME2/DTYMK/GUK1/DCTD	11
DownInBrd9	branched-chain amino acid catabolic process (GO:0009083)	branched-chain amino acid catabolic process (GO:0009083)	9/1122	22/18641	2.44543e-06	0.000104996	9.16447e-05	DLD/BCAT2/ACAD8/HIBADH/BCKDHB/HMGCL/IVD/MCCC2/HIBCH	9
DownInBrd9	positive regulation of ubiquitin-protein ligase activity involved in regulation of mitotic cell cycle transition (GO:0051437)	positive regulation of ubiquitin-protein ligase activity involved in regulation of mitotic cell cycle transition (GO:0051437)	17/1122	77/18641	2.49634e-06	0.000106042	9.25576e-05	PSMC6/PSMC2/PSMC3/PSMC1/PSMD7/PSMD6/PSMD3/PSMA7/PSMA5/PSMA3/PSMA8/PSMB7/PSMB2/CDC20/PSMD14/UBA52/BTRC	17
DownInBrd9	protein targeting to mitochondrion (GO:0006626)	protein targeting to mitochondrion (GO:0006626)	14/1122	55/18641	3.21241e-06	0.000135023	0.000117854	GRPEL1/NDUFB8/SAMM50/TIMM50/TIMM23/TIMM21/TIMM10/TIMM9/TOMM5/TOMM40/DNAJC15/DNAJC19/HSPD1/CHCHD4	14
DownInBrd9	tRNA aminoacylation (GO:0043039)	tRNA aminoacylation (GO:0043039)	12/1122	41/18641	3.30022e-06	0.000137269	0.000119814	HARS/PPA1/AIMP2/EEF1E1/YARS2/TARS2/FARSB/FARSA/GATB/GATC/RARS/KARS	12
DownInBrd9	positive regulation of establishment of protein localization (GO:1904951)	positive regulation of establishment of protein localization (GO:1904951)	7/1122	13/18641	3.49702e-06	0.000143955	0.00012565	CCT4/CCT2/CCT8/CCT5/DKC1/TCP1/CCT6A	7
DownInBrd9	negative regulation of G2/M transition of mitotic cell cycle (GO:0010972)	negative regulation of G2/M transition of mitotic cell cycle (GO:0010972)	15/1122	63/18641	3.5656e-06	0.00014528	0.000126807	PSMC6/PSMC2/PSMC3/PSMC1/PSMD7/PSMD6/PSMD3/PSMA7/PSMA5/PSMA3/PSMA8/PSMB7/PSMB2/PSMD14/UBA52	15
DownInBrd9	positive regulation of protein ubiquitination involved in ubiquitin-dependent protein catabolic process (GO:2000060)	positive regulation of protein ubiquitination involved in ubiquitin-dependent protein catabolic process (GO:2000060)	18/1122	88/18641	4.07837e-06	0.000164494	0.000143578	PSMC6/PSMC2/PSMC3/PSMC1/PSMD7/PSMD6/PSMD3/PSMA7/PSMA5/PSMA3/PSMA8/PSMB7/PSMB2/PYHIN1/CDC20/PSMD14/UBA52/BTRC	18
DownInBrd9	polysomal ribosome (GO:0042788)	polysomal ribosome (GO:0042788)	10/1122	29/18641	4.18883e-06	0.00016726	0.000145992	RPL24/RPL19/RPL6/RPL31/RPL32/RPL36/RPL36A/RPL10A/RPL7A/RPS23	10
DownInBrd9	anaphase-promoting complex-dependent catabolic process (GO:0031145)	anaphase-promoting complex-dependent catabolic process (GO:0031145)	17/1122	80/18641	4.35237e-06	0.00017207	0.00015019	PSMC6/PSMC2/PSMC3/PSMC1/PSMD7/PSMD6/PSMD3/PSMA7/PSMA5/PSMA3/PSMA8/PSMB7/PSMB2/FBXO31/CDC20/PSMD14/UBA52	17
DownInBrd9	Purine metabolism	Purine metabolism	24/1122	143/18641	4.50943e-06	0.000176531	0.000154084	ATIC/PKLR/NTPCR/GMPS/PRPS1/ENTPD6/NUDT9/NUDT5/ENPP3/PAICS/RRM2/ITPA/PNP2/ADK/AK2/AK3/AK4/ADSL/IMPDH2/PNP/NME4/NME1/NME2/GUK1	24
DownInBrd9	DNA replication	DNA replication	11/1122	36/18641	5.32015e-06	0.000204263	0.00017829	RNASEH2A/RPA2/RPA1/POLE3/PCNA/POLD2/RFC4/FEN1/PRIM1/LIG1/SSBP1	11
DownInBrd9	maturation of SSU-rRNA from tricistronic rRNA transcript (SSU-rRNA, 5.8S rRNA, LSU-rRNA) (GO:0000462)	maturation of SSU-rRNA from tricistronic rRNA transcript (SSU-rRNA, 5.8S rRNA, LSU-rRNA) (GO:0000462)	11/1122	36/18641	5.32015e-06	0.000204263	0.00017829	TBL3/NOC4L/TSR2/NOL10/MRPS11/UTP18/RRS1/RPS8/FCF1/RPS19/EMG1	11
DownInBrd9	establishment of protein localization to mitochondrion (GO:0072655)	establishment of protein localization to mitochondrion (GO:0072655)	13/1122	50/18641	5.57503e-06	0.00021201	0.000185052	GRPEL1/NDUFB8/TIMM50/TIMM23/TIMM21/TIMM10/TIMM9/TOMM5/TOMM40/DNAJC15/DNAJC19/HSPD1/CHCHD4	13
DownInBrd9	cellular amino acid catabolic process (GO:0009063)	cellular amino acid catabolic process (GO:0009063)	9/1122	24/18641	5.76032e-06	0.00021699	0.000189398	DLD/BCAT2/ACAD8/HIBADH/BCKDHB/IVD/MCCC2/ALDH5A1/HIBCH	9
DownInBrd9	tRNA modification (GO:0006400)	tRNA modification (GO:0006400)	14/1122	58/18641	6.31749e-06	0.000235755	0.000205777	ALKBH1/PUSL1/NSUN2/TRUB1/URM1/FTSJ1/QTRT1/SSB/OSGEP/CDK5RAP1/TRMT1/THG1L/RPUSD3/PUS1	14
DownInBrd9	chaperonin-containing T-complex (GO:0005832)	chaperonin-containing T-complex (GO:0005832)	7/1122	14/18641	6.62973e-06	0.000242867	0.000211985	CCT4/CCT3/CCT2/CCT8/CCT5/TCP1/CCT6A	7
DownInBrd9	mitochondrial inner membrane presequence translocase complex (GO:0005744)	mitochondrial inner membrane presequence translocase complex (GO:0005744)	7/1122	14/18641	6.62973e-06	0.000242867	0.000211985	GRPEL1/TIMM50/TIMM23/TIMM21/TIMM10/DNAJC15/DNAJC19	7
DownInBrd9	fatty acid beta-oxidation (GO:0006635)	fatty acid beta-oxidation (GO:0006635)	13/1122	51/18641	7.07311e-06	0.000256754	0.000224106	SLC27A2/ETFA/GCDH/NDUFAB1/ACADS/ACAA2/MECR/MCAT/HADHB/IVD/AMACR/HADH/HIBCH	13
DownInBrd9	histone exchange (GO:0043486)	histone exchange (GO:0043486)	11/1122	37/18641	7.1612e-06	0.00025761	0.000224853	CENPH/CENPM/CENPO/CENPP/RUVBL1/NPM1/NASP/RBBP7/OIP5/ANP32E/ANP32B	11
DownInBrd9	positive regulation of ubiquitin protein ligase activity (GO:1904668)	positive regulation of ubiquitin protein ligase activity (GO:1904668)	17/1122	83/18641	7.36526e-06	0.000262585	0.000229195	PSMC6/PSMC2/PSMC3/PSMC1/PSMD7/PSMD6/PSMD3/PSMA7/PSMA5/PSMA3/PSMA8/PSMB7/PSMB2/CDC20/PSMD14/UBA52/BTRC	17
DownInBrd9	protein-DNA complex assembly (GO:0065004)	protein-DNA complex assembly (GO:0065004)	18/1122	92/18641	7.88004e-06	0.000278451	0.000243044	DAXX/CENPV/CHAF1B/CCNH/NPM1/RPA2/RPA1/ASF1A/GTF2H1/GTF2H3/GTF2H4/CDK7/RAD51/UBA52/ANP32E/GRWD1/ANP32B/H2AFY	18
DownInBrd9	maturation of LSU-rRNA from tricistronic rRNA transcript (SSU-rRNA, 5.8S rRNA, LSU-rRNA) (GO:0000463)	maturation of LSU-rRNA from tricistronic rRNA transcript (SSU-rRNA, 5.8S rRNA, LSU-rRNA) (GO:0000463)	6/1122	10/18641	7.98924e-06	0.000279834	0.000244251	PES1/RPF2/RPL35/RPL7/WDR12/RPL7L1	6
DownInBrd9	secretory granule lumen (GO:0034774)	secretory granule lumen (GO:0034774)	40/1122	318/18641	8.12364e-06	0.000282067	0.0002462	PSMC2/PSMC3/PSMD7/PSMD6/PSMD3/ARG1/PSMA5/FABP5/F13A1/PSMB7/NIT2/ALAD/XRCC5/MIF/VEGFB/CTSG/CAMP/CCT2/CCT8/EEF1A1/PPIE/MPO/LGALS3BP/PSMD14/GLA/ELANE/PRDX4/PRDX6/TUBB4B/EPX/PA2G4/IMPDH2/PNP/NME2/OLA1/PRSS57/IDH1/PRTN3/HK3/THBS1	40
DownInBrd9	cell cycle G1/S phase transition (GO:0044843)	cell cycle G1/S phase transition (GO:0044843)	18/1122	93/18641	9.22879e-06	0.000317677	0.000277282	EIF4EBP1/CDC34/CCNH/RCC1/RPA2/RPA1/POLE3/CCND1/NASP/MYC/CDC6/CDK7/CDK4/ORC5/ORC1/CDT1/RANBP1/PRIM1	18
DownInBrd9	spliceosomal snRNP complex (GO:0097525)	spliceosomal snRNP complex (GO:0097525)	14/1122	60/18641	9.65039e-06	0.000328526	0.000286751	SNRPD3/SNRPD1/PPIH/PHF5A/SNRPA/SNRPF/SNRPG/SNRPE/TXNL4A/LSM2/LSM3/LSM7/SNRNP40/SNRPA1	14
DownInBrd9	cytoplasmic vesicle lumen (GO:0060205)	cytoplasmic vesicle lumen (GO:0060205)	22/1122	130/18641	9.7085e-06	0.000328526	0.000286751	PSMC2/PSMC3/PSMD7/PSMD6/PSMD3/PSMA5/PSMB7/ALAD/XRCC5/MIF/APOE/CCT8/EEF1A1/PPIE/PSMD14/PRDX4/EPX/IMPDH2/PNP/NME2/IDH1/HK3	22
DownInBrd9	regulation of hematopoietic stem cell differentiation (GO:1902036)	regulation of hematopoietic stem cell differentiation (GO:1902036)	16/1122	77/18641	1.12019e-05	0.000375876	0.000328081	PSMC6/PSMC2/PSMC3/PSMC1/PSMD7/PSMD6/PSMD3/PSMA7/PSMA5/PSMA3/PSMA8/PSMB7/PSMB2/PSMD14/UBA52/LMO1	16
DownInBrd9	mitochondrial electron transport, ubiquinol to cytochrome c (GO:0006122)	mitochondrial electron transport, ubiquinol to cytochrome c (GO:0006122)	7/1122	15/18641	1.17838e-05	0.000392106	0.000342247	UQCRC1/UQCRQ/CYC1/CYCS/UQCRFS1/UQCR10/UQCR11	7
DownInBrd9	RNA metabolic process (GO:0016070)	RNA metabolic process (GO:0016070)	28/1122	192/18641	1.22976e-05	0.000405822	0.000354219	ALKBH1/PNPT1/M1AP/RNASEH2A/HNRNPA0/HNRNPA1/EXOSC7/DKC1/PCNA/DDX56/ISG20/DDX1/NCBP2/DDX49/DDX18/DDX28/DDX24/GTF2F1/GTF2F2/SNRPG/LSM7/NUFIP1/SNRNP40/EIF4A1/THOC1/LIG1/TBRG4/RBM3	28
DownInBrd9	negative regulation of ubiquitin protein ligase activity (GO:1904667)	negative regulation of ubiquitin protein ligase activity (GO:1904667)	16/1122	78/18641	1.33147e-05	0.00043224	0.000377278	PSMC6/PSMC2/PSMC3/PSMC1/PSMD7/PSMD6/PSMD3/PSMA7/PSMA5/PSMA3/PSMB7/PSMB2/CDC20/PSMD14/RPL5/UBA52	16
DownInBrd9	regulation of hematopoietic progenitor cell differentiation (GO:1901532)	regulation of hematopoietic progenitor cell differentiation (GO:1901532)	16/1122	78/18641	1.33147e-05	0.00043224	0.000377278	PSMC6/PSMC2/PSMC3/PSMC1/PSMD7/PSMD6/PSMD3/PSMA7/PSMA5/PSMA3/PSMA8/PSMB7/PSMB2/PSMD14/UBA52/LMO1	16
DownInBrd9	cellular response to hypoxia (GO:0071456)	cellular response to hypoxia (GO:0071456)	22/1122	133/18641	1.41179e-05	0.000454618	0.00039681	PSMC6/PSMC2/PSMC3/PSMC1/PSMD7/PSMD6/PSMD3/EGLN1/PSMA7/PSMA5/PSMA3/PSMA8/PSMB7/PSMB2/RGCC/P4HB/ACAA2/PSMD14/MYC/UBA52/AQP1/FAM162A	22
DownInBrd9	Pyrimidine metabolism	Pyrimidine metabolism	14/1122	62/18641	1.44519e-05	0.000461653	0.00040295	UPB1/DUT/ENTPD6/CTPS/ENPP3/RRM2/PNP2/TK1/PNP/NME4/NME1/NME2/DTYMK/DCTD	14
DownInBrd9	ficolin-1-rich granule lumen (GO:1904813)	ficolin-1-rich granule lumen (GO:1904813)	21/1122	124/18641	1.5182e-05	0.000472088	0.000412059	PSMC2/PSMC3/PSMD7/PSMD6/PSMD3/PSMA5/PSMB7/ALAD/MIF/CCT8/PDAP1/EEF1A1/PPIE/PSMD14/PRDX4/IMPDH2/PNP/FTH1/NME2/IDH1/HK3	21
DownInBrd9	chromatin remodeling at centromere (GO:0031055)	chromatin remodeling at centromere (GO:0031055)	10/1122	33/18641	1.55198e-05	0.000472088	0.000412059	CENPV/CENPH/CENPM/CENPO/CENPP/RUVBL1/NPM1/NASP/RBBP7/OIP5	10
DownInBrd9	positive regulation of telomere maintenance via telomerase (GO:0032212)	positive regulation of telomere maintenance via telomerase (GO:0032212)	10/1122	33/18641	1.55198e-05	0.000472088	0.000412059	PKIB/HNRNPA1/XRCC5/CCT4/CCT3/CCT2/CCT8/CCT5/TCP1/CCT6A	10
DownInBrd9	cellular response to interleukin-12 (GO:0071349)	cellular response to interleukin-12 (GO:0071349)	12/1122	47/18641	1.56062e-05	0.000472088	0.000412059	GSTO1/RPLP0/PDCD4/P4HB/MIF/IL12A/SOD1/SOD2/TCP1/BOLA2/SNRPA1/HSPA9	12
DownInBrd9	interleukin-12-mediated signaling pathway (GO:0035722)	interleukin-12-mediated signaling pathway (GO:0035722)	12/1122	47/18641	1.56062e-05	0.000472088	0.000412059	GSTO1/RPLP0/PDCD4/P4HB/MIF/IL12A/SOD1/SOD2/TCP1/BOLA2/SNRPA1/HSPA9	12
DownInBrd9	maturation of SSU-rRNA (GO:0030490)	maturation of SSU-rRNA (GO:0030490)	12/1122	47/18641	1.56062e-05	0.000472088	0.000412059	TBL3/NOC4L/TSR2/NOL10/MRPS11/UTP14A/UTP18/RPS8/NOB1/FCF1/RPS19/EMG1	12
DownInBrd9	Nucleotide excision repair	Nucleotide excision repair	12/1122	47/18641	1.56062e-05	0.000472088	0.000412059	CCNH/RPA2/RPA1/POLE3/PCNA/POLD2/GTF2H1/GTF2H3/GTF2H4/RFC4/CDK7/LIG1	12
DownInBrd9	regulation of transcription from RNA polymerase II promoter in response to hypoxia (GO:0061418)	regulation of transcription from RNA polymerase II promoter in response to hypoxia (GO:0061418)	16/1122	79/18641	1.57746e-05	0.000473594	0.000413374	PSMC6/PSMC2/PSMC3/PSMC1/PSMD7/PSMD6/PSMD3/EGLN1/PSMA7/PSMA5/PSMA3/PSMA8/PSMB7/PSMB2/PSMD14/UBA52	16
DownInBrd9	DNA replication-independent nucleosome assembly (GO:0006336)	DNA replication-independent nucleosome assembly (GO:0006336)	11/1122	40/18641	1.63886e-05	0.000488357	0.000426259	CENPH/CENPM/CENPO/CENPP/HAT1/RUVBL1/NPM1/NASP/ASF1A/RBBP7/OIP5	11
DownInBrd9	preribosome, large subunit precursor (GO:0030687)	preribosome, large subunit precursor (GO:0030687)	9/1122	27/18641	1.75207e-05	0.000518223	0.000452328	NOC2L/NIP7/PPAN/PES1/WDR74/RRP1/RRS1/WDR12/RRP15	9
DownInBrd9	negative regulation of mitotic cell cycle phase transition (GO:1901991)	negative regulation of mitotic cell cycle phase transition (GO:1901991)	16/1122	80/18641	1.86302e-05	0.000546987	0.000477434	PSMC6/PSMC2/PSMC3/PSMC1/PSMD7/PSMD6/PSMD3/PSMA7/PSMA5/PSMA3/PSMA8/PSMB7/PSMB2/RGCC/PSMD14/UBA52	16
DownInBrd9	Wnt signaling pathway, planar cell polarity pathway (GO:0060071)	Wnt signaling pathway, planar cell polarity pathway (GO:0060071)	17/1122	89/18641	1.94651e-05	0.000567329	0.000495189	PSMC6/PSMC2/PSMC3/PSMC1/PSMD7/PSMD6/PSMD3/PSMA7/PSMA5/PSMA3/PSMA8/PSMB7/PSMB2/PSMD14/FZD7/UBA52/RYK	17
DownInBrd9	negative regulation of ubiquitin-protein ligase activity involved in mitotic cell cycle (GO:0051436)	negative regulation of ubiquitin-protein ligase activity involved in mitotic cell cycle (GO:0051436)	15/1122	72/18641	2.0261e-05	0.000586249	0.000511703	PSMC6/PSMC2/PSMC3/PSMC1/PSMD7/PSMD6/PSMD3/PSMA7/PSMA5/PSMA3/PSMB7/PSMB2/CDC20/PSMD14/UBA52	15
DownInBrd9	NIK/NF-kappaB signaling (GO:0038061)	NIK/NF-kappaB signaling (GO:0038061)	16/1122	81/18641	2.19353e-05	0.000626755	0.000547059	PSMC6/PSMC2/PSMC3/PSMC1/PSMD7/PSMD6/PSMD3/PSMA7/PSMA5/PSMA3/PSMA8/PSMB7/PSMB2/PSMD14/UBA52/BTRC	16
DownInBrd9	nuclear chromosome, telomeric region (GO:0000784)	nuclear chromosome, telomeric region (GO:0000784)	19/1122	108/18641	2.19749e-05	0.000626755	0.000547059	APEX1/MSH2/HAT1/SSB/XRCC5/RPA2/RPA1/PCNA/GAR1/NHP2/ORC5/ORC1/RAD51/THOC1/THOC7/FEN1/ALYREF/CBX3/H2AFY	19
DownInBrd9	regulation of establishment of planar polarity (GO:0090175)	regulation of establishment of planar polarity (GO:0090175)	17/1122	90/18641	2.26706e-05	0.000642013	0.000560377	PSMC6/PSMC2/PSMC3/PSMC1/PSMD7/PSMD6/PSMD3/PSMA7/PSMA5/PSMA3/PSMA8/PSMB7/PSMB2/PSMD14/FZD7/SAPCD2/UBA52	17
DownInBrd9	regulation of ubiquitin-protein ligase activity involved in mitotic cell cycle (GO:0051439)	regulation of ubiquitin-protein ligase activity involved in mitotic cell cycle (GO:0051439)	15/1122	73/18641	2.40987e-05	0.000677647	0.00059148	PSMC6/PSMC2/PSMC3/PSMC1/PSMD7/PSMD6/PSMD3/PSMA7/PSMA5/PSMA3/PSMB7/PSMB2/CDC20/PSMD14/UBA52	15
DownInBrd9	Ribosome biogenesis in eukaryotes	Ribosome biogenesis in eukaryotes	23/1122	148/18641	2.57666e-05	0.000719483	0.000627996	TBL3/NOP10/NOP56/NXT1/UTP14A/DKC1/UTP18/RPP40/RPP30/RPP38/WDR75/RAN/WDR43/GNL3/LSG1/GAR1/NHP2/REXO2/NOB1/FCF1/NMD3/FBL/EMG1	23
DownInBrd9	positive regulation of telomere maintenance via telomere lengthening (GO:1904358)	positive regulation of telomere maintenance via telomere lengthening (GO:1904358)	10/1122	35/18641	2.75667e-05	0.0007644	0.000667202	PKIB/HNRNPA1/XRCC5/CCT4/CCT3/CCT2/CCT8/CCT5/TCP1/CCT6A	10
DownInBrd9	transcription-coupled nucleotide-excision repair (GO:0006283)	transcription-coupled nucleotide-excision repair (GO:0006283)	15/1122	74/18641	2.85638e-05	0.000786588	0.000686568	CCNH/RPA2/RPA1/TCEA1/PPIE/PCNA/POLD2/GTF2H1/GTF2H3/GTF2H4/COPS5/RFC4/CDK7/UBA52/LIG1	15
DownInBrd9	mRNA binding (GO:0003729)	mRNA binding (GO:0003729)	26/1122	180/18641	2.94157e-05	0.000804498	0.000702201	SERBP1/DHFR/NUDT21/HNRNPAB/EIF3D/SSB/MRPS7/MRPS11/CCT5/PPIE/NCBP2/RPL26/RPL5/RPL35/RPL7/GNL3/PARK7/ZFP36/RPS5/RPS2/EIF4A1/C1QBP/RSL1D1/MYH10/GRSF1/YBX3	26
DownInBrd9	cytosolic small ribosomal subunit (GO:0022627)	cytosolic small ribosomal subunit (GO:0022627)	12/1122	50/18641	3.06659e-05	0.000832987	0.000727067	RPS27L/MRPS5/RPS8/RPS6/RPS5/RPS2/MRPS18A/RPS20/RPS23/RPS18/RPS17/RPS19	12
DownInBrd9	cellular respiration (GO:0045333)	cellular respiration (GO:0045333)	13/1122	58/18641	3.16323e-05	0.000853432	0.000744912	UQCRC1/MDH2/ETFA/NDUFAF2/SDHB/SDHC/SDHA/COX6A2/COX19/CYCS/UQCR10/ALDH5A1/TBRG4	13
DownInBrd9	regulation of primary metabolic process (GO:0080090)	regulation of primary metabolic process (GO:0080090)	22/1122	140/18641	3.21623e-05	0.000861906	0.000752309	PSMC6/PSMC2/PSMC3/PSMC1/PSMD7/PSMD6/PSMD3/PSMA7/PSMA5/PSMA3/PSMA8/PSMB7/PSMB2/ODC1/ALAS1/APOE/CD36/CACYBP/PSMD14/NQO1/ABCB4/H2AFY	22
DownInBrd9	Glycolysis / Gluconeogenesis	Glycolysis / Gluconeogenesis	15/1122	75/18641	3.37425e-05	0.000898225	0.00078401	PKLR/DLD/MINPP1/G6PC3/PCK2/FBP1/GALM/ADH5/PDHA1/LDHB/ACSS1/PFKM/DLAT/HK3/ALDH1B1	15
DownInBrd9	small-subunit processome (GO:0032040)	small-subunit processome (GO:0032040)	10/1122	36/18641	3.6123e-05	0.000940653	0.000821043	TBL3/NOC4L/NOP56/NOL10/UTP14A/UTP18/RRP9/FCF1/FBL/EMG1	10
DownInBrd9	branched-chain amino acid metabolic process (GO:0009081)	branched-chain amino acid metabolic process (GO:0009081)	8/1122	23/18641	3.65142e-05	0.000940653	0.000821043	DLD/BCAT2/ACAD8/HIBADH/BCKDHB/IVD/MCCC2/HIBCH	8
DownInBrd9	Mismatch repair	Mismatch repair	8/1122	23/18641	3.65142e-05	0.000940653	0.000821043	MSH2/RPA2/RPA1/PCNA/POLD2/RFC4/LIG1/SSBP1	8
DownInBrd9	rRNA modification (GO:0000154)	rRNA modification (GO:0000154)	8/1122	23/18641	3.65142e-05	0.000940653	0.000821043	NOP10/NOP56/MRPL1/DIMT1/DKC1/GAR1/NHP2/FBL	8
DownInBrd9	telomerase holoenzyme complex (GO:0005697)	telomerase holoenzyme complex (GO:0005697)	8/1122	23/18641	3.65142e-05	0.000940653	0.000821043	NOP10/SNRPD3/DKC1/GAR1/SNRPE/NHP2/SNRNP40/PTGES3	8
DownInBrd9	antigen processing and presentation of exogenous peptide antigen via MHC class I, TAP-dependent (GO:0002479)	antigen processing and presentation of exogenous peptide antigen via MHC class I, TAP-dependent (GO:0002479)	15/1122	76/18641	3.97301e-05	0.00101694	0.000887627	PSMC6/PSMC2/PSMC3/PSMC1/PSMD7/PSMD6/PSMD3/PSMA7/PSMA5/PSMA3/PSMA8/PSMB7/PSMB2/CD36/PSMD14	15
DownInBrd9	regulation of transcription from RNA polymerase II promoter in response to stress (GO:0043618)	regulation of transcription from RNA polymerase II promoter in response to stress (GO:0043618)	17/1122	94/18641	4.06929e-05	0.00103495	0.000903347	PSMC6/PSMC2/PSMC3/PSMC1/PSMD7/PSMD6/PSMD3/EGLN1/PSMA7/PSMA5/PSMA3/PSMA8/PSMB7/PSMB2/PSMD14/KLF2/UBA52	17
DownInBrd9	centromere complex assembly (GO:0034508)	centromere complex assembly (GO:0034508)	10/1122	37/18641	4.68496e-05	0.00118399	0.00103344	CENPV/CENPH/CENPM/CENPO/CENPP/RUVBL1/NPM1/NASP/RBBP7/OIP5	10
DownInBrd9	interleukin-1-mediated signaling pathway (GO:0070498)	interleukin-1-mediated signaling pathway (GO:0070498)	17/1122	96/18641	5.3757e-05	0.00135001	0.00117835	PSMC6/PSMC2/PSMC3/PSMC1/PSMD7/PSMD6/PSMD3/PSMA7/PSMA5/PSMA3/PSMA8/PSMB7/PSMB2/EGR1/PSMD14/UBA52/BTRC	17
DownInBrd9	nuclear chromosome part (GO:0044454)	nuclear chromosome part (GO:0044454)	44/1122	393/18641	5.42349e-05	0.00135005	0.00117839	ACTL6A/EZH2/JUN/APEX1/MSH2/HAT1/RUVBL1/CHAF1B/REC8/SSB/E2F4/XRCC5/RCC1/RPA2/RPA1/POLE3/PCNA/NASP/POLD2/ASF1A/MYC/JUND/JUNB/RAD51AP1/SYCE2/GAR1/NHP2/NUFIP1/ORC5/ORC1/KLF1/KLF2/RAD51/ANP32E/UCHL5/THOC1/THOC7/FEN1/PRIM1/GINS2/GINS1/ALYREF/CBX3/H2AFY	44
DownInBrd9	ribosomal small subunit biogenesis (GO:0042274)	ribosomal small subunit biogenesis (GO:0042274)	11/1122	45/18641	5.45247e-05	0.00135005	0.00117839	RPS27L/MRPS7/MRPS11/UTP14A/NPM1/RPS6/RPS5/NOB1/RPS17/RPS19/EMG1	11
DownInBrd9	chromosome, telomeric region (GO:0000781)	chromosome, telomeric region (GO:0000781)	20/1122	125/18641	5.57522e-05	0.00135005	0.00117839	APEX1/MSH2/HAT1/SSB/XRCC5/RPA2/RPA1/PCNA/GAR1/NHP2/ORC5/ORC1/RAD51/PTGES3/THOC1/THOC7/FEN1/ALYREF/CBX3/H2AFY	20
DownInBrd9	DNA-(apurinic or apyrimidinic site) lyase activity (GO:0003906)	DNA-(apurinic or apyrimidinic site) lyase activity (GO:0003906)	6/1122	13/18641	5.57873e-05	0.00135005	0.00117839	ALKBH1/APEX1/APLF/HMGA2/HMGA1/NTHL1	6
DownInBrd9	purine nucleoside monophosphate biosynthetic process (GO:0009127)	purine nucleoside monophosphate biosynthetic process (GO:0009127)	6/1122	13/18641	5.57873e-05	0.00135005	0.00117839	ATIC/GMPS/PAICS/LHPP/ADSL/IMPDH2	6
DownInBrd9	small nucleolar ribonucleoprotein complex (GO:0005732)	small nucleolar ribonucleoprotein complex (GO:0005732)	6/1122	13/18641	5.57873e-05	0.00135005	0.00117839	NOP10/NOP56/RRP9/NHP2/SNRNP40/FBL	6
DownInBrd9	nucleotide-excision repair, DNA incision, 5'-to lesion (GO:0006296)	nucleotide-excision repair, DNA incision, 5'-to lesion (GO:0006296)	10/1122	38/18641	6.01768e-05	0.00143114	0.00124916	RPA2/RPA1/PCNA/POLD2/NTHL1/GTF2H1/GTF2H3/GTF2H4/RFC4/UBA52	10
DownInBrd9	spliceosomal snRNP assembly (GO:0000387)	spliceosomal snRNP assembly (GO:0000387)	10/1122	38/18641	6.01768e-05	0.00143114	0.00124916	CLNS1A/SNRPD3/SNRPD1/GEMIN2/GEMIN6/WDR77/SNRPF/SNRPG/SNRPE/STRAP	10
DownInBrd9	CENP-A containing chromatin organization (GO:0061641)	CENP-A containing chromatin organization (GO:0061641)	9/1122	31/18641	6.05718e-05	0.00143114	0.00124916	CENPH/CENPM/CENPO/CENPP/RUVBL1/NPM1/NASP/RBBP7/OIP5	9
DownInBrd9	CENP-A containing nucleosome assembly (GO:0034080)	CENP-A containing nucleosome assembly (GO:0034080)	9/1122	31/18641	6.05718e-05	0.00143114	0.00124916	CENPH/CENPM/CENPO/CENPP/RUVBL1/NPM1/NASP/RBBP7/OIP5	9
DownInBrd9	antigen processing and presentation of exogenous peptide antigen via MHC class I (GO:0042590)	antigen processing and presentation of exogenous peptide antigen via MHC class I (GO:0042590)	15/1122	79/18641	6.36562e-05	0.00148643	0.00129742	PSMC6/PSMC2/PSMC3/PSMC1/PSMD7/PSMD6/PSMD3/PSMA7/PSMA5/PSMA3/PSMA8/PSMB7/PSMB2/CD36/PSMD14	15
DownInBrd9	positive regulation of translation (GO:0045727)	positive regulation of translation (GO:0045727)	15/1122	79/18641	6.36562e-05	0.00148643	0.00129742	RPS27L/MPV17L2/EIF5A/EIF3D/EIF3E/NPM1/MRPS27/RPL26/RPL5/EIF2B5/BCL3/C1QBP/YBX3/THBS1/RBM3	15
DownInBrd9	DNA-templated transcription, termination (GO:0006353)	DNA-templated transcription, termination (GO:0006353)	18/1122	107/18641	6.61894e-05	0.00153659	0.00134121	NUDT21/U2AF1/CCNH/SNRPD3/TAF1D/NCBP2/CD3EAP/GTF2H1/GTF2H3/GTF2H4/SNRPF/SNRPG/SNRPE/CDK7/POLR1C/THOC1/THOC7/ALYREF	18
DownInBrd9	Arginine and proline metabolism	Arginine and proline metabolism	12/1122	54/18641	6.93221e-05	0.00159082	0.00138854	ARG1/OAT/ODC1/GOT2/GOT1/SMS/SRM/LAP3/GATM/P4HA1/MAOA/ALDH1B1	12
DownInBrd9	small ribosomal subunit (GO:0015935)	small ribosomal subunit (GO:0015935)	12/1122	54/18641	6.93221e-05	0.00159082	0.00138854	RPS27L/MRPS5/RPS8/RPS6/RPS5/RPS2/MRPS18A/RPS20/RPS23/RPS18/RPS17/RPS19	12
DownInBrd9	mitochondrial respiratory chain complex assembly (GO:0033108)	mitochondrial respiratory chain complex assembly (GO:0033108)	17/1122	98/18641	7.03926e-05	0.00160616	0.00140192	NDUFC2/NDUFB8/NDUFB6/NDUFB4/SMIM20/NDUFAF4/NDUFAF1/NDUFAF2/ACAD9/NDUFAB1/SAMM50/NDUFV1/COX19/TIMM21/NDUFA12/NDUFA10/UQCR10	17
DownInBrd9	disulfide oxidoreductase activity (GO:0015036)	disulfide oxidoreductase activity (GO:0015036)	8/1122	25/18641	7.23008e-05	0.00164032	0.00143175	TXNL1/P4HB/GFER/PDIA2/PDIA6/PDIA5/DNAJC10/CHCHD4	8
DownInBrd9	regulation of stem cell differentiation (GO:2000736)	regulation of stem cell differentiation (GO:2000736)	16/1122	89/18641	7.32348e-05	0.00165213	0.00144205	PSMC6/PSMC2/PSMC3/PSMC1/PSMD7/PSMD6/PSMD3/PSMA7/PSMA5/PSMA3/PSMA8/PSMB7/PSMB2/PSMD14/UBA52/LMO1	16
DownInBrd9	tRNA metabolic process (GO:0006399)	tRNA metabolic process (GO:0006399)	7/1122	19/18641	7.45474e-05	0.00167229	0.00145965	SSB/YARS2/RPP30/THG1L/DTD1/DTD2/KARS	7
DownInBrd9	magnesium ion binding (GO:0000287)	magnesium ion binding (GO:0000287)	20/1122	128/18641	7.85311e-05	0.00175181	0.00152906	SPHK1/MSH2/DUT/CLYBL/NUDT5/AASDHPPT/DYRK3/HMGCL/RAN/LHPP/THG1L/YDJC/IDH3G/IDH3A/NME1/TSSK6/IDH1/IDH2/EPHX2/PSPH	20
DownInBrd9	spliceosomal tri-snRNP complex (GO:0097526)	spliceosomal tri-snRNP complex (GO:0097526)	9/1122	32/18641	7.98009e-05	0.00177025	0.00154515	SNRPD3/SNRPD1/PPIH/SNRPG/SNRPE/TXNL4A/LSM2/LSM3/LSM7	9
DownInBrd9	Cysteine and methionine metabolism	Cysteine and methionine metabolism	12/1122	55/18641	8.38638e-05	0.0018501	0.00161485	MDH2/GOT2/GOT1/SMS/BCAT2/APIP/SRM/PHGDH/AHCY/MAT2B/ADI1/LDHB	12
DownInBrd9	translation elongation factor activity (GO:0003746)	translation elongation factor activity (GO:0003746)	6/1122	14/18641	9.26556e-05	0.00203282	0.00177434	EIF5A/EEF1A1/EEF1B2/EEF1G/TUFM/TSFM	6
DownInBrd9	regulation of G2/M transition of mitotic cell cycle (GO:0010389)	regulation of G2/M transition of mitotic cell cycle (GO:0010389)	22/1122	150/18641	9.34104e-05	0.00203818	0.00177901	PSMC6/PSMC2/PSMC3/PSMC1/PSMD7/PSMD6/PSMD3/PSMA7/PSMA5/PSMA3/PSMA8/PSMB7/PSMB2/DTL/RCC2/CCND1/PSMD14/CEP78/TUBB4B/CDK4/HAUS1/UBA52	22
DownInBrd9	polysome (GO:0005844)	polysome (GO:0005844)	13/1122	64/18641	9.40968e-05	0.002042	0.00178235	RPL24/RPL19/RPL6/RPL31/RPL32/RPL36/RPL36A/RPL10A/RPL7A/RPS23/MYH10/EIF2S1/RWDD1	13
DownInBrd9	protein tetramerization (GO:0051262)	protein tetramerization (GO:0051262)	16/1122	91/18641	9.65048e-05	0.00207519	0.00181131	ACOT13/NUDT21/APIP/RCC1/FBP1/SOD2/HMGCL/FARSB/FARSA/ATPIF1/TK1/DHRS4/THG1L/ADSL/RPS19/ALDH5A1	16
DownInBrd9	purine ribonucleoside monophosphate biosynthetic process (GO:0009168)	purine ribonucleoside monophosphate biosynthetic process (GO:0009168)	10/1122	40/18641	9.66653e-05	0.00207519	0.00181131	ATP5C1/ATIC/GMPS/ATP5O/PAICS/LHPP/ADSL/IMPDH2/ATP5G3/ATP5G1	10
DownInBrd9	mRNA processing (GO:0006397)	mRNA processing (GO:0006397)	34/1122	284/18641	0.000102433	0.00218327	0.00190566	NUDT21/BCAS2/U2AF1/HNRNPA0/HNRNPA1/CCNH/SNRPD3/SNRPD1/PPIH/PPIE/GEMIN2/GEMIN6/NCBP2/PHF5A/GTF2H1/GTF2H3/GTF2H4/GTF2F1/GTF2F2/SNRPA/SNRPF/SNRPG/SNRPE/TXNL4A/LSM2/LSM3/LSM7/CDK7/SNRNP40/SNRPA1/THOC1/THOC7/ALYREF/TBRG4	34
DownInBrd9	postreplication repair (GO:0006301)	postreplication repair (GO:0006301)	11/1122	48/18641	0.000102794	0.00218327	0.00190566	MSH2/DTL/UBE2L6/RPA2/RPA1/PCNA/ISG15/POLD2/UBE2V2/RFC4/UBA52	11
DownInBrd9	maturation of 5.8S rRNA from tricistronic rRNA transcript (SSU-rRNA, 5.8S rRNA, LSU-rRNA) (GO:0000466)	maturation of 5.8S rRNA from tricistronic rRNA transcript (SSU-rRNA, 5.8S rRNA, LSU-rRNA) (GO:0000466)	7/1122	20/18641	0.000108747	0.0022854	0.0019948	EXOSC8/EXOSC7/EXOSC3/EXOSC2/PES1/RRS1/WDR12	7
DownInBrd9	protein import into mitochondrial matrix (GO:0030150)	protein import into mitochondrial matrix (GO:0030150)	7/1122	20/18641	0.000108747	0.0022854	0.0019948	GRPEL1/TIMM50/TIMM23/TIMM21/TOMM40/DNAJC15/DNAJC19	7
DownInBrd9	mitochondrial respiratory chain complex I assembly (GO:0032981)	mitochondrial respiratory chain complex I assembly (GO:0032981)	13/1122	65/18641	0.000111222	0.00230108	0.00200848	NDUFC2/NDUFB8/NDUFB6/NDUFB4/NDUFAF4/NDUFAF1/NDUFAF2/ACAD9/NDUFAB1/NDUFV1/TIMM21/NDUFA12/NDUFA10	13
DownInBrd9	mitochondrial respiratory chain complex I biogenesis (GO:0097031)	mitochondrial respiratory chain complex I biogenesis (GO:0097031)	13/1122	65/18641	0.000111222	0.00230108	0.00200848	NDUFC2/NDUFB8/NDUFB6/NDUFB4/NDUFAF4/NDUFAF1/NDUFAF2/ACAD9/NDUFAB1/NDUFV1/TIMM21/NDUFA12/NDUFA10	13
DownInBrd9	NADH dehydrogenase complex assembly (GO:0010257)	NADH dehydrogenase complex assembly (GO:0010257)	13/1122	65/18641	0.000111222	0.00230108	0.00200848	NDUFC2/NDUFB8/NDUFB6/NDUFB4/NDUFAF4/NDUFAF1/NDUFAF2/ACAD9/NDUFAB1/NDUFV1/TIMM21/NDUFA12/NDUFA10	13
DownInBrd9	DNA-dependent DNA replication (GO:0006261)	DNA-dependent DNA replication (GO:0006261)	12/1122	57/18641	0.000120955	0.00247797	0.00216288	CDC34/RPA1/POLE3/HMGA1/POLD2/RFC4/ORC5/ORC1/RAD51/PRIM1/GINS2/GINS1	12
DownInBrd9	nucleotide-excision repair, DNA incision (GO:0033683)	nucleotide-excision repair, DNA incision (GO:0033683)	10/1122	41/18641	0.000121013	0.00247797	0.00216288	RPA2/RPA1/PCNA/POLD2/NTHL1/GTF2H1/GTF2H3/GTF2H4/RFC4/UBA52	10
DownInBrd9	ficolin-1-rich granule (GO:0101002)	ficolin-1-rich granule (GO:0101002)	25/1122	185/18641	0.000125077	0.00254812	0.00222411	PSMC2/PSMC3/PSMD7/PSMD6/PSMD3/PSMA5/SERPINB10/PSMB7/ALAD/PRCP/MIF/CCT8/PDAP1/EEF1A1/PPIE/MGAM/CD93/PSMD14/PRDX4/IMPDH2/PNP/FTH1/NME2/IDH1/HK3	25
DownInBrd9	fatty acid catabolic process (GO:0009062)	fatty acid catabolic process (GO:0009062)	13/1122	66/18641	0.00013097	0.00264253	0.00230652	NUDT19/SLC27A2/PECR/PCCB/ACAD9/NDUFAB1/ACADS/ACAA2/MECR/MCAT/HADHB/HADH/HIBCH	13
DownInBrd9	T cell receptor signaling pathway (GO:0050852)	T cell receptor signaling pathway (GO:0050852)	23/1122	164/18641	0.000131035	0.00264253	0.00230652	PSMC6/PSMC2/PSMC3/PSMC1/PSMD7/PSMD6/PSMD3/PSMA7/PSMA5/PSMA3/PSMA8/PSMB7/PSMB2/PSMD14/PIK3R2/EIF2B5/EIF2B4/EIF2B3/EIF2B1/UBA52/BTRC/ERMAP/STOML2	23
DownInBrd9	protein maturation (GO:0051604)	protein maturation (GO:0051604)	15/1122	84/18641	0.000131893	0.00264647	0.00230995	UQCRC1/MMP14/TSPAN33/GZMB/CTSG/NDUFAB1/GLRX5/GLRX3/TYSND1/GCSH/LIPT1/METAP2/BOLA2/LMF1/HSPD1	15
DownInBrd9	precatalytic spliceosome (GO:0071011)	precatalytic spliceosome (GO:0071011)	9/1122	34/18641	0.000133822	0.00267176	0.00233203	BCAS2/SNRPD3/SNRPD1/PHF5A/SNRPG/SNRPE/LSM2/LSM3/SNRNP40	9
DownInBrd9	Peroxisome	Peroxisome	15/1122	85/18641	0.000151381	0.00300728	0.00262488	NUDT19/SLC27A2/MPV17L2/PECR/PEX5/SOD1/SOD2/HMGCL/DHRS4/ACSL6/ACSL5/IDH1/IDH2/EPHX2/AMACR	15
DownInBrd9	Spliceosome	Spliceosome	22/1122	155/18641	0.000152431	0.00301282	0.00262972	RBMXL1/BCAS2/U2AF1/HNRNPA1/SNRPD3/SNRPD1/PPIH/PPIE/NCBP2/PHF5A/SNRPA/SNRPF/SNRPG/SNRPE/TXNL4A/LSM2/LSM3/LSM7/SNRNP40/SNRPA1/THOC1/ALYREF	22
DownInBrd9	positive regulation of canonical Wnt signaling pathway (GO:0090263)	positive regulation of canonical Wnt signaling pathway (GO:0090263)	18/1122	114/18641	0.000153446	0.00301282	0.00262972	PSMC6/PSMC2/PSMC3/PSMC1/PSMD7/PSMD6/PSMD3/PSMA7/PSMA5/PSMA3/PSMA8/PSMB7/PSMB2/RUVBL1/PSMD14/UBA52/ARNTL/BAMBI	18
DownInBrd9	hydrogen peroxide metabolic process (GO:0042743)	hydrogen peroxide metabolic process (GO:0042743)	7/1122	21/18641	0.000154678	0.00301282	0.00262972	MPO/SOD1/PRDX3/PRDX6/PRDX2/PARK7/GPX1	7
DownInBrd9	purine nucleotide metabolic process (GO:0006163)	purine nucleotide metabolic process (GO:0006163)	7/1122	21/18641	0.000154678	0.00301282	0.00262972	MTHFD1/PRPS1/ITPA/GPX1/ADSL/PNP/GUK1	7
DownInBrd9	cadherin binding (GO:0045296)	cadherin binding (GO:0045296)	36/1122	314/18641	0.000156691	0.00303723	0.00265102	SERBP1/ATIC/RUVBL1/AHSA1/EIF3E/NOP56/EPHA2/SNX5/CCT8/CNN3/PAICS/EEF1D/EEF1G/RPL24/RPL29/RAN/RPL15/RPL14/RPL6/RPL34/PRDX6/PROM1/NUDC/RARS/PARK7/BZW2/RPS2/RANGAP1/RPL7A/STXBP6/RANBP1/RSL1D1/OLA1/IDH1/DOCK9/HSPA5	36
DownInBrd9	ATPase activity, coupled (GO:0042623)	ATPase activity, coupled (GO:0042623)	16/1122	95/18641	0.000163085	0.00314588	0.00274586	PSMC6/PSMC2/PSMC3/PSMC1/MSH2/CCNH/CCT8/DDX1/GTF2H1/GTF2H3/GTF2H4/CDK7/RAD51/MYH10/HSPA9/HSPA5	16
DownInBrd9	regulation of cellular response to stress (GO:0080135)	regulation of cellular response to stress (GO:0080135)	17/1122	105/18641	0.000169669	0.00325715	0.00284298	PNPT1/MAPKAPK2/NPM1/RPA2/RPA1/DYRK3/NUP43/NUP37/NUP85/FKBP4/BAG5/BAG1/BAG2/DNAJC2/ARNTL/PTGES3/RSL1D1	17
DownInBrd9	positive regulation of protein localization to nucleus (GO:1900182)	positive regulation of protein localization to nucleus (GO:1900182)	10/1122	43/18641	0.000185441	0.0035429	0.0030924	PYHIN1/CCT4/CCT3/CCT2/CCT8/CCT5/TCP1/PARK7/CCT6A/NMD3	10
DownInBrd9	glutamate metabolic process (GO:0006536)	glutamate metabolic process (GO:0006536)	7/1122	22/18641	0.00021513	0.00403855	0.00352502	OAT/GOT2/GOT1/NAGS/GLS2/ALDH5A1/FPGS	7
DownInBrd9	mitochondrial ATP synthesis coupled proton transport (GO:0042776)	mitochondrial ATP synthesis coupled proton transport (GO:0042776)	7/1122	22/18641	0.00021513	0.00403855	0.00352502	ATP5C1/ATP5O/COX5B/CYC1/STOML2/ATP5G3/ATP5G1	7
DownInBrd9	erythrocyte differentiation (GO:0030218)	erythrocyte differentiation (GO:0030218)	9/1122	36/18641	0.00021543	0.00403855	0.00352502	SLC25A38/LYAR/DYRK3/ATPIF1/KLF1/RPS19/HSPA9/TGFBR3/CASP3	9
DownInBrd9	Propanoate metabolism	Propanoate metabolism	9/1122	36/18641	0.00021543	0.00403855	0.00352502	DLD/PCCB/ACADS/BCKDHB/LDHB/ACSS1/SUCLG2/SUCLG1/HIBCH	9
DownInBrd9	regulation of mitochondrial translation (GO:0070129)	regulation of mitochondrial translation (GO:0070129)	6/1122	16/18641	0.000222596	0.00413998	0.00361355	ALKBH1/MPV17L2/MRPS27/MALSU1/C1QBP/TSFM	6
DownInBrd9	Diabetic cardiomyopathy	Diabetic cardiomyopathy	26/1122	203/18641	0.000222914	0.00413998	0.00361355	UQCRC1/COX6B2/UQCRQ/NDUFC2/NDUFB8/NDUFB6/NDUFB4/SLC25A5/COX7B/CD36/NDUFAB1/COX5B/SDHD/SDHB/SDHC/SDHA/COX6A2/NDUFV1/CYC1/PIK3R2/UQCRFS1/PDHA1/NDUFA12/NDUFA10/UQCR10/UQCR11	26
DownInBrd9	transcription elongation from RNA polymerase I promoter (GO:0006362)	transcription elongation from RNA polymerase I promoter (GO:0006362)	8/1122	29/18641	0.000231304	0.00427591	0.0037322	CCNH/TAF1D/CD3EAP/GTF2H1/GTF2H3/GTF2H4/CDK7/POLR1C	8
DownInBrd9	negative regulation of canonical Wnt signaling pathway (GO:0090090)	negative regulation of canonical Wnt signaling pathway (GO:0090090)	21/1122	149/18641	0.000235502	0.00433345	0.00378242	PSMC6/PSMC2/PSMC3/PSMC1/PSMD7/PSMD6/PSMD3/PSMA7/PSMA5/PSMA3/PSMA8/PSMB7/PSMB2/MLLT3/APOE/DKKL1/KLHL12/BMP2/PSMD14/IGFBP4/UBA52	21
DownInBrd9	DNA-templated transcription, elongation (GO:0006354)	DNA-templated transcription, elongation (GO:0006354)	17/1122	109/18641	0.00026933	0.00487139	0.00425196	MLLT3/CCNH/TCEA1/TAF1D/NCBP2/TAF10/TAF9/CD3EAP/WDR61/GTF2H1/GTF2H3/GTF2H4/GTF2F1/GTF2F2/CDK7/ADRM1/POLR1C	17
DownInBrd9	monocarboxylic acid metabolic process (GO:0032787)	monocarboxylic acid metabolic process (GO:0032787)	17/1122	109/18641	0.00026933	0.00487139	0.00425196	SLC5A6/DLD/SLC16A1/GOT2/NIT2/PCCB/PCK2/AASDHPPT/MECR/PDHA1/LDHB/GLO1/MCCC2/ALDH5A1/DLAT/AMACR/GRHPR	17
DownInBrd9	nucleotide-excision repair (GO:0006289)	nucleotide-excision repair (GO:0006289)	17/1122	109/18641	0.00026933	0.00487139	0.00425196	SUMO1/CCNH/RPA2/RPA1/TCEA1/PPIE/PCNA/POLD2/GTF2H1/GTF2H3/GTF2H4/UBE2V2/COPS5/RFC4/CDK7/UBA52/LIG1	17
DownInBrd9	inner mitochondrial membrane organization (GO:0007007)	inner mitochondrial membrane organization (GO:0007007)	9/1122	37/18641	0.000269616	0.00487139	0.00425196	ATP5C1/ATP5O/SAMM50/TIMM10/TIMM9/ATP5G3/ATP5G1/CHCHD6/CHCHD3	9
DownInBrd9	mRNA 5'-UTR binding (GO:0048027)	mRNA 5'-UTR binding (GO:0048027)	7/1122	23/18641	0.000293275	0.00525133	0.00458359	MRPS11/CCT5/RPL26/RPL5/GNL3/RSL1D1/MYH10	7
DownInBrd9	purine-containing compound biosynthetic process (GO:0072522)	purine-containing compound biosynthetic process (GO:0072522)	7/1122	23/18641	0.000293275	0.00525133	0.00458359	MTHFD1/GMPS/PRPS1/PAICS/ADK/ADSL/PNP	7
DownInBrd9	nucleotide-excision repair, preincision complex assembly (GO:0006294)	nucleotide-excision repair, preincision complex assembly (GO:0006294)	8/1122	30/18641	0.000298906	0.00530459	0.00463008	CCNH/RPA2/RPA1/GTF2H1/GTF2H3/GTF2H4/CDK7/UBA52	8
DownInBrd9	U2-type catalytic step 2 spliceosome (GO:0071007)	U2-type catalytic step 2 spliceosome (GO:0071007)	8/1122	30/18641	0.000298906	0.00530459	0.00463008	BCAS2/SNRPD3/SNRPD1/PPIE/SNRPF/SNRPE/SNRNP40/SNRPA1	8
DownInBrd9	DNA repair (GO:0006281)	DNA repair (GO:0006281)	33/1122	289/18641	0.000311318	0.00550042	0.004801	ALKBH1/APEX1/UNG/MSH2/RNASEH2A/REC8/SUMO1/APLF/XRCC5/NPM1/RPA2/RPA1/PCNA/DDX1/HMGA2/HMGA1/RBM14/POLD2/ASF1A/RAD51AP1/GTF2H1/GTF2H3/GTF2H4/UBE2V2/PARK7/FANCL/FANCF/FANCE/RFC4/RAD51/UBA52/FEN1/LIG1	33
DownInBrd9	nuclear import (GO:0051170)	nuclear import (GO:0051170)	13/1122	72/18641	0.000324859	0.00566926	0.00494837	NXT1/HNRNPA1/SNRPD3/SNRPD1/HEATR3/GEMIN2/GEMIN6/RAN/NUP85/SNRPF/SNRPG/SNRPE/RANBP1	13
DownInBrd9	DNA strand elongation involved in DNA replication (GO:0006271)	DNA strand elongation involved in DNA replication (GO:0006271)	6/1122	17/18641	0.000326554	0.00566926	0.00494837	PCNA/POLD2/RFC4/GINS2/GINS1/LIG1	6
DownInBrd9	negative regulation of steroid biosynthetic process (GO:0010894)	negative regulation of steroid biosynthetic process (GO:0010894)	6/1122	17/18641	0.000326554	0.00566926	0.00494837	ERLIN1/APOE/DKKL1/BMP2/SOD1/GFI1	6
DownInBrd9	nucleotidyltransferase activity (GO:0016779)	nucleotidyltransferase activity (GO:0016779)	6/1122	17/18641	0.000326554	0.00566926	0.00494837	PNPT1/DNTT/UAP1/NUDT5/LIPT1/THG1L	6
DownInBrd9	Spinocerebellar ataxia	Spinocerebellar ataxia	20/1122	143/18641	0.000363701	0.00626886	0.00547174	PSMC6/PSMC2/PSMC3/PSMC1/PSMD7/PSMD6/PSMD3/PSMA7/PSMA5/PSMA3/PSMA8/PSMB7/PSMB2/GRIA3/SLC25A5/NOP56/CYCS/PSMD14/PIK3R2/ADRM1	20
DownInBrd9	stimulatory C-type lectin receptor signaling pathway (GO:0002223)	stimulatory C-type lectin receptor signaling pathway (GO:0002223)	18/1122	122/18641	0.000364231	0.00626886	0.00547174	PSMC6/PSMC2/PSMC3/PSMC1/PSMD7/PSMD6/PSMD3/PSMA7/PSMA5/PSMA3/PSMA8/PSMB7/PSMB2/MUC13/PSMD14/CLEC10A/UBA52/BTRC	18
DownInBrd9	neutrophil degranulation (GO:0043312)	neutrophil degranulation (GO:0043312)	48/1122	480/18641	0.000388362	0.00664374	0.00579895	PSMC2/PSMC3/PSMD7/PSMD6/PSMD3/STOM/ARG1/PSMA5/FABP5/SERPINB10/PSMB7/SLC27A2/NIT2/NDUFC2/ALAD/PRCP/XRCC5/MIF/CD14/BST2/CTSG/CD36/CAMP/CCT2/CCT8/PDAP1/EEF1A1/PPIE/MPO/MGAM/CD93/PSMD14/SYNGR1/GLA/ELANE/PRDX4/PRDX6/TUBB4B/EPX/PA2G4/IMPDH2/PNP/FTH1/NME2/SVIP/IDH1/PRTN3/HK3	48
DownInBrd9	ATPase activator activity (GO:0001671)	ATPase activator activity (GO:0001671)	7/1122	24/18641	0.000392668	0.00664374	0.00579895	AHSA1/DNAJC2/DNAJA1/ATP1B2/DNAJC15/DNAJC19/DNAJC10	7
DownInBrd9	glutamine family amino acid metabolic process (GO:0009064)	glutamine family amino acid metabolic process (GO:0009064)	7/1122	24/18641	0.000392668	0.00664374	0.00579895	GOT2/GOT1/NIT2/NAGS/ART4/ALDH5A1/FPGS	7
DownInBrd9	nucleotide-excision repair, DNA gap filling (GO:0006297)	nucleotide-excision repair, DNA gap filling (GO:0006297)	7/1122	24/18641	0.000392668	0.00664374	0.00579895	RPA2/RPA1/PCNA/POLD2/RFC4/UBA52/LIG1	7
DownInBrd9	pyruvate metabolic process (GO:0006090)	pyruvate metabolic process (GO:0006090)	10/1122	47/18641	0.000402243	0.00674855	0.00589043	PKLR/DLD/SLC16A1/PCK2/PDHA1/LDHB/GLO1/PFKM/DLAT/HK3	10
DownInBrd9	tRNA aminoacylation for protein translation (GO:0006418)	tRNA aminoacylation for protein translation (GO:0006418)	10/1122	47/18641	0.000402243	0.00674855	0.00589043	HARS/PPA1/AIMP2/EEF1E1/YARS2/TARS2/FARSB/FARSA/RARS/KARS	10
DownInBrd9	nucleic acid phosphodiester bond hydrolysis (GO:0090305)	nucleic acid phosphodiester bond hydrolysis (GO:0090305)	13/1122	74/18641	0.000428895	0.00716559	0.00625444	ENDOG/RPA2/RPA1/PCNA/ISG20/DDX1/POLD2/GTF2H1/GTF2H3/GTF2H4/RFC4/UBA52/FEN1	13
DownInBrd9	adenyl nucleotide binding (GO:0030554)	adenyl nucleotide binding (GO:0030554)	5/1122	12/18641	0.000434153	0.00719325	0.00627858	GRPEL1/HSPBP1/BAG5/BAG1/BAG2	5
DownInBrd9	adenyl-nucleotide exchange factor activity (GO:0000774)	adenyl-nucleotide exchange factor activity (GO:0000774)	5/1122	12/18641	0.000434153	0.00719325	0.00627858	GRPEL1/HSPBP1/BAG5/BAG1/BAG2	5
DownInBrd9	tumor necrosis factor-mediated signaling pathway (GO:0033209)	tumor necrosis factor-mediated signaling pathway (GO:0033209)	18/1122	124/18641	0.000445618	0.00735269	0.00641775	PSMC6/PSMC2/PSMC3/PSMC1/PSMD7/PSMD6/PSMD3/PSMA7/PSMA5/PSMA3/PSMA8/PSMB7/PSMB2/TNFSF13/CD27/PSMD14/UBA52/KARS	18
DownInBrd9	2-oxoglutarate metabolic process (GO:0006103)	2-oxoglutarate metabolic process (GO:0006103)	6/1122	18/18641	0.000465002	0.00764096	0.00666936	L2HGDH/GOT2/GOT1/MRPS36/IDH1/IDH2	6
DownInBrd9	neutrophil activation involved in immune response (GO:0002283)	neutrophil activation involved in immune response (GO:0002283)	48/1122	484/18641	0.000467745	0.00765453	0.0066812	PSMC2/PSMC3/PSMD7/PSMD6/PSMD3/STOM/ARG1/PSMA5/FABP5/SERPINB10/PSMB7/SLC27A2/NIT2/NDUFC2/ALAD/PRCP/XRCC5/MIF/CD14/BST2/CTSG/CD36/CAMP/CCT2/CCT8/PDAP1/EEF1A1/PPIE/MPO/MGAM/CD93/PSMD14/SYNGR1/GLA/ELANE/PRDX4/PRDX6/TUBB4B/EPX/PA2G4/IMPDH2/PNP/FTH1/NME2/SVIP/IDH1/PRTN3/HK3	48
DownInBrd9	termination of RNA polymerase I transcription (GO:0006363)	termination of RNA polymerase I transcription (GO:0006363)	8/1122	32/18641	0.000482474	0.00786334	0.00686346	CCNH/TAF1D/CD3EAP/GTF2H1/GTF2H3/GTF2H4/CDK7/POLR1C	8
DownInBrd9	innate immune response activating cell surface receptor signaling pathway (GO:0002220)	innate immune response activating cell surface receptor signaling pathway (GO:0002220)	18/1122	125/18641	0.000491898	0.00798435	0.00696908	PSMC6/PSMC2/PSMC3/PSMC1/PSMD7/PSMD6/PSMD3/PSMA7/PSMA5/PSMA3/PSMA8/PSMB7/PSMB2/MUC13/PSMD14/CLEC10A/UBA52/BTRC	18
DownInBrd9	alpha-amino acid catabolic process (GO:1901606)	alpha-amino acid catabolic process (GO:1901606)	9/1122	40/18641	0.000503575	0.00810796	0.00707698	GOT2/HNMT/HIBADH/KMO/ACMSD/SARDH/HMGCL/IVD/MCCC2	9
DownInBrd9	purine ribonucleoside monophosphate metabolic process (GO:0009167)	purine ribonucleoside monophosphate metabolic process (GO:0009167)	9/1122	40/18641	0.000503575	0.00810796	0.00707698	ATIC/GMPS/PAICS/LHPP/AK3/AK4/ADSL/IMPDH2/OLA1	9
DownInBrd9	spliceosomal complex (GO:0005681)	spliceosomal complex (GO:0005681)	17/1122	115/18641	0.000512764	0.00822277	0.00717719	BCAS2/U2AF1/HNRNPA1/SNRPD3/SNRPD1/PPIH/PHF5A/SNRPA/SNRPF/SNRPG/SNRPE/TXNL4A/LSM2/LSM3/LSM7/SNRNP40/SNRPA1	17
DownInBrd9	mRNA splicing, via spliceosome (GO:0000398)	mRNA splicing, via spliceosome (GO:0000398)	30/1122	262/18641	0.000545732	0.00871643	0.00760808	CLNS1A/NUDT21/BCAS2/U2AF1/HNRNPA0/HNRNPA1/SNRPD3/SNRPD1/PPIH/PPIE/GEMIN2/GEMIN6/DDX1/NCBP2/WDR77/PHF5A/GTF2F1/GTF2F2/SNRPA/SNRPF/SNRPG/SNRPE/TXNL4A/LSM2/LSM3/LSM7/SNRNP40/SNRPA1/STRAP/ALYREF	30
DownInBrd9	neutrophil mediated immunity (GO:0002446)	neutrophil mediated immunity (GO:0002446)	48/1122	488/18641	0.000561338	0.00892997	0.00779446	PSMC2/PSMC3/PSMD7/PSMD6/PSMD3/STOM/ARG1/PSMA5/FABP5/SERPINB10/PSMB7/SLC27A2/NIT2/NDUFC2/ALAD/PRCP/XRCC5/MIF/CD14/BST2/CTSG/CD36/CAMP/CCT2/CCT8/PDAP1/EEF1A1/PPIE/MPO/MGAM/CD93/PSMD14/SYNGR1/GLA/ELANE/PRDX4/PRDX6/TUBB4B/EPX/PA2G4/IMPDH2/PNP/FTH1/NME2/SVIP/IDH1/PRTN3/HK3	48
DownInBrd9	cellular response to oxidative stress (GO:0034599)	cellular response to oxidative stress (GO:0034599)	17/1122	116/18641	0.00056781	0.00899709	0.00785305	PNPT1/JUN/FOS/TXNL1/P4HB/TXN2/HTRA2/CYCS/SOD1/SOD2/PRDX3/PRDX6/PRDX2/PARK7/GPX1/TXNRD2/ARNTL	17
DownInBrd9	7-methylguanosine mRNA capping (GO:0006370)	7-methylguanosine mRNA capping (GO:0006370)	8/1122	33/18641	0.000603615	0.00948912	0.00828251	CCNH/NCBP2/GTF2H1/GTF2H3/GTF2H4/GTF2F1/GTF2F2/CDK7	8
DownInBrd9	7-methylguanosine RNA capping (GO:0009452)	7-methylguanosine RNA capping (GO:0009452)	8/1122	33/18641	0.000603615	0.00948912	0.00828251	CCNH/NCBP2/GTF2H1/GTF2H3/GTF2H4/GTF2F1/GTF2F2/CDK7	8
DownInBrd9	iron-sulfur cluster assembly (GO:0016226)	iron-sulfur cluster assembly (GO:0016226)	6/1122	19/18641	0.000645212	0.0100638	0.00878411	CIAPIN1/FXN/GLRX3/BOLA2/NFS1/HSPA9	6
DownInBrd9	regulation of oxidative stress-induced intrinsic apoptotic signaling pathway (GO:1902175)	regulation of oxidative stress-induced intrinsic apoptotic signaling pathway (GO:1902175)	6/1122	19/18641	0.000645212	0.0100638	0.00878411	P4HB/HTRA2/SOD1/SOD2/BAG5/PDIA2	6
DownInBrd9	non-canonical Wnt signaling pathway (GO:0035567)	non-canonical Wnt signaling pathway (GO:0035567)	18/1122	128/18641	0.000656474	0.0101996	0.00890267	PSMC6/PSMC2/PSMC3/PSMC1/PSMD7/PSMD6/PSMD3/PSMA7/PSMA5/PSMA3/PSMA8/PSMB7/PSMB2/SMO/PSMD14/FZD7/UBA52/RYK	18
DownInBrd9	holo TFIIH complex (GO:0005675)	holo TFIIH complex (GO:0005675)	5/1122	13/18641	0.000670632	0.0102207	0.0089211	CCNH/GTF2H1/GTF2H3/GTF2H4/CDK7	5
DownInBrd9	oligodendrocyte development (GO:0014003)	oligodendrocyte development (GO:0014003)	5/1122	13/18641	0.000670632	0.0102207	0.0089211	PLP1/EIF2B5/EIF2B4/EIF2B3/EIF2B1	5
DownInBrd9	pseudouridine synthase activity (GO:0009982)	pseudouridine synthase activity (GO:0009982)	5/1122	13/18641	0.000670632	0.0102207	0.0089211	PUSL1/TRUB1/DKC1/RPUSD3/PUS1	5
DownInBrd9	tRNA 5'-leader removal (GO:0001682)	tRNA 5'-leader removal (GO:0001682)	5/1122	13/18641	0.000670632	0.0102207	0.0089211	SSB/RPP14/RPP40/RPP30/RPP38	5
DownInBrd9	U4 snRNP (GO:0005687)	U4 snRNP (GO:0005687)	5/1122	13/18641	0.000670632	0.0102207	0.0089211	SNRPD3/SNRPD1/SNRPF/SNRPG/SNRPE	5
DownInBrd9	Alanine, aspartate and glutamate metabolism	Alanine, aspartate and glutamate metabolism	9/1122	42/18641	0.00073685	0.0111449	0.00972772	GOT2/GOT1/NIT2/ASRGL1/ASNS/ADSL/ASS1/GLS2/ALDH5A1	9
DownInBrd9	Glycine, serine and threonine metabolism	Glycine, serine and threonine metabolism	9/1122	42/18641	0.00073685	0.0111449	0.00972772	DLD/ALAS1/PHGDH/SARDH/GCSH/GATM/MAOA/PSPH/GRHPR	9
DownInBrd9	mRNA metabolic process (GO:0016071)	mRNA metabolic process (GO:0016071)	15/1122	98/18641	0.000740582	0.0111471	0.0097297	PNPT1/NUDT21/U2AF1/HNRNPA0/SSB/SNRPD3/GEMIN2/NCBP2/SNRPF/SNRPG/SNRPE/ZFP36/LSM3/METTL16/TBRG4	15
DownInBrd9	exonucleolytic nuclear-transcribed mRNA catabolic process involved in deadenylation-dependent decay (GO:0043928)	exonucleolytic nuclear-transcribed mRNA catabolic process involved in deadenylation-dependent decay (GO:0043928)	8/1122	34/18641	0.000748167	0.0111471	0.0097297	EXOSC8/EXOSC7/EXOSC3/EXOSC2/WDR61/LSM2/LSM3/LSM7	8
DownInBrd9	transcription from RNA polymerase I promoter (GO:0006360)	transcription from RNA polymerase I promoter (GO:0006360)	8/1122	34/18641	0.000748167	0.0111471	0.0097297	CCNH/TAF1D/CD3EAP/GTF2H1/GTF2H3/GTF2H4/CDK7/POLR1C	8
DownInBrd9	transcription initiation from RNA polymerase I promoter (GO:0006361)	transcription initiation from RNA polymerase I promoter (GO:0006361)	8/1122	34/18641	0.000748167	0.0111471	0.0097297	CCNH/TAF1D/CD3EAP/GTF2H1/GTF2H3/GTF2H4/CDK7/POLR1C	8
DownInBrd9	Glutathione metabolism	Glutathione metabolism	12/1122	69/18641	0.000774646	0.0114987	0.0100366	GSTM5/GSTO1/ODC1/GGCT/SMS/SRM/LAP3/RRM2/PRDX6/GPX1/IDH1/IDH2	12
DownInBrd9	fatty acid oxidation (GO:0019395)	fatty acid oxidation (GO:0019395)	10/1122	51/18641	0.000797671	0.0117967	0.0102966	SLC27A2/PECR/NDUFAB1/ACADS/ACAA2/MECR/MCAT/HADHB/HADH/HIBCH	10
DownInBrd9	positive regulation of Wnt signaling pathway (GO:0030177)	positive regulation of Wnt signaling pathway (GO:0030177)	19/1122	141/18641	0.000803689	0.0118418	0.010336	PSMC6/PSMC2/PSMC3/PSMC1/PSMD7/PSMD6/PSMD3/PSMA7/PSMA5/PSMA3/PSMA8/PSMB7/PSMB2/RUVBL1/BMP2/PSMD14/UBA52/ARNTL/BAMBI	19
DownInBrd9	response to UV (GO:0009411)	response to UV (GO:0009411)	15/1122	99/18641	0.000825235	0.0121146	0.0105741	NOC2L/MSH2/DTL/IL12A/NPM1/PCNA/CCND1/RPL26/MYC/ELANE/GPX1/BCL3/AQP1/FEN1/EIF2S1	15
DownInBrd9	oxidoreductase activity, acting on the CH-OH group of donors, NAD or NADP as acceptor (GO:0016616)	oxidoreductase activity, acting on the CH-OH group of donors, NAD or NADP as acceptor (GO:0016616)	14/1122	89/18641	0.000833402	0.0121897	0.0106397	HPGD/MDH2/BDH1/SPR/HIBADH/PHGDH/BMP2/ADH5/LDHB/DHRS4/HADHB/IMPDH2/HADH/GRHPR	14
DownInBrd9	negative regulation of Wnt signaling pathway (GO:0030178)	negative regulation of Wnt signaling pathway (GO:0030178)	22/1122	175/18641	0.000845519	0.0123217	0.010755	PSMC6/PSMC2/PSMC3/PSMC1/PSMD7/PSMD6/PSMD3/PSMA7/PSMA5/PSMA3/PSMA8/PSMB7/PSMB2/MLLT3/APOE/DKKL1/KLHL12/BMP2/PSMD14/GRB10/IGFBP4/UBA52	22
DownInBrd9	regulation of transcription involved in G1/S transition of mitotic cell cycle (GO:0000083)	regulation of transcription involved in G1/S transition of mitotic cell cycle (GO:0000083)	7/1122	27/18641	0.000859713	0.012483	0.0108957	DHFR/PCNA/RRM2/CDC6/ORC1/GFI1/CDT1	7
DownInBrd9	ribosomal small subunit assembly (GO:0000028)	ribosomal small subunit assembly (GO:0000028)	6/1122	20/18641	0.000875125	0.0126151	0.011011	RPS27L/MRPS7/MRPS11/RPS5/RPS17/RPS19	6
DownInBrd9	small nuclear ribonucleoprotein complex (GO:0030532)	small nuclear ribonucleoprotein complex (GO:0030532)	6/1122	20/18641	0.000875125	0.0126151	0.011011	SNRPD3/SNRPD1/SNRPF/SNRPG/SNRPE/SNRPA1	6
DownInBrd9	translesion synthesis (GO:0019985)	translesion synthesis (GO:0019985)	9/1122	43/18641	0.000882811	0.0126801	0.0110677	DTL/UBE2L6/RPA2/RPA1/PCNA/ISG15/POLD2/RFC4/UBA52	9
DownInBrd9	Base excision repair	Base excision repair	8/1122	35/18641	0.000919297	0.0131568	0.0114838	APEX1/UNG/POLE3/PCNA/POLD2/NTHL1/FEN1/LIG1	8
DownInBrd9	mitochondrial respiratory chain complex I (GO:0005747)	mitochondrial respiratory chain complex I (GO:0005747)	10/1122	52/18641	0.000935144	0.0132884	0.0115987	NDUFC2/NDUFB8/NDUFB6/NDUFB4/NDUFAF1/NDUFAB1/NDUFV1/NDUFA12/NDUFA10/PARK7	10
DownInBrd9	regulation of telomere maintenance via telomerase (GO:0032210)	regulation of telomere maintenance via telomerase (GO:0032210)	10/1122	52/18641	0.000935144	0.0132884	0.0115987	PKIB/HNRNPA1/XRCC5/CCT4/CCT3/CCT2/CCT8/CCT5/TCP1/CCT6A	10
DownInBrd9	negative regulation of programmed cell death (GO:0043069)	negative regulation of programmed cell death (GO:0043069)	41/1122	409/18641	0.000954279	0.0135122	0.011794	CIAPIN1/TSLP/HPN/SPHK1/IL6ST/APIP/FXN/EPHA2/MIF/CD27/AATF/NPM1/ATAD3A/MPO/MYDGF/HMGA2/TAF9/MYC/PHB2/PRDX3/PRDX2/COPS5/PARK7/BAG1/PA2G4/ASNS/BCL3/GLO1/DNAJA1/UBA52/AQP1/NME2/AMIGO2/RYK/HSPA9/HSPA5/AVEN/CASP3/YBX3/THBS1/HSPD1	41
DownInBrd9	nucleotide metabolic process (GO:0009117)	nucleotide metabolic process (GO:0009117)	5/1122	14/18641	0.00099173	0.0138461	0.0120854	NUDT5/PARK7/REXO2/GUK1/DCTD	5
DownInBrd9	regulation of cell aging (GO:0090342)	regulation of cell aging (GO:0090342)	5/1122	14/18641	0.00099173	0.0138461	0.0120854	PNPT1/MIF/MARCH5/ARNTL/RSL1D1	5
DownInBrd9	tRNA splicing, via endonucleolytic cleavage and ligation (GO:0006388)	tRNA splicing, via endonucleolytic cleavage and ligation (GO:0006388)	5/1122	14/18641	0.00099173	0.0138461	0.0120854	TSEN2/RTCB/DDX1/FAM98B/TSEN15	5
DownInBrd9	viral translation (GO:0019081)	viral translation (GO:0019081)	5/1122	14/18641	0.00099173	0.0138461	0.0120854	EIF3L/EIF3G/EIF3D/EIF3B/SSB	5
DownInBrd9	ATP synthesis coupled proton transport (GO:0015986)	ATP synthesis coupled proton transport (GO:0015986)	7/1122	28/18641	0.00108737	0.0150237	0.0131133	ATP5C1/ATP5O/COX5B/CYC1/STOML2/ATP5G3/ATP5G1	7
DownInBrd9	cristae formation (GO:0042407)	cristae formation (GO:0042407)	7/1122	28/18641	0.00108737	0.0150237	0.0131133	ATP5C1/ATP5O/SAMM50/ATP5G3/ATP5G1/CHCHD6/CHCHD3	7
DownInBrd9	U12-type spliceosomal complex (GO:0005689)	U12-type spliceosomal complex (GO:0005689)	7/1122	28/18641	0.00108737	0.0150237	0.0131133	SNRPD3/SNRPD1/PHF5A/SNRPF/SNRPG/SNRPE/LSM7	7
DownInBrd9	nuclear-transcribed mRNA catabolic process, exonucleolytic (GO:0000291)	nuclear-transcribed mRNA catabolic process, exonucleolytic (GO:0000291)	8/1122	36/18641	0.0011204	0.0153738	0.0134189	EXOSC8/EXOSC7/EXOSC3/EXOSC2/WDR61/LSM2/LSM3/LSM7	8
DownInBrd9	positive regulation of telomerase activity (GO:0051973)	positive regulation of telomerase activity (GO:0051973)	8/1122	36/18641	0.0011204	0.0153738	0.0134189	PKIB/XRCC5/CCT4/CCT2/DKC1/MYC/TCP1/PTGES3	8
DownInBrd9	regulation of canonical Wnt signaling pathway (GO:0060828)	regulation of canonical Wnt signaling pathway (GO:0060828)	25/1122	214/18641	0.00114594	0.0156704	0.0136778	PSMC6/PSMC2/PSMC3/PSMC1/PSMD7/PSMD6/PSMD3/PSMA7/PSMA5/PSMA3/PSMA8/PSMB7/PSMB2/RUVBL1/MLLT3/APOE/DKKL1/KLHL12/BMP2/PSMD14/IGFBP4/UBA52/ARNTL/BTRC/BAMBI	25
DownInBrd9	proteasome binding (GO:0070628)	proteasome binding (GO:0070628)	6/1122	21/18641	0.0011633	0.0158535	0.0138376	PSMG1/ISG15/PSMD14/ADRM1/UBA52/UCHL5	6
DownInBrd9	Ferroptosis	Ferroptosis	9/1122	45/18641	0.00124513	0.0169109	0.0147605	TRP53/PRNP/SLC39A8/ACSL6/ACSL5/SLC11A2/FTH1/STEAP3/1300017J02RIK	9
DownInBrd9	snRNA binding (GO:0017069)	snRNA binding (GO:0017069)	8/1122	37/18641	0.0013551	0.0183421	0.0160098	EIF5A/SNRPD3/ISG20/NCBP2/SNRPA/LSM2/LSM7/SNRPA1	8
DownInBrd9	aerobic respiration (GO:0009060)	aerobic respiration (GO:0009060)	7/1122	29/18641	0.00135975	0.0183428	0.0160104	UQCRC1/MDH2/SDHB/SDHC/COX6A2/COX19/UQCR10	7
DownInBrd9	hydrogen peroxide catabolic process (GO:0042744)	hydrogen peroxide catabolic process (GO:0042744)	5/1122	15/18641	0.00141431	0.0187619	0.0163762	MPO/PRDX3/PRDX6/PRDX2/GPX1	5
DownInBrd9	mitochondrial respiratory chain complex III (GO:0005750)	mitochondrial respiratory chain complex III (GO:0005750)	5/1122	15/18641	0.00141431	0.0187619	0.0163762	UQCRC1/UQCRQ/CYC1/UQCRFS1/UQCR10	5
DownInBrd9	nucleoside triphosphate metabolic process (GO:0009141)	nucleoside triphosphate metabolic process (GO:0009141)	5/1122	15/18641	0.00141431	0.0187619	0.0163762	ENPP3/ITPA/AK4/SUCLG1/NME2	5
DownInBrd9	ribosomal small subunit binding (GO:0043024)	ribosomal small subunit binding (GO:0043024)	5/1122	15/18641	0.00141431	0.0187619	0.0163762	UNG/NPM1/NME1/PTCD3/MTIF2	5
DownInBrd9	RNA splicing, via endonucleolytic cleavage and ligation (GO:0000394)	RNA splicing, via endonucleolytic cleavage and ligation (GO:0000394)	5/1122	15/18641	0.00141431	0.0187619	0.0163762	TSEN2/RTCB/DDX1/FAM98B/TSEN15	5
DownInBrd9	Basal transcription factors	Basal transcription factors	9/1122	46/18641	0.00146664	0.0193477	0.0168875	CCNH/TAF10/TAF9/GTF2H1/GTF2H3/GTF2H4/GTF2F1/GTF2F2/CDK7	9
DownInBrd9	RNA modification (GO:0009451)	RNA modification (GO:0009451)	10/1122	55/18641	0.00146816	0.0193477	0.0168875	NSUN2/TRUB1/URM1/FTSJ1/NOP10/QTRT1/NOP56/SSB/TRMT1/THG1L	10
DownInBrd9	Arginine biosynthesis	Arginine biosynthesis	6/1122	22/18641	0.00151887	0.0198198	0.0172995	ARG1/GOT2/GOT1/NAGS/ASS1/GLS2	6
DownInBrd9	U1 snRNP (GO:0005685)	U1 snRNP (GO:0005685)	6/1122	22/18641	0.00151887	0.0198198	0.0172995	SNRPD3/SNRPD1/SNRPA/SNRPF/SNRPG/SNRPE	6
DownInBrd9	U2 snRNP (GO:0005686)	U2 snRNP (GO:0005686)	6/1122	22/18641	0.00151887	0.0198198	0.0172995	SNRPD3/SNRPD1/PHF5A/SNRPG/SNRPE/SNRPA1	6
DownInBrd9	positive regulation of cellular biosynthetic process (GO:0031328)	positive regulation of cellular biosynthetic process (GO:0031328)	20/1122	160/18641	0.001527	0.0198609	0.0173355	RPS27L/RGCC/EIF3D/EIF3E/EGR1/CD36/NPM1/PCNA/SCARB1/RPL26/MYC/RPL5/PARK7/BCL3/KLF2/ASS1/NMD3/PRMT1/THBS1/RBM3	20
DownInBrd9	cellular response to DNA damage stimulus (GO:0006974)	cellular response to DNA damage stimulus (GO:0006974)	34/1122	330/18641	0.00158292	0.0205214	0.017912	ALKBH1/APEX1/UNG/MSH2/MAPKAPK2/PPP1R15A/FBXO31/DTL/SUMO1/APLF/EPHA2/AATF/NPM1/RPA1/CCND1/HTRA2/RBM14/TAF9/POLD2/ASF1A/MYC/RAD51AP1/GTF2H1/GTF2H3/GTF2H4/PARK7/MACROD1/FANCL/RFC4/BCL3/RAD51/FEN1/LIG1/CHCHD6	34
DownInBrd9	negative regulation of apoptotic process (GO:0043066)	negative regulation of apoptotic process (GO:0043066)	46/1122	486/18641	0.00159873	0.0206593	0.0180324	CIAPIN1/TSLP/SET/HPN/SPHK1/MSH2/IL6ST/APIP/FXN/EPHA2/MIF/APOE/CD27/AATF/NPM1/ATAD3A/MPO/MYDGF/HMGA2/SOD1/SOD2/TAF9/MYC/PRKCH/PHB2/PRDX3/PRDX2/COPS5/PARK7/BAG1/GPX1/PA2G4/ASNS/BCL3/GLO1/DNAJA1/UBA52/AQP1/NME2/RYK/HSPA9/HSPA5/AVEN/CASP3/THBS1/HSPD1	46
DownInBrd9	base-excision repair (GO:0006284)	base-excision repair (GO:0006284)	8/1122	38/18641	0.00162723	0.0209598	0.0182946	APEX1/UNG/RPA2/RPA1/HMGA2/HMGA1/NTHL1/LIG1	8
DownInBrd9	Fatty acid degradation	Fatty acid degradation	10/1122	56/18641	0.00169265	0.0217323	0.0189689	GCDH/ACADS/ACAA2/ADH5/HADHB/CPT1C/ACSL6/ACSL5/HADH/ALDH1B1	10
DownInBrd9	mitochondrial electron transport, NADH to ubiquinone (GO:0006120)	mitochondrial electron transport, NADH to ubiquinone (GO:0006120)	9/1122	47/18641	0.00171873	0.0219965	0.0191995	NDUFC2/NDUFB8/NDUFB6/NDUFB4/NDUFAF1/NDUFAB1/NDUFV1/NDUFA12/NDUFA10	9
DownInBrd9	regulation of mitotic cell cycle phase transition (GO:1901990)	regulation of mitotic cell cycle phase transition (GO:1901990)	22/1122	185/18641	0.00175488	0.0223873	0.0195406	PSMC6/PSMC2/PSMC3/PSMC1/PSMD7/PSMD6/PSMD3/PSMA7/PSMA5/PSMA3/PSMA8/PSMB7/PSMB2/RGCC/CDC20/PSMD14/CEP78/CDC6/TUBB4B/HAUS1/UBA52/BTRC	22
DownInBrd9	transcription elongation from RNA polymerase II promoter (GO:0006368)	transcription elongation from RNA polymerase II promoter (GO:0006368)	14/1122	96/18641	0.00176851	0.0224894	0.0196297	MLLT3/CCNH/TCEA1/NCBP2/TAF10/TAF9/WDR61/GTF2H1/GTF2H3/GTF2H4/GTF2F1/GTF2F2/CDK7/ADRM1	14
DownInBrd9	chromatin assembly (GO:0031497)	chromatin assembly (GO:0031497)	11/1122	66/18641	0.00181343	0.0229146	0.0200008	DAXX/NOC2L/M1AP/CHAF1B/NPM1/HMGA2/ASF1A/ANP32E/GRWD1/ANP32B/H2AFY	11
DownInBrd9	DNA synthesis involved in DNA repair (GO:0000731)	DNA synthesis involved in DNA repair (GO:0000731)	11/1122	66/18641	0.00181343	0.0229146	0.0200008	DTL/UBE2L6/RPA2/RPA1/PCNA/ISG15/POLD2/RAD51AP1/RFC4/RAD51/UBA52	11
DownInBrd9	3'-5' exonuclease activity (GO:0008408)	3'-5' exonuclease activity (GO:0008408)	8/1122	39/18641	0.00194083	0.0242556	0.0211713	PNPT1/APEX1/APLF/EXOSC7/EXOSC3/EXOSC2/ISG20/REXO2	8
DownInBrd9	tRNA binding (GO:0000049)	tRNA binding (GO:0000049)	8/1122	39/18641	0.00194083	0.0242556	0.0211713	ALKBH1/NSUN2/SSB/MRPS27/EEF1A1/YARS2/THG1L/KARS	8
DownInBrd9	nuclear transport (GO:0051169)	nuclear transport (GO:0051169)	6/1122	23/18641	0.00195143	0.0242556	0.0211713	SET/EIF5A/NXT1/NPM1/HMGA1/ANP32E	6
DownInBrd9	acyl-CoA dehydrogenase activity (GO:0003995)	acyl-CoA dehydrogenase activity (GO:0003995)	5/1122	16/18641	0.001956	0.0242556	0.0211713	GCDH/ACAD9/ACAD8/ACADS/IVD	5
DownInBrd9	cytoplasmic exosome (RNase complex) (GO:0000177)	cytoplasmic exosome (RNase complex) (GO:0000177)	5/1122	16/18641	0.001956	0.0242556	0.0211713	PNPT1/EXOSC8/EXOSC7/EXOSC3/EXOSC2	5
DownInBrd9	RNA polymerase II carboxy-terminal domain kinase activity (GO:0008353)	RNA polymerase II carboxy-terminal domain kinase activity (GO:0008353)	5/1122	16/18641	0.001956	0.0242556	0.0211713	CCNH/GTF2H1/GTF2H3/GTF2H4/CDK7	5
DownInBrd9	5S rRNA binding (GO:0008097)	5S rRNA binding (GO:0008097)	4/1122	10/18641	0.00204485	0.0248179	0.0216621	RPF2/RPL5/RRS1/GTF3A	4
DownInBrd9	ATP synthesis coupled electron transport (GO:0042773)	ATP synthesis coupled electron transport (GO:0042773)	4/1122	10/18641	0.00204485	0.0248179	0.0216621	NDUFB6/NDUFV1/NDUFA12/COQ7	4
DownInBrd9	cytosolic proteasome complex (GO:0031597)	cytosolic proteasome complex (GO:0031597)	4/1122	10/18641	0.00204485	0.0248179	0.0216621	PSMC6/PSMC2/PSMC3/PSMC1	4
DownInBrd9	negative regulation of alcohol biosynthetic process (GO:1902931)	negative regulation of alcohol biosynthetic process (GO:1902931)	4/1122	10/18641	0.00204485	0.0248179	0.0216621	ERLIN1/APOE/SOD1/GFI1	4
DownInBrd9	nuclear-transcribed mRNA catabolic process, exonucleolytic, 3'-5' (GO:0034427)	nuclear-transcribed mRNA catabolic process, exonucleolytic, 3'-5' (GO:0034427)	4/1122	10/18641	0.00204485	0.0248179	0.0216621	EXOSC8/EXOSC7/EXOSC3/EXOSC2	4
DownInBrd9	peptide disulfide oxidoreductase activity (GO:0015037)	peptide disulfide oxidoreductase activity (GO:0015037)	4/1122	10/18641	0.00204485	0.0248179	0.0216621	P4HB/PDIA2/PDIA6/PDIA5	4
DownInBrd9	small nucleolar ribonucleoprotein complex assembly (GO:0000491)	small nucleolar ribonucleoprotein complex assembly (GO:0000491)	4/1122	10/18641	0.00204485	0.0248179	0.0216621	RUVBL1/TAF9/NUFIP1/ZNHIT6	4
DownInBrd9	'de novo' posttranslational protein folding (GO:0051084)	'de novo' posttranslational protein folding (GO:0051084)	7/1122	31/18641	0.00206202	0.024875	0.021712	HSPE1/CCT2/BAG1/PTGES3/HSPA9/HSPA5/CHCHD4	7
DownInBrd9	nucleobase-containing compound kinase activity (GO:0019205)	nucleobase-containing compound kinase activity (GO:0019205)	7/1122	31/18641	0.00206202	0.024875	0.021712	TK1/AK3/AK4/NME4/NME1/NME2/DTYMK	7
DownInBrd9	protein stabilization (GO:0050821)	protein stabilization (GO:0050821)	19/1122	153/18641	0.00213349	0.0256597	0.0223969	PYHIN1/SUMO1/CCNH/CCT4/CCT3/CCT2/CCT8/CCT5/TAF9/RPL5/PHB2/TCP1/PARK7/PHB/CDK7/CCT6A/PTGES3/ATP1B2/HSPD1	19
DownInBrd9	DNA replication (GO:0006260)	DNA replication (GO:0006260)	16/1122	121/18641	0.00244749	0.0293478	0.025616	SET/RNASEH2A/DUT/RPA2/RPA1/POLE3/NASP/RBM14/POLD2/CDC6/RFC4/ORC5/ORC1/GRWD1/FEN1/TOP1MT	16
DownInBrd9	lipoprotein particle binding (GO:0071813)	lipoprotein particle binding (GO:0071813)	6/1122	24/18641	0.00247102	0.0294531	0.0257079	MSR1/SCARF1/CD36/SCARB1/THBS1/HSPD1	6
DownInBrd9	U5 snRNP (GO:0005682)	U5 snRNP (GO:0005682)	6/1122	24/18641	0.00247102	0.0294531	0.0257079	SNRPD3/SNRPD1/SNRPG/SNRPE/TXNL4A/SNRNP40	6
DownInBrd9	Glyoxylate and dicarboxylate metabolism	Glyoxylate and dicarboxylate metabolism	7/1122	32/18641	0.00250429	0.0297608	0.0259765	CS/MDH2/DLD/PCCB/GCSH/ACSS1/GRHPR	7
DownInBrd9	regulation of cellular response to heat (GO:1900034)	regulation of cellular response to heat (GO:1900034)	12/1122	79/18641	0.00259178	0.0307091	0.0268043	MAPKAPK2/RPA2/RPA1/NUP43/NUP37/NUP85/FKBP4/BAG5/BAG1/BAG2/DNAJC2/PTGES3	12
DownInBrd9	90S preribosome (GO:0030686)	90S preribosome (GO:0030686)	5/1122	17/18641	0.00263493	0.0310362	0.0270898	NOC4L/NOC2L/NOL10/CMSS1/RSL1D1	5
DownInBrd9	Thiamine metabolism	Thiamine metabolism	5/1122	17/18641	0.00263493	0.0310362	0.0270898	NTPCR/ACP1/AK2/AK4/NFS1	5
DownInBrd9	glutathione metabolic process (GO:0006749)	glutathione metabolic process (GO:0006749)	9/1122	50/18641	0.00268863	0.0315755	0.0275605	GSTM5/GSTO1/GGCT/EEF1E1/EEF1G/SOD1/PARK7/GPX1/ALDH5A1	9
DownInBrd9	Drug metabolism	Drug metabolism	18/1122	146/18641	0.00298148	0.0346258	0.0302229	UPB1/GSTM5/GSTO1/CES1D/GMPS/CES2G/DUT/MPO/RRM2/ITPA/ADH5/TK1/IMPDH2/NME4/NME1/NME2/MAOA/AOX4	18
DownInBrd9	mismatch repair (GO:0006298)	mismatch repair (GO:0006298)	7/1122	33/18641	0.00301601	0.0346258	0.0302229	MSH2/RNASEH2A/RPA2/RPA1/PCNA/POLD2/LIG1	7
DownInBrd9	azurophil granule lumen (GO:0035578)	azurophil granule lumen (GO:0035578)	13/1122	91/18641	0.00305838	0.0346258	0.0302229	ARG1/FABP5/CTSG/CCT2/CCT8/MPO/GLA/ELANE/PRDX6/TUBB4B/PA2G4/PRSS57/PRTN3	13
DownInBrd9	carbon-nitrogen ligase activity, with glutamine as amido-N-donor (GO:0016884)	carbon-nitrogen ligase activity, with glutamine as amido-N-donor (GO:0016884)	4/1122	11/18641	0.00306108	0.0346258	0.0302229	GMPS/GATB/GATC/ASNS	4
DownInBrd9	cellular biogenic amine metabolic process (GO:0006576)	cellular biogenic amine metabolic process (GO:0006576)	4/1122	11/18641	0.00306108	0.0346258	0.0302229	ODC1/SMS/SRM/MAOA	4
DownInBrd9	DNA replication-dependent nucleosome assembly (GO:0006335)	DNA replication-dependent nucleosome assembly (GO:0006335)	4/1122	11/18641	0.00306108	0.0346258	0.0302229	HAT1/CHAF1B/NASP/ASF1A	4
DownInBrd9	DNA replication-dependent nucleosome organization (GO:0034723)	DNA replication-dependent nucleosome organization (GO:0034723)	4/1122	11/18641	0.00306108	0.0346258	0.0302229	HAT1/CHAF1B/NASP/ASF1A	4
DownInBrd9	G1 DNA damage checkpoint (GO:0044783)	G1 DNA damage checkpoint (GO:0044783)	4/1122	11/18641	0.00306108	0.0346258	0.0302229	RPS27L/FBXO31/RPA2/CCND1	4
DownInBrd9	mitotic G1 DNA damage checkpoint (GO:0031571)	mitotic G1 DNA damage checkpoint (GO:0031571)	4/1122	11/18641	0.00306108	0.0346258	0.0302229	RPS27L/FBXO31/RPA2/CCND1	4
DownInBrd9	mitotic G1/S transition checkpoint (GO:0044819)	mitotic G1/S transition checkpoint (GO:0044819)	4/1122	11/18641	0.00306108	0.0346258	0.0302229	RPS27L/FBXO31/RPA2/CCND1	4
DownInBrd9	multimeric ribonuclease P complex (GO:0030681)	multimeric ribonuclease P complex (GO:0030681)	4/1122	11/18641	0.00306108	0.0346258	0.0302229	RPP14/RPP40/RPP30/RPP38	4
DownInBrd9	protein-cofactor linkage (GO:0018065)	protein-cofactor linkage (GO:0018065)	4/1122	11/18641	0.00306108	0.0346258	0.0302229	NDUFAB1/GLRX5/GCSH/LIPT1	4
DownInBrd9	Ubiquinone and other terpenoid-quinone biosynthesis	Ubiquinone and other terpenoid-quinone biosynthesis	4/1122	11/18641	0.00306108	0.0346258	0.0302229	NQO1/COQ7/COQ5/COQ3	4
DownInBrd9	histone mRNA metabolic process (GO:0008334)	histone mRNA metabolic process (GO:0008334)	6/1122	25/18641	0.003088	0.0346359	0.0302317	SSB/SNRPD3/NCBP2/SNRPF/SNRPG/SNRPE	6
DownInBrd9	proteasomal ubiquitin-independent protein catabolic process (GO:0010499)	proteasomal ubiquitin-independent protein catabolic process (GO:0010499)	6/1122	25/18641	0.003088	0.0346359	0.0302317	PSMA7/PSMA5/PSMA3/PSMA8/PSMB7/PSMB2	6
DownInBrd9	regulation of cellular senescence (GO:2000772)	regulation of cellular senescence (GO:2000772)	6/1122	25/18641	0.003088	0.0346359	0.0302317	PNPT1/EEF1E1/HMGA2/HMGA1/ARNTL/RSL1D1	6
DownInBrd9	focal adhesion (GO:0005925)	focal adhesion (GO:0005925)	35/1122	357/18641	0.00312417	0.0349434	0.0305001	MMP14/RPLP0/ARL2/ITGA8/P4HB/LAP3/EPHA2/NPM1/CD81/CNN3/HMGA1/RPL22/TRIP6/RPL12/RPL19/RPL5/RPL6/RPL3/RPL31/RPL4/RPL7/GJA1/RPS8/RPS5/RPS2/REXO2/RPL10A/RPL7A/RPS18/RPS17/RPS19/RHOB/HSPA9/HSPA5/ABCB4	35
DownInBrd9	protein oligomerization (GO:0051259)	protein oligomerization (GO:0051259)	24/1122	218/18641	0.00313967	0.0350187	0.0305658	STOM/PNPT1/NUDT21/OAT/TMEM120B/ALAD/NPM1/PRNP/MICU1/ACMSD/TAF10/HMGCL/TYSND1/ATPIF1/DHRS4/NUFIP1/ADSL/RAD51/PFKM/RPS19/ZNHIT6/MCCC2/GRHPR/STOML2	24
DownInBrd9	phosphotransferase activity, phosphate group as acceptor (GO:0016776)	phosphotransferase activity, phosphate group as acceptor (GO:0016776)	8/1122	42/18641	0.00317377	0.0353005	0.0308118	AK2/AK3/AK4/NME4/NME1/NME2/DTYMK/GUK1	8
DownInBrd9	nucleic acid metabolic process (GO:0090304)	nucleic acid metabolic process (GO:0090304)	12/1122	81/18641	0.0032066	0.0355665	0.031044	DNTT/HNRNPA0/HNRNPA1/DDX1/NCBP2/DDX24/RAN/TK1/GTF2F1/GTF2F2/IGFBP4/FEN1	12
DownInBrd9	nucleosome assembly (GO:0006334)	nucleosome assembly (GO:0006334)	10/1122	61/18641	0.0032673	0.0360396	0.0314569	DAXX/HAT1/CHAF1B/NPM1/NASP/ASF1A/ANP32E/GRWD1/ANP32B/H2AFY	10
DownInBrd9	U2-type spliceosomal complex (GO:0005684)	U2-type spliceosomal complex (GO:0005684)	10/1122	61/18641	0.0032673	0.0360396	0.0314569	BCAS2/SNRPD3/SNRPD1/PPIE/SNRPF/SNRPG/SNRPE/LSM7/SNRNP40/SNRPA1	10
DownInBrd9	DNA packaging (GO:0006323)	DNA packaging (GO:0006323)	5/1122	18/18641	0.00346952	0.0377488	0.0329487	NOC2L/M1AP/HAT1/CHAF1B/NAA10	5
DownInBrd9	low-density lipoprotein particle binding (GO:0030169)	low-density lipoprotein particle binding (GO:0030169)	5/1122	18/18641	0.00346952	0.0377488	0.0329487	MSR1/SCARF1/CD36/SCARB1/THBS1	5
DownInBrd9	N-terminal protein amino acid modification (GO:0031365)	N-terminal protein amino acid modification (GO:0031365)	5/1122	18/18641	0.00346952	0.0377488	0.0329487	NTMT1/NAA20/NAA10/NAA50/METAP2	5
DownInBrd9	positive regulation of cell cycle G2/M phase transition (GO:1902751)	positive regulation of cell cycle G2/M phase transition (GO:1902751)	5/1122	18/18641	0.00346952	0.0377488	0.0329487	DTL/RCC2/NPM1/CCND1/CDK4	5
DownInBrd9	positive regulation of transcription initiation from RNA polymerase II promoter (GO:0060261)	positive regulation of transcription initiation from RNA polymerase II promoter (GO:0060261)	5/1122	18/18641	0.00346952	0.0377488	0.0329487	PSMC6/PSMC2/PSMC3/PSMC1/GTF2F2	5
DownInBrd9	telomere maintenance (GO:0000723)	telomere maintenance (GO:0000723)	9/1122	52/18641	0.00354565	0.0384722	0.0335802	APEX1/XRCC5/RPA2/RPA1/PCNA/POLD2/RAD51/SNRNP40/PTGES3	9
DownInBrd9	integral component of mitochondrial inner membrane (GO:0031305)	integral component of mitochondrial inner membrane (GO:0031305)	7/1122	34/18641	0.00360397	0.038999	0.03404	L2HGDH/COX11/TIMM23/TMEM177/DNAJC11/CHCHD6/CHCHD3	7
DownInBrd9	regulation of telomerase activity (GO:0051972)	regulation of telomerase activity (GO:0051972)	8/1122	43/18641	0.00369742	0.0399022	0.0348284	PKIB/XRCC5/CCT4/CCT2/DKC1/MYC/TCP1/PTGES3	8
DownInBrd9	exoribonuclease activity, producing 5'-phosphomonoesters (GO:0016896)	exoribonuclease activity, producing 5'-phosphomonoesters (GO:0016896)	6/1122	26/18641	0.00381299	0.0410384	0.0358201	PNPT1/EXOSC7/EXOSC3/EXOSC2/ISG20/REXO2	6
DownInBrd9	mitochondrial outer membrane (GO:0005741)	mitochondrial outer membrane (GO:0005741)	15/1122	116/18641	0.00408049	0.0437995	0.0382301	STARD7/QTRT1/SAMM50/KMO/TSPO2/RMDN3/PHB2/HADHB/MARCH5/UBA52/TOMM5/TOMM6/MAOA/TOMM40/ATP5G3	15
DownInBrd9	Central carbon metabolism in cancer	Central carbon metabolism in cancer	11/1122	73/18641	0.00409765	0.0438657	0.0382879	TRP53/PIK3R2/MYC/PDHA1/LDHB/PFKM/GLS2/PDK1/IDH1/IDH2/HK3	11
DownInBrd9	regulation of translational initiation (GO:0006446)	regulation of translational initiation (GO:0006446)	10/1122	63/18641	0.00415512	0.0443621	0.0387211	ALKBH1/EIF4EBP1/EIF5B/EIF3E/EIF3B/NPM1/DDX1/NCBP2/EIF2B5/MTIF2	10
DownInBrd9	NADH dehydrogenase (quinone) activity (GO:0050136)	NADH dehydrogenase (quinone) activity (GO:0050136)	8/1122	44/18641	0.00428543	0.0452691	0.0395128	NDUFC2/NDUFB8/NDUFB6/NDUFB4/NDUFAB1/NDUFV1/NDUFA12/NDUFA10	8
DownInBrd9	NADH dehydrogenase (ubiquinone) activity (GO:0008137)	NADH dehydrogenase (ubiquinone) activity (GO:0008137)	8/1122	44/18641	0.00428543	0.0452691	0.0395128	NDUFC2/NDUFB8/NDUFB6/NDUFB4/NDUFAB1/NDUFV1/NDUFA12/NDUFA10	8
DownInBrd9	regulation of interferon-gamma production (GO:0032649)	regulation of interferon-gamma production (GO:0032649)	8/1122	44/18641	0.00428543	0.0452691	0.0395128	IL12A/LGALS9/CD14/CCR2/PRNP/ISG15/C1QBP/HSPD1	8
DownInBrd9	response to hydrogen peroxide (GO:0042542)	response to hydrogen peroxide (GO:0042542)	8/1122	44/18641	0.00428543	0.0452691	0.0395128	FXN/NET1/SOD1/PRDX3/PARK7/GPX1/AQP1/RHOB	8
DownInBrd9	arginine metabolic process (GO:0006525)	arginine metabolic process (GO:0006525)	4/1122	12/18641	0.00437455	0.0453703	0.0396012	ARG1/NAGS/ART4/ASS1	4
DownInBrd9	aspartate family amino acid biosynthetic process (GO:0009067)	aspartate family amino acid biosynthetic process (GO:0009067)	4/1122	12/18641	0.00437455	0.0453703	0.0396012	MTHFD1/PLOD3/GOT1/ASNS	4
DownInBrd9	methionine metabolic process (GO:0006555)	methionine metabolic process (GO:0006555)	4/1122	12/18641	0.00437455	0.0453703	0.0396012	MTHFD1/SMS/AHCY/ADI1	4
DownInBrd9	purine nucleobase metabolic process (GO:0006144)	purine nucleobase metabolic process (GO:0006144)	4/1122	12/18641	0.00437455	0.0453703	0.0396012	MTHFD1/GMPS/PRPS1/PAICS	4
DownInBrd9	regulation of RNA polymerase II transcriptional preinitiation complex assembly (GO:0045898)	regulation of RNA polymerase II transcriptional preinitiation complex assembly (GO:0045898)	4/1122	12/18641	0.00437455	0.0453703	0.0396012	PSMC6/PSMC2/PSMC3/PSMC1	4
DownInBrd9	U6 snRNA binding (GO:0017070)	U6 snRNA binding (GO:0017070)	4/1122	12/18641	0.00437455	0.0453703	0.0396012	EIF5A/LSM2/LSM7/METTL16	4
DownInBrd9	urea cycle (GO:0000050)	urea cycle (GO:0000050)	4/1122	12/18641	0.00437455	0.0453703	0.0396012	ARG1/NAGS/ASS1/NMRAL1	4
DownInBrd9	chromatin remodeling (GO:0006338)	chromatin remodeling (GO:0006338)	15/1122	117/18641	0.00442714	0.0457968	0.0399734	DAXX/ACTL6A/RUVBL1/NPM1/NPM3/NUDT5/HMGA2/HMGB3/MYC/TADA2A/MORF4L2/ANP32E/ANP32B/CBX3/TOP1MT	15
DownInBrd9	RNA splicing, via transesterification reactions with bulged adenosine as nucleophile (GO:0000377)	RNA splicing, via transesterification reactions with bulged adenosine as nucleophile (GO:0000377)	25/1122	237/18641	0.00457585	0.0472128	0.0412094	NUDT21/BCAS2/U2AF1/HNRNPA0/HNRNPA1/SNRPD3/SNRPD1/PPIH/PPIE/GEMIN6/NCBP2/PHF5A/GTF2F1/GTF2F2/SNRPA/SNRPF/SNRPG/SNRPE/TXNL4A/LSM2/LSM3/LSM7/SNRNP40/SNRPA1/ALYREF	25
DownInBrd9	carboxy-lyase activity (GO:0016831)	carboxy-lyase activity (GO:0016831)	6/1122	27/18641	0.00465678	0.0478869	0.0417977	ODC1/UROD/PCK2/BCKDHB/PAICS/ACMSD	6
DownInBrd9	nuclear-transcribed mRNA catabolic process, deadenylation-dependent decay (GO:0000288)	nuclear-transcribed mRNA catabolic process, deadenylation-dependent decay (GO:0000288)	10/1122	64/18641	0.00466516	0.0478869	0.0417977	EXOSC8/EXOSC7/EXOSC3/EXOSC2/WDR61/ZFP36/LSM2/LSM3/LSM7/EIF4A1	10
