# Supplementary material for: BRD9 determines the cell fate of hematopoietic stem cells by regulating chromatin state
Source: Nat Commun. 2023 Dec 15;14:8372. doi: 10.1038/s41467-023-44081-6 (PMC10724271; doi:10.1038/s41467-023-44081-6)
Supplement: Supplementary file 7 — Supplementary Data 4 [file 41467_2023_44081_MOESM7_ESM.xls]

## Sheet: MPP4 Features ALL DOWN in KO
FeatureID	FeatureName	wt Average	wt Log2 Fold Change	wt P-Value	ko Average	ko Log2 Fold Change	ko P-Value
ENSMUSG00000000982	Ccl3	4.32518	4.06673	5.79119e-11	0.252394	-4.06673	5.79119e-11
ENSMUSG00000025014	Dntt	17.8486	2.68239	3.97637e-10	2.77633	-2.68239	3.97637e-10
ENSMUSG00000041538	H2-Ob	1.08418	3.0763	1.32165e-08	0.123119	-3.0763	1.32165e-08
ENSMUSG00000003882	Il7r	1.33216	3.51643	3.3664e-07	0.110807	-3.51643	3.3664e-07
ENSMUSG00000022824	Muc13	0.617059	2.85391	1.03743e-05	0.0800273	-2.85391	1.03743e-05
ENSMUSG00000018930	Ccl4	5.50163	2.38788	4.62381e-05	1.04651	-2.38788	4.62381e-05
ENSMUSG00000022957	Itsn1	0.420984	2.9459	4.62381e-05	0.0492475	-2.9459	4.62381e-05
ENSMUSG00000057098	Ebf1	1.36099	4.79512	5.22981e-05	0.0430916	-4.79512	5.22981e-05
ENSMUSG00000018509	Cenpv	0.663195	2.17939	0.000229903	0.141587	-2.17939	0.000229903
ENSMUSG00000003379	Cd79a	0.565157	6.53573	0.000332206	0	-6.53573	0.000332206
ENSMUSG00000035202	Lars2	3.39094	1.50859	0.000493922	1.1881	-1.50859	0.000493922
ENSMUSG00000009350	Mpo	3.14873	1.97941	0.000493922	0.794117	-1.97941	0.000493922
ENSMUSG00000090214	Gm15657	0.161473	3.76436	0.00128677	0.00615594	-3.76436	0.00128677
ENSMUSG00000000903	Vpreb3	0.818901	7.06625	0.00132805	0	-7.06625	0.00132805
ENSMUSG00000057649	Brd9	0.507488	1.98979	0.00147282	0.123119	-1.98979	0.00147282
ENSMUSG00000098178	Gm42418	141.716	1.26818	0.00349009	58.857	-1.26818	0.00349009
ENSMUSG00000027776	Il12a	2.02995	1.49954	0.00540705	0.714089	-1.49954	0.00540705
ENSMUSG00000030785	Cox6a2	1.82811	2.02943	0.00541437	0.443228	-2.02943	0.00541437
ENSMUSG00000079017	Ifi27l2a	0.617059	2.26895	0.00541437	0.123119	-2.26895	0.00541437
ENSMUSG00000096768	Gm47283	0.184541	3.36581	0.00541437	0.0123119	-3.36581	0.00541437
ENSMUSG00000005474	Myl10	1.5513	2.36848	0.00862057	0.295485	-2.36848	0.00862057
ENSMUSG00000014453	Blk	0.190308	3.99384	0.00951644	0.00615594	-3.99384	0.00951644
ENSMUSG00000117442	1810073O08Rik	0.121105	4.36581	0.0129281	0	-4.36581	0.0129281
ENSMUSG00000060131	Atp8b4	0.911172	1.49134	0.0165563	0.320109	-1.49134	0.0165563
ENSMUSG00000024353	Mzb1	0.311413	3.68774	0.0237847	0.0184678	-3.68774	0.0237847
ENSMUSG00000042757	Tmem108	0.588225	2.06931	0.0255884	0.135431	-2.06931	0.0255884
ENSMUSG00000054435	Gimap4	0.219143	3.60682	0.0297939	0.0123119	-3.60682	0.0297939
ENSMUSG00000073940	Hbb-bt	0.236443	2.97677	0.0297939	0.0246238	-2.97677	0.0297939
ENSMUSG00000000318	Clec10a	0.0922705	3.99384	0.0297939	0	-3.99384	0.0297939
ENSMUSG00000015970	Chdh	0.386383	1.82391	0.0297939	0.104651	-1.82391	0.0297939
ENSMUSG00000034634	Ly6d	4.31941	2.3486	0.0297939	0.843364	-2.3486	0.0297939
ENSMUSG00000116760	Gm1604a	0.144173	3.02185	0.0297939	0.0123119	-3.02185	0.0297939
ENSMUSG00000034485	Uaca	0.173007	2.86057	0.0302353	0.0184678	-2.86057	0.0302353
ENSMUSG00000059280	Vpreb2	0.340248	3.81327	0.0320218	0.0184678	-3.81327	0.0320218
ENSMUSG00000056758	Hmga2	0.109571	4.2283	0.0368126	0	-4.2283	0.0368126
ENSMUSG00000052305	Hbb-bs	0.311413	1.9873	0.0370073	0.0738713	-1.9873	0.0370073
ENSMUSG00000022747	St3gal6	0.322947	2.03883	0.0428509	0.0738713	-2.03883	0.0428509
ENSMUSG00000085890	Tnfsf13os	0.219143	2.38442	0.0730657	0.0369357	-2.38442	0.0730657
ENSMUSG00000085971	Gm15411	0.449819	1.81784	0.0864974	0.123119	-1.81784	0.0864974
ENSMUSG00000047867	Gimap6	2.50861	1.21513	0.0864974	1.07729	-1.21513	0.0864974
ENSMUSG00000048612	Myof	0.14994	2.66126	0.0864974	0.0184678	-2.66126	0.0864974
ENSMUSG00000043931	Gimap7	0.311413	2.10277	0.0941763	0.0677154	-2.10277	0.0941763
ENSMUSG00000020546	Stxbp4	0.640127	1.62627	0.107847	0.203146	-1.62627	0.107847
ENSMUSG00000046805	Mpeg1	1.03228	1.54025	0.109004	0.350889	-1.54025	0.109004
ENSMUSG00000102332	Gm19331	0.271045	2.32141	0.110018	0.0492475	-2.32141	0.110018
ENSMUSG00000075370	Igll1	0.357548	5.88366	0.112918	0	-5.88366	0.112918
ENSMUSG00000014030	Pax5	0.144173	4.60682	0.116558	0	-4.60682	0.116558
ENSMUSG00000045659	Plekha7	0.230676	1.8045	0.116558	0.0615594	-1.8045	0.116558
ENSMUSG00000026581	Sell	2.93536	1.10631	0.119481	1.36046	-1.10631	0.119481
ENSMUSG00000069919	Hba-a1	0.178774	2.09902	0.120593	0.0369357	-2.09902	0.120593
ENSMUSG00000076617	Ighm	6.81649	1.01921	0.120593	3.36114	-1.01921	0.120593
ENSMUSG00000016756	Cmah	1.47056	1.30646	0.120593	0.59097	-1.30646	0.120593
ENSMUSG00000023034	Nr4a1	0.870803	1.34695	0.120593	0.338577	-1.34695	0.120593
ENSMUSG00000059305	Vpreb1	0.761232	3.1543	0.127842	0.0800273	-3.1543	0.127842
ENSMUSG00000037300	Ttc13	0.778533	1.32141	0.137285	0.307797	-1.32141	0.137285
ENSMUSG00000061086	Myl4	0.772766	2.17584	0.140741	0.16621	-2.17584	0.140741
ENSMUSG00000052914	Cyp2j6	0.213376	1.98438	0.146419	0.0492475	-1.98438	0.146419
ENSMUSG00000034765	Dusp5	1.06688	1.21672	0.147147	0.45554	-1.21672	0.147147
ENSMUSG00000029401	Rilpl2	0.974608	1.10631	0.15157	0.449384	-1.10631	0.15157
ENSMUSG00000104982	Gm32554	0.0749698	3.71373	0.157312	0	-3.71373	0.157312
ENSMUSG00000089718	2310075C17Rik	0.109571	2.64334	0.157312	0.0123119	-2.64334	0.157312
ENSMUSG00000011427	Zfp790	0.121105	2.36581	0.159937	0.0184678	-2.36581	0.159937
ENSMUSG00000052688	Rab7b	0.132639	2.16941	0.197818	0.0246238	-2.16941	0.197818
ENSMUSG00000020439	Smtn	0.190308	1.82391	0.215501	0.0492475	-1.82391	0.215501
ENSMUSG00000040938	Slc16a11	0.173007	4.86057	0.222884	0	-4.86057	0.222884
ENSMUSG00000032053	Pou2af1	0.132639	4.49134	0.223002	0	-4.49134	0.223002
ENSMUSG00000020399	Havcr2	0.109571	2.64334	0.223002	0.0123119	-2.64334	0.223002
ENSMUSG00000021423	Ly86	0.928472	1.38825	0.22733	0.350889	-1.38825	0.22733
ENSMUSG00000042671	Rgs8	0.0749698	3.71373	0.235777	0	-3.71373	0.235777
ENSMUSG00000090191	9230105E05Rik	0.0922705	2.99384	0.242588	0.00615594	-2.99384	0.242588
ENSMUSG00000074575	Kcng1	0.247977	1.66537	0.271065	0.0738713	-1.66537	0.271065
ENSMUSG00000032864	Rag2	0.276812	1.93612	0.272241	0.0677154	-1.93612	0.272241
ENSMUSG00000026923	Notch1	1.78774	1.02728	0.276722	0.874144	-1.02728	0.276722
ENSMUSG00000025810	Nrp1	0.115338	2.29869	0.276722	0.0184678	-2.29869	0.276722
ENSMUSG00000039109	F13a1	0.213376	3.56934	0.276722	0.0123119	-3.56934	0.276722
ENSMUSG00000023067	Cdkn1a	1.06688	1.23608	0.276722	0.449384	-1.23608	0.276722
ENSMUSG00000034881	Tbxa2r	0.732397	1.23395	0.294668	0.307797	-1.23395	0.294668
ENSMUSG00000033730	Egr3	0.121105	2.78085	0.294668	0.0123119	-2.78085	0.294668
ENSMUSG00000039982	Dtx4	0.299879	1.54683	0.294668	0.0984951	-1.54683	0.294668
ENSMUSG00000032827	Ppp1r9a	0.363315	1.44694	0.300408	0.129275	-1.44694	0.300408
ENSMUSG00000074305	Peak1	0.893871	1.02185	0.303002	0.437072	-1.02185	0.303002
ENSMUSG00000024670	Cd6	0.132639	2.16941	0.320534	0.0246238	-2.16941	0.320534
ENSMUSG00000062175	Tgif2	0.253744	1.49134	0.322419	0.0861832	-1.49134	0.322419
ENSMUSG00000005611	Mrvi1	0.0807367	2.81327	0.322903	0.00615594	-2.81327	0.322903
ENSMUSG00000116504	I730030J21Rik	0.738164	1.11025	0.322903	0.338577	-1.11025	0.322903
ENSMUSG00000045038	Prkce	0.369082	1.28489	0.34619	0.147743	-1.28489	0.34619
ENSMUSG00000053963	Stum	0.0865036	2.90638	0.386983	0.00615594	-2.90638	0.386983
ENSMUSG00000055435	Maf	0.16724	2.00591	0.386983	0.0369357	-2.00591	0.386983
ENSMUSG00000048285	Frmd6	0.553623	1.11397	0.386983	0.252394	-1.11397	0.386983
ENSMUSG00000076441	Ass1	0.588225	1.10102	0.387772	0.270861	-1.10102	0.387772
ENSMUSG00000041827	Oasl1	0.0807367	2.81327	0.387772	0.00615594	-2.81327	0.387772
ENSMUSG00000058656	Samd12	0.109571	2.2283	0.387772	0.0184678	-2.2283	0.387772
ENSMUSG00000031125	3830403N18Rik	0.0922705	3.99384	0.387772	0	-3.99384	0.387772
ENSMUSG00000117431	8430430B14Rik	0.103804	2.1543	0.393075	0.0184678	-2.1543	0.393075
ENSMUSG00000051339	2900026A02Rik	0.472887	1.19395	0.451666	0.203146	-1.19395	0.451666
ENSMUSG00000028023	Pitx2	0.0692029	3.60682	0.467052	0	-3.60682	0.467052
ENSMUSG00000025978	Rftn2	0.0576691	3.36581	0.46947	0	-3.36581	0.46947
ENSMUSG00000112805	Gm34574	0.0865036	2.32141	0.483816	0.0123119	-2.32141	0.483816
ENSMUSG00000031870	Pgr	0.063436	3.49134	0.487002	0	-3.49134	0.487002
ENSMUSG00000025577	Cbx2	0.178774	1.58445	0.499	0.0554035	-1.58445	0.499
ENSMUSG00000074570	Cass4	0.132639	1.90638	0.543258	0.0307797	-1.90638	0.543258
ENSMUSG00000032503	Arpp21	1.45326	1.24551	0.543258	0.609438	-1.24551	0.543258
ENSMUSG00000053931	Cnn3	1.11878	0.990145	0.54936	0.560191	-0.990145	0.54936
ENSMUSG00000028078	Dclk2	0.0692029	2.60682	0.55731	0.00615594	-2.60682	0.55731
ENSMUSG00000034522	Zfp395	0.374849	1.14342	0.55731	0.16621	-1.14342	0.55731
ENSMUSG00000032122	Slc37a2	0.0519022	3.2283	0.567219	0	-3.2283	0.567219
ENSMUSG00000066643	Wdr35	0.0865036	2.32141	0.567219	0.0123119	-2.32141	0.567219
ENSMUSG00000034235	Usp54	0.109571	1.90638	0.567806	0.0246238	-1.90638	0.567806
ENSMUSG00000054469	Lclat1	0.109571	1.90638	0.567806	0.0246238	-1.90638	0.567806
ENSMUSG00000033287	Kctd17	0.121105	1.78085	0.58843	0.0307797	-1.78085	0.58843
ENSMUSG00000085175	Gm11423	0.132639	1.68398	0.597311	0.0369357	-1.68398	0.597311
ENSMUSG00000046688	Tifa	0.790067	1.03762	0.618887	0.381668	-1.03762	0.618887
ENSMUSG00000032584	Mst1r	0.0692029	2.60682	0.623279	0.00615594	-2.60682	0.623279
ENSMUSG00000096452	Ighv1-77	0.0749698	2.71373	0.625333	0.00615594	-2.71373	0.625333
ENSMUSG00000028789	Azin2	0.184541	1.62884	0.638421	0.0554035	-1.62884	0.638421
ENSMUSG00000103168	Gm30948	0.138406	2.2283	0.638421	0.0246238	-2.2283	0.638421
ENSMUSG00000026090	2010300C02Rik	0.0519022	3.2283	0.665523	0	-3.2283	0.665523
ENSMUSG00000032035	Ets1	0.582458	1.40888	0.677449	0.215458	-1.40888	0.677449
ENSMUSG00000025893	Kbtbd3	0.144173	1.60682	0.699314	0.0430916	-1.60682	0.699314
ENSMUSG00000069917	Hba-a2	0.0922705	1.99384	0.699314	0.0184678	-1.99384	0.699314
ENSMUSG00000072115	Ang	0.0692029	2.60682	0.699314	0.00615594	-2.60682	0.699314
ENSMUSG00000030126	Tmcc1	0.334481	1.20406	0.701281	0.141587	-1.20406	0.701281
ENSMUSG00000074994	Qser1	0.478653	0.976766	0.712799	0.240082	-0.976766	0.712799
ENSMUSG00000030336	Cd27	2.27216	0.763901	0.712799	1.33584	-0.763901	0.712799
ENSMUSG00000032415	Ube2cbp	0.103804	1.83238	0.713309	0.0246238	-1.83238	0.713309
ENSMUSG00000031129	Slc9a9	0.31718	1.32141	0.743005	0.123119	-1.32141	0.743005
ENSMUSG00000022528	Hes1	0.213376	1.98438	0.744298	0.0492475	-1.98438	0.744298
ENSMUSG00000025203	Scd2	1.81081	0.796193	0.744298	1.04035	-0.796193	0.744298
ENSMUSG00000022471	Xrcc6	2.04149	0.85449	0.745747	1.12654	-0.85449	0.745747
ENSMUSG00000069805	Fbp1	0.0980374	2.0763	0.752126	0.0184678	-2.0763	0.752126
ENSMUSG00000026496	Parp1	2.76235	0.774348	0.760343	1.61286	-0.774348	0.760343
ENSMUSG00000029640	Usp12	0.288345	1.18648	0.760343	0.123119	-1.18648	0.760343
ENSMUSG00000030207	Fam234b	0.132639	1.68398	0.760343	0.0369357	-1.68398	0.760343
ENSMUSG00000096146	Kcnj11	0.0461353	3.0763	0.760343	0	-3.0763	0.760343
ENSMUSG00000051650	B3gnt2	1.88001	0.81658	0.760343	1.06498	-0.81658	0.760343
ENSMUSG00000032487	Ptgs2	0.0461353	3.0763	0.761858	0	-3.0763	0.761858
ENSMUSG00000029366	Dck	0.380616	1.06557	0.770471	0.178522	-1.06557	0.770471
ENSMUSG00000020821	Kif1c	0.0922705	1.99384	0.770471	0.0184678	-1.99384	0.770471
ENSMUSG00000025877	Hk3	0.236443	1.29869	0.770471	0.0923391	-1.29869	0.770471
ENSMUSG00000026156	B3gat2	0.0461353	3.0763	0.781762	0	-3.0763	0.781762
ENSMUSG00000027082	Tfpi	0.247977	1.19588	0.785326	0.104651	-1.19588	0.785326
ENSMUSG00000029009	Mthfr	0.0749698	2.12877	0.785326	0.0123119	-2.12877	0.785326
ENSMUSG00000031979	Cog2	0.213376	1.24741	0.785326	0.0861832	-1.24741	0.785326
ENSMUSG00000021756	Il6st	0.524789	1.00367	0.785326	0.25855	-1.00367	0.785326
ENSMUSG00000032648	Pygm	0.196075	1.57623	0.785326	0.0615594	-1.57623	0.785326
ENSMUSG00000032946	Rasgrp2	2.2837	0.732017	0.785326	1.37278	-0.732017	0.785326
ENSMUSG00000039236	Isg20	0.230676	1.26393	0.7881	0.0923391	-1.26393	0.7881
ENSMUSG00000022105	Rb1	0.311413	1.10277	0.802288	0.141587	-1.10277	0.802288
ENSMUSG00000032556	Bfsp2	0.795833	1.32488	0.802856	0.313953	-1.32488	0.802856
ENSMUSG00000022351	Sqle	0.196075	1.33522	0.802856	0.0738713	-1.33522	0.802856
ENSMUSG00000035356	Nfkbiz	1.33216	0.83362	0.802856	0.744869	-0.83362	0.802856
ENSMUSG00000106874	Gm20186	0.305646	1.33934	0.817394	0.116963	-1.33934	0.817394
ENSMUSG00000034926	Dhcr24	0.14994	1.49134	0.818049	0.0492475	-1.49134	0.818049
ENSMUSG00000052572	Dlg2	0.0749698	2.71373	0.831932	0.00615594	-2.71373	0.831932
ENSMUSG00000025583	Rptor	0.31718	1.12877	0.831932	0.141587	-1.12877	0.831932
ENSMUSG00000004837	Grap	0.0749698	2.12877	0.847189	0.0123119	-2.12877	0.847189
ENSMUSG00000020717	Pecam1	1.15338	0.802541	0.847189	0.658686	-0.802541	0.847189
ENSMUSG00000027452	Acss1	0.224909	1.42095	0.848964	0.0800273	-1.42095	0.848964
ENSMUSG00000017009	Sdc4	0.351781	1.40114	0.862438	0.129275	-1.40114	0.862438
ENSMUSG00000040274	Cdk6	7.08176	0.687846	0.862438	4.39534	-0.687846	0.862438
ENSMUSG00000004609	Cd33	0.455586	1.09902	0.862438	0.209302	-1.09902	0.862438
ENSMUSG00000019768	Esr1	0.449819	0.96223	0.862438	0.22777	-0.96223	0.862438
ENSMUSG00000049044	Rapgef4	0.0576691	2.36581	0.871088	0.00615594	-2.36581	0.871088
ENSMUSG00000006800	Sulf2	0.0576691	2.36581	0.871088	0.00615594	-2.36581	0.871088
ENSMUSG00000074604	Mgst2	0.536323	1.13904	0.871088	0.240082	-1.13904	0.871088
ENSMUSG00000030792	Dkkl1	0.547856	0.876629	0.871088	0.295485	-0.876629	0.871088
ENSMUSG00000038481	Cdk19	1.34369	0.743318	0.871088	0.800273	-0.743318	0.871088
ENSMUSG00000023764	Sfi1	0.455586	0.906376	0.871088	0.240082	-0.906376	0.871088
ENSMUSG00000034614	Pik3ip1	1.44749	0.775132	0.871088	0.843364	-0.775132	0.871088
ENSMUSG00000020774	Aspa	0.0576691	2.36581	0.871088	0.00615594	-2.36581	0.871088
ENSMUSG00000020773	Trim47	0.0576691	2.36581	0.871088	0.00615594	-2.36581	0.871088
ENSMUSG00000022018	Rgcc	0.48442	1.06784	0.871088	0.22777	-1.06784	0.871088
ENSMUSG00000068220	Lgals1	2.41633	0.906376	0.871088	1.28659	-0.906376	0.871088
ENSMUSG00000024413	Npc1	0.444052	0.982325	0.871088	0.221614	-0.982325	0.871088
ENSMUSG00000024486	Hbegf	0.0749698	2.12877	0.871088	0.0123119	-2.12877	0.871088
ENSMUSG00000044162	Tnip3	0.265278	1.76053	0.874069	0.0738713	-1.76053	0.874069
ENSMUSG00000032202	Rab27a	0.513255	0.906376	0.916146	0.270861	-0.906376	0.916146
ENSMUSG00000049625	Tifab	0.144173	1.60682	0.918508	0.0430916	-1.60682	0.918508
ENSMUSG00000109864	Eid3	0.0576691	2.36581	0.920828	0.00615594	-2.36581	0.920828
ENSMUSG00000020484	Xbp1	0.686262	0.813267	0.920828	0.387824	-0.813267	0.920828
ENSMUSG00000039367	Sec24c	0.432518	0.906376	0.920828	0.22777	-0.906376	0.920828
ENSMUSG00000023008	Fmnl3	0.24221	1.08471	0.922553	0.110807	-1.08471	0.922553
ENSMUSG00000026110	Mgat4a	0.380616	1.01827	0.942096	0.184678	-1.01827	0.942096
ENSMUSG00000004105	Angptl2	0.0403684	2.90638	0.948068	0	-2.90638	0.948068
ENSMUSG00000025899	Alkbh8	0.374849	0.996574	0.948068	0.184678	-0.996574	0.948068
ENSMUSG00000047844	Bex4	0.0692029	2.02185	0.948068	0.0123119	-2.02185	0.948068
ENSMUSG00000029178	Klf3	0.957307	0.88069	0.948984	0.517099	-0.88069	0.948984
ENSMUSG00000036097	Slf2	0.490187	0.87321	0.948984	0.264706	-0.87321	0.948984
ENSMUSG00000031642	Sh3rf1	0.103804	1.56934	0.950441	0.0307797	-1.56934	0.950441
ENSMUSG00000051343	Rab11fip5	0.0922705	1.67191	0.957375	0.0246238	-1.67191	0.957375
ENSMUSG00000036534	Slc38a7	0.0807367	1.81327	0.957375	0.0184678	-1.81327	0.957375
ENSMUSG00000047454	Gphn	0.582458	0.906376	0.957375	0.307797	-0.906376	0.957375
ENSMUSG00000022489	Pde1b	0.0403684	2.90638	0.959906	0	-2.90638	0.959906
ENSMUSG00000022965	Ifngr2	0.328714	1.06392	0.959906	0.153899	-1.06392	0.959906
ENSMUSG00000026141	Col19a1	0.0576691	2.36581	0.964225	0.00615594	-2.36581	0.964225
ENSMUSG00000040040	Ift88	0.190308	1.2934	0.964225	0.0738713	-1.2934	0.964225
ENSMUSG00000076435	Acsf2	0.219143	1.10432	0.977192	0.0984951	-1.10432	0.977192
ENSMUSG00000021662	Arhgef28	0.0807367	1.81327	0.977192	0.0184678	-1.81327	0.977192
ENSMUSG00000022191	Drosha	0.31718	1.01329	0.977192	0.153899	-1.01329	0.977192
ENSMUSG00000000693	Loxl3	0.0403684	2.90638	0.984522	0	-2.90638	0.984522
ENSMUSG00000035692	Isg15	0.253744	1.2283	0.98836	0.104651	-1.2283	0.98836
ENSMUSG00000032547	Ryk	0.0403684	2.90638	0.991689	0	-2.90638	0.991689
ENSMUSG00000046157	Tmem229b	0.7843	0.854661	0.991689	0.430916	-0.854661	0.991689
ENSMUSG00000037972	Snn	0.39215	0.970507	0.991689	0.19699	-0.970507	0.991689
ENSMUSG00000033845	Mrpl15	1.33216	0.0501119	1	1.28659	-0.0501119	1
ENSMUSG00000033793	Atp6v1h	0.426751	0.353835	1	0.332421	-0.353835	1
ENSMUSG00000025907	Rb1cc1	1.04958	0.15529	1	0.941859	-0.15529	1
ENSMUSG00000090031	4732440D04Rik	0.115338	0.0507663	1	0.110807	-0.0507663	1
ENSMUSG00000033740	St18	0.0173007	0.906376	1	0.00615594	-0.906376	1
ENSMUSG00000051285	Pcmtd1	0.663195	0.194502	1	0.578659	-0.194502	1
ENSMUSG00000025912	Mybl1	0.0230676	1.2283	1	0.00615594	-1.2283	1
ENSMUSG00000045210	Vcpip1	0.593992	0.214499	1	0.510943	-0.214499	1
ENSMUSG00000098234	Snhg6	0.888104	0.362322	1	0.689466	-0.362322	1
ENSMUSG00000056763	Cspp1	0.818901	0.246069	1	0.689466	-0.246069	1
ENSMUSG00000067851	Arfgef1	0.686262	0.274108	1	0.566347	-0.274108	1
ENSMUSG00000025938	Slco5a1	0.0115338	1.49134	1	0	-1.49134	1
ENSMUSG00000025935	Tram1	1.6032	0.185008	1	1.40971	-0.185008	1
ENSMUSG00000025932	Eya1	0.628593	0.295419	1	0.510943	-0.295419	1
ENSMUSG00000032719	Sbspon	0.0461353	3.0763	1	0	-3.0763	1
ENSMUSG00000043716	Rpl7	35.7318	0.0458368	1	34.6272	-0.0458368	1
ENSMUSG00000025921	Rdh10	0.0403684	0.906376	1	0.0184678	-0.906376	1
ENSMUSG00000025940	Tmem70	0.570924	0.246452	1	0.480164	-0.246452	1
ENSMUSG00000085125	Gm16070	0.0173007	0.321414	1	0.0123119	-0.321414	1
ENSMUSG00000025776	Crispld1	0.121105	0.278345	1	0.0984951	-0.278345	1
ENSMUSG00000025931	Paqr8	0.115338	0.391803	1	0.0861832	-0.391803	1
ENSMUSG00000041809	Efhc1	0.0115338	0.491339	1	0.00615594	-0.491339	1
ENSMUSG00000025934	Gsta3	0.00576691	0.906376	1	0	-0.906376	1
ENSMUSG00000026153	Fam135a	0.0576691	1.04388	1	0.0246238	-1.04388	1
ENSMUSG00000033569	Adgrb3	0.00576691	0.906376	1	0	-0.906376	1
ENSMUSG00000086727	4931428L18Rik	0.00576691	0.906376	1	0	-0.906376	1
ENSMUSG00000026134	Prim2	0.247977	0.0438799	1	0.240082	-0.0438799	1
ENSMUSG00000004768	Rab23	0.063436	0.321414	1	0.0492475	-0.321414	1
ENSMUSG00000042215	Bag2	0.236443	0.713731	1	0.141587	-0.713731	1
ENSMUSG00000042197	Zfp451	0.617059	0.413336	1	0.461696	-0.413336	1
ENSMUSG00000042182	Bend6	0.00576691	0.906376	1	0	-0.906376	1
ENSMUSG00000026131	Dst	0.126872	0.342476	1	0.0984951	-0.342476	1
ENSMUSG00000100280	Gm28417	0.340248	0.387002	1	0.25855	-0.387002	1
ENSMUSG00000037509	Arhgef4	0.063436	0.169411	1	0.0554035	-0.169411	1
ENSMUSG00000104002	Gm38336	0.0115338	0.491339	1	0.00615594	-0.491339	1
ENSMUSG00000037503	Fam168b	0.726631	0.113701	1	0.670998	-0.113701	1
ENSMUSG00000045216	Hs6st1	0.173007	0.27561	1	0.141587	-0.27561	1
ENSMUSG00000037470	Uggt1	0.495954	0.541965	1	0.338577	-0.541965	1
ENSMUSG00000037447	Arid5a	0.645894	0.187397	1	0.566347	-0.187397	1
ENSMUSG00000010453	Kansl3	0.322947	0.0954102	1	0.301641	-0.0954102	1
ENSMUSG00000037432	Fer1l5	0.00576691	0.906376	1	0	-0.906376	1
ENSMUSG00000001143	Lman2l	0.351781	0.305984	1	0.283173	-0.305984	1
ENSMUSG00000037408	Cnnm4	0.0749698	0.391803	1	0.0554035	-0.391803	1
ENSMUSG00000079610	Ankrd39	0.276812	0.0292331	1	0.270861	-0.0292331	1
ENSMUSG00000026117	Zap70	0.0922705	0.823914	1	0.0492475	-0.823914	1
ENSMUSG00000026116	Tmem131	0.340248	0.112827	1	0.313953	-0.112827	1
ENSMUSG00000102930	Gm38115	0.0519022	0.643342	1	0.0307797	-0.643342	1
ENSMUSG00000026113	Inpp4a	0.184541	0.863308	1	0.0984951	-0.863308	1
ENSMUSG00000026112	Coa5	0.409451	0.169411	1	0.363201	-0.169411	1
ENSMUSG00000060771	Tsga10	0.144173	0.147384	1	0.129275	-0.147384	1
ENSMUSG00000097268	Gm26805	0.00576691	0.906376	1	0	-0.906376	1
ENSMUSG00000026088	Mitd1	0.369082	0.680817	1	0.22777	-0.680817	1
ENSMUSG00000037138	Aff3	1.38406	0.182641	1	1.21888	-0.182641	1
ENSMUSG00000085391	Gm16150	0.0115338	0.491339	1	0.00615594	-0.491339	1
ENSMUSG00000026080	Chst10	0.00576691	0.906376	1	0	-0.906376	1
ENSMUSG00000026077	Npas2	0.0115338	1.49134	1	0	-1.49134	1
ENSMUSG00000073702	Rpl31	14.6479	0.231715	1	12.4781	-0.231715	1
ENSMUSG00000057173	Rfx8	0.00576691	0.906376	1	0	-0.906376	1
ENSMUSG00000026074	Map4k4	1.83388	0.131032	1	1.67442	-0.131032	1
ENSMUSG00000026070	Il18r1	0.288345	0.186484	1	0.252394	-0.186484	1
ENSMUSG00000026068	Il18rap	0.830435	0.41386	1	0.62175	-0.41386	1
ENSMUSG00000103270	Gm37915	0.00576691	0.906376	1	0	-0.906376	1
ENSMUSG00000041945	Mfsd9	0.0230676	1.2283	1	0.00615594	-1.2283	1
ENSMUSG00000041878	8430432A02Rik	0.00576691	0.906376	1	0	-0.906376	1
ENSMUSG00000010290	AI597479	0.121105	0.117881	1	0.110807	-0.117881	1
ENSMUSG00000041763	Tpp2	0.628593	0.117881	1	0.578659	-0.117881	1
ENSMUSG00000047343	Mettl21c	0.0288345	0.491339	1	0.0184678	-0.491339	1
ENSMUSG00000091844	Gm8251	0.0346015	1.71373	1	0.00615594	-1.71373	1
ENSMUSG00000041684	Bivm	0.103804	0.453864	1	0.0738713	-0.453864	1
ENSMUSG00000026048	Ercc5	0.247977	0.842246	1	0.135431	-0.842246	1
ENSMUSG00000056870	Gulp1	0.0115338	0.491339	1	0.00615594	-0.491339	1
ENSMUSG00000025995	Wdr75	0.380616	0.244545	1	0.320109	-0.244545	1
ENSMUSG00000025993	Slc40a1	0.0115338	1.49134	1	0	-1.49134	1
ENSMUSG00000025986	Slc39a10	0.39215	0.0376209	1	0.381668	-0.0376209	1
ENSMUSG00000026107	Nabp1	0.530556	0.295788	1	0.430916	-0.295788	1
ENSMUSG00000026104	Stat1	0.507488	0.451372	1	0.369357	-0.451372	1
ENSMUSG00000026103	Gls	1.01498	0.0341319	1	0.991107	-0.0341319	1
ENSMUSG00000043015	Nemp2	0.103804	0.694872	1	0.0615594	-0.694872	1
ENSMUSG00000100302	Gm29670	0.00576691	0.906376	1	0	-0.906376	1
ENSMUSG00000043629	1700019D03Rik	0.0230676	1.2283	1	0.00615594	-1.2283	1
ENSMUSG00000026098	Pms1	0.144173	0.214499	1	0.123119	-0.214499	1
ENSMUSG00000026095	Asnsd1	0.651661	0.169411	1	0.578659	-0.169411	1
ENSMUSG00000096141	Dnah7a	0.0115338	1.49134	1	0	-1.49134	1
ENSMUSG00000026094	Stk17b	1.26295	0.286857	1	1.0342	-0.286857	1
ENSMUSG00000041303	Gtf3c3	0.253744	0.643342	1	0.160055	-0.643342	1
ENSMUSG00000052331	Ankrd44	0.732397	0.398582	1	0.554035	-0.398582	1
ENSMUSG00000025981	Coq10b	0.795833	0.0366328	1	0.775649	-0.0366328	1
ENSMUSG00000097649	Gm10561	0.00576691	0.906376	1	0	-0.906376	1
ENSMUSG00000046994	Mars2	0.14994	1.0763	1	0.0677154	-1.0763	1
ENSMUSG00000025977	Boll	0.0115338	1.49134	1	0	-1.49134	1
ENSMUSG00000038349	Plcl1	0.0230676	2.2283	1	0	-2.2283	1
ENSMUSG00000087022	9130024F11Rik	0.0115338	1.49134	1	0	-1.49134	1
ENSMUSG00000048495	Tyw5	0.0980374	0.61687	1	0.0615594	-0.61687	1
ENSMUSG00000025971	Maip1	0.351781	0.00259171	1	0.350889	-0.00259171	1
ENSMUSG00000038305	Spats2l	0.00576691	0.906376	1	0	-0.906376	1
ENSMUSG00000054770	Kctd18	0.16724	0.725804	1	0.0984951	-0.725804	1
ENSMUSG00000051223	Bzw1	2.12222	0.0244625	1	2.08686	-0.0244625	1
ENSMUSG00000026034	Clk1	2.56051	0.298896	1	2.08071	-0.298896	1
ENSMUSG00000026036	Nif3l1	0.16724	0.289705	1	0.135431	-0.289705	1
ENSMUSG00000085054	Gm15834	0.0461353	2.0763	1	0.00615594	-2.0763	1
ENSMUSG00000038174	Fam126b	0.276812	0.433623	1	0.203146	-0.433623	1
ENSMUSG00000026031	Cflar	0.686262	0.0450827	1	0.664842	-0.0450827	1
ENSMUSG00000026027	Stradb	0.138406	0.090801	1	0.129275	-0.090801	1
ENSMUSG00000079550	Mpp4	0.0115338	1.49134	1	0	-1.49134	1
ENSMUSG00000101586	Gm29017	0.00576691	0.906376	1	0	-0.906376	1
ENSMUSG00000026024	Als2	0.0461353	0.268946	1	0.0369357	-0.268946	1
ENSMUSG00000041075	Fzd7	0.0288345	0.491339	1	0.0184678	-0.491339	1
ENSMUSG00000047361	Gm973	0.00576691	0.906376	1	0	-0.906376	1
ENSMUSG00000026020	Nop58	2.48554	0.129882	1	2.27154	-0.129882	1
ENSMUSG00000026019	Wdr12	1.09571	0.0243736	1	1.07729	-0.0243736	1
ENSMUSG00000026017	Carf	0.161473	1.06392	1	0.0738713	-1.06392	1
ENSMUSG00000073664	Nbeal1	0.271045	0.0319073	1	0.264706	-0.0319073	1
ENSMUSG00000049439	Cyp20a1	0.24221	0.0847136	1	0.22777	-0.0847136	1
ENSMUSG00000026782	Abi2	0.369082	0.469313	1	0.264706	-0.469313	1
ENSMUSG00000026012	Cd28	0.144173	1.02185	1	0.0677154	-1.02185	1
ENSMUSG00000086795	Gm11579	0.0230676	2.2283	1	0	-2.2283	1
ENSMUSG00000026011	Ctla4	0.0288345	2.49134	1	0	-2.49134	1
ENSMUSG00000026009	Icos	0.103804	0.569341	1	0.0677154	-0.569341	1
ENSMUSG00000052062	Pard3b	0.103804	0.247413	1	0.0861832	-0.247413	1
ENSMUSG00000025969	Nrp2	0.0115338	0.491339	1	0.00615594	-0.491339	1
ENSMUSG00000040865	Ino80d	0.865036	0.178997	1	0.763337	-0.178997	1
ENSMUSG00000101599	Gm20342	1.70701	0.256509	1	1.42818	-0.256509	1
ENSMUSG00000025968	Ndufs1	0.576691	0.189548	1	0.504787	-0.189548	1
ENSMUSG00000025967	Eef1b2	28.6904	0.0914205	1	26.9384	-0.0914205	1
ENSMUSG00000025958	Creb1	0.720864	0.102297	1	0.670998	-0.102297	1
ENSMUSG00000045005	Fzd5	0.0288345	0.169411	1	0.0246238	-0.169411	1
ENSMUSG00000051344	Plekhm3	0.0980374	1.0763	1	0.0430916	-1.0763	1
ENSMUSG00000044816	D630023F18Rik	0.0115338	0.491339	1	0.00615594	-0.491339	1
ENSMUSG00000026004	Kansl1l	0.674728	0.159663	1	0.603282	-0.159663	1
ENSMUSG00000026000	Lancl1	0.409451	0.432445	1	0.301641	-0.432445	1
ENSMUSG00000026193	Fn1	0.00576691	0.906376	1	0	-0.906376	1
ENSMUSG00000046330	Rpl37a	39.2323	0.2766	1	32.3987	-0.2766	1
ENSMUSG00000055322	Tns1	0.593992	0.180551	1	0.523255	-0.180551	1
ENSMUSG00000026179	Pnkd	0.530556	0.00259171	1	0.529411	-0.00259171	1
ENSMUSG00000006301	Tmbim1	0.276812	0.128769	1	0.252394	-0.128769	1
ENSMUSG00000026177	Slc11a1	0.00576691	0.906376	1	0	-0.906376	1
ENSMUSG00000026176	Ctdsp1	0.495954	0.0273918	1	0.486319	-0.0273918	1
ENSMUSG00000026174	Cnot9	0.415217	0.541612	1	0.283173	-0.541612	1
ENSMUSG00000026171	Rnf25	0.132639	0.169411	1	0.116963	-0.169411	1
ENSMUSG00000033257	Ttll4	0.144173	0.284888	1	0.116963	-0.284888	1
ENSMUSG00000033227	Wnt6	0.0173007	1.90638	1	0	-1.90638	1
ENSMUSG00000026162	Nhej1	0.103804	0.694872	1	0.0615594	-0.694872	1
ENSMUSG00000033159	Cnppd1	0.386383	0.238952	1	0.326265	-0.238952	1
ENSMUSG00000026198	Abcb6	0.0288345	0.491339	1	0.0184678	-0.491339	1
ENSMUSG00000033124	Atg9a	0.121105	0.0438799	1	0.116963	-0.0438799	1
ENSMUSG00000026199	Ankzf1	0.201842	0.268946	1	0.16621	-0.268946	1
ENSMUSG00000026200	Glb1l	0.0980374	0.61687	1	0.0615594	-0.61687	1
ENSMUSG00000026201	Stk16	0.87657	0.0869486	1	0.824896	-0.0869486	1
ENSMUSG00000026203	Dnajb2	0.201842	0.491339	1	0.141587	-0.491339	1
ENSMUSG00000026204	Ptprn	0.0115338	1.49134	1	0	-1.49134	1
ENSMUSG00000026209	Dnpep	0.420984	0.11583	1	0.387824	-0.11583	1
ENSMUSG00000026207	Speg	0.0115338	0.491339	1	0.00615594	-0.491339	1
ENSMUSG00000032908	Sgpp2	0.00576691	0.906376	1	0	-0.906376	1
ENSMUSG00000026245	Farsb	0.39215	0.15692	1	0.350889	-0.15692	1
ENSMUSG00000054702	Ap1s3	0.224909	0.0188511	1	0.221614	-0.0188511	1
ENSMUSG00000073643	Wdfy1	0.582458	0.312015	1	0.467852	-0.312015	1
ENSMUSG00000004364	Cul3	1.15915	0.224738	1	0.991107	-0.224738	1
ENSMUSG00000101722	Gm29125	0.0288345	1.49134	1	0.00615594	-1.49134	1
ENSMUSG00000038608	Dock10	2.16836	0.231177	1	1.84678	-0.231177	1
ENSMUSG00000100786	Gm28940	0.00576691	0.906376	1	0	-0.906376	1
ENSMUSG00000026159	Agfg1	0.322947	0.154304	1	0.289329	-0.154304	1
ENSMUSG00000073633	Fbxo36	0.0288345	1.49134	1	0.00615594	-1.49134	1
ENSMUSG00000072109	A530040E14Rik	0.0115338	1.49134	1	0	-1.49134	1
ENSMUSG00000070031	Sp140	0.426751	0.00591207	1	0.42476	-0.00591207	1
ENSMUSG00000026222	Sp100	0.882337	0.0857001	1	0.831052	-0.0857001	1
ENSMUSG00000052760	A630001G21Rik	0.369082	0.405182	1	0.277017	-0.405182	1
ENSMUSG00000036707	Cab39	0.772766	0.556927	1	0.523255	-0.556927	1
ENSMUSG00000026229	Psmd1	1.13608	0.0845219	1	1.07113	-0.0845219	1
ENSMUSG00000087538	Gm16341	0.00576691	0.906376	1	0	-0.906376	1
ENSMUSG00000026234	Ncl	11.58	0.0785473	1	10.9699	-0.0785473	1
ENSMUSG00000026237	Nmur1	0.00576691	0.906376	1	0	-0.906376	1
ENSMUSG00000053333	Dis3l2	0.224909	0.228304	1	0.190834	-0.228304	1
ENSMUSG00000100768	Gm29055	0.0230676	1.2283	1	0.00615594	-1.2283	1
ENSMUSG00000026255	Efhd1	0.0173007	0.321414	1	0.0123119	-0.321414	1
ENSMUSG00000048000	Gigyf2	0.743931	0.0339264	1	0.726401	-0.0339264	1
ENSMUSG00000079436	Kcnj13	0.0115338	0.491339	1	0.00615594	-0.491339	1
ENSMUSG00000026288	Inpp5d	1.37829	0.537143	1	0.948015	-0.537143	1
ENSMUSG00000056055	Sag	0.0346015	1.71373	1	0.00615594	-1.71373	1
ENSMUSG00000070738	Dgkd	0.663195	0.442429	1	0.486319	-0.442429	1
ENSMUSG00000101942	Gm19582	0.0115338	1.49134	1	0	-1.49134	1
ENSMUSG00000005501	Usp40	0.207609	0.360942	1	0.160055	-0.360942	1
ENSMUSG00000090124	Ugt1a7c	0.0461353	0.491339	1	0.0307797	-0.491339	1
ENSMUSG00000054545	Ugt1a6a	0.0173007	1.90638	1	0	-1.90638	1
ENSMUSG00000089943	Ugt1a5	0.0115338	1.49134	1	0	-1.49134	1
ENSMUSG00000079429	Mroh2a	0.0346015	2.71373	1	0	-2.71373	1
ENSMUSG00000044783	Hjurp	1.45903	0.194621	1	1.27428	-0.194621	1
ENSMUSG00000062310	Glrp1	0.0749698	0.906376	1	0.0369357	-0.906376	1
ENSMUSG00000097398	Platr5	0.00576691	0.906376	1	0	-0.906376	1
ENSMUSG00000034432	Cops8	0.565157	0.0927895	1	0.529411	-0.0927895	1
ENSMUSG00000026304	Rab17	0.0576691	0.195883	1	0.0492475	-0.195883	1
ENSMUSG00000034343	Ube2f	0.507488	0.0070704	1	0.504787	-0.0070704	1
ENSMUSG00000049515	Espnl	0.00576691	0.906376	1	0	-0.906376	1
ENSMUSG00000026308	Klhl30	0.0807367	0.228304	1	0.0677154	-0.228304	1
ENSMUSG00000067071	Hes6	1.16492	0.128769	1	1.06498	-0.128769	1
ENSMUSG00000055866	Per2	0.0692029	1.28489	1	0.0246238	-1.28489	1
ENSMUSG00000026311	Asb1	0.0576691	0.558453	1	0.0369357	-0.558453	1
ENSMUSG00000073616	Cops9	1.27449	0.100879	1	1.1881	-0.100879	1
ENSMUSG00000044055	Otos	0.334481	0.234431	1	0.283173	-0.234431	1
ENSMUSG00000034212	Ankmy1	0.00576691	0.906376	1	0	-0.906376	1
ENSMUSG00000047067	Dusp28	0.103804	0.0668411	1	0.0984951	-0.0668411	1
ENSMUSG00000026273	Mterf4	0.247977	0.117881	1	0.22777	-0.117881	1
ENSMUSG00000101172	Gm28535	0.0173007	1.90638	1	0	-1.90638	1
ENSMUSG00000026274	Pask	0.109571	1.2283	1	0.0430916	-1.2283	1
ENSMUSG00000026275	Ppp1r7	0.680495	0.713731	1	0.412448	-0.713731	1
ENSMUSG00000034088	Hdlbp	1.14761	0.370323	1	0.886456	-0.370323	1
ENSMUSG00000034066	Farp2	0.0288345	0.906376	1	0.0123119	-0.906376	1
ENSMUSG00000026278	Bok	0.0346015	0.391803	1	0.0246238	-0.391803	1
ENSMUSG00000026281	Dtymk	1.79928	0.0826531	1	1.69904	-0.0826531	1
ENSMUSG00000026283	Ing5	0.299879	0.079708	1	0.283173	-0.079708	1
ENSMUSG00000100009	Gm7967	0.103804	0.694872	1	0.0615594	-0.694872	1
ENSMUSG00000026319	Relch	0.472887	0.281416	1	0.387824	-0.281416	1
ENSMUSG00000099843	Gm7160	0.0865036	0.736451	1	0.0492475	-0.736451	1
ENSMUSG00000038866	Zcchc2	0.230676	0.620072	1	0.147743	-0.620072	1
ENSMUSG00000054006	D630008O14Rik	0.00576691	0.906376	1	0	-0.906376	1
ENSMUSG00000009905	Kdsr	0.449819	0.352176	1	0.350889	-0.352176	1
ENSMUSG00000009907	Vps4b	0.888104	0.127218	1	0.812584	-0.127218	1
ENSMUSG00000038702	Dsel	0.0922705	0.993839	1	0.0430916	-0.993839	1
ENSMUSG00000026377	Nifk	0.795833	0.167336	1	0.707933	-0.167336	1
ENSMUSG00000064302	Clasp1	0.438285	0.472723	1	0.313953	-0.472723	1
ENSMUSG00000026380	Tfcp2l1	0.0346015	1.12877	1	0.0123119	-1.12877	1
ENSMUSG00000048402	Gli2	0.00576691	0.906376	1	0	-0.906376	1
ENSMUSG00000098447	Gm27184	0.0173007	1.90638	1	0	-1.90638	1
ENSMUSG00000098923	Tmem185b	0.173007	0.0532178	1	0.16621	-0.0532178	1
ENSMUSG00000026384	Ptpn4	0.0980374	0.375862	1	0.0738713	-0.375862	1
ENSMUSG00000050777	Tmem37	0.0230676	0.228304	1	0.0184678	-0.228304	1
ENSMUSG00000026385	Dbi	2.43364	0.0956149	1	2.2777	-0.0956149	1
ENSMUSG00000026389	Steap3	0.0922705	0.0869486	1	0.0861832	-0.0869486	1
ENSMUSG00000036815	Dpp10	0.00576691	0.906376	1	0	-0.906376	1
ENSMUSG00000049690	Nckap5	0.00576691	0.906376	1	0	-0.906376	1
ENSMUSG00000036155	Mgat5	0.795833	0.0253175	1	0.781805	-0.0253175	1
ENSMUSG00000026349	Ccnt2	0.455586	0.0384799	1	0.443228	-0.0384799	1
ENSMUSG00000051590	Map3k19	0.0519022	1.2283	1	0.0184678	-1.2283	1
ENSMUSG00000036086	Zranb3	0.121105	0.278345	1	0.0984951	-0.278345	1
ENSMUSG00000056211	R3hdm1	1.34369	0.184284	1	1.18194	-0.184284	1
ENSMUSG00000026354	Lct	0.00576691	0.906376	1	0	-0.906376	1
ENSMUSG00000045382	Cxcr4	0.588225	0.32609	1	0.467852	-0.32609	1
ENSMUSG00000026409	Pfkfb2	0.0576691	1.04388	1	0.0246238	-1.04388	1
ENSMUSG00000046404	Yod1	0.138406	0.849793	1	0.0738713	-0.849793	1
ENSMUSG00000016528	Mapkapk2	0.749698	0.0818184	1	0.707933	-0.0818184	1
ENSMUSG00000016526	Dyrk3	0.132639	0.243411	1	0.110807	-0.243411	1
ENSMUSG00000026425	Srgap2	0.207609	0.208939	1	0.178522	-0.208939	1
ENSMUSG00000101778	Gm29488	0.0230676	0.643342	1	0.0123119	-0.643342	1
ENSMUSG00000055184	Fam72a	0.063436	0.683984	1	0.0369357	-0.683984	1
ENSMUSG00000004552	Ctse	0.178774	0.906376	1	0.0923391	-0.906376	1
ENSMUSG00000013275	Slc41a1	0.190308	0.745912	1	0.110807	-0.745912	1
ENSMUSG00000026434	Nucks1	3.77156	0.00906206	1	3.74897	-0.00906206	1
ENSMUSG00000026436	Elk4	0.940006	0.620072	1	0.609438	-0.620072	1
ENSMUSG00000059149	Mfsd4a	0.253744	0.112827	1	0.233926	-0.112827	1
ENSMUSG00000026437	Cdk18	0.0230676	0.228304	1	0.0184678	-0.228304	1
ENSMUSG00000042066	Tmcc2	0.0461353	0.754373	1	0.0246238	-0.754373	1
ENSMUSG00000042046	Dstyk	0.288345	0.2934	1	0.233926	-0.2934	1
ENSMUSG00000026439	Rbbp5	0.201842	0.491339	1	0.141587	-0.491339	1
ENSMUSG00000048174	Tmem81	0.0230676	0.643342	1	0.0123119	-0.643342	1
ENSMUSG00000054387	Mdm4	0.772766	0.282752	1	0.634062	-0.282752	1
ENSMUSG00000026447	Pik3c2b	0.0519022	0.0583795	1	0.0492475	-0.0583795	1
ENSMUSG00000046062	Ppp1r15b	0.294112	0.147384	1	0.264706	-0.147384	1
ENSMUSG00000070644	Etnk2	0.0115338	1.49134	1	0	-1.49134	1
ENSMUSG00000051998	Lax1	0.461353	0.573801	1	0.307797	-0.573801	1
ENSMUSG00000026463	Atp2b4	1.72431	0.271009	1	1.42818	-0.271009	1
ENSMUSG00000026459	Myog	0.0173007	1.90638	1	0	-1.90638	1
ENSMUSG00000026458	Ppfia4	0.121105	0.117881	1	0.110807	-0.117881	1
ENSMUSG00000042305	Tmem183a	0.357548	0.424225	1	0.264706	-0.424225	1
ENSMUSG00000026455	Klhl12	0.253744	0.813267	1	0.141587	-0.813267	1
ENSMUSG00000042207	Kdm5b	1.15338	0.0496334	1	1.11423	-0.0496334	1
ENSMUSG00000073557	Ppp1r12b	0.063436	0.0319073	1	0.0615594	-0.0319073	1
ENSMUSG00000031506	Ptpn7	1.24565	0.319199	1	0.997263	-0.319199	1
ENSMUSG00000041926	Rnpep	0.697796	0.427723	1	0.517099	-0.427723	1
ENSMUSG00000062580	Timm17a	0.749698	0.385211	1	0.572503	-0.385211	1
ENSMUSG00000009418	Nav1	0.663195	0.209769	1	0.572503	-0.209769	1
ENSMUSG00000041801	Phlda3	0.161473	1.06392	1	0.0738713	-1.06392	1
ENSMUSG00000026418	Tnni1	0.0692029	0.436891	1	0.0492475	-0.436891	1
ENSMUSG00000097433	Gm26781	0.00576691	0.906376	1	0	-0.906376	1
ENSMUSG00000052759	Gpr25	0.0115338	1.49134	1	0	-1.49134	1
ENSMUSG00000041570	Camsap2	0.0922705	0.823914	1	0.0492475	-0.823914	1
ENSMUSG00000041483	Zfp281	0.311413	0.164174	1	0.277017	-0.164174	1
ENSMUSG00000098206	A430106G13Rik	0.103804	0.0668411	1	0.0984951	-0.0668411	1
ENSMUSG00000026393	Nek7	0.374849	0.169411	1	0.332421	-0.169411	1
ENSMUSG00000026361	Cdc73	0.570924	0.107289	1	0.529411	-0.107289	1
ENSMUSG00000033849	B3galt2	0.0230676	2.2283	1	0	-2.2283	1
ENSMUSG00000018199	Ro60	0.138406	0.0266706	1	0.135431	-0.0266706	1
ENSMUSG00000087627	A230059L01Rik	0.0346015	2.71373	1	0	-2.71373	1
ENSMUSG00000097028	Ptgs2os	0.0115338	1.49134	1	0	-1.49134	1
ENSMUSG00000097754	Ptgs2os2	0.0115338	0.491339	1	0.00615594	-0.491339	1
ENSMUSG00000023150	Ivns1abp	2.23756	0.471084	1	1.61286	-0.471084	1
ENSMUSG00000100594	2810414N06Rik	0.0230676	1.2283	1	0.00615594	-1.2283	1
ENSMUSG00000043019	Edem3	0.14994	0.491339	1	0.104651	-0.491339	1
ENSMUSG00000032666	1700025G04Rik	0.553623	0.0468576	1	0.535567	-0.0468576	1
ENSMUSG00000014980	Tsen15	0.369082	0.121389	1	0.338577	-0.121389	1
ENSMUSG00000026482	Rgl1	0.380616	0.448904	1	0.277017	-0.448904	1
ENSMUSG00000008475	Arpc5	1.82234	0.0298401	1	1.78522	-0.0298401	1
ENSMUSG00000042772	Smg7	0.351781	0.132652	1	0.320109	-0.132652	1
ENSMUSG00000100394	Gm28791	0.109571	0.0583795	1	0.104651	-0.0583795	1
ENSMUSG00000073538	E330020D12Rik	0.00576691	0.906376	1	0	-0.906376	1
ENSMUSG00000042708	Shcbp1l	0.0173007	1.90638	1	0	-1.90638	1
ENSMUSG00000042699	Dhx9	1.81658	0.0104848	1	1.80369	-0.0104848	1
ENSMUSG00000099568	Gm28513	0.00576691	0.906376	1	0	-0.906376	1
ENSMUSG00000066800	Rnasel	0.738164	0.203358	1	0.640218	-0.203358	1
ENSMUSG00000100183	Gm28512	0.0173007	1.90638	1	0	-1.90638	1
ENSMUSG00000004110	Cacna1e	0.00576691	0.906376	1	0	-0.906376	1
ENSMUSG00000096950	Gm9530	0.0115338	1.49134	1	0	-1.49134	1
ENSMUSG00000026470	Stx6	0.288345	0.11937	1	0.264706	-0.11937	1
ENSMUSG00000033722	BC034090	0.0115338	1.49134	1	0	-1.49134	1
ENSMUSG00000033684	Qsox1	0.276812	0.235684	1	0.233926	-0.235684	1
ENSMUSG00000033671	Cep350	0.749698	0.310443	1	0.603282	-0.310443	1
ENSMUSG00000050565	Tor1aip2	0.438285	0.472723	1	0.313953	-0.472723	1
ENSMUSG00000078193	Gm2000	0.426751	0.491339	1	0.301641	-0.491339	1
ENSMUSG00000026596	Abl2	0.363315	0.480112	1	0.25855	-0.480112	1
ENSMUSG00000033557	Fam20b	0.138406	0.380308	1	0.104651	-0.380308	1
ENSMUSG00000026594	Ralgps2	0.299879	0.727406	1	0.178522	-0.727406	1
ENSMUSG00000026589	Sec16b	0.0173007	0.321414	1	0.0123119	-0.321414	1
ENSMUSG00000040782	Cop1	0.593992	0.131083	1	0.541723	-0.131083	1
ENSMUSG00000026721	Rabgap1l	2.15106	0.0396429	1	2.09302	-0.0396429	1
ENSMUSG00000103693	Gm37529	0.0288345	0.906376	1	0.0123119	-0.906376	1
ENSMUSG00000040423	Rc3h1	0.478653	0.0698751	1	0.45554	-0.0698751	1
ENSMUSG00000026715	Serpinc1	0.0230676	2.2283	1	0	-2.2283	1
ENSMUSG00000053332	Gas5	15.686	0.141372	1	14.2264	-0.141372	1
ENSMUSG00000026700	Tnfsf4	0.0288345	1.49134	1	0.00615594	-1.49134	1
ENSMUSG00000040297	Suco	0.513255	0.289705	1	0.418604	-0.289705	1
ENSMUSG00000086277	4930558K02Rik	0.00576691	0.906376	1	0	-0.906376	1
ENSMUSG00000026698	Pigc	0.144173	0.799461	1	0.0800273	-0.799461	1
ENSMUSG00000026696	Vamp4	0.224909	0.321414	1	0.178522	-0.321414	1
ENSMUSG00000040225	Prrc2c	3.97917	0.166491	1	3.54582	-0.166491	1
ENSMUSG00000026584	Scyl3	0.161473	0.240795	1	0.135431	-0.240795	1
ENSMUSG00000041396	Mettl18	0.126872	0.729499	1	0.0738713	-0.729499	1
ENSMUSG00000026582	Sele	0.00576691	0.906376	1	0	-0.906376	1
ENSMUSG00000026580	Selp	0.0692029	0.799461	1	0.0369357	-0.799461	1
ENSMUSG00000026579	F5	0.00576691	0.906376	1	0	-0.906376	1
ENSMUSG00000040918	Slc19a2	0.0461353	0.754373	1	0.0246238	-0.754373	1
ENSMUSG00000026576	Atp1b1	0.144173	0.284888	1	0.116963	-0.284888	1
ENSMUSG00000102302	Gm38190	0.0980374	0.0763014	1	0.0923391	-0.0763014	1
ENSMUSG00000040836	Gpr161	0.0173007	0.906376	1	0.00615594	-0.906376	1
ENSMUSG00000026571	Dcaf6	0.0980374	0.268946	1	0.0800273	-0.268946	1
ENSMUSG00000026566	Mpzl1	0.0230676	2.2283	1	0	-2.2283	1
ENSMUSG00000040723	Rcsd1	2.31253	0.377519	1	1.77907	-0.377519	1
ENSMUSG00000040713	Creg1	1.54553	0.132349	1	1.40971	-0.132349	1
ENSMUSG00000089829	Gm16565	0.0346015	0.713731	1	0.0184678	-0.713731	1
ENSMUSG00000005763	Cd247	0.115338	0.713731	1	0.0677154	-0.713731	1
ENSMUSG00000102154	Gm37469	0.0461353	2.0763	1	0.00615594	-2.0763	1
ENSMUSG00000026565	Pou2f1	0.397917	0.104922	1	0.369357	-0.104922	1
ENSMUSG00000026563	Tada1	0.455586	0.297567	1	0.369357	-0.297567	1
ENSMUSG00000040596	Pogk	0.161473	0.304926	1	0.129275	-0.304926	1
ENSMUSG00000060568	Fam78b	0.00576691	0.906376	1	0	-0.906376	1
ENSMUSG00000102909	Gm2453	0.00576691	0.906376	1	0	-0.906376	1
ENSMUSG00000026687	Aldh9a1	0.444052	0.191779	1	0.387824	-0.191779	1
ENSMUSG00000026675	Hsd17b7	0.0461353	0.754373	1	0.0246238	-0.754373	1
ENSMUSG00000026667	Uhmk1	0.415217	0.314841	1	0.332421	-0.314841	1
ENSMUSG00000102752	Gm7694	0.14994	0.268946	1	0.123119	-0.268946	1
ENSMUSG00000026663	Atf6	0.449819	0.210157	1	0.387824	-0.210157	1
ENSMUSG00000096968	Gm26620	0.0115338	1.49134	1	0	-1.49134	1
ENSMUSG00000038421	Fcrla	0.00576691	0.906376	1	0	-0.906376	1
ENSMUSG00000005674	Tomm40l	0.138406	0.090801	1	0.129275	-0.090801	1
ENSMUSG00000052423	B4galt3	0.294112	0.562422	1	0.19699	-0.562422	1
ENSMUSG00000062729	Ppox	0.16724	0.0583795	1	0.160055	-0.0583795	1
ENSMUSG00000103983	Gm20045	0.0519022	0.0583795	1	0.0492475	-0.0583795	1
ENSMUSG00000045259	Klhdc9	0.0403684	0.0990215	1	0.0369357	-0.0990215	1
ENSMUSG00000006411	Nectin4	0.0346015	0.391803	1	0.0246238	-0.391803	1
ENSMUSG00000048865	Arhgap30	1.87425	0.0407854	1	1.82216	-0.0407854	1
ENSMUSG00000103711	Tstd1	0.0115338	1.49134	1	0	-1.49134	1
ENSMUSG00000038235	F11r	0.0749698	0.2543	1	0.0615594	-0.2543	1
ENSMUSG00000091993	B930036N10Rik	0.253744	0.112827	1	0.233926	-0.112827	1
ENSMUSG00000004709	Cd244a	0.542089	0.0332885	1	0.529411	-0.0332885	1
ENSMUSG00000004707	Ly9	0.236443	0.169411	1	0.209302	-0.169411	1
ENSMUSG00000038179	Slamf7	0.0115338	1.49134	1	0	-1.49134	1
ENSMUSG00000103219	Gm37787	0.00576691	0.906376	1	0	-0.906376	1
ENSMUSG00000073492	Gm10521	0.0230676	1.2283	1	0.00615594	-1.2283	1
ENSMUSG00000104413	Gm37065	0.0115338	0.491339	1	0.00615594	-0.491339	1
ENSMUSG00000015314	Slamf6	0.103804	1.56934	1	0.0307797	-1.56934	1
ENSMUSG00000003464	Pex19	0.265278	0.139037	1	0.240082	-0.139037	1
ENSMUSG00000026554	Dcaf8	1.73584	0.031039	1	1.69904	-0.031039	1
ENSMUSG00000038034	Igsf8	0.207609	0.0714356	1	0.19699	-0.0714356	1
ENSMUSG00000050229	Pigm	0.305646	0.531981	1	0.209302	-0.531981	1
ENSMUSG00000026548	Slamf9	0.00576691	0.906376	1	0	-0.906376	1
ENSMUSG00000005338	Cadm3	0.00576691	0.906376	1	0	-0.906376	1
ENSMUSG00000037860	Aim2	0.519022	0.244246	1	0.437072	-0.244246	1
ENSMUSG00000037849	Ifi206	0.063436	1.49134	1	0.0184678	-1.49134	1
ENSMUSG00000070501	Ifi214	0.0115338	1.49134	1	0	-1.49134	1
ENSMUSG00000043263	Ifi209	0.173007	1.16013	1	0.0738713	-1.16013	1
ENSMUSG00000073490	Ifi207	0.00576691	0.906376	1	0	-0.906376	1
ENSMUSG00000090272	Mndal	2.03572	0.214111	1	1.75444	-0.214111	1
ENSMUSG00000039997	Ifi203	2.70468	0.135435	1	2.46238	-0.135435	1
ENSMUSG00000045381	Olfr433	0.00576691	0.906376	1	0	-0.906376	1
ENSMUSG00000026532	Spta1	0.0288345	1.49134	1	0.00615594	-1.49134	1
ENSMUSG00000039783	Kmo	0.14994	0.853909	1	0.0800273	-0.853909	1
ENSMUSG00000039748	Exo1	0.155707	0.2543	1	0.129275	-0.2543	1
ENSMUSG00000097892	Gm26801	0.0288345	2.49134	1	0	-2.49134	1
ENSMUSG00000063659	Zbtb18	0.31718	0.321414	1	0.252394	-0.321414	1
ENSMUSG00000091476	Catspere2	0.00576691	0.906376	1	0	-0.906376	1
ENSMUSG00000026502	Desi2	0.403684	0.198143	1	0.350889	-0.198143	1
ENSMUSG00000026494	Kif26b	0.00576691	0.906376	1	0	-0.906376	1
ENSMUSG00000055067	Smyd3	0.31718	0.321414	1	0.252394	-0.321414	1
ENSMUSG00000038949	Cnst	0.126872	0.844976	1	0.0677154	-0.844976	1
ENSMUSG00000038936	Sccpdh	0.14994	0.137702	1	0.135431	-0.137702	1
ENSMUSG00000026491	Ahctf1	0.547856	0.0483954	1	0.529411	-0.0483954	1
ENSMUSG00000026490	Cdc42bpa	0.0980374	1.49134	1	0.0307797	-1.49134	1
ENSMUSG00000026489	Coq8a	0.224909	0.18391	1	0.19699	-0.18391	1
ENSMUSG00000010609	Psen2	0.213376	0.0668411	1	0.203146	-0.0668411	1
ENSMUSG00000038855	Itpkb	0.46712	0.509041	1	0.326265	-0.509041	1
ENSMUSG00000026499	Acbd3	0.593992	0.397363	1	0.449384	-0.397363	1
ENSMUSG00000073485	H3f3aos	0.063436	0.169411	1	0.0554035	-0.169411	1
ENSMUSG00000038806	Sde2	0.761232	0.103678	1	0.707933	-0.103678	1
ENSMUSG00000026516	Nvl	0.438285	0.242426	1	0.369357	-0.242426	1
ENSMUSG00000038733	Wdr26	1.26872	0.028943	1	1.2435	-0.028943	1
ENSMUSG00000056699	Gm5533	0.0403684	0.321414	1	0.0307797	-0.321414	1
ENSMUSG00000026509	Capn2	0.126872	0.260013	1	0.104651	-0.260013	1
ENSMUSG00000046836	Brox	0.311413	0.600273	1	0.203146	-0.600273	1
ENSMUSG00000042901	Aida	0.271045	0.281886	1	0.221614	-0.281886	1
ENSMUSG00000072258	Taf1a	0.0922705	0.2934	1	0.0738713	-0.2934	1
ENSMUSG00000039377	Hlx	0.190308	0.993839	1	0.0923391	-0.993839	1
ENSMUSG00000102158	Gm34342	0.0461353	0.754373	1	0.0246238	-0.754373	1
ENSMUSG00000039318	Rab3gap2	0.294112	0.397363	1	0.221614	-0.397363	1
ENSMUSG00000026618	Iars2	0.386383	0.186484	1	0.338577	-0.186484	1
ENSMUSG00000026617	Bpnt1	0.132639	0.321414	1	0.104651	-0.321414	1
ENSMUSG00000097261	4930532G15Rik	0.0576691	0.195883	1	0.0492475	-0.195883	1
ENSMUSG00000026615	Eprs	1.91461	0.308475	1	1.54514	-0.308475	1
ENSMUSG00000039246	Lyplal1	0.0288345	0.906376	1	0.0123119	-0.906376	1
ENSMUSG00000039239	Tgfb2	0.00576691	0.906376	1	0	-0.906376	1
ENSMUSG00000039210	Gpatch2	0.247977	0.278345	1	0.203146	-0.278345	1
ENSMUSG00000026608	Kctd3	0.109571	1.42095	1	0.0369357	-1.42095	1
ENSMUSG00000026604	Ptpn14	0.00576691	0.906376	1	0	-0.906376	1
ENSMUSG00000026603	Smyd2	0.369082	0.436891	1	0.270861	-0.436891	1
ENSMUSG00000010175	Prox1	0.00576691	0.906376	1	0	-0.906376	1
ENSMUSG00000089872	Rps6kc1	0.0403684	0.584448	1	0.0246238	-0.584448	1
ENSMUSG00000066595	Flvcr1	0.0807367	0.643342	1	0.0492475	-0.643342	1
ENSMUSG00000026626	Ppp2r5a	1.14761	0.441708	1	0.843364	-0.441708	1
ENSMUSG00000037474	Dtl	1.03228	0.268946	1	0.855676	-0.268946	1
ENSMUSG00000026623	Lpgat1	0.219143	0.147384	1	0.19699	-0.147384	1
ENSMUSG00000026637	Traf5	0.0807367	0.00591207	1	0.0800273	-0.00591207	1
ENSMUSG00000037395	Rcor3	0.161473	0.0639177	1	0.153899	-0.0639177	1
ENSMUSG00000097316	Gm10516	0.00576691	0.906376	1	0	-0.906376	1
ENSMUSG00000037375	Hhat	0.0403684	0.906376	1	0.0184678	-0.906376	1
ENSMUSG00000026638	Irf6	0.0346015	1.71373	1	0.00615594	-1.71373	1
ENSMUSG00000037318	Traf3ip3	0.847736	0.196967	1	0.738713	-0.196967	1
ENSMUSG00000026639	Lamb3	0.121105	0.780846	1	0.0677154	-0.780846	1
ENSMUSG00000009633	G0s2	0.0230676	0.228304	1	0.0184678	-0.228304	1
ENSMUSG00000016493	Cd46	0.0692029	0.799461	1	0.0369357	-0.799461	1
ENSMUSG00000050530	Fam171a1	0.0576691	0.780846	1	0.0307797	-0.780846	1
ENSMUSG00000026643	Nmt2	0.196075	0.177678	1	0.172366	-0.177678	1
ENSMUSG00000049950	Rpp38	0.201842	0.122105	1	0.184678	-0.122105	1
ENSMUSG00000026648	Dclre1c	0.16724	0.725804	1	0.0984951	-0.725804	1
ENSMUSG00000026646	Suv39h2	0.0980374	0.754373	1	0.0554035	-0.754373	1
ENSMUSG00000051396	Gm45902	0.132639	0.906376	1	0.0677154	-0.906376	1
ENSMUSG00000039496	Cdnf	0.00576691	0.906376	1	0	-0.906376	1
ENSMUSG00000026657	Frmd4a	0.495954	0.418583	1	0.369357	-0.418583	1
ENSMUSG00000039449	Prpf18	0.311413	0.0730263	1	0.295485	-0.0730263	1
ENSMUSG00000026669	Mcm10	0.201842	0.268946	1	0.16621	-0.268946	1
ENSMUSG00000026672	Optn	0.0288345	0.169411	1	0.0246238	-0.169411	1
ENSMUSG00000086430	4930551O13Rik	0.00576691	0.906376	1	0	-0.906376	1
ENSMUSG00000039145	Camk1d	0.726631	0.725136	1	0.437072	-0.725136	1
ENSMUSG00000056718	Gm13199	0.00576691	0.906376	1	0	-0.906376	1
ENSMUSG00000039063	Echdc3	0.0403684	0.0990215	1	0.0369357	-0.0990215	1
ENSMUSG00000087485	Gm13383	0.00576691	0.906376	1	0	-0.906376	1
ENSMUSG00000118578	AL845275.1	0.00576691	0.906376	1	0	-0.906376	1
ENSMUSG00000039046	Usp6nl	0.196075	0.33522	1	0.153899	-0.33522	1
ENSMUSG00000025780	Itih5	0.761232	0.0309215	1	0.744869	-0.0309215	1
ENSMUSG00000026773	Pfkfb3	0.132639	0.321414	1	0.104651	-0.321414	1
ENSMUSG00000026730	Pter	0.0865036	0.0990215	1	0.0800273	-0.0990215	1
ENSMUSG00000086358	Gm13270	0.0173007	0.321414	1	0.0123119	-0.321414	1
ENSMUSG00000026726	Cubn	0.00576691	0.906376	1	0	-0.906376	1
ENSMUSG00000026723	Trdmt1	0.063436	0.0319073	1	0.0615594	-0.0319073	1
ENSMUSG00000063275	Hacd1	0.386383	0.0869486	1	0.363201	-0.0869486	1
ENSMUSG00000026718	Stam	0.299879	0.386369	1	0.22777	-0.386369	1
ENSMUSG00000026707	Nsun6	0.178774	0.658449	1	0.110807	-0.658449	1
ENSMUSG00000017418	Arl5b	0.184541	0.0927895	1	0.172366	-0.0927895	1
ENSMUSG00000026743	Mllt10	0.893871	0.0118695	1	0.886456	-0.0118695	1
ENSMUSG00000026740	Dnajc1	0.899638	0.0013248	1	0.898768	-0.0013248	1
ENSMUSG00000026737	Pip4k2a	0.715097	0.00179596	1	0.714089	-0.00179596	1
ENSMUSG00000037683	Armc3	0.132639	0.0319073	1	0.129275	-0.0319073	1
ENSMUSG00000023094	Msrb2	0.426751	0.112827	1	0.39398	-0.112827	1
ENSMUSG00000026679	Enkur	0.0519022	0.906376	1	0.0246238	-0.906376	1
ENSMUSG00000026781	Acbd5	0.369082	0.314034	1	0.295485	-0.314034	1
ENSMUSG00000026771	Spopl	0.39215	0.342476	1	0.307797	-0.342476	1
ENSMUSG00000026986	Hnmt	0.0807367	0.228304	1	0.0677154	-0.228304	1
ENSMUSG00000026981	Il1rn	0.00576691	0.906376	1	0	-0.906376	1
ENSMUSG00000036850	Mrpl41	0.628593	0.0878233	1	0.59097	-0.0878233	1
ENSMUSG00000078202	Nrarp	0.0173007	0.321414	1	0.0123119	-0.321414	1
ENSMUSG00000059555	Tor4a	0.115338	0.0507663	1	0.110807	-0.0507663	1
ENSMUSG00000013465	Nelfb	0.622826	0.150999	1	0.560191	-0.150999	1
ENSMUSG00000006471	Ndor1	0.132639	0.169411	1	0.116963	-0.169411	1
ENSMUSG00000036646	Man1b1	0.24221	0.245178	1	0.203146	-0.245178	1
ENSMUSG00000015094	Npdc1	0.0288345	0.169411	1	0.0246238	-0.169411	1
ENSMUSG00000026944	Abca2	0.409451	0.521713	1	0.283173	-0.521713	1
ENSMUSG00000015090	Ptgds	0.0403684	0.906376	1	0.0184678	-0.906376	1
ENSMUSG00000015083	C8g	0.0576691	0.0438799	1	0.0554035	-0.0438799	1
ENSMUSG00000015095	Fbxw5	0.236443	0.543806	1	0.160055	-0.543806	1
ENSMUSG00000026941	Mamdc4	0.0173007	1.90638	1	0	-1.90638	1
ENSMUSG00000015087	Rabl6	0.617059	0.201832	1	0.535567	-0.201832	1
ENSMUSG00000026933	Camsap1	0.276812	0.351161	1	0.215458	-0.351161	1
ENSMUSG00000036352	Ubac1	0.374849	0.250331	1	0.313953	-0.250331	1
ENSMUSG00000087679	Tmem250-ps	0.322947	0.184678	1	0.283173	-0.184678	1
ENSMUSG00000026928	Card9	0.063436	0.906376	1	0.0307797	-0.906376	1
ENSMUSG00000085767	Gm13563	0.00576691	0.906376	1	0	-0.906376	1
ENSMUSG00000026926	Pmpca	0.380616	0.387503	1	0.289329	-0.387503	1
ENSMUSG00000026925	Inpp5e	0.144173	0.606816	1	0.0923391	-0.606816	1
ENSMUSG00000086714	0610009E02Rik	0.0403684	0.321414	1	0.0307797	-0.321414	1
ENSMUSG00000026921	Egfl7	2.61818	0.423216	1	1.95143	-0.423216	1
ENSMUSG00000015776	Med22	0.253744	0.398229	1	0.190834	-0.398229	1
ENSMUSG00000009214	Mymk	0.00576691	0.906376	1	0	-0.906376	1
ENSMUSG00000036040	Adamtsl2	0.0115338	1.49134	1	0	-1.49134	1
ENSMUSG00000009621	Vav2	0.0807367	0.112827	1	0.0738713	-0.112827	1
ENSMUSG00000026918	Brd3	1.43019	0.273921	1	1.18194	-0.273921	1
ENSMUSG00000026837	Col5a1	0.0230676	2.2283	1	0	-2.2283	1
ENSMUSG00000026833	Olfm1	0.0461353	0.491339	1	0.0307797	-0.491339	1
ENSMUSG00000035829	Ppp1r26	0.0346015	0.128769	1	0.0307797	-0.128769	1
ENSMUSG00000026831	1700007K13Rik	0.00576691	0.906376	1	0	-0.906376	1
ENSMUSG00000026812	Tsc1	0.24221	0.162716	1	0.215458	-0.162716	1
ENSMUSG00000035666	Gtf3c4	0.24221	0.162716	1	0.215458	-0.162716	1
ENSMUSG00000026806	Ddx31	0.103804	0.453864	1	0.0738713	-0.453864	1
ENSMUSG00000026803	Ttf1	0.524789	0.475742	1	0.375512	-0.475742	1
ENSMUSG00000043535	Setx	0.824668	0.506446	1	0.578659	-0.506446	1
ENSMUSG00000079499	6530402F18Rik	0.063436	0.169411	1	0.0554035	-0.169411	1
ENSMUSG00000026799	Med27	0.14994	0.573801	1	0.0984951	-0.573801	1
ENSMUSG00000039844	Rapgef1	0.265278	0.00153363	1	0.264706	-0.00153363	1
ENSMUSG00000039826	Trub2	0.14994	0.137702	1	0.135431	-0.137702	1
ENSMUSG00000059316	Slc27a4	0.0403684	0.321414	1	0.0307797	-0.321414	1
ENSMUSG00000069020	Urm1	0.380616	0.217578	1	0.326265	-0.217578	1
ENSMUSG00000039715	Wdr34	0.213376	0.200108	1	0.184678	-0.200108	1
ENSMUSG00000026785	Pkn3	0.0288345	1.49134	1	0.00615594	-1.49134	1
ENSMUSG00000039686	Zer1	0.495954	0.56796	1	0.332421	-0.56796	1
ENSMUSG00000039648	Kyat1	0.0749698	0.906376	1	0.0369357	-0.906376	1
ENSMUSG00000100747	1700084E18Rik	0.0173007	0.321414	1	0.0123119	-0.321414	1
ENSMUSG00000079484	Phyhd1	0.0173007	0.321414	1	0.0123119	-0.321414	1
ENSMUSG00000052533	Nup188	0.282579	0.192681	1	0.246238	-0.192681	1
ENSMUSG00000026853	Crat	0.103804	0.247413	1	0.0861832	-0.247413	1
ENSMUSG00000087435	Gm16323	0.00576691	0.906376	1	0	-0.906376	1
ENSMUSG00000089762	Ier5l	0.0749698	0.713731	1	0.0430916	-0.713731	1
ENSMUSG00000044320	1700001O22Rik	0.0173007	1.90638	1	0	-1.90638	1
ENSMUSG00000026848	Tor1b	0.409451	0.375862	1	0.313953	-0.375862	1
ENSMUSG00000026854	Usp20	0.0807367	0.112827	1	0.0738713	-0.112827	1
ENSMUSG00000087269	D330023K18Rik	0.0576691	0.365808	1	0.0430916	-0.365808	1
ENSMUSG00000000194	Gpr107	0.184541	0.195883	1	0.160055	-0.195883	1
ENSMUSG00000055632	Hmcn2	0.00576691	0.906376	1	0	-0.906376	1
ENSMUSG00000026843	Fubp3	0.213376	0.346949	1	0.16621	-0.346949	1
ENSMUSG00000026842	Abl1	0.444052	0.147384	1	0.400136	-0.147384	1
ENSMUSG00000043102	Qrfp	0.0346015	1.71373	1	0.00615594	-1.71373	1
ENSMUSG00000090157	Gm16534	0.00576691	0.906376	1	0	-0.906376	1
ENSMUSG00000051373	Plpp7	0.0461353	1.49134	1	0.0123119	-1.49134	1
ENSMUSG00000039262	Prrc2b	0.882337	0.529307	1	0.609438	-0.529307	1
ENSMUSG00000002550	Uck1	0.311413	0.365808	1	0.240082	-0.365808	1
ENSMUSG00000002546	Golga2	0.173007	0.216717	1	0.147743	-0.216717	1
ENSMUSG00000039205	Ciz1	0.449819	0.187789	1	0.39398	-0.187789	1
ENSMUSG00000039164	Naif1	0.0403684	0.584448	1	0.0246238	-0.584448	1
ENSMUSG00000026814	Eng	0.299879	0.0493343	1	0.289329	-0.0493343	1
ENSMUSG00000059013	Sh2d3c	0.31718	0.0990215	1	0.295485	-0.0990215	1
ENSMUSG00000009563	Tor2a	0.490187	0.0288604	1	0.480164	-0.0288604	1
ENSMUSG00000026797	Stxbp1	0.0692029	0.0218536	1	0.0677154	-0.0218536	1
ENSMUSG00000026796	Fam129b	0.14994	0.413336	1	0.110807	-0.413336	1
ENSMUSG00000026792	Lrsam1	0.0749698	0.906376	1	0.0369357	-0.906376	1
ENSMUSG00000038900	Rpl12	58.2804	0.247632	1	49.106	-0.247632	1
ENSMUSG00000038860	Garnl3	0.00576691	0.906376	1	0	-0.906376	1
ENSMUSG00000068966	Zbtb34	0.144173	0.799461	1	0.0800273	-0.799461	1
ENSMUSG00000086484	Nron	0.0115338	0.491339	1	0.00615594	-0.491339	1
ENSMUSG00000038696	Mapkap1	0.547856	0.187558	1	0.480164	-0.187558	1
ENSMUSG00000026867	Gapvd1	0.807367	0.15111	1	0.726401	-0.15111	1
ENSMUSG00000026864	Hspa5	4.04837	0.0194614	1	3.99521	-0.0194614	1
ENSMUSG00000070953	Rabepk	0.449819	0.165763	1	0.400136	-0.165763	1
ENSMUSG00000026875	Traf1	0.126872	0.429938	1	0.0923391	-0.429938	1
ENSMUSG00000057110	Cntrl	1.05534	0.230266	1	0.898768	-0.230266	1
ENSMUSG00000084768	Gm13605	0.00576691	0.906376	1	0	-0.906376	1
ENSMUSG00000035778	Ggta1	0.513255	0.353835	1	0.400136	-0.353835	1
ENSMUSG00000026889	Rbm18	0.351781	0.337011	1	0.277017	-0.337011	1
ENSMUSG00000026887	Mrrf	0.259511	0.0036736	1	0.25855	-0.0036736	1
ENSMUSG00000047250	Ptgs1	0.0692029	2.02185	1	0.0123119	-2.02185	1
ENSMUSG00000066798	Zbtb6	0.109571	0.527865	1	0.0738713	-0.527865	1
ENSMUSG00000050714	Zbtb26	0.0865036	0.0990215	1	0.0800273	-0.0990215	1
ENSMUSG00000026915	Strbp	1.01498	0.455119	1	0.738713	-0.455119	1
ENSMUSG00000035392	Dennd1a	0.334481	0.834823	1	0.184678	-0.834823	1
ENSMUSG00000026749	Nek6	0.144173	0.284888	1	0.116963	-0.284888	1
ENSMUSG00000063972	Nr6a1	0.0173007	0.321414	1	0.0123119	-0.321414	1
ENSMUSG00000085201	Nr6a1os	0.0288345	0.491339	1	0.0184678	-0.491339	1
ENSMUSG00000062997	Rpl35	21.9892	0.190597	1	19.2743	-0.190597	1
ENSMUSG00000026755	Arpc5l	1.59743	0.0886795	1	1.50205	-0.0886795	1
ENSMUSG00000026754	Golga1	0.173007	0.160133	1	0.153899	-0.160133	1
ENSMUSG00000035236	Scai	0.265278	0.139037	1	0.240082	-0.139037	1
ENSMUSG00000026866	Kynu	0.0692029	0.436891	1	0.0492475	-0.436891	1
ENSMUSG00000085089	Arhgap15os	0.00576691	0.906376	1	0	-0.906376	1
ENSMUSG00000036890	Gtdc1	0.0749698	0.391803	1	0.0554035	-0.391803	1
ENSMUSG00000026872	Zeb2	1.88001	0.140582	1	1.7052	-0.140582	1
ENSMUSG00000026761	Orc4	0.374849	0.22285	1	0.320109	-0.22285	1
ENSMUSG00000036792	Mbd5	0.236443	0.775132	1	0.135431	-0.775132	1
ENSMUSG00000069495	Epc2	0.686262	0.228304	1	0.584815	-0.228304	1
ENSMUSG00000026765	Lypd6b	0.0115338	0.491339	1	0.00615594	-0.491339	1
ENSMUSG00000085357	Gm13480	0.00576691	0.906376	1	0	-0.906376	1
ENSMUSG00000026766	Mmadhc	0.48442	0.186484	1	0.42476	-0.186484	1
ENSMUSG00000085862	Gm13483	0.00576691	0.906376	1	0	-0.906376	1
ENSMUSG00000036249	Rbm43	0.628593	0.0438799	1	0.609438	-0.0438799	1
ENSMUSG00000036202	Rif1	1.18798	0.0841635	1	1.12038	-0.0841635	1
ENSMUSG00000026950	Neb	0.00576691	0.906376	1	0	-0.906376	1
ENSMUSG00000036093	Arl5a	0.288345	0.2934	1	0.233926	-0.2934	1
ENSMUSG00000085315	A430018G15Rik	0.0519022	2.2283	1	0.00615594	-2.2283	1
ENSMUSG00000017412	Cacnb4	0.00576691	0.906376	1	0	-0.906376	1
ENSMUSG00000055371	Stam2	0.178774	0.584448	1	0.116963	-0.584448	1
ENSMUSG00000036053	Fmnl2	0.178774	1.20594	1	0.0738713	-1.20594	1
ENSMUSG00000026826	Nr4a2	0.184541	0.863308	1	0.0984951	-0.863308	1
ENSMUSG00000054181	A930012O16Rik	0.0230676	2.2283	1	0	-2.2283	1
ENSMUSG00000026832	Cytip	0.455586	0.274108	1	0.375512	-0.274108	1
ENSMUSG00000026836	Acvr1	0.0403684	0.0990215	1	0.0369357	-0.0990215	1
ENSMUSG00000035168	Tanc1	0.155707	0.0132916	1	0.153899	-0.0132916	1
ENSMUSG00000026988	Wdsub1	0.115338	0.713731	1	0.0677154	-0.713731	1
ENSMUSG00000026987	Baz2b	1.69547	0.0341319	1	1.65595	-0.0341319	1
ENSMUSG00000085975	Gm13572	0.00576691	0.906376	1	0	-0.906376	1
ENSMUSG00000086603	Gm13620	0.0461353	0.754373	1	0.0246238	-0.754373	1
ENSMUSG00000026977	2022-03-07	0.836202	0.18931	1	0.732557	-0.18931	1
ENSMUSG00000060703	Cd302	0.0692029	0.606816	1	0.0430916	-0.606816	1
ENSMUSG00000026980	Ly75	0.063436	0.169411	1	0.0554035	-0.169411	1
ENSMUSG00000035000	Dpp4	0.611292	0.717106	1	0.369357	-0.717106	1
ENSMUSG00000034903	Cobll1	0.253744	0.353835	1	0.19699	-0.353835	1
ENSMUSG00000086881	Gm13594	0.0288345	0.491339	1	0.0184678	-0.491339	1
ENSMUSG00000057182	Scn3a	0.00576691	0.906376	1	0	-0.906376	1
ENSMUSG00000044647	Csrnp3	0.00576691	0.906376	1	0	-0.906376	1
ENSMUSG00000026994	Galnt3	0.0576691	0.558453	1	0.0369357	-0.558453	1
ENSMUSG00000034848	Ttc21b	0.138406	0.228304	1	0.116963	-0.228304	1
ENSMUSG00000005233	Spc25	0.253744	0.0763014	1	0.240082	-0.0763014	1
ENSMUSG00000075307	Klhl41	0.00576691	0.906376	1	0	-0.906376	1
ENSMUSG00000042155	Klhl23	0.173007	0.538645	1	0.116963	-0.538645	1
ENSMUSG00000085735	Mettl5os	0.0173007	0.321414	1	0.0123119	-0.321414	1
ENSMUSG00000044308	Ubr3	0.351781	0.188147	1	0.307797	-0.188147	1
ENSMUSG00000097025	Gm26558	0.00576691	0.906376	1	0	-0.906376	1
ENSMUSG00000014959	Gorasp2	0.501721	0.156355	1	0.449384	-0.156355	1
ENSMUSG00000041997	Tlk1	0.622826	0.248296	1	0.523255	-0.248296	1
ENSMUSG00000041975	Mettl8	0.161473	0.764357	1	0.0923391	-0.764357	1
ENSMUSG00000041966	Dcaf17	0.322947	0.0668411	1	0.307797	-0.0668411	1
ENSMUSG00000027010	Slc25a12	0.501721	0.411612	1	0.375512	-0.411612	1
ENSMUSG00000027018	Hat1	0.968841	0.00347508	1	0.966483	-0.00347508	1
ENSMUSG00000041921	Metap1d	0.299879	0.079708	1	0.283173	-0.079708	1
ENSMUSG00000006494	Pdk1	0.720864	0.654838	1	0.45554	-0.654838	1
ENSMUSG00000004085	Map3k20	0.449819	0.27942	1	0.369357	-0.27942	1
ENSMUSG00000055612	Cdca7	1.5513	0.0524547	1	1.49589	-0.0524547	1
ENSMUSG00000027108	Ola1	1.20528	0.0356594	1	1.17579	-0.0356594	1
ENSMUSG00000041777	Cir1	1.17068	0.0789559	1	1.10807	-0.0789559	1
ENSMUSG00000008226	Scrn3	0.0749698	0.2543	1	0.0615594	-0.2543	1
ENSMUSG00000075284	Wipf1	0.605525	0.126502	1	0.554035	-0.126502	1
ENSMUSG00000086382	Chrna1os	0.00576691	0.906376	1	0	-0.906376	1
ENSMUSG00000086544	Chn1os3	0.00576691	0.906376	1	0	-0.906376	1
ENSMUSG00000018770	Atp5g3	2.70468	0.00481621	1	2.6963	-0.00481621	1
ENSMUSG00000027099	Mtx2	0.536323	0.139037	1	0.486319	-0.139037	1
ENSMUSG00000002732	Fkbp7	0.0922705	0.2934	1	0.0738713	-0.2934	1
ENSMUSG00000002733	Plekha3	0.213376	0.453864	1	0.153899	-0.453864	1
ENSMUSG00000042272	Sestd1	0.144173	0.214499	1	0.123119	-0.214499	1
ENSMUSG00000027009	Itga4	2.60088	0.512236	1	1.82216	-0.512236	1
ENSMUSG00000027007	Itprid2	0.132639	0.0990215	1	0.123119	-0.0990215	1
ENSMUSG00000050114	Prdx6b	0.00576691	0.906376	1	0	-0.906376	1
ENSMUSG00000026999	Nup35	0.207609	0.308475	1	0.16621	-0.308475	1
ENSMUSG00000085335	Gm13684	0.00576691	0.906376	1	0	-0.906376	1
ENSMUSG00000048388	Fam171b	0.0115338	1.49134	1	0	-1.49134	1
ENSMUSG00000034101	Ctnnd1	0.138406	0.550233	1	0.0923391	-0.550233	1
ENSMUSG00000086598	Btbd18	0.0115338	1.49134	1	0	-1.49134	1
ENSMUSG00000034075	Zdhhc5	0.236443	0.128769	1	0.215458	-0.128769	1
ENSMUSG00000027075	Slc43a1	0.161473	0.179395	1	0.141587	-0.179395	1
ENSMUSG00000027074	Slc43a3	0.63436	0.208939	1	0.547879	-0.208939	1
ENSMUSG00000045392	Olfr1033	0.0173007	0.321414	1	0.0123119	-0.321414	1
ENSMUSG00000085471	4933423P22Rik	0.0115338	0.491339	1	0.00615594	-0.491339	1
ENSMUSG00000008200	Fnbp4	0.8016	0.0583795	1	0.769493	-0.0583795	1
ENSMUSG00000005510	Ndufs3	1.26295	0.0952791	1	1.18194	-0.0952791	1
ENSMUSG00000005506	Celf1	1.15338	0.065575	1	1.10191	-0.065575	1
ENSMUSG00000086495	Gm13778	0.0288345	0.169411	1	0.0246238	-0.169411	1
ENSMUSG00000002100	Mybpc3	0.00576691	0.906376	1	0	-0.906376	1
ENSMUSG00000040687	Madd	0.501721	0.136989	1	0.45554	-0.136989	1
ENSMUSG00000002109	Ddb2	0.0807367	0.00591207	1	0.0800273	-0.00591207	1
ENSMUSG00000027253	Lrp4	0.0173007	0.906376	1	0.00615594	-0.906376	1
ENSMUSG00000075040	Zfp408	0.063436	0.491339	1	0.0430916	-0.491339	1
ENSMUSG00000027244	Atg13	0.161473	0.0639177	1	0.153899	-0.0639177	1
ENSMUSG00000027243	Harbi1	0.161473	0.179395	1	0.141587	-0.179395	1
ENSMUSG00000040506	Ambra1	0.184541	0.780846	1	0.104651	-0.780846	1
ENSMUSG00000040479	Dgkz	0.986141	0.321414	1	0.787961	-0.321414	1
ENSMUSG00000095332	Gm9821	0.0230676	0.228304	1	0.0184678	-0.228304	1
ENSMUSG00000058318	Phf21a	0.553623	0.0468576	1	0.535567	-0.0468576	1
ENSMUSG00000040434	Large2	0.0346015	1.71373	1	0.00615594	-1.71373	1
ENSMUSG00000044916	1700029I15Rik	0.00576691	0.906376	1	0	-0.906376	1
ENSMUSG00000068742	Cry2	0.132639	0.243411	1	0.110807	-0.243411	1
ENSMUSG00000049922	Slc35c1	0.230676	0.134645	1	0.209302	-0.134645	1
ENSMUSG00000027221	Chst1	0.0115338	1.49134	1	0	-1.49134	1
ENSMUSG00000027215	Cd82	0.357548	0.00101327	1	0.357045	-0.00101327	1
ENSMUSG00000075025	Gm10804	0.00576691	0.906376	1	0	-0.906376	1
ENSMUSG00000040174	Alkbh3	0.247977	0.0804058	1	0.233926	-0.0804058	1
ENSMUSG00000027194	Ttc17	0.155707	0.321414	1	0.123119	-0.321414	1
ENSMUSG00000061311	Rag1	0.692029	1.69596	1	0.209302	-1.69596	1
ENSMUSG00000027164	Traf6	0.14994	0.137702	1	0.135431	-0.137702	1
ENSMUSG00000048058	Ldlrad3	0.109571	0.906376	1	0.0554035	-0.906376	1
ENSMUSG00000085417	Gm13919	0.0115338	1.49134	1	0	-1.49134	1
ENSMUSG00000027189	Trim44	1.05534	0.250029	1	0.886456	-0.250029	1
ENSMUSG00000075012	Fjx1	0.0115338	1.49134	1	0	-1.49134	1
ENSMUSG00000005087	Cd44	1.78774	0.121058	1	1.64364	-0.121058	1
ENSMUSG00000027187	Cat	0.599759	0.666426	1	0.375512	-0.666426	1
ENSMUSG00000027184	Caprin1	2.45094	0.165353	1	2.18536	-0.165353	1
ENSMUSG00000046085	4931422A03Rik	0.0115338	0.491339	1	0.00615594	-0.491339	1
ENSMUSG00000027180	Fbxo3	0.663195	0.00946989	1	0.658686	-0.00946989	1
ENSMUSG00000032679	Cd59a	0.109571	0.768873	1	0.0615594	-0.768873	1
ENSMUSG00000027177	Hipk3	0.219143	0.333798	1	0.172366	-0.333798	1
ENSMUSG00000027176	Cstf3	0.415217	0.00873811	1	0.412448	-0.00873811	1
ENSMUSG00000027175	Tcp11l1	0.126872	0.729499	1	0.0738713	-0.729499	1
ENSMUSG00000027171	Prrg4	0.14994	0.201832	1	0.129275	-0.201832	1
ENSMUSG00000045106	Ccdc73	0.115338	0.491339	1	0.0800273	-0.491339	1
ENSMUSG00000055312	Them7	0.0749698	0.391803	1	0.0554035	-0.391803	1
ENSMUSG00000042670	Immp1l	0.755465	0.0200332	1	0.744869	-0.0200332	1
ENSMUSG00000085218	BB218582	0.0115338	1.49134	1	0	-1.49134	1
ENSMUSG00000027122	Arl14ep	0.224909	0.18391	1	0.19699	-0.18391	1
ENSMUSG00000057234	Mettl15	0.0922705	0.0869486	1	0.0861832	-0.0869486	1
ENSMUSG00000050199	Lgr4	0.0173007	1.90638	1	0	-1.90638	1
ENSMUSG00000094747	Olfr1307	0.00576691	0.906376	1	0	-0.906376	1
ENSMUSG00000027134	Lpcat4	0.0403684	0.584448	1	0.0246238	-0.584448	1
ENSMUSG00000027130	Slc12a6	0.870803	0.0774883	1	0.824896	-0.0774883	1
ENSMUSG00000027131	Emc4	0.420984	0.161633	1	0.375512	-0.161633	1
ENSMUSG00000027132	Katnbl1	0.219143	0.0218536	1	0.215458	-0.0218536	1
ENSMUSG00000003604	Aven	0.328714	0.37204	1	0.252394	-0.37204	1
ENSMUSG00000041219	Arhgap11a	0.478653	0.440713	1	0.350889	-0.440713	1
ENSMUSG00000040321	Zfp770	0.109571	0.42095	1	0.0800273	-0.42095	1
ENSMUSG00000086735	Gm13977	0.00576691	0.906376	1	0	-0.906376	1
ENSMUSG00000099470	Gm29340	0.0403684	1.90638	1	0.00615594	-1.90638	1
ENSMUSG00000027349	Fam98b	0.668961	0.132885	1	0.609438	-0.132885	1
ENSMUSG00000087203	Gm13986	0.00576691	0.906376	1	0	-0.906376	1
ENSMUSG00000027344	Fsip1	0.00576691	0.906376	1	0	-0.906376	1
ENSMUSG00000005102	Eif2ak4	0.207609	0.0283669	1	0.203146	-0.0283669	1
ENSMUSG00000040061	Plcb2	0.397917	0.0583795	1	0.381668	-0.0583795	1
ENSMUSG00000074918	Inafm2	0.334481	0.204057	1	0.289329	-0.204057	1
ENSMUSG00000045838	Ccdc9b	0.0346015	0.713731	1	0.0184678	-0.713731	1
ENSMUSG00000027332	Ivd	0.46712	0.536008	1	0.320109	-0.536008	1
ENSMUSG00000027324	Rpusd2	0.0346015	0.128769	1	0.0307797	-0.128769	1
ENSMUSG00000027323	Rad51	0.276812	0.0616546	1	0.264706	-0.0616546	1
ENSMUSG00000046814	Gchfr	0.0346015	1.71373	1	0.00615594	-1.71373	1
ENSMUSG00000068580	Zfyve19	0.31718	0.669337	1	0.19699	-0.669337	1
ENSMUSG00000034216	Vps18	0.259511	0.260013	1	0.215458	-0.260013	1
ENSMUSG00000034154	Ino80	0.432518	0.481879	1	0.307797	-0.481879	1
ENSMUSG00000085438	Oip5os1	1.15915	0.155197	1	1.04035	-0.155197	1
ENSMUSG00000027304	Rtf1	1.79928	0.295528	1	1.46511	-0.295528	1
ENSMUSG00000034032	Rpap1	0.201842	0.21832	1	0.172366	-0.21832	1
ENSMUSG00000033943	Mga	1.02074	0.416326	1	0.763337	-0.416326	1
ENSMUSG00000033902	Mapkbp1	0.0576691	1.04388	1	0.0246238	-1.04388	1
ENSMUSG00000098488	Pla2g4b	0.0230676	1.2283	1	0.00615594	-1.2283	1
ENSMUSG00000027291	Vps39	0.271045	0.281886	1	0.221614	-0.281886	1
ENSMUSG00000062646	Ganc	0.299879	0.505014	1	0.209302	-0.505014	1
ENSMUSG00000027288	Zfp106	1.18222	0.289096	1	0.966483	-0.289096	1
ENSMUSG00000027286	Lrrc57	0.0519022	0.906376	1	0.0246238	-0.906376	1
ENSMUSG00000027285	Haus2	0.247977	0.278345	1	0.203146	-0.278345	1
ENSMUSG00000027284	Cdan1	0.132639	0.243411	1	0.110807	-0.243411	1
ENSMUSG00000087519	AV039307	0.00576691	0.906376	1	0	-0.906376	1
ENSMUSG00000027272	Ubr1	0.265278	0.00153363	1	0.264706	-0.00153363	1
ENSMUSG00000054484	Tmem62	0.0576691	0.780846	1	0.0307797	-0.780846	1
ENSMUSG00000023216	Epb42	0.00576691	0.906376	1	0	-0.906376	1
ENSMUSG00000050619	Zscan29	0.121105	0.665368	1	0.0738713	-0.665368	1
ENSMUSG00000043909	Trp53bp1	0.340248	0.0853465	1	0.320109	-0.0853465	1
ENSMUSG00000027254	Map1a	0.00576691	0.906376	1	0	-0.906376	1
ENSMUSG00000033526	Ppip5k1	0.0519022	0.0583795	1	0.0492475	-0.0583795	1
ENSMUSG00000027248	Pdia3	2.63548	0.0210663	1	2.59781	-0.0210663	1
ENSMUSG00000048222	Mfap1b	0.288345	0.152537	1	0.25855	-0.152537	1
ENSMUSG00000027242	Wdr76	0.380616	0.30004	1	0.307797	-0.30004	1
ENSMUSG00000027238	Frmd5	0.00576691	0.906376	1	0	-0.906376	1
ENSMUSG00000033411	Ctdspl2	0.605525	0.034384	1	0.59097	-0.034384	1
ENSMUSG00000027236	Eif3j1	0.807367	0.200438	1	0.701777	-0.200438	1
ENSMUSG00000027227	Sord	0.351781	0.160133	1	0.313953	-0.160133	1
ENSMUSG00000033256	Shf	0.0749698	0.391803	1	0.0554035	-0.391803	1
ENSMUSG00000027219	Slc28a2	0.14994	0.573801	1	0.0984951	-0.573801	1
ENSMUSG00000085633	Bloc1s6os	0.0288345	0.491339	1	0.0184678	-0.491339	1
ENSMUSG00000005803	Sqor	0.103804	0.453864	1	0.0738713	-0.453864	1
ENSMUSG00000027200	Sema6d	0.0115338	1.49134	1	0	-1.49134	1
ENSMUSG00000027201	Myef2	0.236443	0.298694	1	0.190834	-0.298694	1
ENSMUSG00000027203	Dut	3.1545	0.0766305	1	2.99179	-0.0766305	1
ENSMUSG00000027204	Fbn1	0.0230676	0.643342	1	0.0123119	-0.643342	1
ENSMUSG00000068394	Cep152	0.103804	0.694872	1	0.0615594	-0.694872	1
ENSMUSG00000035109	Shc4	0.0288345	1.49134	1	0.00615594	-1.49134	1
ENSMUSG00000035093	Secisbp2l	0.190308	0.470277	1	0.135431	-0.470277	1
ENSMUSG00000027206	Cops2	0.663195	0.0501119	1	0.640218	-0.0501119	1
ENSMUSG00000027359	Slc27a2	0.0519022	2.2283	1	0.00615594	-2.2283	1
ENSMUSG00000027360	Hdc	0.0692029	1.02185	1	0.0307797	-1.02185	1
ENSMUSG00000098024	Gm27003	0.0576691	0.0438799	1	0.0554035	-0.0438799	1
ENSMUSG00000027365	Trpm7	0.674728	0.00765973	1	0.670998	-0.00765973	1
ENSMUSG00000027366	Sppl2a	0.772766	0.0643288	1	0.738713	-0.0643288	1
ENSMUSG00000001998	Ap4e1	0.121105	0.458917	1	0.0861832	-0.458917	1
ENSMUSG00000074825	Itpripl1	0.138406	0.550233	1	0.0923391	-0.550233	1
ENSMUSG00000003660	Snrnp200	0.841969	0.117364	1	0.775649	-0.117364	1
ENSMUSG00000027367	Stard7	0.444052	0.125689	1	0.406292	-0.125689	1
ENSMUSG00000027368	Dusp2	5.66887	0.329255	1	4.51231	-0.329255	1
ENSMUSG00000050468	Astl	0.0288345	2.49134	1	0	-2.49134	1
ENSMUSG00000027371	Fahd2a	0.311413	0.439809	1	0.22777	-0.439809	1
ENSMUSG00000079056	Kcnip3	0.0692029	0.147384	1	0.0615594	-0.147384	1
ENSMUSG00000027374	Mrps5	0.778533	0.2934	1	0.634062	-0.2934	1
ENSMUSG00000027378	Nphp1	0.161473	0.304926	1	0.129275	-0.304926	1
ENSMUSG00000027380	Acoxl	0.0115338	1.49134	1	0	-1.49134	1
ENSMUSG00000027381	Bcl2l11	0.807367	0.554075	1	0.547879	-0.554075	1
ENSMUSG00000074813	Morrbid	0.0288345	0.491339	1	0.0184678	-0.491339	1
ENSMUSG00000014355	Anapc1	0.553623	0.239503	1	0.467852	-0.239503	1
ENSMUSG00000042851	Zc3h6	0.196075	0.33522	1	0.153899	-0.33522	1
ENSMUSG00000027395	Polr1b	0.178774	0.382814	1	0.135431	-0.382814	1
ENSMUSG00000037938	Chchd5	0.461353	0.388245	1	0.350889	-0.388245	1
ENSMUSG00000086652	Gm14029	0.0173007	0.321414	1	0.0123119	-0.321414	1
ENSMUSG00000027397	Slc20a1	0.322947	0.417338	1	0.240082	-0.417338	1
ENSMUSG00000037902	Sirpa	0.161473	0.51643	1	0.110807	-0.51643	1
ENSMUSG00000027401	Tgm3	0.0115338	1.49134	1	0	-1.49134	1
ENSMUSG00000027405	Nop56	2.02418	0.0126612	1	2.00684	-0.0126612	1
ENSMUSG00000027408	Cpxm1	0.0115338	0.491339	1	0.00615594	-0.491339	1
ENSMUSG00000037773	Pced1a	0.0807367	0.353835	1	0.0615594	-0.353835	1
ENSMUSG00000027411	Vps16	0.247977	0.458917	1	0.178522	-0.458917	1
ENSMUSG00000027303	Ptpra	1.08995	0.127504	1	0.997263	-0.127504	1
ENSMUSG00000037703	Lzts3	0.00576691	0.906376	1	0	-0.906376	1
ENSMUSG00000027309	4930402H24Rik	0.0865036	0.205937	1	0.0738713	-0.205937	1
ENSMUSG00000027312	Atrn	0.103804	0.0668411	1	0.0984951	-0.0668411	1
ENSMUSG00000027316	Gfra4	0.00576691	0.906376	1	0	-0.906376	1
ENSMUSG00000074793	Hspa12b	0.0230676	0.643342	1	0.0123119	-0.643342	1
ENSMUSG00000037514	Pank2	0.420984	0.161633	1	0.375512	-0.161633	1
ENSMUSG00000048911	Rnf24	0.0749698	0.2543	1	0.0615594	-0.2543	1
ENSMUSG00000079037	Prnp	0.0288345	0.169411	1	0.0246238	-0.169411	1
ENSMUSG00000027341	Tmem230	0.570924	0.157915	1	0.510943	-0.157915	1
ENSMUSG00000058793	Cds2	0.207609	0.161633	1	0.184678	-0.161633	1
ENSMUSG00000037376	Trmt6	0.507488	0.192285	1	0.443228	-0.192285	1
ENSMUSG00000027353	Mcm8	0.103804	0.569341	1	0.0677154	-0.569341	1
ENSMUSG00000027357	Crls1	0.271045	0.446945	1	0.19699	-0.446945	1
ENSMUSG00000043110	Lrrn4	0.0230676	0.643342	1	0.0123119	-0.643342	1
ENSMUSG00000027358	Bmp2	0.00576691	0.906376	1	0	-0.906376	1
ENSMUSG00000027261	Hao1	0.00576691	0.906376	1	0	-0.906376	1
ENSMUSG00000039943	Plcb4	0.259511	0.429938	1	0.190834	-0.429938	1
ENSMUSG00000027276	Jag1	0.00576691	0.906376	1	0	-0.906376	1
ENSMUSG00000062098	Btbd3	0.115338	0.391803	1	0.0861832	-0.391803	1
ENSMUSG00000039033	Tasp1	0.109571	0.140842	1	0.0984951	-0.140842	1
ENSMUSG00000038844	Kif16b	0.14994	0.268946	1	0.123119	-0.268946	1
ENSMUSG00000027422	Rrbp1	1.64934	0.0268892	1	1.61901	-0.0268892	1
ENSMUSG00000027423	Snx5	1.5167	0.202578	1	1.31737	-0.202578	1
ENSMUSG00000027424	Mgme1	0.369082	0.200824	1	0.320109	-0.200824	1
ENSMUSG00000027425	Kat14	0.276812	0.663105	1	0.172366	-0.663105	1
ENSMUSG00000027430	Dtd1	0.536323	0.0180218	1	0.529411	-0.0180218	1
ENSMUSG00000001768	Rin2	0.0346015	0.391803	1	0.0246238	-0.391803	1
ENSMUSG00000037143	Cfap61	0.00576691	0.906376	1	0	-0.906376	1
ENSMUSG00000068154	Insm1	0.00576691	0.906376	1	0	-0.906376	1
ENSMUSG00000037110	Ralgapa2	0.265278	0.554075	1	0.178522	-0.554075	1
ENSMUSG00000074749	Kiz	0.173007	0.160133	1	0.153899	-0.160133	1
ENSMUSG00000074743	Thbd	0.0692029	1.02185	1	0.0307797	-1.02185	1
ENSMUSG00000027435	Cd93	3.33904	0.275714	1	2.75786	-0.275714	1
ENSMUSG00000027439	Gzf1	0.247977	0.321414	1	0.19699	-0.321414	1
ENSMUSG00000068130	Zfp442	0.0461353	0.754373	1	0.0246238	-0.754373	1
ENSMUSG00000068129	Cst7	0.7843	0.158918	1	0.701777	-0.158918	1
ENSMUSG00000087406	E130215H24Rik	0.103804	1.56934	1	0.0307797	-1.56934	1
ENSMUSG00000068115	Ninl	0.0173007	0.321414	1	0.0123119	-0.321414	1
ENSMUSG00000053916	Nanp	0.311413	0.0153108	1	0.307797	-0.0153108	1
ENSMUSG00000087433	Gm14167	0.0115338	1.49134	1	0	-1.49134	1
ENSMUSG00000027459	Fam110a	0.31718	0.356179	1	0.246238	-0.356179	1
ENSMUSG00000068079	Tcf15	0.0230676	1.2283	1	0.00615594	-1.2283	1
ENSMUSG00000074698	Csnk2a1	1.70701	0.0654131	1	1.63132	-0.0654131	1
ENSMUSG00000027465	Tbc1d20	0.449819	0.187789	1	0.39398	-0.187789	1
ENSMUSG00000032715	Trib3	0.0346015	0.713731	1	0.0184678	-0.713731	1
ENSMUSG00000051817	Sox12	0.230676	0.804497	1	0.129275	-0.804497	1
ENSMUSG00000032680	6820408C15Rik	0.00576691	0.906376	1	0	-0.906376	1
ENSMUSG00000019188	H13	1.91461	0.166814	1	1.7052	-0.166814	1
ENSMUSG00000042814	Mcts2	0.0173007	0.321414	1	0.0123119	-0.321414	1
ENSMUSG00000074673	Ttll9	0.0519022	1.2283	1	0.0184678	-1.2283	1
ENSMUSG00000027472	Pdrg1	1.40136	0.109193	1	1.2989	-0.109193	1
ENSMUSG00000027475	Kif3b	0.16724	0.491339	1	0.116963	-0.491339	1
ENSMUSG00000042548	Asxl1	0.622826	0.150999	1	0.560191	-0.150999	1
ENSMUSG00000061411	Nol4l	0.0922705	0.534408	1	0.0615594	-0.534408	1
ENSMUSG00000079000	Dnmt3bos	0.00576691	0.906376	1	0	-0.906376	1
ENSMUSG00000027478	Dnmt3b	0.415217	0.572639	1	0.277017	-0.572639	1
ENSMUSG00000027479	Mapre1	1.60897	0.0931449	1	1.50821	-0.0931449	1
ENSMUSG00000038572	Bpifb5	0.00576691	0.906376	1	0	-0.906376	1
ENSMUSG00000038533	Cbfa2t2	0.236443	1.05077	1	0.110807	-1.05077	1
ENSMUSG00000059842	Zfp341	0.0403684	1.32141	1	0.0123119	-1.32141	1
ENSMUSG00000085483	Gm14198	0.00576691	0.906376	1	0	-0.906376	1
ENSMUSG00000074656	Eif2s2	2.72198	0.0438799	1	2.6409	-0.0438799	1
ENSMUSG00000027597	Ahcy	0.103804	0.346949	1	0.0800273	-0.346949	1
ENSMUSG00000038383	Pigu	0.224909	0.370323	1	0.172366	-0.370323	1
ENSMUSG00000038375	Trp53inp2	0.0173007	0.906376	1	0.00615594	-0.906376	1
ENSMUSG00000027605	Acss2	0.0980374	0.0763014	1	0.0923391	-0.0763014	1
ENSMUSG00000027610	Gss	0.14994	0.201832	1	0.129275	-0.201832	1
ENSMUSG00000074652	Myh7b	0.00576691	0.906376	1	0	-0.906376	1
ENSMUSG00000038324	Trpc4ap	0.87657	0.11937	1	0.806428	-0.11937	1
ENSMUSG00000027611	Procr	0.063436	0.683984	1	0.0369357	-0.683984	1
ENSMUSG00000038241	Cep250	0.455586	0.584448	1	0.301641	-0.584448	1
ENSMUSG00000074646	6430550D23Rik	0.00576691	0.906376	1	0	-0.906376	1
ENSMUSG00000038180	Spag4	0.063436	0.169411	1	0.0554035	-0.169411	1
ENSMUSG00000074643	Cpne1	0.357548	0.155736	1	0.320109	-0.155736	1
ENSMUSG00000067847	Romo1	1.45903	0.113701	1	1.34815	-0.113701	1
ENSMUSG00000102869	2900097C17Rik	1.04381	0.369777	1	0.806428	-0.369777	1
ENSMUSG00000027624	Epb41l1	0.0115338	1.49134	1	0	-1.49134	1
ENSMUSG00000027636	Sla2	0.282579	0.692252	1	0.172366	-0.692252	1
ENSMUSG00000027635	Dsn1	0.126872	0.260013	1	0.104651	-0.260013	1
ENSMUSG00000027641	Rbl1	0.449819	0.210157	1	0.387824	-0.210157	1
ENSMUSG00000063019	Manbal	0.288345	0.330874	1	0.22777	-0.330874	1
ENSMUSG00000027646	Src	0.0115338	0.491339	1	0.00615594	-0.491339	1
ENSMUSG00000087445	Gm14286	0.0230676	1.2283	1	0.00615594	-1.2283	1
ENSMUSG00000067787	Blcap	0.138406	0.228304	1	0.116963	-0.228304	1
ENSMUSG00000067786	Nnat	0.0115338	1.49134	1	0	-1.49134	1
ENSMUSG00000087547	Platr27	0.0173007	0.321414	1	0.0123119	-0.321414	1
ENSMUSG00000027650	Tti1	0.16724	0.289705	1	0.135431	-0.289705	1
ENSMUSG00000027651	Rprd1b	0.455586	0.274108	1	0.375512	-0.274108	1
ENSMUSG00000037820	Tgm2	0.0115338	0.491339	1	0.00615594	-0.491339	1
ENSMUSG00000016024	Lbp	0.173007	0.401141	1	0.129275	-0.401141	1
ENSMUSG00000027652	Ralgapb	0.155707	0.190169	1	0.135431	-0.190169	1
ENSMUSG00000037761	Actr5	0.224909	0.473417	1	0.160055	-0.473417	1
ENSMUSG00000037754	Ppp1r16b	0.0980374	0.169411	1	0.0861832	-0.169411	1
ENSMUSG00000027655	Dhx35	0.138406	0.643342	1	0.0861832	-0.643342	1
ENSMUSG00000074622	Mafb	0.00576691	0.906376	1	0	-0.906376	1
ENSMUSG00000078956	Gm14221	0.00576691	0.906376	1	0	-0.906376	1
ENSMUSG00000070544	Top1	3.47168	0.0260466	1	3.41039	-0.0260466	1
ENSMUSG00000016933	Plcg1	0.363315	0.321414	1	0.289329	-0.321414	1
ENSMUSG00000035877	Zhx3	0.0922705	0.408877	1	0.0677154	-0.408877	1
ENSMUSG00000085303	Gm16751	0.0115338	1.49134	1	0	-1.49134	1
ENSMUSG00000057133	Chd6	1.06688	0.123607	1	0.978795	-0.123607	1
ENSMUSG00000016921	Srsf6	2.54321	0.120632	1	2.33926	-0.120632	1
ENSMUSG00000017858	Ift52	0.478653	0.108869	1	0.443228	-0.108869	1
ENSMUSG00000035399	Oser1	0.582458	0.0242129	1	0.572503	-0.0242129	1
ENSMUSG00000099632	2900093K20Rik	0.144173	0.0218536	1	0.141587	-0.0218536	1
ENSMUSG00000017943	Gdap1l1	0.00576691	0.906376	1	0	-0.906376	1
ENSMUSG00000048486	Fitm2	0.0461353	0.0763014	1	0.0430916	-0.0763014	1
ENSMUSG00000053353	2310001K24Rik	0.00576691	0.906376	1	0	-0.906376	1
ENSMUSG00000017950	Hnf4a	0.0576691	2.36581	1	0.00615594	-2.36581	1
ENSMUSG00000035268	Pkig	0.807367	0.264568	1	0.670998	-0.264568	1
ENSMUSG00000087129	Gm16316	0.0115338	0.491339	1	0.00615594	-0.491339	1
ENSMUSG00000054582	Pabpc1l	0.0115338	1.49134	1	0	-1.49134	1
ENSMUSG00000086179	Gm14317	0.00576691	0.906376	1	0	-0.906376	1
ENSMUSG00000076434	Wfdc3	0.00576691	0.906376	1	0	-0.906376	1
ENSMUSG00000050373	Snx21	0.0346015	0.713731	1	0.0184678	-0.713731	1
ENSMUSG00000045822	Zswim3	0.0749698	0.2543	1	0.0615594	-0.2543	1
ENSMUSG00000039834	Zfp335	0.103804	0.984379	1	0.0492475	-0.984379	1
ENSMUSG00000017652	Cd40	0.00576691	0.906376	1	0	-0.906376	1
ENSMUSG00000017667	Zfp334	0.00576691	0.906376	1	0	-0.906376	1
ENSMUSG00000027661	Slc2a10	0.0288345	1.49134	1	0.00615594	-1.49134	1
ENSMUSG00000039671	Zmynd8	1.15338	0.674785	1	0.720245	-0.674785	1
ENSMUSG00000087351	Gm11464	0.00576691	0.906376	1	0	-0.906376	1
ENSMUSG00000039621	Prex1	0.55939	0.0453528	1	0.541723	-0.0453528	1
ENSMUSG00000074582	Arfgef2	0.16724	1.00591	1	0.0800273	-1.00591	1
ENSMUSG00000002718	Cse1l	0.490187	0.266552	1	0.406292	-0.266552	1
ENSMUSG00000039501	Znfx1	0.132639	0.790899	1	0.0738713	-0.790899	1
ENSMUSG00000074578	Zfas1	3.1891	0.19994	1	2.77633	-0.19994	1
ENSMUSG00000050556	Kcnb1	0.0230676	0.228304	1	0.0184678	-0.228304	1
ENSMUSG00000017929	B4galt5	0.0749698	0.0132916	1	0.0738713	-0.0132916	1
ENSMUSG00000039463	Slc9a8	0.190308	0.2934	1	0.153899	-0.2934	1
ENSMUSG00000006418	Rnf114	0.582458	0.22125	1	0.498631	-0.22125	1
ENSMUSG00000090213	Tmem189	0.259511	0.300655	1	0.209302	-0.300655	1
ENSMUSG00000087624	9230111E07Rik	0.0173007	1.90638	1	0	-1.90638	1
ENSMUSG00000087684	1200007C13Rik	0.00576691	0.906376	1	0	-0.906376	1
ENSMUSG00000085267	Gm14235	0.00576691	0.906376	1	0	-0.906376	1
ENSMUSG00000087648	E130018N17Rik	0.00576691	0.906376	1	0	-0.906376	1
ENSMUSG00000051149	Adnp	1.29755	0.104504	1	1.20656	-0.104504	1
ENSMUSG00000027544	Nfatc2	0.173007	0.538645	1	0.116963	-0.538645	1
ENSMUSG00000027546	Atp9a	0.0173007	1.90638	1	0	-1.90638	1
ENSMUSG00000047907	Tshz2	0.0230676	2.2283	1	0	-2.2283	1
ENSMUSG00000052056	Zfp217	0.478653	0.211231	1	0.412448	-0.211231	1
ENSMUSG00000013523	Bcas1	0.0115338	1.49134	1	0	-1.49134	1
ENSMUSG00000052033	Pfdn4	0.420984	0.13855	1	0.381668	-0.13855	1
ENSMUSG00000027502	Rtf2	1.08995	0.0416038	1	1.05882	-0.0416038	1
ENSMUSG00000005883	Spo11	0.0346015	1.12877	1	0.0123119	-1.12877	1
ENSMUSG00000027509	Rae1	0.766999	0.126976	1	0.701777	-0.126976	1
ENSMUSG00000027514	Zbp1	0.063436	0.321414	1	0.0492475	-0.321414	1
ENSMUSG00000027522	Stx16	0.841969	0.0948215	1	0.787961	-0.0948215	1
ENSMUSG00000050600	Zfp831	0.126872	0.342476	1	0.0984951	-0.342476	1
ENSMUSG00000090093	Gm14399	0.00576691	0.906376	1	0	-0.906376	1
ENSMUSG00000078902	Gm14443	0.00576691	0.906376	1	0	-0.906376	1
ENSMUSG00000078901	Gm14440	0.00576691	0.906376	1	0	-0.906376	1
ENSMUSG00000078898	Zfp968	0.0115338	0.491339	1	0.00615594	-0.491339	1
ENSMUSG00000095199	Zfp967	0.00576691	0.906376	1	0	-0.906376	1
ENSMUSG00000078880	Gm14308	0.0115338	1.49134	1	0	-1.49134	1
ENSMUSG00000094786	Gm14403	0.0115338	0.491339	1	0.00615594	-0.491339	1
ENSMUSG00000074521	Gm14327	0.00576691	0.906376	1	0	-0.906376	1
ENSMUSG00000074529	Zfp972	0.0173007	0.321414	1	0.0123119	-0.321414	1
ENSMUSG00000074519	Zfp971	0.0461353	0.491339	1	0.0307797	-0.491339	1
ENSMUSG00000078861	Zfp931	0.0922705	0.0869486	1	0.0861832	-0.0869486	1
ENSMUSG00000070476	Fam217b	0.0749698	0.0132916	1	0.0738713	-0.0132916	1
ENSMUSG00000085704	4921531C22Rik	0.0980374	0.0763014	1	0.0923391	-0.0763014	1
ENSMUSG00000039108	Lsm14b	0.253744	0.398229	1	0.190834	-0.398229	1
ENSMUSG00000039086	Ss18l1	0.0692029	2.02185	1	0.0123119	-2.02185	1
ENSMUSG00000039050	Osbpl2	0.207609	0.257849	1	0.172366	-0.257849	1
ENSMUSG00000039001	Rps21	35.997	0.19501	1	31.4569	-0.19501	1
ENSMUSG00000027570	Col9a3	0.00576691	0.906376	1	0	-0.906376	1
ENSMUSG00000038914	Dido1	0.997675	0.209769	1	0.861832	-0.209769	1
ENSMUSG00000023393	Slc17a9	0.115338	0.391803	1	0.0861832	-0.391803	1
ENSMUSG00000098051	Gm27032	0.00576691	0.906376	1	0	-0.906376	1
ENSMUSG00000027580	Helz2	0.132639	0.321414	1	0.104651	-0.321414	1
ENSMUSG00000038705	Gmeb2	0.132639	0.790899	1	0.0738713	-0.790899	1
ENSMUSG00000038685	Rtel1	0.0807367	0.00591207	1	0.0800273	-0.00591207	1
ENSMUSG00000000826	Dnajc5	0.824668	0.334834	1	0.65253	-0.334834	1
ENSMUSG00000002455	Prpf6	0.501721	0.299719	1	0.406292	-0.299719	1
ENSMUSG00000027589	Pcmtd2	0.495954	0.261857	1	0.412448	-0.261857	1
ENSMUSG00000027499	Pkia	0.0115338	0.491339	1	0.00615594	-0.491339	1
ENSMUSG00000043542	Zc2hc1a	0.0865036	0.321414	1	0.0677154	-0.321414	1
ENSMUSG00000069114	Zbtb10	0.155707	0.626268	1	0.0984951	-0.626268	1
ENSMUSG00000097365	C030034L19Rik	0.282579	0.302305	1	0.22777	-0.302305	1
ENSMUSG00000040209	Zfp704	0.790067	0.28698	1	0.646374	-0.28698	1
ENSMUSG00000027508	Pag1	0.761232	0.233738	1	0.646374	-0.233738	1
ENSMUSG00000027533	Fabp5	1.25142	0.343644	1	0.984951	-0.343644	1
ENSMUSG00000027534	Snx16	0.0749698	0.713731	1	0.0430916	-0.713731	1
ENSMUSG00000027552	E2f5	0.103804	0.247413	1	0.0861832	-0.247413	1
ENSMUSG00000027555	Car13	0.0230676	2.2283	1	0	-2.2283	1
ENSMUSG00000027556	Car1	0.565157	0.306914	1	0.45554	-0.306914	1
ENSMUSG00000027559	Car3	0.14994	0.573801	1	0.0984951	-0.573801	1
ENSMUSG00000047213	Ythdf3	0.472887	0.0915913	1	0.443228	-0.0915913	1
ENSMUSG00000060913	Trim55	0.0173007	1.90638	1	0	-1.90638	1
ENSMUSG00000104465	BC002189	0.00576691	0.906376	1	0	-0.906376	1
ENSMUSG00000027615	Hps3	0.173007	0.105685	1	0.160055	-0.105685	1
ENSMUSG00000106019	Gm43672	0.161473	0.179395	1	0.141587	-0.179395	1
ENSMUSG00000027630	Tbl1xr1	0.8016	0.609395	1	0.523255	-0.609395	1
ENSMUSG00000097584	1700125G22Rik	0.00576691	0.906376	1	0	-0.906376	1
ENSMUSG00000027698	Nceh1	0.380616	0.272026	1	0.313953	-0.272026	1
ENSMUSG00000039304	Tnfsf10	0.276812	0.163534	1	0.246238	-0.163534	1
ENSMUSG00000039286	Fndc3b	0.0922705	0.2934	1	0.0738713	-0.2934	1
ENSMUSG00000027692	Tnik	0.207609	0.161633	1	0.184678	-0.161633	1
ENSMUSG00000050192	Eif5a2	0.0115338	0.491339	1	0.00615594	-0.491339	1
ENSMUSG00000039221	Rpl22l1	11.3839	0.0841755	1	10.7421	-0.0841755	1
ENSMUSG00000104444	Gm33051	0.0115338	1.49134	1	0	-1.49134	1
ENSMUSG00000085702	Mecomos	0.0173007	1.90638	1	0	-1.90638	1
ENSMUSG00000027702	Lrrc34	0.00576691	0.906376	1	0	-0.906376	1
ENSMUSG00000027706	Sec62	1.89731	0.0295246	1	1.85909	-0.0295246	1
ENSMUSG00000037661	Gpr160	0.138406	0.550233	1	0.0923391	-0.550233	1
ENSMUSG00000037652	Phc3	0.334481	0.0885797	1	0.313953	-0.0885797	1
ENSMUSG00000027663	Zmat3	0.0519022	1.2283	1	0.0184678	-1.2283	1
ENSMUSG00000027668	Mfn1	0.0922705	0.0869486	1	0.0861832	-0.0869486	1
ENSMUSG00000056900	Usp13	0.00576691	0.906376	1	0	-0.906376	1
ENSMUSG00000027679	Dnajc19	0.830435	0.191468	1	0.726401	-0.191468	1
ENSMUSG00000027708	Dcun1d1	1.25719	0.0591116	1	1.20656	-0.0591116	1
ENSMUSG00000085655	Gm15952	0.109571	0.527865	1	0.0738713	-0.527865	1
ENSMUSG00000033883	Zfp267	0.0922705	1.67191	1	0.0246238	-1.67191	1
ENSMUSG00000037270	4932438A13Rik	0.720864	0.268946	1	0.597126	-0.268946	1
ENSMUSG00000045031	Cetn4	0.0403684	0.584448	1	0.0246238	-0.584448	1
ENSMUSG00000037211	Spry1	0.109571	1.05838	1	0.0492475	-1.05838	1
ENSMUSG00000060798	Intu	0.0807367	0.813267	1	0.0430916	-0.813267	1
ENSMUSG00000097583	6430590A07Rik	0.282579	0.42095	1	0.209302	-0.42095	1
ENSMUSG00000025762	Larp1b	0.161473	0.304926	1	0.129275	-0.304926	1
ENSMUSG00000049940	Pgrmc2	0.478653	0.232605	1	0.406292	-0.232605	1
ENSMUSG00000025764	Jade1	0.628593	0.261471	1	0.523255	-0.261471	1
ENSMUSG00000023087	Noct	0.0749698	1.3918	1	0.0246238	-1.3918	1
ENSMUSG00000102544	Gm5103	0.0230676	2.2283	1	0	-2.2283	1
ENSMUSG00000037161	Mgarp	0.00576691	0.906376	1	0	-0.906376	1
ENSMUSG00000037152	Ndufc1	1.46479	0.0242129	1	1.44049	-0.0242129	1
ENSMUSG00000063273	Naa15	1.15338	0.148037	1	1.04035	-0.148037	1
ENSMUSG00000027739	Rab33b	0.126872	0.182011	1	0.110807	-0.182011	1
ENSMUSG00000037111	Setd7	0.570924	0.572953	1	0.381668	-0.572953	1
ENSMUSG00000097885	5031434O11Rik	0.103804	0.832376	1	0.0554035	-0.832376	1
ENSMUSG00000061143	Maml3	1.50516	0.0449816	1	1.45896	-0.0449816	1
ENSMUSG00000104161	Gm20089	0.00576691	0.906376	1	0	-0.906376	1
ENSMUSG00000103170	Gm37170	0.0230676	0.643342	1	0.0123119	-0.643342	1
ENSMUSG00000044167	Foxo1	0.14994	0.754373	1	0.0861832	-0.754373	1
ENSMUSG00000027742	Cog6	0.138406	0.090801	1	0.129275	-0.090801	1
ENSMUSG00000027750	Postn	0.0173007	1.90638	1	0	-1.90638	1
ENSMUSG00000027751	Supt20	0.749698	0.0571563	1	0.720245	-0.0571563	1
ENSMUSG00000036632	Alg5	0.570924	0.0266706	1	0.560191	-0.0266706	1
ENSMUSG00000036615	Rfxap	0.426751	0.135195	1	0.387824	-0.135195	1
ENSMUSG00000048655	Ccdc169	0.00576691	0.906376	1	0	-0.906376	1
ENSMUSG00000027799	Nbea	0.0230676	1.2283	1	0.00615594	-1.2283	1
ENSMUSG00000056947	Mab21l1	0.00576691	0.906376	1	0	-0.906376	1
ENSMUSG00000104677	Gm43376	0.00576691	0.906376	1	0	-0.906376	1
ENSMUSG00000027803	Wwtr1	0.00576691	0.906376	1	0	-0.906376	1
ENSMUSG00000027806	Tsc22d2	0.478653	0.0319073	1	0.467852	-0.0319073	1
ENSMUSG00000027808	Serp1	1.6205	0.499033	1	1.14501	-0.499033	1
ENSMUSG00000027810	Eif2a	1.03228	0.103609	1	0.960327	-0.103609	1
ENSMUSG00000036432	Siah2	0.190308	0.601522	1	0.123119	-0.601522	1
ENSMUSG00000050075	Gpr171	1.99535	0.0783817	1	1.88987	-0.0783817	1
ENSMUSG00000036362	P2ry13	0.0576691	1.36581	1	0.0184678	-1.36581	1
ENSMUSG00000036353	P2ry12	0.0173007	0.321414	1	0.0123119	-0.321414	1
ENSMUSG00000036885	Arhgef26	0.0173007	1.90638	1	0	-1.90638	1
ENSMUSG00000027770	Dhx36	1.00344	0.090801	1	0.941859	-0.090801	1
ENSMUSG00000036834	Plch1	0.0173007	0.321414	1	0.0123119	-0.321414	1
ENSMUSG00000027822	Slc33a1	0.132639	0.0990215	1	0.123119	-0.0990215	1
ENSMUSG00000027823	Gmps	1.10148	0.169411	1	0.978795	-0.169411	1
ENSMUSG00000091572	Vmn2r3	0.00576691	0.906376	1	0	-0.906376	1
ENSMUSG00000027828	Ssr3	1.42443	0.174072	1	1.26197	-0.174072	1
ENSMUSG00000074579	Lekr1	0.0922705	0.823914	1	0.0492475	-0.823914	1
ENSMUSG00000027829	Ccnl1	2.71621	0.200305	1	2.36388	-0.200305	1
ENSMUSG00000103041	Gm37305	0.115338	0.0507663	1	0.110807	-0.0507663	1
ENSMUSG00000027774	Gfm1	0.207609	0.0283669	1	0.203146	-0.0283669	1
ENSMUSG00000027775	Mfsd1	0.299879	0.348895	1	0.233926	-0.348895	1
ENSMUSG00000027778	Ift80	0.196075	0.391803	1	0.147743	-0.391803	1
ENSMUSG00000027782	Kpna4	0.813134	0.235945	1	0.689466	-0.235945	1
ENSMUSG00000027784	Ppm1l	0.184541	0.306914	1	0.147743	-0.306914	1
ENSMUSG00000027787	Nmd3	0.530556	0.0879832	1	0.498631	-0.0879832	1
ENSMUSG00000027790	Sis	0.00576691	0.906376	1	0	-0.906376	1
ENSMUSG00000034109	Golim4	0.495954	0.418583	1	0.369357	-0.418583	1
ENSMUSG00000027809	Etfdh	0.190308	0.993839	1	0.0923391	-0.993839	1
ENSMUSG00000027811	4930579G24Rik	0.173007	0.27561	1	0.141587	-0.27561	1
ENSMUSG00000033981	Gria2	0.0865036	0.446945	1	0.0615594	-0.446945	1
ENSMUSG00000028019	Pdgfc	0.00576691	0.906376	1	0	-0.906376	1
ENSMUSG00000028011	Tdo2	0.00576691	0.906376	1	0	-0.906376	1
ENSMUSG00000028005	Gucy1b1	0.00576691	0.906376	1	0	-0.906376	1
ENSMUSG00000033900	Map9	0.063436	0.0319073	1	0.0615594	-0.0319073	1
ENSMUSG00000033767	Tmem131l	0.622826	0.0895982	1	0.584815	-0.0895982	1
ENSMUSG00000041842	Fhdc1	0.0115338	0.491339	1	0.00615594	-0.491339	1
ENSMUSG00000028086	Fbxw7	0.305646	0.234999	1	0.25855	-0.234999	1
ENSMUSG00000104108	Gm37876	0.00576691	0.906376	1	0	-0.906376	1
ENSMUSG00000041734	Kirrel	0.00576691	0.906376	1	0	-0.906376	1
ENSMUSG00000003382	Etv3	0.455586	0.0785574	1	0.430916	-0.0785574	1
ENSMUSG00000028073	Pear1	0.288345	0.152537	1	0.25855	-0.152537	1
ENSMUSG00000028071	Sh2d2a	0.0403684	1.32141	1	0.0123119	-1.32141	1
ENSMUSG00000004896	Rrnad1	0.190308	0.0396429	1	0.184678	-0.0396429	1
ENSMUSG00000004891	Nes	0.00576691	0.906376	1	0	-0.906376	1
ENSMUSG00000001419	Mef2d	1.00344	0.576228	1	0.670998	-0.576228	1
ENSMUSG00000096935	1700113A16Rik	0.103804	1.1543	1	0.0430916	-1.1543	1
ENSMUSG00000097428	AW047730	0.00576691	0.906376	1	0	-0.906376	1
ENSMUSG00000104445	Rhbg	0.0115338	1.49134	1	0	-1.49134	1
ENSMUSG00000010538	Tsacc	0.14994	0.0763014	1	0.141587	-0.0763014	1
ENSMUSG00000001415	Smg5	0.299879	0.208032	1	0.25855	-0.208032	1
ENSMUSG00000028066	Pmf1	0.663195	0.0228904	1	0.65253	-0.0228904	1
ENSMUSG00000028063	Lmna	0.0576691	1.04388	1	0.0246238	-1.04388	1
ENSMUSG00000103115	Gm37584	0.0230676	2.2283	1	0	-2.2283	1
ENSMUSG00000074480	Mex3a	0.334481	0.00765973	1	0.332421	-0.00765973	1
ENSMUSG00000028062	Lamtor2	1.5686	0.056619	1	1.50821	-0.056619	1
ENSMUSG00000008604	Ubqln4	0.282579	0.192681	1	0.246238	-0.192681	1
ENSMUSG00000028059	Arhgef2	1.17645	0.300454	1	0.954171	-0.300454	1
ENSMUSG00000028060	Khdc4	0.530556	0.27561	1	0.437072	-0.27561	1
ENSMUSG00000098912	1500004A13Rik	0.0576691	0.558453	1	0.0369357	-0.558453	1
ENSMUSG00000028053	Ash1l	1.57437	0.229621	1	1.342	-0.229621	1
ENSMUSG00000041263	Rusc1	0.14994	0.853909	1	0.0800273	-0.853909	1
ENSMUSG00000059743	Fdps	0.611292	0.7652	1	0.357045	-0.7652	1
ENSMUSG00000041237	Pklr	0.0115338	0.491339	1	0.00615594	-0.491339	1
ENSMUSG00000068917	Clk2	0.236443	0.0507663	1	0.22777	-0.0507663	1
ENSMUSG00000028049	Scamp3	0.582458	0.0396429	1	0.566347	-0.0396429	1
ENSMUSG00000086718	Gm16069	0.00576691	0.906376	1	0	-0.906376	1
ENSMUSG00000032657	Fam189b	0.265278	0.706078	1	0.160055	-0.706078	1
ENSMUSG00000042737	Dpm3	1.34946	0.0755342	1	1.28044	-0.0755342	1
ENSMUSG00000042613	Pbxip1	0.738164	0.47466	1	0.529411	-0.47466	1
ENSMUSG00000027951	Adar	0.276812	0.713731	1	0.16621	-0.713731	1
ENSMUSG00000027950	Chrnb2	0.0403684	1.90638	1	0.00615594	-1.90638	1
ENSMUSG00000042579	4632404H12Rik	0.121105	1.36581	1	0.0430916	-1.36581	1
ENSMUSG00000027947	Il6ra	0.334481	0.396702	1	0.252394	-0.396702	1
ENSMUSG00000060671	Atp8b2	0.144173	0.358889	1	0.110807	-0.358889	1
ENSMUSG00000042520	Ubap2l	2.08185	0.297698	1	1.69288	-0.297698	1
ENSMUSG00000090005	Gm16540	0.0115338	1.49134	1	0	-1.49134	1
ENSMUSG00000027939	Nup210l	0.0173007	0.906376	1	0.00615594	-0.906376	1
ENSMUSG00000090733	Rps27	24.0826	0.0519848	1	23.2387	-0.0519848	1
ENSMUSG00000027935	Rab13	0.0115338	0.491339	1	0.00615594	-0.491339	1
ENSMUSG00000052310	Slc39a1	0.271045	0.205937	1	0.233926	-0.205937	1
ENSMUSG00000042404	Dennd4b	0.196075	0.0814631	1	0.184678	-0.0814631	1
ENSMUSG00000027932	Slc27a3	0.0230676	2.2283	1	0	-2.2283	1
ENSMUSG00000027933	Ints3	0.201842	0.122105	1	0.184678	-0.122105	1
ENSMUSG00000001016	Ilf2	1.29179	0.0127985	1	1.28044	-0.0127985	1
ENSMUSG00000001018	Snapin	0.346015	0.00422372	1	0.344733	-0.00422372	1
ENSMUSG00000001017	Chtop	0.859269	0.0799127	1	0.812584	-0.0799127	1
ENSMUSG00000001025	S100a6	0.247977	0.906376	1	0.129275	-0.906376	1
ENSMUSG00000042165	Gm9774	0.0115338	1.49134	1	0	-1.49134	1
ENSMUSG00000028145	Them4	0.0519022	0.42095	1	0.0369357	-0.42095	1
ENSMUSG00000028150	Rorc	0.0115338	0.491339	1	0.00615594	-0.491339	1
ENSMUSG00000097515	1700040D17Rik	0.00576691	0.906376	1	0	-0.906376	1
ENSMUSG00000106032	Gm42463	0.0403684	1.90638	1	0.00615594	-1.90638	1
ENSMUSG00000106061	Gm43773	0.0230676	1.2283	1	0.00615594	-1.2283	1
ENSMUSG00000038861	Pi4kb	0.173007	0.690648	1	0.104651	-0.690648	1
ENSMUSG00000084846	A730011C13Rik	0.0173007	0.321414	1	0.0123119	-0.321414	1
ENSMUSG00000086288	Gm15265	0.0173007	1.90638	1	0	-1.90638	1
ENSMUSG00000085956	4930481B07Rik	0.0403684	0.0990215	1	0.0369357	-0.0990215	1
ENSMUSG00000053769	Lysmd1	0.121105	0.558453	1	0.0800273	-0.558453	1
ENSMUSG00000038777	Sema6c	0.00576691	0.906376	1	0	-0.906376	1
ENSMUSG00000038766	Gabpb2	0.755465	0.321414	1	0.603282	-0.321414	1
ENSMUSG00000046722	Cdc42se1	0.611292	0.17211	1	0.541723	-0.17211	1
ENSMUSG00000038712	Mindy1	0.155707	0.543806	1	0.104651	-0.543806	1
ENSMUSG00000015697	Setdb1	0.409451	0.145564	1	0.369357	-0.145564	1
ENSMUSG00000015522	Arnt	0.213376	0.346949	1	0.16621	-0.346949	1
ENSMUSG00000038619	Ensa	0.853503	0.148265	1	0.769493	-0.148265	1
ENSMUSG00000028108	Ecm1	0.0115338	0.491339	1	0.00615594	-0.491339	1
ENSMUSG00000028106	Rprd2	0.570924	0.42095	1	0.42476	-0.42095	1
ENSMUSG00000080727	C920021L13Rik	0.0576691	1.04388	1	0.0246238	-1.04388	1
ENSMUSG00000015750	Aph1a	0.524789	0.0036736	1	0.523255	-0.0036736	1
ENSMUSG00000015749	Anp32e	1.84541	0.0331335	1	1.80369	-0.0331335	1
ENSMUSG00000015745	Plekho1	0.640127	0.321414	1	0.510943	-0.321414	1
ENSMUSG00000097204	Gm17690	0.0173007	0.906376	1	0.00615594	-0.906376	1
ENSMUSG00000038486	Sv2a	0.155707	0.713731	1	0.0923391	-0.713731	1
ENSMUSG00000093577	Gm20632	0.0288345	0.491339	1	0.0184678	-0.491339	1
ENSMUSG00000093769	Hist2h3c1	0.0461353	0.268946	1	0.0369357	-0.268946	1
ENSMUSG00000118406	AC121792.1	0.0115338	1.49134	1	0	-1.49134	1
ENSMUSG00000090210	Itga10	0.00576691	0.906376	1	0	-0.906376	1
ENSMUSG00000038354	Ankrd35	0.00576691	0.906376	1	0	-0.906376	1
ENSMUSG00000028100	Nudt17	0.00576691	0.906376	1	0	-0.906376	1
ENSMUSG00000028098	Rnf115	0.501721	0.00825601	1	0.498631	-0.00825601	1
ENSMUSG00000028093	Acp6	0.247977	0.321414	1	0.19699	-0.321414	1
ENSMUSG00000038256	Bcl9	0.299879	0.0493343	1	0.289329	-0.0493343	1
ENSMUSG00000038205	Prkab2	0.0692029	0.436891	1	0.0492475	-0.436891	1
ENSMUSG00000027875	Hmgcs2	0.00576691	0.906376	1	0	-0.906376	1
ENSMUSG00000053398	Phgdh	3.32751	0.0728735	1	3.16415	-0.0728735	1
ENSMUSG00000050064	Zfp697	0.0346015	1.71373	1	0.00615594	-1.71373	1
ENSMUSG00000004233	Wars2	0.0922705	0.2934	1	0.0738713	-0.2934	1
ENSMUSG00000105472	Gm43024	0.0115338	1.49134	1	0	-1.49134	1
ENSMUSG00000027867	Spag17	0.0173007	1.90638	1	0	-1.90638	1
ENSMUSG00000033285	Wdr3	0.507488	0.7674	1	0.295485	-0.7674	1
ENSMUSG00000105137	Gm42869	0.0346015	0.391803	1	0.0246238	-0.391803	1
ENSMUSG00000105561	Gm43462	0.144173	0.214499	1	0.123119	-0.214499	1
ENSMUSG00000033233	Trim45	0.0346015	0.128769	1	0.0307797	-0.128769	1
ENSMUSG00000033222	Ttf2	0.16724	0.112827	1	0.153899	-0.112827	1
ENSMUSG00000042035	Igsf3	0.00576691	0.906376	1	0	-0.906376	1
ENSMUSG00000033161	Atp1a1	1.33216	0.525953	1	0.923391	-0.525953	1
ENSMUSG00000104737	Gm42937	0.0288345	0.491339	1	0.0184678	-0.491339	1
ENSMUSG00000104693	Gm42941	0.0692029	0.0218536	1	0.0677154	-0.0218536	1
ENSMUSG00000033147	Slc22a15	0.063436	0.491339	1	0.0430916	-0.491339	1
ENSMUSG00000086745	Tspan2os	0.00576691	0.906376	1	0	-0.906376	1
ENSMUSG00000027858	Tspan2	0.674728	0.541092	1	0.461696	-0.541092	1
ENSMUSG00000027857	Tshb	0.00576691	0.906376	1	0	-0.906376	1
ENSMUSG00000068823	Csde1	2.4221	0.0887774	1	2.2777	-0.0887774	1
ENSMUSG00000104671	Gm43062	0.0173007	1.90638	1	0	-1.90638	1
ENSMUSG00000033014	Trim33	0.668961	0.253179	1	0.560191	-0.253179	1
ENSMUSG00000104925	Gm43061	0.0288345	0.491339	1	0.0184678	-0.491339	1
ENSMUSG00000008730	Hipk1	1.09571	0.417716	1	0.81874	-0.417716	1
ENSMUSG00000104874	Gm43387	0.0519022	0.228304	1	0.0430916	-0.228304	1
ENSMUSG00000084997	Gm15471	0.00576691	0.906376	1	0	-0.906376	1
ENSMUSG00000084760	Gm15472	0.0519022	0.228304	1	0.0430916	-0.228304	1
ENSMUSG00000044098	Rsbn1	0.818901	0.159357	1	0.732557	-0.159357	1
ENSMUSG00000052539	Magi3	0.0865036	0.446945	1	0.0615594	-0.446945	1
ENSMUSG00000106371	9530097N15Rik	0.00576691	0.906376	1	0	-0.906376	1
ENSMUSG00000105083	Gm42699	0.00576691	0.906376	1	0	-0.906376	1
ENSMUSG00000106443	Gm42702	0.0173007	0.906376	1	0.00615594	-0.906376	1
ENSMUSG00000104583	Gm42701	0.0230676	1.2283	1	0.00615594	-1.2283	1
ENSMUSG00000105846	Gm43258	0.0115338	0.491339	1	0.00615594	-0.491339	1
ENSMUSG00000032913	Lrig2	0.161473	0.240795	1	0.135431	-0.240795	1
ENSMUSG00000104973	A530041M06Rik	0.0346015	0.128769	1	0.0307797	-0.128769	1
ENSMUSG00000032902	Slc16a1	0.184541	0.558453	1	0.123119	-0.558453	1
ENSMUSG00000105199	Gm43581	0.063436	0.906376	1	0.0307797	-0.906376	1
ENSMUSG00000002227	Mov10	0.155707	0.0698751	1	0.147743	-0.0698751	1
ENSMUSG00000106251	Gm42658	0.0461353	0.268946	1	0.0369357	-0.268946	1
ENSMUSG00000040896	Kcnd3	0.0173007	1.90638	1	0	-1.90638	1
ENSMUSG00000105753	Gm43847	0.00576691	0.906376	1	0	-0.906376	1
ENSMUSG00000105677	Gm43328	0.0576691	0.558453	1	0.0369357	-0.558453	1
ENSMUSG00000105842	Gm43329	0.0807367	0.112827	1	0.0738713	-0.112827	1
ENSMUSG00000104910	Gm43331	0.0692029	0.147384	1	0.0615594	-0.147384	1
ENSMUSG00000104835	Gm5547	0.0173007	0.906376	1	0.00615594	-0.906376	1
ENSMUSG00000000562	Adora3	0.0115338	1.49134	1	0	-1.49134	1
ENSMUSG00000074342	I830077J02Rik	0.190308	0.2934	1	0.153899	-0.2934	1
ENSMUSG00000010136	Pifo	0.00576691	0.906376	1	0	-0.906376	1
ENSMUSG00000027901	Dennd2d	0.0807367	0.00591207	1	0.0800273	-0.00591207	1
ENSMUSG00000040747	Cd53	1.83964	0.0938782	1	1.72366	-0.0938782	1
ENSMUSG00000056145	AI504432	0.847736	0.33447	1	0.670998	-0.33447	1
ENSMUSG00000014601	Strip1	0.14994	0.137702	1	0.135431	-0.137702	1
ENSMUSG00000027893	Ahcyl1	0.8016	0.228304	1	0.68331	-0.228304	1
ENSMUSG00000086968	4933431E20Rik	0.0230676	1.2283	1	0.00615594	-1.2283	1
ENSMUSG00000004035	Gstm7	0.144173	1.14738	1	0.0615594	-1.14738	1
ENSMUSG00000068762	Gstm6	0.00576691	0.906376	1	0	-0.906376	1
ENSMUSG00000058135	Gstm1	0.703563	0.0675312	1	0.670998	-0.0675312	1
ENSMUSG00000009108	Gnat2	0.0173007	0.321414	1	0.0123119	-0.321414	1
ENSMUSG00000000001	Gnai3	0.726631	0.100645	1	0.677154	-0.100645	1
ENSMUSG00000048796	Cyb561d1	0.0692029	0.284888	1	0.0554035	-0.284888	1
ENSMUSG00000085102	1700010K24Rik	0.00576691	0.906376	1	0	-0.906376	1
ENSMUSG00000084863	Gm12523	0.00576691	0.906376	1	0	-0.906376	1
ENSMUSG00000068739	Sars	0.836202	0.062778	1	0.800273	-0.062778	1
ENSMUSG00000040412	5330417C22Rik	0.0230676	2.2283	1	0	-2.2283	1
ENSMUSG00000068732	Tmem167b	0.155707	0.906376	1	0.0800273	-0.906376	1
ENSMUSG00000048100	Taf13	0.340248	0.491339	1	0.240082	-0.491339	1
ENSMUSG00000040389	Wdr47	0.0403684	0.906376	1	0.0184678	-0.906376	1
ENSMUSG00000027884	Clcc1	0.294112	0.284888	1	0.240082	-0.284888	1
ENSMUSG00000027883	Gpsm2	0.0461353	0.491339	1	0.0307797	-0.491339	1
ENSMUSG00000027881	Prpf38b	2.16836	0.207409	1	1.87756	-0.207409	1
ENSMUSG00000027981	Rnpc3	0.305646	0.234999	1	0.25855	-0.234999	1
ENSMUSG00000045092	S1pr1	0.0749698	1.12877	1	0.0307797	-1.12877	1
ENSMUSG00000054426	A930005H10Rik	0.282579	0.123968	1	0.25855	-0.123968	1
ENSMUSG00000033554	Dph5	0.536323	0.0859258	1	0.504787	-0.0859258	1
ENSMUSG00000054414	Slc30a7	0.219143	0.237582	1	0.184678	-0.237582	1
ENSMUSG00000033502	Cdc14a	0.328714	0.149648	1	0.295485	-0.149648	1
ENSMUSG00000000340	Dbt	0.196075	0.228304	1	0.16621	-0.228304	1
ENSMUSG00000033439	Trmt13	0.328714	0.676895	1	0.203146	-0.676895	1
ENSMUSG00000027959	Sass6	0.340248	0.0319073	1	0.332421	-0.0319073	1
ENSMUSG00000027957	Slc35a3	0.190308	0.186484	1	0.16621	-0.186484	1
ENSMUSG00000033400	Agl	0.161473	0.179395	1	0.141587	-0.179395	1
ENSMUSG00000033386	Frrs1	0.449819	0.0808741	1	0.42476	-0.0808741	1
ENSMUSG00000028132	Tmem56	0.0115338	1.49134	1	0	-1.49134	1
ENSMUSG00000039887	Alg14	0.213376	0.200108	1	0.184678	-0.200108	1
ENSMUSG00000028128	F3	0.00576691	0.906376	1	0	-0.906376	1
ENSMUSG00000028127	Abcd3	0.236443	0.2543	1	0.19699	-0.2543	1
ENSMUSG00000039831	Arhgap29	0.0115338	1.49134	1	0	-1.49134	1
ENSMUSG00000053965	Pde5a	0.0346015	0.128769	1	0.0307797	-0.128769	1
ENSMUSG00000050315	Synpo2	0.0519022	0.906376	1	0.0246238	-0.906376	1
ENSMUSG00000039234	Sec24d	0.115338	1.12877	1	0.0492475	-1.12877	1
ENSMUSG00000028114	Mettl14	0.24221	0.332641	1	0.190834	-0.332641	1
ENSMUSG00000104960	Snhg8	2.48554	0.0800633	1	2.35157	-0.0800633	1
ENSMUSG00000027971	Ndst4	0.00576691	0.906376	1	0	-0.906376	1
ENSMUSG00000051278	Zgrf1	0.184541	0.780846	1	0.104651	-0.780846	1
ENSMUSG00000041220	Elovl6	0.397917	0.280772	1	0.326265	-0.280772	1
ENSMUSG00000028017	Egf	0.0173007	0.321414	1	0.0123119	-0.321414	1
ENSMUSG00000027999	Pla2g12a	0.253744	0.813267	1	0.141587	-0.813267	1
ENSMUSG00000027997	Casp6	0.351781	0.245863	1	0.295485	-0.245863	1
ENSMUSG00000041084	Ostc	1.52246	0.155325	1	1.36662	-0.155325	1
ENSMUSG00000062006	Rpl34	38.5518	0.100317	1	35.9753	-0.100317	1
ENSMUSG00000106086	Lef1os1	0.0115338	1.49134	1	0	-1.49134	1
ENSMUSG00000027985	Lef1	0.0115338	1.49134	1	0	-1.49134	1
ENSMUSG00000050931	Sgms2	0.0115338	1.49134	1	0	-1.49134	1
ENSMUSG00000028030	Tbck	0.247977	0.195883	1	0.215458	-0.195883	1
ENSMUSG00000028018	Gstcd	0.213376	0.510448	1	0.147743	-0.510448	1
ENSMUSG00000105957	Gm43254	0.0346015	1.12877	1	0.0123119	-1.12877	1
ENSMUSG00000040943	Tet2	0.409451	0.145564	1	0.369357	-0.145564	1
ENSMUSG00000028167	Bdh2	0.0230676	1.2283	1	0.00615594	-1.2283	1
ENSMUSG00000078578	Ube2d3	3.70236	0.0827665	1	3.49658	-0.0827665	1
ENSMUSG00000028163	Nfkb1	1.29755	0.0755037	1	1.23119	-0.0755037	1
ENSMUSG00000104710	Gm31243	0.0115338	0.491339	1	0.00615594	-0.491339	1
ENSMUSG00000028161	Ppp3ca	1.45326	0.18893	1	1.27428	-0.18893	1
ENSMUSG00000054690	Emcn	0.0692029	0.606816	1	0.0430916	-0.606816	1
ENSMUSG00000046818	Ddit4l	0.0346015	0.391803	1	0.0246238	-0.391803	1
ENSMUSG00000105676	Gm43403	0.0230676	2.2283	1	0	-2.2283	1
ENSMUSG00000074212	Dnajb14	0.184541	0.143416	1	0.16621	-0.143416	1
ENSMUSG00000105296	Gm19708	0.0346015	1.71373	1	0.00615594	-1.71373	1
ENSMUSG00000028158	Mttp	0.138406	0.550233	1	0.0923391	-0.550233	1
ENSMUSG00000074207	Adh1	0.00576691	0.906376	1	0	-0.906376	1
ENSMUSG00000005813	Metap1	0.259511	0.0376209	1	0.252394	-0.0376209	1
ENSMUSG00000028149	Rap1gds1	0.351781	0.216717	1	0.301641	-0.216717	1
ENSMUSG00000040253	Gbp7	0.576691	0.587308	1	0.381668	-0.587308	1
ENSMUSG00000028268	Gbp3	0.224909	0.643342	1	0.141587	-0.643342	1
ENSMUSG00000028270	Gbp2	0.155707	1.01329	1	0.0738713	-1.01329	1
ENSMUSG00000040213	Kyat3	0.144173	0.519353	1	0.0984951	-0.519353	1
ENSMUSG00000004591	Pkn2	0.7843	0.134044	1	0.714089	-0.134044	1
ENSMUSG00000105652	4930519L02Rik	0.0749698	1.12877	1	0.0307797	-1.12877	1
ENSMUSG00000104903	Gm43707	0.0115338	0.491339	1	0.00615594	-0.491339	1
ENSMUSG00000106057	Gm43560	0.0403684	0.584448	1	0.0246238	-0.584448	1
ENSMUSG00000028256	Odf2l	0.213376	0.346949	1	0.16621	-0.346949	1
ENSMUSG00000036873	2410004B18Rik	0.276812	0.128769	1	0.252394	-0.128769	1
ENSMUSG00000036863	Syde2	0.0346015	1.71373	1	0.00615594	-1.71373	1
ENSMUSG00000036853	Mcoln3	0.0519022	0.643342	1	0.0307797	-0.643342	1
ENSMUSG00000011008	Mcoln2	0.219143	0.147384	1	0.19699	-0.147384	1
ENSMUSG00000036825	Ssx2ip	0.161473	0.676895	1	0.0984951	-0.676895	1
ENSMUSG00000028189	Ctbs	0.138406	0.849793	1	0.0738713	-0.849793	1
ENSMUSG00000005034	Prkacb	1.10148	0.281886	1	0.904924	-0.281886	1
ENSMUSG00000028184	Adgrl2	0.16724	0.289705	1	0.135431	-0.289705	1
ENSMUSG00000106515	Gm30382	0.00576691	0.906376	1	0	-0.906376	1
ENSMUSG00000028037	Ifi44	0.190308	1.08695	1	0.0861832	-1.08695	1
ENSMUSG00000028034	Fubp1	2.55474	0.299913	1	2.07455	-0.299913	1
ENSMUSG00000054942	Miga1	0.265278	0.0686478	1	0.252394	-0.0686478	1
ENSMUSG00000025437	Usp33	0.173007	0.216717	1	0.147743	-0.216717	1
ENSMUSG00000039047	Pigk	0.369082	0.0218536	1	0.363201	-0.0218536	1
ENSMUSG00000052544	St6galnac3	0.063436	0.321414	1	0.0492475	-0.321414	1
ENSMUSG00000086438	Asb17os	0.0115338	1.49134	1	0	-1.49134	1
ENSMUSG00000038997	Asb17	0.00576691	0.906376	1	0	-0.906376	1
ENSMUSG00000039988	Ankrd13c	0.247977	0.156355	1	0.221614	-0.156355	1
ENSMUSG00000055436	Srsf11	3.43131	0.239849	1	2.9056	-0.239849	1
ENSMUSG00000063052	Lrrc40	0.190308	0.186484	1	0.16621	-0.186484	1
ENSMUSG00000028173	Wls	0.409451	0.243411	1	0.344733	-0.243411	1
ENSMUSG00000028232	Tmem68	0.144173	0.214499	1	0.123119	-0.214499	1
ENSMUSG00000042228	Lyn	0.536323	0.0686478	1	0.510943	-0.0686478	1
ENSMUSG00000028234	Rps20	77.6053	0.153165	1	69.8145	-0.153165	1
ENSMUSG00000068240	Gm11808	0.778533	0.265919	1	0.646374	-0.265919	1
ENSMUSG00000066324	Impad1	0.565157	0.604996	1	0.369357	-0.604996	1
ENSMUSG00000028245	Nsmaf	0.415217	0.314841	1	0.332421	-0.314841	1
ENSMUSG00000041235	Chd7	0.0346015	1.12877	1	0.0123119	-1.12877	1
ENSMUSG00000085558	4930412C18Rik	0.0115338	0.491339	1	0.00615594	-0.491339	1
ENSMUSG00000059482	2610301B20Rik	0.236443	0.211231	1	0.203146	-0.211231	1
ENSMUSG00000050323	Ndufaf6	0.265278	0.373502	1	0.203146	-0.373502	1
ENSMUSG00000028211	Trp53inp1	0.536323	1.00153	1	0.264706	-1.00153	1
ENSMUSG00000028212	Ccne2	0.0807367	0.228304	1	0.0677154	-0.228304	1
ENSMUSG00000040738	Ints8	0.178774	0.0990215	1	0.16621	-0.0990215	1
ENSMUSG00000045205	Dpy19l4	0.173007	0.401141	1	0.129275	-0.401141	1
ENSMUSG00000085614	1700123M08Rik	0.0403684	0.584448	1	0.0246238	-0.584448	1
ENSMUSG00000049488	Tmem67	0.0749698	0.713731	1	0.0430916	-0.713731	1
ENSMUSG00000046667	Rbm12b1	0.0461353	0.268946	1	0.0369357	-0.268946	1
ENSMUSG00000028218	Fam92a	0.599759	0.0207091	1	0.59097	-0.0207091	1
ENSMUSG00000086587	Gm11837	0.0288345	1.49134	1	0.00615594	-1.49134	1
ENSMUSG00000043252	Tmem64	0.16724	0.169411	1	0.147743	-0.169411	1
ENSMUSG00000041153	Osgin2	0.126872	0.10801	1	0.116963	-0.10801	1
ENSMUSG00000085112	A530072M11Rik	0.0115338	1.49134	1	0	-1.49134	1
ENSMUSG00000073988	Ttpa	0.0807367	0.491339	1	0.0554035	-0.491339	1
ENSMUSG00000073987	Ggh	0.328714	0.179395	1	0.289329	-0.179395	1
ENSMUSG00000045751	Mms22l	0.311413	0.439809	1	0.22777	-0.439809	1
ENSMUSG00000046219	C230012O17Rik	0.00576691	0.906376	1	0	-0.906376	1
ENSMUSG00000028289	Epha7	0.063436	0.0319073	1	0.0615594	-0.0319073	1
ENSMUSG00000040270	Bach2	0.340248	0.455715	1	0.246238	-0.455715	1
ENSMUSG00000087049	Bach2it1	0.0115338	0.491339	1	0.00615594	-0.491339	1
ENSMUSG00000040183	Ankrd6	0.0749698	0.713731	1	0.0430916	-0.713731	1
ENSMUSG00000028277	Ube2j1	0.253744	0.150302	1	0.22777	-0.150302	1
ENSMUSG00000028274	Rngtt	0.294112	0.0522273	1	0.283173	-0.0522273	1
ENSMUSG00000028264	Spaca1	0.0288345	0.906376	1	0.0123119	-0.906376	1
ENSMUSG00000028293	Slc35a1	0.294112	0.284888	1	0.240082	-0.284888	1
ENSMUSG00000039967	Zfp292	1.46479	0.139179	1	1.32968	-0.139179	1
ENSMUSG00000028300	C9orf72	0.0403684	0.906376	1	0.0184678	-0.906376	1
ENSMUSG00000028405	Aco1	0.115338	0.211231	1	0.0984951	-0.211231	1
ENSMUSG00000040296	Ddx58	0.224909	0.140842	1	0.203146	-0.140842	1
ENSMUSG00000028409	Smu1	0.686262	0.0319073	1	0.670998	-0.0319073	1
ENSMUSG00000028413	B4galt1	0.547856	0.341592	1	0.430916	-0.341592	1
ENSMUSG00000028423	Nfx1	0.547856	0.169411	1	0.486319	-0.169411	1
ENSMUSG00000028430	Nol6	0.224909	0.140842	1	0.203146	-0.140842	1
ENSMUSG00000028433	Ubap2	0.795833	0.324878	1	0.634062	-0.324878	1
ENSMUSG00000028436	Dcaf12	0.519022	0.0218536	1	0.510943	-0.0218536	1
ENSMUSG00000028437	Ubap1	0.230676	0.620072	1	0.147743	-0.620072	1
ENSMUSG00000036114	Rpp25l	0.599759	0.0356594	1	0.584815	-0.0356594	1
ENSMUSG00000066224	Arid3c	0.00576691	0.906376	1	0	-0.906376	1
ENSMUSG00000036078	Sigmar1	0.322947	0.124557	1	0.295485	-0.124557	1
ENSMUSG00000073876	Gm13305	0.00576691	0.906376	1	0	-0.906376	1
ENSMUSG00000028454	Pigo	0.103804	0.569341	1	0.0677154	-0.569341	1
ENSMUSG00000036002	Fam214b	0.0749698	0.713731	1	0.0430916	-0.713731	1
ENSMUSG00000028467	Gba2	0.115338	0.598254	1	0.0738713	-0.598254	1
ENSMUSG00000028468	Rgp1	0.132639	0.0990215	1	0.123119	-0.0990215	1
ENSMUSG00000078716	Tmem8b	0.0346015	0.713731	1	0.0184678	-0.713731	1
ENSMUSG00000028478	Clta	4.16948	0.00108082	1	4.16757	-0.00108082	1
ENSMUSG00000087326	Gm12503	0.161473	1.30493	1	0.0615594	-1.30493	1
ENSMUSG00000035696	Rnf38	0.495954	0.283231	1	0.406292	-0.283231	1
ENSMUSG00000035649	Zcchc7	1.27449	0.406172	1	0.960327	-0.406172	1
ENSMUSG00000049657	Zbtb5	0.24221	0.577754	1	0.160055	-0.577754	1
ENSMUSG00000070997	1700055D18Rik	0.0346015	0.128769	1	0.0307797	-0.128769	1
ENSMUSG00000028318	Polr1e	0.230676	0.176466	1	0.203146	-0.176466	1
ENSMUSG00000078713	Tomm5	1.97228	0.114122	1	1.82216	-0.114122	1
ENSMUSG00000035572	Dcaf10	0.16724	0.112827	1	0.153899	-0.112827	1
ENSMUSG00000045973	Slc25a51	0.645894	0.218761	1	0.554035	-0.218761	1
ENSMUSG00000044813	Shb	0.0807367	0.643342	1	0.0492475	-0.643342	1
ENSMUSG00000085876	Gm12409	0.00576691	0.906376	1	0	-0.906376	1
ENSMUSG00000035561	Aldh1b1	0.16724	0.813267	1	0.0923391	-0.813267	1
ENSMUSG00000035539	Ccdc180	0.0230676	2.2283	1	0	-2.2283	1
ENSMUSG00000028328	Tmod1	0.0230676	0.643342	1	0.0123119	-0.643342	1
ENSMUSG00000035495	Tstd2	0.207609	0.208939	1	0.178522	-0.208939	1
ENSMUSG00000028330	Ncbp1	0.380616	0.328609	1	0.301641	-0.328609	1
ENSMUSG00000028332	Hemgn	0.219143	0.191779	1	0.190834	-0.191779	1
ENSMUSG00000039853	Trim14	0.190308	0.135858	1	0.172366	-0.135858	1
ENSMUSG00000039813	Tbc1d2	0.0288345	0.906376	1	0.0123119	-0.906376	1
ENSMUSG00000039774	Galnt12	0.115338	0.839262	1	0.0615594	-0.839262	1
ENSMUSG00000053317	Sec61b	5.05181	0.00332933	1	5.04172	-0.00332933	1
ENSMUSG00000028343	Erp44	0.513255	0.248482	1	0.430916	-0.248482	1
ENSMUSG00000028344	Invs	0.161473	1.17939	1	0.0677154	-1.17939	1
ENSMUSG00000039693	Msantd3	0.236443	0.0507663	1	0.22777	-0.0507663	1
ENSMUSG00000060317	Acnat2	0.00576691	0.906376	1	0	-0.906376	1
ENSMUSG00000039611	Tmem246	0.0173007	1.90638	1	0	-1.90638	1
ENSMUSG00000085763	Smc2os	0.0115338	1.49134	1	0	-1.49134	1
ENSMUSG00000015243	Abca1	0.276812	0.997524	1	0.135431	-0.997524	1
ENSMUSG00000054752	Fsd1l	0.0519022	0.42095	1	0.0369357	-0.42095	1
ENSMUSG00000028420	Tmem38b	0.0865036	0.205937	1	0.0738713	-0.205937	1
ENSMUSG00000028426	Rad23b	0.980374	0.0296082	1	0.960327	-0.0296082	1
ENSMUSG00000003032	Klf4	0.184541	0.365808	1	0.141587	-0.365808	1
ENSMUSG00000028431	Elp1	0.276812	0.0292331	1	0.270861	-0.0292331	1
ENSMUSG00000038827	Abitram	0.173007	0.00259171	1	0.172366	-0.00259171	1
ENSMUSG00000038816	Ctnnal1	0.0288345	0.491339	1	0.0184678	-0.491339	1
ENSMUSG00000055296	Tmem245	0.472887	0.193953	1	0.412448	-0.193953	1
ENSMUSG00000045589	Frrs1l	0.0115338	1.49134	1	0	-1.49134	1
ENSMUSG00000028434	Epb41l4b	0.507488	0.827521	1	0.283173	-0.827521	1
ENSMUSG00000038764	Ptpn3	0.0749698	0.391803	1	0.0554035	-0.391803	1
ENSMUSG00000038729	Pakap	0.0173007	1.90638	1	0	-1.90638	1
ENSMUSG00000028367	Txn1	5.6458	0.0583795	1	5.42339	-0.0583795	1
ENSMUSG00000038668	Lpar1	0.121105	0.906376	1	0.0615594	-0.906376	1
ENSMUSG00000050812	Ecpas	0.824668	0.476389	1	0.59097	-0.476389	1
ENSMUSG00000028378	Ptgr1	0.0692029	1.28489	1	0.0246238	-1.28489	1
ENSMUSG00000028382	Ptbp3	3.1545	0.246185	1	2.65937	-0.246185	1
ENSMUSG00000028383	Hsdl2	0.271045	0.491339	1	0.190834	-0.491339	1
ENSMUSG00000045071	E130308A19Rik	0.213376	0.832376	1	0.116963	-0.832376	1
ENSMUSG00000028385	Snx30	0.749698	0.710981	1	0.45554	-0.710981	1
ENSMUSG00000028386	Slc46a2	0.0807367	0.643342	1	0.0492475	-0.643342	1
ENSMUSG00000028389	Zfp37	0.00576691	0.906376	1	0	-0.906376	1
ENSMUSG00000066151	Fkbp15	0.340248	0.527865	1	0.233926	-0.527865	1
ENSMUSG00000066150	Slc31a1	0.14994	0.137702	1	0.135431	-0.137702	1
ENSMUSG00000028391	Wdr31	0.0346015	0.128769	1	0.0307797	-0.128769	1
ENSMUSG00000028392	Bspry	0.0115338	1.49134	1	0	-1.49134	1
ENSMUSG00000038422	Hdhd3	0.0519022	0.643342	1	0.0307797	-0.643342	1
ENSMUSG00000028393	Alad	0.576691	0.31666	1	0.461696	-0.31666	1
ENSMUSG00000028394	Pole3	0.761232	0.247413	1	0.640218	-0.247413	1
ENSMUSG00000059810	Rgs3	0.138406	0.157915	1	0.123119	-0.157915	1
ENSMUSG00000028358	Zfp618	0.0288345	1.49134	1	0.00615594	-1.49134	1
ENSMUSG00000028359	Orm3	0.00576691	0.906376	1	0	-0.906376	1
ENSMUSG00000039158	Akna	0.536323	0.157184	1	0.480164	-0.157184	1
ENSMUSG00000039137	Whrn	0.121105	0.278345	1	0.0984951	-0.278345	1
ENSMUSG00000045917	Tmem268	0.0980374	0.169411	1	0.0861832	-0.169411	1
ENSMUSG00000051675	Trim32	0.115338	0.976766	1	0.0554035	-0.976766	1
ENSMUSG00000008305	Tle1	0.121105	0.278345	1	0.0984951	-0.278345	1
ENSMUSG00000028397	Kdm4c	0.190308	0.349983	1	0.147743	-0.349983	1
ENSMUSG00000028398	Dmac1	0.841969	0.0948215	1	0.787961	-0.0948215	1
ENSMUSG00000028403	Zdhhc21	0.305646	0.0174077	1	0.301641	-0.0174077	1
ENSMUSG00000038172	Ttc39b	0.0288345	1.49134	1	0.00615594	-1.49134	1
ENSMUSG00000028483	Snapc3	0.236443	0.211231	1	0.203146	-0.211231	1
ENSMUSG00000028487	Bnc2	0.00576691	0.906376	1	0	-0.906376	1
ENSMUSG00000038047	Haus6	0.196075	0.391803	1	0.147743	-0.391803	1
ENSMUSG00000038024	Dennd4c	0.196075	0.128769	1	0.178522	-0.128769	1
ENSMUSG00000028495	Rps6	41.1469	0.0863692	1	38.7701	-0.0863692	1
ENSMUSG00000038007	Acer2	0.0115338	1.49134	1	0	-1.49134	1
ENSMUSG00000028496	Mllt3	0.224909	1.05838	1	0.104651	-1.05838	1
ENSMUSG00000038368	Focad	0.0807367	0.643342	1	0.0492475	-0.643342	1
ENSMUSG00000028497	Hacd4	0.173007	1.16013	1	0.0738713	-1.16013	1
ENSMUSG00000097078	Gm26566	0.0115338	0.491339	1	0.00615594	-0.491339	1
ENSMUSG00000086074	Gm13274	0.0173007	0.321414	1	0.0123119	-0.321414	1
ENSMUSG00000087128	Gm12655	0.0173007	0.906376	1	0.00615594	-0.906376	1
ENSMUSG00000028576	Ift74	0.253744	0.112827	1	0.233926	-0.112827	1
ENSMUSG00000062627	Mysm1	0.645894	0.111846	1	0.597126	-0.111846	1
ENSMUSG00000052767	Gm12703	0.00576691	0.906376	1	0	-0.906376	1
ENSMUSG00000028573	Fggy	0.126872	0.622583	1	0.0800273	-0.622583	1
ENSMUSG00000015224	Cyp2j9	0.109571	0.906376	1	0.0554035	-0.906376	1
ENSMUSG00000028565	Nfia	0.173007	1.05322	1	0.0800273	-1.05322	1
ENSMUSG00000061859	Patj	0.103804	0.984379	1	0.0492475	-0.984379	1
ENSMUSG00000028553	Angptl3	0.0576691	1.04388	1	0.0246238	-1.04388	1
ENSMUSG00000028550	Atg4c	0.121105	0.195883	1	0.104651	-0.195883	1
ENSMUSG00000073792	Alg6	0.161473	0.594432	1	0.104651	-0.594432	1
ENSMUSG00000035275	Raver2	0.0115338	0.491339	1	0.00615594	-0.491339	1
ENSMUSG00000086782	E130102H24Rik	0.0865036	0.446945	1	0.0615594	-0.446945	1
ENSMUSG00000028527	Ak4	0.0519022	0.42095	1	0.0369357	-0.42095	1
ENSMUSG00000028525	Pde4b	0.668961	0.0488207	1	0.646374	-0.0488207	1
ENSMUSG00000028523	Tctex1d1	0.0115338	1.49134	1	0	-1.49134	1
ENSMUSG00000107726	Gm44037	0.00576691	0.906376	1	0	-0.906376	1
ENSMUSG00000028518	Prkaa2	0.00576691	0.906376	1	0	-0.906376	1
ENSMUSG00000028514	Usp24	0.495954	0.51643	1	0.344733	-0.51643	1
ENSMUSG00000025413	Ttc4	0.415217	0.096201	1	0.387824	-0.096201	1
ENSMUSG00000034853	Acot11	0.0519022	0.0583795	1	0.0492475	-0.0583795	1
ENSMUSG00000061887	Ssbp3	0.519022	0.0922429	1	0.486319	-0.0922429	1
ENSMUSG00000028621	Cyb5rl	0.0403684	0.584448	1	0.0246238	-0.584448	1
ENSMUSG00000028610	Dmrtb1	0.00576691	0.906376	1	0	-0.906376	1
ENSMUSG00000028613	Lrp8	0.132639	0.321414	1	0.104651	-0.321414	1
ENSMUSG00000034636	Zyg11b	0.397917	0.2543	1	0.332421	-0.2543	1
ENSMUSG00000034610	Tut4	1.68394	0.10678	1	1.56361	-0.10678	1
ENSMUSG00000028587	Orc1	0.0576691	0.558453	1	0.0369357	-0.558453	1
ENSMUSG00000034557	Zfyve9	0.00576691	0.906376	1	0	-0.906376	1
ENSMUSG00000028568	Btf3l4	0.201842	0.0319073	1	0.19699	-0.0319073	1
ENSMUSG00000053510	Nrd1	0.813134	0.0227005	1	0.800273	-0.0227005	1
ENSMUSG00000028552	Eps15	0.31718	0.391803	1	0.240082	-0.391803	1
ENSMUSG00000034401	Spata6	0.276812	0.235684	1	0.233926	-0.235684	1
ENSMUSG00000055198	Gm12830	0.0115338	1.49134	1	0	-1.49134	1
ENSMUSG00000055210	Foxd2	0.0173007	0.906376	1	0.00615594	-0.906376	1
ENSMUSG00000028716	Pdzk1ip1	0.184541	0.863308	1	0.0984951	-0.863308	1
ENSMUSG00000028709	Mob3c	0.184541	0.143416	1	0.16621	-0.143416	1
ENSMUSG00000063882	Uqcrh	7.39318	0.0555087	1	7.11627	-0.0555087	1
ENSMUSG00000003810	Mast2	0.0749698	0.906376	1	0.0369357	-0.906376	1
ENSMUSG00000028696	Ipp	0.155707	0.391803	1	0.116963	-0.391803	1
ENSMUSG00000055900	Tmem69	0.115338	0.0507663	1	0.110807	-0.0507663	1
ENSMUSG00000087299	Gm12953	0.00576691	0.906376	1	0	-0.906376	1
ENSMUSG00000028690	Mmachc	0.126872	0.342476	1	0.0984951	-0.342476	1
ENSMUSG00000028688	Toe1	0.363315	0.178456	1	0.320109	-0.178456	1
ENSMUSG00000086417	Gm12996	0.0115338	0.491339	1	0.00615594	-0.491339	1
ENSMUSG00000046861	Hectd3	0.103804	0.346949	1	0.0800273	-0.346949	1
ENSMUSG00000073771	Btbd19	0.109571	0.321414	1	0.0861832	-0.321414	1
ENSMUSG00000028680	Plk3	0.0346015	0.128769	1	0.0307797	-0.128769	1
ENSMUSG00000047675	Rps8	78.257	0.167775	1	69.6914	-0.167775	1
ENSMUSG00000048772	Tmem53	0.0288345	0.169411	1	0.0246238	-0.169411	1
ENSMUSG00000028677	Rnf220	0.95154	0.00529142	1	0.948015	-0.00529142	1
ENSMUSG00000087228	Gm12827	0.0288345	0.491339	1	0.0184678	-0.491339	1
ENSMUSG00000009640	Dmap1	0.190308	0.135858	1	0.172366	-0.135858	1
ENSMUSG00000033326	Kdm4a	0.334481	0.061099	1	0.320109	-0.061099	1
ENSMUSG00000033295	Ptprf	0.00576691	0.906376	1	0	-0.906376	1
ENSMUSG00000033253	Szt2	0.103804	0.247413	1	0.0861832	-0.247413	1
ENSMUSG00000006392	Med8	0.472887	0.0146293	1	0.467852	-0.0146293	1
ENSMUSG00000006389	Mpl	0.121105	1.36581	1	0.0430916	-1.36581	1
ENSMUSG00000033191	Tie1	0.0576691	0.195883	1	0.0492475	-0.195883	1
ENSMUSG00000028644	Ermap	0.0692029	1.28489	1	0.0246238	-1.28489	1
ENSMUSG00000078584	AU022252	0.144173	0.0832542	1	0.135431	-0.0832542	1
ENSMUSG00000087385	Frg2f1	0.0230676	0.228304	1	0.0184678	-0.228304	1
ENSMUSG00000000085	Scmh1	0.253744	0.112827	1	0.233926	-0.112827	1
ENSMUSG00000070803	Cited4	0.0230676	0.643342	1	0.0123119	-0.643342	1
ENSMUSG00000032870	Smap2	1.24565	0.128769	1	1.13885	-0.128769	1
ENSMUSG00000028626	Col9a2	0.00576691	0.906376	1	0	-0.906376	1
ENSMUSG00000043207	Zmpste24	0.449819	0.165763	1	0.400136	-0.165763	1
ENSMUSG00000028657	Ppt1	0.55939	0.146047	1	0.504787	-0.146047	1
ENSMUSG00000028655	Mfsd2a	0.00576691	0.906376	1	0	-0.906376	1
ENSMUSG00000028653	Trit1	0.271045	0.281886	1	0.221614	-0.281886	1
ENSMUSG00000011257	Pabpc4	0.55939	0.128769	1	0.510943	-0.128769	1
ENSMUSG00000028649	Macf1	2.75658	0.371466	1	2.12996	-0.371466	1
ENSMUSG00000023075	Akirin1	0.611292	0.17211	1	0.541723	-0.17211	1
ENSMUSG00000043333	Rhbdl2	0.00576691	0.906376	1	0	-0.906376	1
ENSMUSG00000028647	Mycbp	0.334481	0.431467	1	0.246238	-0.431467	1
ENSMUSG00000028646	Rragc	0.39215	0.207546	1	0.338577	-0.207546	1
ENSMUSG00000028890	Mtf1	0.224909	0.0188511	1	0.221614	-0.0188511	1
ENSMUSG00000044730	9930104L06Rik	0.0865036	0.906376	1	0.0430916	-0.906376	1
ENSMUSG00000028871	Rspo1	0.0115338	1.49134	1	0	-1.49134	1
ENSMUSG00000050213	Snip1	0.276812	0.128769	1	0.252394	-0.128769	1
ENSMUSG00000042677	Zc3h12a	0.397917	0.643342	1	0.252394	-0.643342	1
ENSMUSG00000042616	Oscp1	0.0519022	0.643342	1	0.0307797	-0.643342	1
ENSMUSG00000050188	Lsm10	0.403684	0.17348	1	0.357045	-0.17348	1
ENSMUSG00000028849	Map7d1	0.420984	0.308475	1	0.338577	-0.308475	1
ENSMUSG00000042558	Adprhl2	0.328714	0.0364369	1	0.320109	-0.0364369	1
ENSMUSG00000028842	Ago3	0.190308	0.135858	1	0.172366	-0.135858	1
ENSMUSG00000041530	Ago1	0.530556	0.105685	1	0.492475	-0.105685	1
ENSMUSG00000042500	Ago4	0.0922705	0.534408	1	0.0615594	-0.534408	1
ENSMUSG00000042489	Clspn	0.593992	0.321414	1	0.474008	-0.321414	1
ENSMUSG00000073755	5730409E04Rik	0.0519022	0.228304	1	0.0430916	-0.228304	1
ENSMUSG00000042446	Zmym4	0.692029	0.270651	1	0.572503	-0.270651	1
ENSMUSG00000028820	Sfpq	4.69426	0.129949	1	4.29069	-0.129949	1
ENSMUSG00000085334	Gm12940	0.109571	0.527865	1	0.0738713	-0.527865	1
ENSMUSG00000070737	Tmem35b	0.132639	0.584448	1	0.0861832	-0.584448	1
ENSMUSG00000042367	Gjb3	0.0173007	0.906376	1	0.00615594	-0.906376	1
ENSMUSG00000062545	Tlr12	0.0173007	0.321414	1	0.0123119	-0.321414	1
ENSMUSG00000041000	Trim62	0.0173007	0.321414	1	0.0123119	-0.321414	1
ENSMUSG00000028792	Ak2	2.13952	0.0835914	1	2.01915	-0.0835914	1
ENSMUSG00000040928	S100pbp	0.294112	0.114963	1	0.270861	-0.114963	1
ENSMUSG00000028811	Yars	0.207609	0.0283669	1	0.203146	-0.0283669	1
ENSMUSG00000050390	C77080	0.063436	1.90638	1	0.0123119	-1.90638	1
ENSMUSG00000057572	Zbtb8os	0.582458	0.00894613	1	0.578659	-0.00894613	1
ENSMUSG00000040859	Bsdc1	0.230676	0.309732	1	0.184678	-0.309732	1
ENSMUSG00000078554	Fam229a	0.00576691	0.906376	1	0	-0.906376	1
ENSMUSG00000028800	Hdac1	1.23989	0.0688069	1	1.18194	-0.0688069	1
ENSMUSG00000000409	Lck	0.663195	0.51643	1	0.461696	-0.51643	1
ENSMUSG00000003731	Kpna6	0.14994	0.137702	1	0.135431	-0.137702	1
ENSMUSG00000028788	Ptp4a2	3.04493	0.136517	1	2.77017	-0.136517	1
ENSMUSG00000040690	Col16a1	0.0461353	1.0763	1	0.0184678	-1.0763	1
ENSMUSG00000028580	Pum1	1.44749	0.155736	1	1.2989	-0.155736	1
ENSMUSG00000087449	Gm12971	0.0173007	1.90638	1	0	-1.90638	1
ENSMUSG00000025743	Sdc3	0.0173007	0.906376	1	0.00615594	-0.906376	1
ENSMUSG00000085667	Gm12992	0.0115338	0.491339	1	0.00615594	-0.491339	1
ENSMUSG00000100813	Gm28874	0.0346015	1.12877	1	0.0123119	-1.12877	1
ENSMUSG00000089687	Rab42	0.0288345	0.906376	1	0.0123119	-0.906376	1
ENSMUSG00000086290	Snhg12	1.40136	0.353298	1	1.09576	-0.353298	1
ENSMUSG00000085241	Snhg3	0.807367	0.0125047	1	0.800273	-0.0125047	1
ENSMUSG00000091021	Gm17300	0.0115338	1.49134	1	0	-1.49134	1
ENSMUSG00000066043	Phactr4	0.271045	0.491339	1	0.190834	-0.491339	1
ENSMUSG00000028886	Eya3	0.14994	0.339336	1	0.116963	-0.339336	1
ENSMUSG00000028884	Rpa2	0.790067	0.0491166	1	0.763337	-0.0491166	1
ENSMUSG00000037731	Themis2	0.132639	0.0319073	1	0.129275	-0.0319073	1
ENSMUSG00000028882	Ppp1r8	0.271045	0.0650741	1	0.25855	-0.0650741	1
ENSMUSG00000028878	Fam76a	0.299879	0.142444	1	0.270861	-0.142444	1
ENSMUSG00000037692	Ahdc1	0.271045	0.403876	1	0.203146	-0.403876	1
ENSMUSG00000037622	Wdtc1	0.247977	0.321414	1	0.19699	-0.321414	1
ENSMUSG00000028854	Slc9a1	0.190308	0.823914	1	0.104651	-0.823914	1
ENSMUSG00000046694	Tent5b	0.00576691	0.906376	1	0	-0.906376	1
ENSMUSG00000007880	Arid1a	2.28946	0.0794766	1	2.16689	-0.0794766	1
ENSMUSG00000012126	Ubxn11	0.0519022	0.42095	1	0.0369357	-0.42095	1
ENSMUSG00000028840	Zfp593	0.501721	0.175983	1	0.443228	-0.175983	1
ENSMUSG00000028838	Extl1	0.0173007	0.906376	1	0.00615594	-0.906376	1
ENSMUSG00000037366	Pafah2	0.115338	0.391803	1	0.0861832	-0.391803	1
ENSMUSG00000050989	Selenon	0.173007	0.27561	1	0.141587	-0.27561	1
ENSMUSG00000028825	Rhd	0.0403684	0.906376	1	0.0184678	-0.906376	1
ENSMUSG00000028822	Tmem50a	2.39903	0.142674	1	2.17305	-0.142674	1
ENSMUSG00000070691	Runx3	1.4994	0.139867	1	1.36046	-0.139867	1
ENSMUSG00000084986	Gm16224	0.00576691	0.906376	1	0	-0.906376	1
ENSMUSG00000037242	Clic4	0.605525	0.0644412	1	0.578659	-0.0644412	1
ENSMUSG00000087016	Gm15979	0.00576691	0.906376	1	0	-0.906376	1
ENSMUSG00000028801	Stpg1	0.0115338	1.49134	1	0	-1.49134	1
ENSMUSG00000062585	Cnr2	0.0288345	0.906376	1	0.0123119	-0.906376	1
ENSMUSG00000028673	Fuca1	0.599759	0.0207091	1	0.59097	-0.0207091	1
ENSMUSG00000028672	Hmgcl	0.420984	0.0073053	1	0.418604	-0.0073053	1
ENSMUSG00000059291	Rpl11	50.1836	0.0540943	1	48.3549	-0.0540943	1
ENSMUSG00000007872	Id3	0.0519022	1.2283	1	0.0184678	-1.2283	1
ENSMUSG00000018983	E2f2	0.0807367	0.00591207	1	0.0800273	-0.00591207	1
ENSMUSG00000051351	Zfp46	0.0922705	0.0869486	1	0.0861832	-0.0869486	1
ENSMUSG00000066037	Hnrnpr	2.15682	0.0350584	1	2.10533	-0.0350584	1
ENSMUSG00000001089	Luzp1	0.24221	0.0847136	1	0.22777	-0.0847136	1
ENSMUSG00000028664	Ephb2	0.196075	1.12877	1	0.0861832	-1.12877	1
ENSMUSG00000101493	2810405F17Rik	0.138406	0.46277	1	0.0984951	-0.46277	1
ENSMUSG00000057530	Ece1	0.138406	0.643342	1	0.0861832	-0.643342	1
ENSMUSG00000028760	Eif4g3	0.847736	0.50112	1	0.597126	-0.50112	1
ENSMUSG00000028759	Hp1bp3	3.70236	0.050176	1	3.5766	-0.050176	1
ENSMUSG00000028758	Kif17	0.31718	0.584448	1	0.209302	-0.584448	1
ENSMUSG00000041241	Mul1	0.16724	0.112827	1	0.153899	-0.112827	1
ENSMUSG00000078517	Emc1	0.201842	0.321414	1	0.160055	-0.321414	1
ENSMUSG00000041025	Iffo2	0.0576691	0.558453	1	0.0369357	-0.558453	1
ENSMUSG00000028737	Aldh4a1	0.0519022	0.0583795	1	0.0492475	-0.0583795	1
ENSMUSG00000040964	Arhgef10l	0.0173007	1.90638	1	0	-1.90638	1
ENSMUSG00000040945	Rcc2	2.36443	0.201354	1	2.05608	-0.201354	1
ENSMUSG00000040935	Padi6	0.00576691	0.906376	1	0	-0.906376	1
ENSMUSG00000025329	Padi1	0.0230676	0.228304	1	0.0184678	-0.228304	1
ENSMUSG00000028927	Padi2	0.184541	0.427209	1	0.135431	-0.427209	1
ENSMUSG00000087698	Gm13031	0.00576691	0.906376	1	0	-0.906376	1
ENSMUSG00000036622	Atp13a2	1.17645	0.498394	1	0.831052	-0.498394	1
ENSMUSG00000040860	Crocc	0.0519022	0.643342	1	0.0307797	-0.643342	1
ENSMUSG00000040842	Szrd1	0.530556	0.236082	1	0.449384	-0.236082	1
ENSMUSG00000028920	Fbxo42	0.224909	0.321414	1	0.178522	-0.321414	1
ENSMUSG00000006445	Epha2	0.0461353	1.0763	1	0.0184678	-1.0763	1
ENSMUSG00000086061	Gm13075	0.00576691	0.906376	1	0	-0.906376	1
ENSMUSG00000043085	Tmem82	0.0288345	1.49134	1	0.00615594	-1.49134	1
ENSMUSG00000040740	Slc25a34	0.00576691	0.906376	1	0	-0.906376	1
ENSMUSG00000028917	Plekhm2	0.173007	0.953682	1	0.0861832	-0.953682	1
ENSMUSG00000078515	Ddi2	0.507488	0.40483	1	0.381668	-0.40483	1
ENSMUSG00000040697	Dnajc16	0.063436	0.491339	1	0.0430916	-0.491339	1
ENSMUSG00000085922	Fhad1os2	0.00576691	0.906376	1	0	-0.906376	1
ENSMUSG00000057637	Prdm2	0.542089	0.346949	1	0.42476	-0.346949	1
ENSMUSG00000078503	Zfp990	0.0115338	1.49134	1	0	-1.49134	1
ENSMUSG00000078502	Gm13212	0.236443	0.654838	1	0.147743	-0.654838	1
ENSMUSG00000070605	Zfp992	0.265278	0.00153363	1	0.264706	-0.00153363	1
ENSMUSG00000063245	Zfp993	0.0173007	1.90638	1	0	-1.90638	1
ENSMUSG00000067916	Zfp991	0.0576691	0.0438799	1	0.0554035	-0.0438799	1
ENSMUSG00000078498	Zfp988	0.00576691	0.906376	1	0	-0.906376	1
ENSMUSG00000078496	Zfp982	0.0922705	0.534408	1	0.0615594	-0.534408	1
ENSMUSG00000066000	Zfp979	0.0403684	0.584448	1	0.0246238	-0.584448	1
ENSMUSG00000078495	Zfp984	0.236443	0.0507663	1	0.22777	-0.0507663	1
ENSMUSG00000093594	Gm20707	0.0980374	0.169411	1	0.0861832	-0.169411	1
ENSMUSG00000029020	Mfn2	0.121105	0.117881	1	0.110807	-0.117881	1
ENSMUSG00000044496	2510039O18Rik	0.282579	0.380308	1	0.215458	-0.380308	1
ENSMUSG00000086806	Gm13054	0.00576691	0.906376	1	0	-0.906376	1
ENSMUSG00000029016	Clcn6	0.0922705	1.67191	1	0.0246238	-1.67191	1
ENSMUSG00000055401	Fbxo6	0.207609	0.471974	1	0.147743	-0.471974	1
ENSMUSG00000047719	Ubiad1	0.0692029	1.02185	1	0.0307797	-1.02185	1
ENSMUSG00000028989	Angptl7	0.0173007	0.321414	1	0.0123119	-0.321414	1
ENSMUSG00000006442	Srm	0.888104	0.160133	1	0.794117	-0.160133	1
ENSMUSG00000041459	Tardbp	1.77621	0.541215	1	1.21888	-0.541215	1
ENSMUSG00000028977	Casz1	0.121105	0.195883	1	0.104651	-0.195883	1
ENSMUSG00000028974	Dffa	0.132639	0.0319073	1	0.129275	-0.0319073	1
ENSMUSG00000073705	Cenps	0.282579	0.090801	1	0.264706	-0.090801	1
ENSMUSG00000063077	Kif1b	0.063436	0.683984	1	0.0369357	-0.683984	1
ENSMUSG00000028960	Ube4b	0.536323	0.271141	1	0.443228	-0.271141	1
ENSMUSG00000085819	Ube4bos1	0.0115338	1.49134	1	0	-1.49134	1
ENSMUSG00000028996	Rbp7	0.00576691	0.906376	1	0	-0.906376	1
ENSMUSG00000039953	Clstn1	0.063436	0.321414	1	0.0492475	-0.321414	1
ENSMUSG00000044700	Tmem201	0.184541	0.0438799	1	0.178522	-0.0438799	1
ENSMUSG00000028982	Slc25a33	0.0749698	0.391803	1	0.0554035	-0.391803	1
ENSMUSG00000028980	H6pd	0.138406	0.157915	1	0.123119	-0.157915	1
ENSMUSG00000047875	Gpr157	0.0346015	1.71373	1	0.00615594	-1.71373	1
ENSMUSG00000063524	Eno1	0.957307	0.140334	1	0.867988	-0.140334	1
ENSMUSG00000039852	Rere	0.807367	0.345488	1	0.634062	-0.345488	1
ENSMUSG00000085213	Gm13091	0.00576691	0.906376	1	0	-0.906376	1
ENSMUSG00000039768	Dnajc11	0.346015	0.164688	1	0.307797	-0.164688	1
ENSMUSG00000039759	Thap3	0.369082	0.228304	1	0.313953	-0.228304	1
ENSMUSG00000047777	Phf13	0.063436	0.321414	1	0.0492475	-0.321414	1
ENSMUSG00000024793	Tnfrsf25	0.00576691	0.906376	1	0	-0.906376	1
ENSMUSG00000028943	Espn	0.0346015	1.12877	1	0.0123119	-1.12877	1
ENSMUSG00000028940	Hes2	0.00576691	0.906376	1	0	-0.906376	1
ENSMUSG00000039662	Icmt	0.109571	1.42095	1	0.0369357	-1.42095	1
ENSMUSG00000028936	Rpl22	25.8761	0.074976	1	24.5745	-0.074976	1
ENSMUSG00000039577	Nphp4	0.0173007	0.321414	1	0.0123119	-0.321414	1
ENSMUSG00000029027	Dffb	0.196075	0.280772	1	0.160055	-0.280772	1
ENSMUSG00000039523	Cep104	0.16724	0.169411	1	0.147743	-0.169411	1
ENSMUSG00000078350	Smim1	0.0749698	0.0132916	1	0.0738713	-0.0132916	1
ENSMUSG00000057751	Megf6	0.00576691	0.906376	1	0	-0.906376	1
ENSMUSG00000039410	Prdm16	0.0519022	1.2283	1	0.0184678	-1.2283	1
ENSMUSG00000085069	Prdm16os	0.00576691	0.906376	1	0	-0.906376	1
ENSMUSG00000029049	Morn1	0.0115338	0.491339	1	0.00615594	-0.491339	1
ENSMUSG00000098729	Gm27200	0.0115338	1.49134	1	0	-1.49134	1
ENSMUSG00000078490	Cfap74	0.0115338	0.491339	1	0.00615594	-0.491339	1
ENSMUSG00000042202	Slc35e2	0.16724	0.112827	1	0.153899	-0.112827	1
ENSMUSG00000029062	Cdk11b	0.865036	0.00522978	1	0.861832	-0.00522978	1
ENSMUSG00000029060	Mib2	0.0922705	0.408877	1	0.0677154	-0.408877	1
ENSMUSG00000074738	Fndc10	0.0519022	0.643342	1	0.0307797	-0.643342	1
ENSMUSG00000029038	Ssu72	1.24565	0.0904988	1	1.16963	-0.0904988	1
ENSMUSG00000042116	Vwa1	0.0115338	1.49134	1	0	-1.49134	1
ENSMUSG00000029033	Acap3	0.0230676	0.228304	1	0.0184678	-0.228304	1
ENSMUSG00000023571	C1qtnf12	0.311413	0.0438799	1	0.301641	-0.0438799	1
ENSMUSG00000050796	B3galt6	0.173007	0.612645	1	0.110807	-0.612645	1
ENSMUSG00000078349	AW011738	0.0576691	0.558453	1	0.0369357	-0.558453	1
ENSMUSG00000078485	Plekhn1	0.16724	0.725804	1	0.0984951	-0.725804	1
ENSMUSG00000095567	Noc2l	1.04958	0.242167	1	0.886456	-0.242167	1
ENSMUSG00000106588	Gm17590	0.14994	0.853909	1	0.0800273	-0.853909	1
ENSMUSG00000105534	Gm42435	0.0230676	0.228304	1	0.0184678	-0.228304	1
ENSMUSG00000105656	Gm43017	0.063436	0.683984	1	0.0369357	-0.683984	1
ENSMUSG00000040302	Rbm48	0.230676	0.563489	1	0.153899	-0.563489	1
ENSMUSG00000104891	2510017J16Rik	0.121105	1.19588	1	0.0492475	-1.19588	1
ENSMUSG00000104950	4833413G10Rik	0.0230676	1.2283	1	0.00615594	-1.2283	1
ENSMUSG00000040351	Ankib1	0.357548	0.2398	1	0.301641	-0.2398	1
ENSMUSG00000001467	Cyp51	0.190308	0.408877	1	0.141587	-0.408877	1
ENSMUSG00000053178	Mterf1b	0.0173007	0.906376	1	0.00615594	-0.906376	1
ENSMUSG00000028926	Cdk14	0.0519022	0.0583795	1	0.0492475	-0.0583795	1
ENSMUSG00000105062	Gm43113	0.00576691	0.906376	1	0	-0.906376	1
ENSMUSG00000106202	Gm43727	0.00576691	0.906376	1	0	-0.906376	1
ENSMUSG00000040464	Gtpbp10	0.190308	0.470277	1	0.135431	-0.470277	1
ENSMUSG00000040537	Adam22	0.0346015	0.391803	1	0.0246238	-0.391803	1
ENSMUSG00000040570	Rundc3b	0.0230676	0.643342	1	0.0123119	-0.643342	1
ENSMUSG00000042476	Abcb4	0.132639	0.683984	1	0.0800273	-0.683984	1
ENSMUSG00000073226	Gm10482	0.0115338	1.49134	1	0	-1.49134	1
ENSMUSG00000094025	Gm8879	0.0115338	0.491339	1	0.00615594	-0.491339	1
ENSMUSG00000096846	Gm8890	0.00576691	0.906376	1	0	-0.906376	1
ENSMUSG00000105688	4930437M23Rik	0.0115338	0.491339	1	0.00615594	-0.491339	1
ENSMUSG00000099391	1700003C15Rik	0.0980374	0.754373	1	0.0554035	-0.754373	1
ENSMUSG00000104941	Gm8953	0.00576691	0.906376	1	0	-0.906376	1
ENSMUSG00000061601	Pclo	0.0115338	1.49134	1	0	-1.49134	1
ENSMUSG00000073174	Gm29254	0.00576691	0.906376	1	0	-0.906376	1
ENSMUSG00000047221	Fam185a	0.0692029	0.799461	1	0.0369357	-0.799461	1
ENSMUSG00000038525	Armc10	0.611292	0.0184868	1	0.603282	-0.0184868	1
ENSMUSG00000073147	5031425E22Rik	0.836202	0.381955	1	0.640218	-0.381955	1
ENSMUSG00000062604	Srpk2	1.42443	0.0726701	1	1.35431	-0.0726701	1
ENSMUSG00000057541	Pus7	0.334481	0.116594	1	0.307797	-0.116594	1
ENSMUSG00000028998	Tomm7	3.1718	0.026443	1	3.11491	-0.026443	1
ENSMUSG00000097180	2700038G22Rik	0.144173	0.436891	1	0.104651	-0.436891	1
ENSMUSG00000028995	Fam126a	0.230676	0.563489	1	0.153899	-0.563489	1
ENSMUSG00000048439	Nupl2	0.103804	0.154304	1	0.0923391	-0.154304	1
ENSMUSG00000028978	Nos3	0.0115338	1.49134	1	0	-1.49134	1
ENSMUSG00000038295	Atg9b	0.0288345	2.49134	1	0	-2.49134	1
ENSMUSG00000028962	Slc4a2	0.16724	0.42095	1	0.123119	-0.42095	1
ENSMUSG00000028959	Fastk	0.219143	0.0624956	1	0.209302	-0.0624956	1
ENSMUSG00000023353	Agap3	0.144173	0.214499	1	0.123119	-0.214499	1
ENSMUSG00000038181	Chpf2	0.196075	0.391803	1	0.147743	-0.391803	1
ENSMUSG00000038135	Crygn	0.00576691	0.906376	1	0	-0.906376	1
ENSMUSG00000059631	1500035N22Rik	0.00576691	0.906376	1	0	-0.906376	1
ENSMUSG00000038056	Kmt2c	1.00921	0.321414	1	0.806428	-0.321414	1
ENSMUSG00000101856	1700096K18Rik	0.219143	0.191779	1	0.190834	-0.191779	1
ENSMUSG00000059244	Gm10062	0.00576691	0.906376	1	0	-0.906376	1
ENSMUSG00000045294	Insig1	0.247977	0.906376	1	0.129275	-0.906376	1
ENSMUSG00000048271	Rbm33	0.553623	0.0305558	1	0.541723	-0.0305558	1
ENSMUSG00000010721	Lmbr1	0.0403684	0.584448	1	0.0246238	-0.584448	1
ENSMUSG00000053121	Gm5129	0.0403684	0.0990215	1	0.0369357	-0.0990215	1
ENSMUSG00000067642	Adgrf3	0.00576691	0.906376	1	0	-0.906376	1
ENSMUSG00000075703	Selenoi	0.253744	0.00591207	1	0.252394	-0.00591207	1
ENSMUSG00000029175	Slc35f6	0.0692029	0.284888	1	0.0554035	-0.284888	1
ENSMUSG00000038828	Tmem214	0.247977	0.507827	1	0.172366	-0.507827	1
ENSMUSG00000029165	Agbl5	0.14994	0.491339	1	0.104651	-0.491339	1
ENSMUSG00000029162	Khk	0.519022	0.074321	1	0.492475	-0.074321	1
ENSMUSG00000006641	Slc5a6	0.0692029	0.606816	1	0.0430916	-0.606816	1
ENSMUSG00000013629	Cad	0.31718	0.221878	1	0.270861	-0.221878	1
ENSMUSG00000106864	Gtf3c2	0.547856	0.151489	1	0.492475	-0.151489	1
ENSMUSG00000029146	Snx17	0.778533	0.0869486	1	0.732557	-0.0869486	1
ENSMUSG00000043059	Zfp513	0.144173	0.284888	1	0.116963	-0.284888	1
ENSMUSG00000038564	Ift172	0.0807367	0.491339	1	0.0554035	-0.491339	1
ENSMUSG00000038552	Fndc4	0.00576691	0.906376	1	0	-0.906376	1
ENSMUSG00000062761	Zfp512	0.438285	0.266272	1	0.363201	-0.266272	1
ENSMUSG00000053134	Supt7l	0.161473	0.37204	1	0.123119	-0.37204	1
ENSMUSG00000029141	Slc4a1ap	0.380616	0.546201	1	0.25855	-0.546201	1
ENSMUSG00000029136	Rbks	0.103804	0.569341	1	0.0677154	-0.569341	1
ENSMUSG00000014956	Ppp1cb	1.30332	0.249109	1	1.09576	-0.249109	1
ENSMUSG00000085234	Gm15614	0.0173007	0.321414	1	0.0123119	-0.321414	1
ENSMUSG00000014932	Yes1	0.0865036	1.09902	1	0.0369357	-1.09902	1
ENSMUSG00000054280	Prr14l	0.357548	0.183217	1	0.313953	-0.183217	1
ENSMUSG00000037373	Ctbp1	1.14761	0.0583795	1	1.10191	-0.0583795	1
ENSMUSG00000079562	Maea	0.605525	0.208032	1	0.523255	-0.208032	1
ENSMUSG00000037355	Uvssa	0.299879	0.079708	1	0.283173	-0.079708	1
ENSMUSG00000037339	Fam53a	0.513255	0.268946	1	0.42476	-0.268946	1
ENSMUSG00000004642	Slbp	1.36676	0.128769	1	1.24966	-0.128769	1
ENSMUSG00000005299	Letm1	0.461353	0.246226	1	0.387824	-0.246226	1
ENSMUSG00000057406	Nsd2	1.10725	0.232047	1	0.941859	-0.232047	1
ENSMUSG00000107043	Gm42849	0.00576691	0.906376	1	0	-0.906376	1
ENSMUSG00000045102	Poln	0.0346015	1.12877	1	0.0123119	-1.12877	1
ENSMUSG00000106902	4930557J02Rik	0.00576691	0.906376	1	0	-0.906376	1
ENSMUSG00000037235	Mxd4	1.6205	0.271141	1	1.342	-0.271141	1
ENSMUSG00000037224	Zfyve28	0.0749698	2.12877	1	0.0123119	-2.12877	1
ENSMUSG00000037210	Fam193a	0.645894	0.202993	1	0.560191	-0.202993	1
ENSMUSG00000054520	Sh3bp2	0.0865036	0.736451	1	0.0492475	-0.736451	1
ENSMUSG00000029104	Htt	0.426751	0.204458	1	0.369357	-0.204458	1
ENSMUSG00000029101	Rgs12	0.305646	0.375862	1	0.233926	-0.375862	1
ENSMUSG00000029102	Hgfac	0.0115338	0.491339	1	0.00615594	-0.491339	1
ENSMUSG00000029097	Trmt44	0.109571	0.643342	1	0.0677154	-0.643342	1
ENSMUSG00000029098	Acox3	0.334481	0.431467	1	0.246238	-0.431467	1
ENSMUSG00000029096	Htra3	0.0346015	1.71373	1	0.00615594	-1.71373	1
ENSMUSG00000036553	Sh3tc1	0.0403684	0.321414	1	0.0307797	-0.321414	1
ENSMUSG00000029094	Afap1	0.0692029	0.436891	1	0.0492475	-0.436891	1
ENSMUSG00000029093	Sorcs2	0.0519022	0.228304	1	0.0430916	-0.228304	1
ENSMUSG00000029196	Tada2b	0.0576691	0.365808	1	0.0430916	-0.365808	1
ENSMUSG00000029190	D5Ertd579e	0.328714	0.0364369	1	0.320109	-0.0364369	1
ENSMUSG00000039474	Wfs1	0.0288345	0.906376	1	0.0123119	-0.906376	1
ENSMUSG00000063646	Jakmip1	0.426751	0.434755	1	0.313953	-0.434755	1
ENSMUSG00000005107	Slc2a9	0.0807367	0.112827	1	0.0738713	-0.112827	1
ENSMUSG00000061755	Bod1l	1.71277	0.298996	1	1.39124	-0.298996	1
ENSMUSG00000085720	Gm7854	0.00576691	0.906376	1	0	-0.906376	1
ENSMUSG00000039782	Cpeb2	0.0519022	0.42095	1	0.0369357	-0.42095	1
ENSMUSG00000039753	Fbxl5	0.380616	0.191106	1	0.332421	-0.191106	1
ENSMUSG00000104701	Gm42555	0.00576691	0.906376	1	0	-0.906376	1
ENSMUSG00000029084	Cd38	0.0288345	0.169411	1	0.0246238	-0.169411	1
ENSMUSG00000029086	Prom1	0.00576691	0.906376	1	0	-0.906376	1
ENSMUSG00000046985	Tapt1	0.680495	0.553267	1	0.461696	-0.553267	1
ENSMUSG00000105503	Gm42982	0.0230676	1.2283	1	0.00615594	-1.2283	1
ENSMUSG00000104784	Gm42984	0.00576691	0.906376	1	0	-0.906376	1
ENSMUSG00000029092	D5Ertd615e	0.00576691	0.906376	1	0	-0.906376	1
[truncated: 4,949 more rows]

## Sheet: MPP3 Features ALL UP in KO
FeatureID	FeatureName	wt Average	wt Log2 Fold Change	wt P-Value	ko Average	ko Log2 Fold Change	ko P-Value
ENSMUSG00000090877	Hspa1b	0.0314133	-4.4842	1.97662e-13	0.7781	4.4842	1.97662e-13
ENSMUSG00000022157	Mcpt8	1.1972	-2.70846	1.9767e-10	7.83189	2.70846	1.9767e-10
ENSMUSG00000091971	Hspa1a	0.0558459	-3.79267	1.79833e-09	0.819139	3.79267	1.79833e-09
ENSMUSG00000093973	Mrgpra2a	0.0977304	-2.11165	5.91849e-05	0.435014	2.11165	5.91849e-05
ENSMUSG00000096719	Mrgpra2b	0.418845	-1.69071	0.000127595	1.35921	1.69071	0.000127595
ENSMUSG00000053063	Clec12a	3.2635	-1.47783	0.000336389	9.08112	1.47783	0.000336389
ENSMUSG00000059498	Fcgr3	0.237345	-1.77449	0.000910116	0.820781	1.77449	0.000910116
ENSMUSG00000025480	Syce1	0	-5.19975	0.00132329	0.1264	5.19975	0.00132329
ENSMUSG00000036256	Igfbp7	0.139615	-1.7952	0.00201055	0.49411	1.7952	0.00201055
ENSMUSG00000018774	Cd68	0.37347	-1.43326	0.00305008	1.01449	1.43326	0.00305008
ENSMUSG00000026822	Lcn2	0.0558459	-2.04605	0.00576095	0.242951	2.04605	0.00576095
ENSMUSG00000029915	Clec5a	0.0593363	-1.77785	0.00782603	0.213403	1.77785	0.00782603
ENSMUSG00000056054	S100a8	0.0488652	-1.87782	0.00954	0.190421	1.87782	0.00954
ENSMUSG00000027487	Cdk5rap1	0.0977304	-1.61096	0.0103413	0.306972	1.61096	0.0103413
ENSMUSG00000056071	S100a9	0.027923	-1.99235	0.0237282	0.123117	1.99235	0.0237282
ENSMUSG00000097636	Mirt1	0.164047	-1.44313	0.0237282	0.453071	1.44313	0.0237282
ENSMUSG00000030413	Pglyrp1	0.516575	-1.14845	0.0424069	1.14909	1.14845	0.0424069
ENSMUSG00000024681	Ms4a3	2.94587	-1.15516	0.0490025	6.55476	1.15516	0.0490025
ENSMUSG00000072949	Acot1	0.342056	-1.15844	0.0510146	0.768251	1.15844	0.0510146
ENSMUSG00000042745	Id1	0.0628267	-1.56124	0.0630215	0.193704	1.56124	0.0630215
ENSMUSG00000033192	Lpcat2	0.233855	-1.18444	0.0767361	0.536791	1.18444	0.0767361
ENSMUSG00000041754	Trem3	0.46771	-1.13903	0.0892047	1.03418	1.13903	0.0892047
ENSMUSG00000070371	Prss36	0.027923	-1.76679	0.102681	0.10506	1.76679	0.102681
ENSMUSG00000034156	Tspoap1	0.18848	-1.22045	0.123705	0.444863	1.22045	0.123705
ENSMUSG00000032491	Nradd	0.0732978	-1.36181	0.132765	0.195346	1.36181	0.132765
ENSMUSG00000057667	Bloc1s3	0.0977304	-1.28519	0.164952	0.244593	1.28519	0.164952
ENSMUSG00000024659	Anxa1	1.28446	-0.911413	0.199233	2.41638	0.911413	0.199233
ENSMUSG00000039195	1110008P14Rik	0.296682	-1.00378	0.207265	0.59917	1.00378	0.207265
ENSMUSG00000032369	Plscr1	0.345547	-1.01533	0.231651	0.702588	1.01533	0.231651
ENSMUSG00000001739	Cldn15	0.129144	-1.15024	0.237552	0.292198	1.15024	0.237552
ENSMUSG00000026388	3110009E18Rik	0.226874	-1.00951	0.260138	0.461279	1.00951	0.260138
ENSMUSG00000001865	Cpa3	0.865612	-1.05238	0.265367	1.79751	1.05238	0.265367
ENSMUSG00000116380	Gm39556	0.00349037	-2.61479	0.265367	0.041039	2.61479	0.265367
ENSMUSG00000025875	Tspan17	0.0174519	-1.91435	0.272489	0.0771534	1.91435	0.272489
ENSMUSG00000087201	Gm15261	0.0837689	-1.31489	0.272828	0.215045	1.31489	0.272828
ENSMUSG00000058715	Fcer1g	3.73819	-0.825182	0.283656	6.61549	0.825182	0.283656
ENSMUSG00000036381	P2ry14	0.422335	-0.952278	0.292704	0.820781	0.952278	0.292704
ENSMUSG00000028551	Cdkn2c	0.251307	-0.97719	0.31085	0.499035	0.97719	0.31085
ENSMUSG00000052087	Rgs14	0.115182	-1.17561	0.331456	0.265933	1.17561	0.331456
ENSMUSG00000038387	Rras	0.0453748	-1.41077	0.364914	0.128042	1.41077	0.364914
ENSMUSG00000061991	Hist1h2af	0.160557	-0.996385	0.468635	0.325029	0.996385	0.468635
ENSMUSG00000021322	Aoah	0.0244326	-1.52906	0.486274	0.078795	1.52906	0.486274
ENSMUSG00000033752	Mnd1	0.596854	-0.821239	0.492713	1.05717	0.821239	0.492713
ENSMUSG00000096472	Cdkn2d	0.502613	-0.837727	0.52051	0.901217	0.837727	0.52051
ENSMUSG00000035493	Tgfbi	0.0837689	-1.09067	0.553899	0.183855	1.09067	0.553899
ENSMUSG00000028464	Tpm2	0.143105	-1.07662	0.559353	0.306972	1.07662	0.559353
ENSMUSG00000012483	Rpa3	1.33332	-0.7436	0.587621	2.23252	0.7436	0.587621
ENSMUSG00000041481	Serpina3g	0.84467	-0.872179	0.587621	1.54799	0.872179	0.587621
ENSMUSG00000058773	Hist1h1b	18.1325	-0.764765	0.589188	30.7563	0.764765	0.589188
ENSMUSG00000002565	Scin	0.0314133	-1.5697	0.605323	0.101777	1.5697	0.605323
ENSMUSG00000027073	Prg2	0.0802785	-1.05731	0.606362	0.172364	1.05731	0.606362
ENSMUSG00000099094	Gm19569	0	-2.91435	0.62608	0.0246234	2.91435	0.62608
ENSMUSG00000034334	Fam151b	0.027923	-1.38828	0.638598	0.0804365	1.38828	0.638598
ENSMUSG00000050552	Lamtor4	4.71898	-0.694176	0.652694	7.62505	0.694176	0.652694
ENSMUSG00000019731	Slc35e1	0.164047	-0.899242	0.652694	0.310255	0.899242	0.652694
ENSMUSG00000038400	Pmepa1	0.0174519	-1.68694	0.655493	0.0656625	1.68694	0.655493
ENSMUSG00000024076	Vit	0.0383941	-1.26012	0.655493	0.0984937	1.26012	0.655493
ENSMUSG00000025226	Fbxl15	0.167538	-0.884601	0.660228	0.313538	0.884601	0.660228
ENSMUSG00000035711	Dok3	0.352528	-0.807977	0.67519	0.62051	0.807977	0.67519
ENSMUSG00000026495	Efcab2	0.101221	-1.00746	0.707777	0.208478	1.00746	0.707777
ENSMUSG00000036067	Slc2a6	0.0663171	-1.06815	0.707777	0.144457	1.06815	0.707777
ENSMUSG00000078878	Gm14305	0.0523556	-1.1238	0.707777	0.119834	1.1238	0.707777
ENSMUSG00000105703	Gm43305	0.904006	-0.739038	0.707777	1.51024	0.739038	0.707777
ENSMUSG00000022018	Rgcc	0.893535	-0.758911	0.707777	1.51352	0.758911	0.707777
ENSMUSG00000022861	Dgkg	0.18848	-0.854088	0.707777	0.344728	0.854088	0.707777
ENSMUSG00000030122	Ptms	0.904006	-0.776151	0.711952	1.54963	0.776151	0.711952
ENSMUSG00000061751	Kalrn	0.0209422	-1.46455	0.734977	0.0656625	1.46455	0.734977
ENSMUSG00000032540	Abhd5	0.129144	-0.89524	0.750429	0.244593	0.89524	0.750429
ENSMUSG00000040528	Milr1	1.51831	-0.690163	0.774601	2.44921	0.690163	0.774601
ENSMUSG00000039470	Zdhhc2	0.00698074	-2.02983	0.783347	0.041039	2.02983	0.783347
ENSMUSG00000024084	Qpct	0	-2.61479	0.785389	0.0196987	2.61479	0.785389
ENSMUSG00000036882	Arhgap33	0.0418845	-1.16811	0.799802	0.100135	1.16811	0.799802
ENSMUSG00000072688	Gm10399	0	-2.7217	0.802796	0.0213403	2.7217	0.802796
ENSMUSG00000056938	Acbd4	0.027923	-1.32939	0.802796	0.0771534	1.32939	0.802796
ENSMUSG00000028007	Snx7	0.0907497	-0.953877	0.846015	0.180572	0.953877	0.846015
ENSMUSG00000038811	Gngt2	0.160557	-0.859606	0.846015	0.295481	0.859606	0.846015
ENSMUSG00000063412	Gm10131	0.0139615	-1.54662	0.847097	0.0492468	1.54662	0.847097
ENSMUSG00000097882	0610038B21Rik	0.00349037	-2.16228	0.88335	0.0295481	2.16228	0.88335
ENSMUSG00000035085	1700020L24Rik	0.432806	-0.726642	0.890873	0.719004	0.726642	0.890873
ENSMUSG00000074813	Morrbid	0.0698074	-0.981463	0.909378	0.142816	0.981463	0.909378
ENSMUSG00000037638	Zbtb42	0.00698074	-1.78882	0.920794	0.0344728	1.78882	0.920794
ENSMUSG00000001120	Pcbp3	0.0314133	-1.23628	0.934467	0.0804365	1.23628	0.934467
ENSMUSG00000034486	Gbx2	0.00698074	-1.85295	0.955677	0.0361144	1.85295	0.955677
ENSMUSG00000062184	Hs6st2	0.00698074	-1.85295	0.955677	0.0361144	1.85295	0.955677
ENSMUSG00000020788	Atp2a3	0.443277	-0.702251	0.957588	0.723929	0.702251	0.957588
ENSMUSG00000022090	Pdlim2	0.18499	-0.803317	0.958248	0.326671	0.803317	0.958248
ENSMUSG00000071714	Csf2rb2	0.0104711	-1.61479	0.988355	0.041039	1.61479	0.988355
ENSMUSG00000026723	Trdmt1	0.0907497	-0.914349	0.992339	0.175647	0.914349	0.992339
ENSMUSG00000005339	Fcer1a	0.00349037	-2.00181	0.994157	0.026265	2.00181	0.994157
ENSMUSG00000030399	Ckm	0.125653	-0.89472	0.994157	0.238026	0.89472	0.994157
ENSMUSG00000030474	Siglece	0.0418845	-1.09655	0.994157	0.0952106	1.09655	0.994157
ENSMUSG00000033313	Fbxl8	0.136124	-0.830825	0.994157	0.246234	0.830825	0.994157
ENSMUSG00000022555	Dgat1	0.195461	-0.788818	0.994157	0.341445	0.788818	0.994157
ENSMUSG00000033845	Mrpl15	2.79928	-0.171983	1	3.15016	0.171983	1
ENSMUSG00000025903	Lypla1	0.663171	-0.225663	1	0.776459	0.225663	1
ENSMUSG00000033813	Tcea1	1.88131	-0.0972764	1	2.01091	0.0972764	1
ENSMUSG00000033793	Atp6v1h	0.663171	-0.088464	1	0.705871	0.088464	1
ENSMUSG00000090031	4732440D04Rik	0.0907497	-0.568852	1	0.137891	0.568852	1
ENSMUSG00000097797	Gm26901	0.0314133	-0.347308	1	0.0426806	0.347308	1
ENSMUSG00000061024	Rrs1	1.64047	-0.249085	1	1.94853	0.249085	1
ENSMUSG00000025911	Adhfe1	0	-0.499311	1	0.00328312	0.499311	1
ENSMUSG00000025912	Mybl1	0.0453748	-0.0611901	1	0.0492468	0.0611901	1
ENSMUSG00000025915	Sgk3	1.3054	-0.264469	1	1.56769	0.264469	1
ENSMUSG00000046101	Mcmdc2	0.0104711	-0.499311	1	0.0180572	0.499311	1
ENSMUSG00000098234	Snhg6	1.58114	-0.11294	1	1.70887	0.11294	1
ENSMUSG00000025917	Cops5	2.0314	-0.271961	1	2.45085	0.271961	1
ENSMUSG00000042501	Cpa6	0.00349037	-0.914349	1	0.0114909	0.914349	1
ENSMUSG00000025925	Terf1	0.806276	-0.149125	1	0.894651	0.149125	1
ENSMUSG00000079658	Eloc	2.80626	-0.110909	1	3.02704	0.110909	1
ENSMUSG00000025779	Ly96	0.108202	-0.162276	1	0.123117	0.162276	1
ENSMUSG00000042686	Jph1	0.00698074	-0.914349	1	0.0180572	0.914349	1
ENSMUSG00000025777	Gdap1	0	-2.08427	1	0.0131325	2.08427	1
ENSMUSG00000067780	Pi15	0	-0.914349	1	0.00492468	0.914349	1
ENSMUSG00000041859	Mcm3	5.02264	-0.0904942	1	5.34	0.0904942	1
ENSMUSG00000041809	Efhc1	0	-0.914349	1	0.00492468	0.914349	1
ENSMUSG00000041779	Tram2	0.195461	-0.092686	1	0.21012	0.092686	1
ENSMUSG00000025934	Gsta3	0	-0.499311	1	0.00328312	0.499311	1
ENSMUSG00000026158	Ogfrl1	2.84116	-0.158825	1	3.16821	0.158825	1
ENSMUSG00000026156	B3gat2	0.00698074	-0.788818	1	0.0164156	0.788818	1
ENSMUSG00000026155	Smap1	1.63349	-0.0267466	1	1.6629	0.0267466	1
ENSMUSG00000026154	Sdhaf4	1.00174	-0.108558	1	1.08015	0.108558	1
ENSMUSG00000073725	Lmbrd1	0.226874	-0.296219	1	0.280707	0.296219	1
ENSMUSG00000026064	Ptp4a1	0.0488652	-0.0518523	1	0.05253	0.0518523	1
ENSMUSG00000117310	Ptp4a1	0.00349037	-0.914349	1	0.0114909	0.914349	1
ENSMUSG00000042111	Ccdc115	1.37172	-0.304921	1	1.69409	0.304921	1
ENSMUSG00000026126	Ptpn18	8.23728	-0.188441	1	9.37168	0.188441	1
ENSMUSG00000026124	Cfc1	0.00698074	-0.136741	1	0.00984937	0.136741	1
ENSMUSG00000104002	Gm38336	0.00349037	-0.499311	1	0.00820781	0.499311	1
ENSMUSG00000102202	Gm33280	0.00349037	-0.236277	1	0.00656625	0.236277	1
ENSMUSG00000102845	Gm38033	0	-0.499311	1	0.00328312	0.499311	1
ENSMUSG00000079610	Ankrd39	0.387431	-0.0138844	1	0.392333	0.0138844	1
ENSMUSG00000026121	Sema4c	0.0418845	-0.1208	1	0.0476053	0.1208	1
ENSMUSG00000087589	D430040D24Rik	0.00698074	-0.329386	1	0.0114909	0.329386	1
ENSMUSG00000061518	Cox5b	11.5915	-0.0702118	1	12.1492	0.0702118	1
ENSMUSG00000026117	Zap70	0.00349037	-0.499311	1	0.00820781	0.499311	1
ENSMUSG00000102930	Gm38115	0.0593363	-0.359134	1	0.078795	0.359134	1
ENSMUSG00000026113	Inpp4a	0.125653	-0.0624474	1	0.132966	0.0624474	1
ENSMUSG00000026112	Coa5	0.708545	-0.0999044	1	0.760043	0.0999044	1
ENSMUSG00000026111	Unc50	1.02617	-0.313404	1	1.27549	0.313404	1
ENSMUSG00000026090	2010300C02Rik	0	-0.914349	1	0.00492468	0.914349	1
ENSMUSG00000026088	Mitd1	0.404883	-0.157726	1	0.453071	0.157726	1
ENSMUSG00000026087	Mrpl30	3.65791	-0.0962957	1	3.90528	0.0962957	1
ENSMUSG00000058407	Txndc9	1.65793	-0.126748	1	1.809	0.126748	1
ENSMUSG00000026083	Eif5b	3.77658	-0.131021	1	4.13017	0.131021	1
ENSMUSG00000085391	Gm16150	0	-0.914349	1	0.00492468	0.914349	1
ENSMUSG00000087131	Gm16152	0.275739	-0.0518523	1	0.287273	0.0518523	1
ENSMUSG00000026078	Pdcl3	1.15182	-0.203657	1	1.32638	0.203657	1
ENSMUSG00000003134	Tbc1d8	0.0837689	-0.103383	1	0.0919275	0.103383	1
ENSMUSG00000057173	Rfx8	0	-0.499311	1	0.00328312	0.499311	1
ENSMUSG00000026073	Il1r2	0.00349037	-1.08427	1	0.0131325	1.08427	1
ENSMUSG00000026072	Il1r1	0.436296	-0.101976	1	0.469487	0.101976	1
ENSMUSG00000026062	Slc9a2	0.0104711	-0.236277	1	0.0147741	0.236277	1
ENSMUSG00000041907	Gpr45	0.0244326	-1.00181	1	0.0541715	1.00181	1
ENSMUSG00000008136	Fhl2	0.0209422	-0.566425	1	0.0344728	0.566425	1
ENSMUSG00000057363	Uxs1	0.554969	-0.0102732	1	0.559773	0.0102732	1
ENSMUSG00000026049	Tex30	1.0506	-0.332369	1	1.3231	0.332369	1
ENSMUSG00000041684	Bivm	0.132634	-0.0383375	1	0.137891	0.0383375	1
ENSMUSG00000025986	Slc39a10	0.614305	-0.136741	1	0.676323	0.136741	1
ENSMUSG00000026107	Nabp1	0.146596	-0.0272428	1	0.151024	0.0272428	1
ENSMUSG00000062939	Stat4	0.408373	-0.231378	1	0.480978	0.231378	1
ENSMUSG00000109599	Gm31812	0.00698074	-0.651314	1	0.0147741	0.651314	1
ENSMUSG00000043015	Nemp2	0.150086	-0.0842738	1	0.160873	0.0842738	1
ENSMUSG00000026102	Inpp1	0.506104	-0.0952116	1	0.541715	0.0952116	1
ENSMUSG00000041426	Hibch	1.01221	-0.0309696	1	1.03418	0.0309696	1
ENSMUSG00000043629	1700019D03Rik	0.0244326	-0.236277	1	0.0311897	0.236277	1
ENSMUSG00000026098	Pms1	0.195461	-0.103827	1	0.211761	0.103827	1
ENSMUSG00000100763	Gm28777	0	-0.499311	1	0.00328312	0.499311	1
ENSMUSG00000026097	Ormdl1	0.38045	-0.322814	1	0.477694	0.322814	1
ENSMUSG00000026096	Osgepl1	0.146596	-0.269444	1	0.17893	0.269444	1
ENSMUSG00000026095	Asnsd1	1.4869	-0.183284	1	1.68753	0.183284	1
ENSMUSG00000025983	Ccdc150	0	-0.499311	1	0.00328312	0.499311	1
ENSMUSG00000041303	Gtf3c3	0.261778	-0.0239732	1	0.267575	0.0239732	1
ENSMUSG00000025982	Sf3b1	6.04183	-0.0738706	1	6.34956	0.0738706	1
ENSMUSG00000025980	Hspd1	11.8219	-0.111644	1	12.7517	0.111644	1
ENSMUSG00000073676	Hspe1	10.684	-0.112578	1	11.532	0.112578	1
ENSMUSG00000025979	Mob4	0.904006	-0.186602	1	1.02926	0.186602	1
ENSMUSG00000097519	4930558J18Rik	0.00349037	-1.08427	1	0.0131325	1.08427	1
ENSMUSG00000048495	Tyw5	0.174519	-0.339955	1	0.223252	0.339955	1
ENSMUSG00000025971	Maip1	0.691094	-0.0915053	1	0.737061	0.0915053	1
ENSMUSG00000054770	Kctd18	0.219893	-0.0539001	1	0.229819	0.0539001	1
ENSMUSG00000026039	Sgo2a	0.691094	-0.132593	1	0.758401	0.132593	1
ENSMUSG00000051223	Bzw1	4.68757	-0.125194	1	5.10526	0.125194	1
ENSMUSG00000026035	Ppil3	0.980794	-0.0555682	1	1.01941	0.0555682	1
ENSMUSG00000026032	Ndufb3	3.61952	-0.187655	1	4.11704	0.187655	1
ENSMUSG00000026031	Cflar	0.869102	-0.13344	1	0.953747	0.13344	1
ENSMUSG00000026029	Casp8	1.64396	-0.350249	1	2.09463	0.350249	1
ENSMUSG00000038079	Tmem237	0.328095	-0.0379801	1	0.338162	0.0379801	1
ENSMUSG00000097573	G730003C15Rik	0.0453748	-0.428922	1	0.0640209	0.428922	1
ENSMUSG00000026021	Sumo1	3.61602	-0.293288	1	4.42565	0.293288	1
ENSMUSG00000026020	Nop58	6.31408	-0.050765	1	6.53013	0.050765	1
ENSMUSG00000049439	Cyp20a1	0.481671	-0.0242264	1	0.490827	0.0242264	1
ENSMUSG00000025969	Nrp2	0.0174519	-0.029826	1	0.0196987	0.029826	1
ENSMUSG00000025968	Ndufs1	1.19371	-0.0119202	1	1.20326	0.0119202	1
ENSMUSG00000025962	Fastkd2	0.408373	-0.340045	1	0.518733	0.340045	1
ENSMUSG00000025959	Klf7	0.132634	-0.808856	1	0.236385	0.808856	1
ENSMUSG00000025958	Creb1	1.07852	-0.097656	1	1.15402	0.097656	1
ENSMUSG00000025956	Mettl21a	0.146596	-0.406947	1	0.196987	0.406947	1
ENSMUSG00000087213	2810408I11Rik	0.342056	-0.0197018	1	0.348011	0.0197018	1
ENSMUSG00000070871	Ccnyl1	0.0418845	-0.606226	1	0.067304	0.606226	1
ENSMUSG00000045005	Fzd5	0.0244326	-0.614788	1	0.041039	0.614788	1
ENSMUSG00000044816	D630023F18Rik	0.0104711	-1.37378	1	0.0344728	1.37378	1
ENSMUSG00000025949	Pikfyve	0.303662	-0.120253	1	0.331595	0.120253	1
ENSMUSG00000026003	Acadl	2.31761	-0.180994	1	2.62486	0.180994	1
ENSMUSG00000026000	Lancl1	0.610815	-0.0473742	1	0.632001	0.0473742	1
ENSMUSG00000025997	Ikzf2	1.35077	-0.158357	1	1.50695	0.158357	1
ENSMUSG00000099954	Gm28112	0.0488652	-0.433723	1	0.0689456	0.433723	1
ENSMUSG00000026192	Atic	2.90399	-0.060799	1	3.0254	0.060799	1
ENSMUSG00000026187	Xrcc5	0.18499	-0.560341	1	0.275782	0.560341	1
ENSMUSG00000039354	Smarcal1	0.28621	-0.300861	1	0.354577	0.300861	1
ENSMUSG00000006304	Arpc2	11.1308	-0.0431924	1	11.4499	0.0431924	1
ENSMUSG00000006299	Aamp	2.28619	-0.228338	1	2.67575	0.228338	1
ENSMUSG00000026179	Pnkd	1.05758	-0.121748	1	1.15073	0.121748	1
ENSMUSG00000073650	Catip	0	-0.914349	1	0.00492468	0.914349	1
ENSMUSG00000026176	Ctdsp1	0.544498	-0.103544	1	0.586037	0.103544	1
ENSMUSG00000026135	Zfp142	0.160557	-0.114647	1	0.175647	0.114647	1
ENSMUSG00000026172	Bcs1l	0.432806	-0.143321	1	0.479336	0.143321	1
ENSMUSG00000033276	Stk36	0	-0.499311	1	0.00328312	0.499311	1
ENSMUSG00000026167	Wnt10a	0	-0.499311	1	0.00328312	0.499311	1
ENSMUSG00000026162	Nhej1	0.136124	-0.192334	1	0.15759	0.192334	1
ENSMUSG00000049339	Retreg2	0.670151	-0.059984	1	0.699305	0.059984	1
ENSMUSG00000026197	Zfand2b	0.352528	-0.37635	1	0.459637	0.37635	1
ENSMUSG00000026199	Ankzf1	0.261778	-0.441208	1	0.35786	0.441208	1
ENSMUSG00000026200	Glb1l	0.09424	-0.106994	1	0.103418	0.106994	1
ENSMUSG00000026201	Stk16	1.99649	-0.331273	1	2.50995	0.331273	1
ENSMUSG00000026202	Tuba4a	7.56713	-0.127877	1	8.25541	0.127877	1
ENSMUSG00000026203	Dnajb2	0.0907497	-0.113658	1	0.100135	0.113658	1
ENSMUSG00000033021	Gmppa	0.296682	-0.13194	1	0.326671	0.13194	1
ENSMUSG00000026245	Farsb	0.980794	-0.0854102	1	1.04075	0.0854102	1
ENSMUSG00000054702	Ap1s3	0.132634	-0.461837	1	0.185496	0.461837	1
ENSMUSG00000026248	Mrpl44	1.05409	-0.214207	1	1.22296	0.214207	1
ENSMUSG00000026249	Serpine2	0.0314133	-1.39978	1	0.0902859	1.39978	1
ENSMUSG00000067158	Col4a4	0.00349037	-1.08427	1	0.0131325	1.08427	1
ENSMUSG00000026159	Agfg1	0.502613	-0.242234	1	0.595887	0.242234	1
ENSMUSG00000073633	Fbxo36	0.0488652	-0.136741	1	0.0558131	0.136741	1
ENSMUSG00000052477	C130026I21Rik	0.0244326	-1.1238	1	0.0590962	1.1238	1
ENSMUSG00000072109	A530040E14Rik	0.00698074	-0.499311	1	0.0131325	0.499311	1
ENSMUSG00000090103	Gm16094	0	-0.499311	1	0.00328312	0.499311	1
ENSMUSG00000070031	Sp140	0.530536	-0.172661	1	0.59917	0.172661	1
ENSMUSG00000036707	Cab39	1.1972	-0.0465047	1	1.2361	0.0465047	1
ENSMUSG00000099644	Gm28626	0.0104711	-0.236277	1	0.0147741	0.236277	1
ENSMUSG00000026234	Ncl	32.9317	-0.0847493	1	34.8618	0.0847493	1
ENSMUSG00000073627	C130036L24Rik	0.223384	-0.177383	1	0.254442	0.177383	1
ENSMUSG00000026238	Ptma	123.866	-0.18945	1	140.99	0.18945	1
ENSMUSG00000026239	Pde6d	0.541008	-0.523764	1	0.779742	0.523764	1
ENSMUSG00000026240	Cops7b	0.289701	-0.361235	1	0.374276	0.361235	1
ENSMUSG00000026254	Eif4e2	2.15007	-0.0756746	1	2.26371	0.0756746	1
ENSMUSG00000056055	Sag	0.0139615	-0.499311	1	0.0229819	0.499311	1
ENSMUSG00000005501	Usp40	0.254797	-0.348752	1	0.326671	0.348752	1
ENSMUSG00000090124	Ugt1a7c	0.0523556	-0.0436318	1	0.0558131	0.0436318	1
ENSMUSG00000054545	Ugt1a6a	0.0209422	-0.428922	1	0.0311897	0.428922	1
ENSMUSG00000089943	Ugt1a5	0.00349037	-0.236277	1	0.00656625	0.236277	1
ENSMUSG00000081984	Dnajb3	0.00698074	-0.788818	1	0.0164156	0.788818	1
ENSMUSG00000044783	Hjurp	2.18497	-0.092686	1	2.32773	0.092686	1
ENSMUSG00000049866	Arl4c	0.478181	-0.0489983	1	0.495752	0.0489983	1
ENSMUSG00000092627	D130058E05Rik	0.338566	-0.513958	1	0.485902	0.513958	1
ENSMUSG00000034432	Cops8	0.952871	-0.227828	1	1.11626	0.227828	1
ENSMUSG00000026304	Rab17	0.0802785	-0.458669	1	0.113268	0.458669	1
ENSMUSG00000026305	Lrrfip1	2.16054	-0.197601	1	2.47547	0.197601	1
ENSMUSG00000034343	Ube2f	0.998246	-0.323089	1	1.24923	0.323089	1
ENSMUSG00000026307	Scly	0.338566	-0.376455	1	0.44158	0.376455	1
ENSMUSG00000026309	Ilkap	1.48341	-0.225399	1	1.73349	0.225399	1
ENSMUSG00000100253	1700020N18Rik	0	-0.499311	1	0.00328312	0.499311	1
ENSMUSG00000026260	Ndufa10	3.52877	-0.0574143	1	3.66725	0.0574143	1
ENSMUSG00000047067	Dusp28	0.118673	-0.384979	1	0.15759	0.384979	1
ENSMUSG00000026269	Rnpepl1	0.345547	-0.0386769	1	0.356219	0.0386769	1
ENSMUSG00000026275	Ppp1r7	1.19371	-0.262122	1	1.43144	0.262122	1
ENSMUSG00000034107	Ano7	0	-0.914349	1	0.00492468	0.914349	1
ENSMUSG00000026280	Atg4b	0.453748	-0.133591	1	0.499035	0.133591	1
ENSMUSG00000026281	Dtymk	5.02963	-0.137741	1	5.5255	0.137741	1
ENSMUSG00000026283	Ing5	0.478181	-0.240453	1	0.566339	0.240453	1
ENSMUSG00000051185	Fam174a	0.900516	-0.0848925	1	0.955389	0.0848925	1
ENSMUSG00000097814	Panct2	0	-0.499311	1	0.00328312	0.499311	1
ENSMUSG00000100454	Gm28901	0	-0.914349	1	0.00492468	0.914349	1
ENSMUSG00000044768	D1Ertd622e	0.324605	-0.121311	1	0.354577	0.121311	1
ENSMUSG00000026333	Gin1	0.537517	-0.0176027	1	0.544998	0.0176027	1
ENSMUSG00000026335	Pam	0.4712	-0.0983489	1	0.505601	0.0983489	1
ENSMUSG00000026321	Tnfrsf11a	0	-1.23628	1	0.00656625	1.23628	1
ENSMUSG00000054006	D630008O14Rik	0.00349037	-0.499311	1	0.00820781	0.499311	1
ENSMUSG00000009905	Kdsr	0.596854	-0.124709	1	0.6517	0.124709	1
ENSMUSG00000062345	Serpinb2	0	-0.914349	1	0.00492468	0.914349	1
ENSMUSG00000038702	Dsel	0.0453748	-0.0611901	1	0.0492468	0.0611901	1
ENSMUSG00000026377	Nifk	2.06979	-0.0275823	1	2.10777	0.0275823	1
ENSMUSG00000004451	Ralb	0.254797	-0.419141	1	0.343086	0.419141	1
ENSMUSG00000098923	Tmem185b	0.28621	-0.218789	1	0.334879	0.218789	1
ENSMUSG00000026383	Epb41l5	0.0174519	-0.499311	1	0.0279065	0.499311	1
ENSMUSG00000036975	Tmem177	0.115182	-0.381475	1	0.152665	0.381475	1
ENSMUSG00000026341	Actr3	6.51303	-0.314922	1	8.08962	0.314922	1
ENSMUSG00000051590	Map3k19	0.00349037	-1.37378	1	0.0164156	1.37378	1
ENSMUSG00000036104	Rab3gap1	0.687603	-0.0923471	1	0.733778	0.0923471	1
ENSMUSG00000026355	Mcm6	5.3996	-0.113387	1	5.83247	0.113387	1
ENSMUSG00000026356	Dars	1.7417	-0.155579	1	1.93868	0.155579	1
ENSMUSG00000026409	Pfkfb2	0.0244326	-0.0018116	1	0.026265	0.0018116	1
ENSMUSG00000026427	Eif2d	0.425825	-0.200653	1	0.490827	0.200653	1
ENSMUSG00000055184	Fam72a	0.0837689	-0.537279	1	0.124759	0.537279	1
ENSMUSG00000026433	Rab29	0.101221	-0.255386	1	0.123117	0.255386	1
ENSMUSG00000026434	Nucks1	8.67008	-0.0364648	1	8.87757	0.0364648	1
ENSMUSG00000026435	Slc45a3	0	-0.499311	1	0.00328312	0.499311	1
ENSMUSG00000097760	6030442K20Rik	0.0767882	-0.499311	1	0.111626	0.499311	1
ENSMUSG00000026447	Pik3c2b	0.0663171	-0.347308	1	0.0870028	0.347308	1
ENSMUSG00000090553	Snrpe	11.9126	-0.0545773	1	12.3511	0.0545773	1
ENSMUSG00000094410	Gm38394	0.0139615	-0.499311	1	0.0229819	0.499311	1
ENSMUSG00000051998	Lax1	0.0314133	-0.877823	1	0.0623793	0.877823	1
ENSMUSG00000064246	Chil1	0	-0.914349	1	0.00492468	0.914349	1
ENSMUSG00000042305	Tmem183a	0.684113	-0.177993	1	0.774817	0.177993	1
ENSMUSG00000026456	Cyb5r1	0.481671	-0.353828	1	0.617227	0.353828	1
ENSMUSG00000026457	Adipor1	1.14135	-0.128549	1	1.24759	0.128549	1
ENSMUSG00000026455	Klhl12	0.181499	-0.208796	1	0.211761	0.208796	1
ENSMUSG00000042229	Rabif	0.265268	-0.480452	1	0.372634	0.480452	1
ENSMUSG00000026429	Ube2t	0.56195	-0.37216	1	0.728853	0.37216	1
ENSMUSG00000026426	Arl8a	0.300172	-0.122457	1	0.328312	0.122457	1
ENSMUSG00000041926	Rnpep	1.45548	-0.153896	1	1.61858	0.153896	1
ENSMUSG00000062580	Timm17a	1.44501	-0.378513	1	1.87795	0.378513	1
ENSMUSG00000041879	Ipo9	0.425825	-0.0325302	1	0.436655	0.0325302	1
ENSMUSG00000026421	Csrp1	2.02093	-0.00706945	1	2.02897	0.00706945	1
ENSMUSG00000026418	Tnni1	0	-0.914349	1	0.00492468	0.914349	1
ENSMUSG00000041642	Kif21b	0.240836	-0.236277	1	0.285632	0.236277	1
ENSMUSG00000097403	9230116N13Rik	0.108202	-0.104173	1	0.118192	0.104173	1
ENSMUSG00000026404	Ddx59	0.0802785	-0.0573067	1	0.0853612	0.0573067	1
ENSMUSG00000041498	Kif14	0.254797	-0.0972128	1	0.274141	0.0972128	1
ENSMUSG00000098243	Gm4258	0.715526	-0.18495	1	0.814215	0.18495	1
ENSMUSG00000102142	Gm26930	0.129144	-0.310277	1	0.162515	0.310277	1
ENSMUSG00000098206	A430106G13Rik	0.0418845	-0.461837	1	0.0607378	0.461837	1
ENSMUSG00000079283	2310009B15Rik	0.872593	-0.0669265	1	0.91435	0.0669265	1
ENSMUSG00000104900	4930596I21Rik	0	-0.914349	1	0.00492468	0.914349	1
ENSMUSG00000033952	Aspm	0.705055	-0.0434287	1	0.727212	0.0434287	1
ENSMUSG00000018196	Glrx2	1.40662	-0.237705	1	1.65798	0.237705	1
ENSMUSG00000018189	Uchl5	2.83767	-0.0672378	1	2.96958	0.0672378	1
ENSMUSG00000026360	Rgs2	2.11517	-0.178571	1	2.39176	0.178571	1
ENSMUSG00000026358	Rgs1	1.83245	-0.360253	1	2.35072	0.360253	1
ENSMUSG00000026357	Rgs18	2.29666	-0.295048	1	2.81528	0.295048	1
ENSMUSG00000056220	Pla2g4a	0.834199	-0.257757	1	0.998069	0.257757	1
ENSMUSG00000097754	Ptgs2os2	0	-1.23628	1	0.00656625	1.23628	1
ENSMUSG00000006005	Tpr	6.84462	-0.118346	1	7.41822	0.118346	1
ENSMUSG00000052748	Swt1	0.774862	-0.0441862	1	0.799441	0.0441862	1
ENSMUSG00000026484	Rnf2	0.506104	-0.0419368	1	0.522017	0.0419368	1
ENSMUSG00000026483	Fam129a	0.104711	-0.754568	1	0.180572	0.754568	1
ENSMUSG00000032666	1700025G04Rik	0.823728	-0.0479733	1	0.85197	0.0479733	1
ENSMUSG00000008475	Arpc5	3.06804	-0.29538	1	3.76082	0.29538	1
ENSMUSG00000026480	Ncf2	1.72424	-0.0833019	1	1.82542	0.0833019	1
ENSMUSG00000100394	Gm28791	0.157067	-0.0201434	1	0.160873	0.0201434	1
ENSMUSG00000026478	Lamc1	0.0558459	-0.87128	1	0.106702	0.87128	1
ENSMUSG00000042708	Shcbp1l	0	-2.23628	1	0.0147741	2.23628	1
ENSMUSG00000042684	Npl	0.698074	-0.293964	1	0.856895	0.293964	1
ENSMUSG00000056708	Ier5	0.593363	-0.2004	1	0.68289	0.2004	1
ENSMUSG00000073535	Gm5532	0	-0.499311	1	0.00328312	0.499311	1
ENSMUSG00000033701	Acbd6	1.98602	-0.0216255	1	2.0142	0.0216255	1
ENSMUSG00000026466	Tor1aip1	1.07503	-0.0048295	1	1.07851	0.0048295	1
ENSMUSG00000050565	Tor1aip2	0.554969	-0.0477479	1	0.574547	0.0477479	1
ENSMUSG00000026600	Soat1	0.617796	-0.169934	1	0.696022	0.169934	1
ENSMUSG00000090394	4930523C07Rik	0.746939	-0.185747	1	0.850329	0.185747	1
ENSMUSG00000058267	Mrps14	4.62474	-0.312148	1	5.73397	0.312148	1
ENSMUSG00000014226	Cacybp	5.89873	-0.148153	1	6.52685	0.148153	1
ENSMUSG00000103693	Gm37529	0.00698074	-1.02983	1	0.0196987	1.02983	1
ENSMUSG00000026709	Dars2	0.356018	-0.3674	1	0.461279	0.3674	1
ENSMUSG00000026708	Cenpl	0.328095	-0.410582	1	0.438297	0.410582	1
ENSMUSG00000026705	Klhl20	0.219893	-0.236277	1	0.261008	0.236277	1
ENSMUSG00000026701	Prdx6	8.18143	-0.0267466	1	8.32108	0.0267466	1
ENSMUSG00000026700	Tnfsf4	0	-0.499311	1	0.00328312	0.499311	1
ENSMUSG00000026696	Vamp4	0.205932	-0.408338	1	0.275782	0.408338	1
ENSMUSG00000026585	Kifap3	0.321114	-0.136741	1	0.354577	0.136741	1
ENSMUSG00000026584	Scyl3	0.268759	-0.144646	1	0.298764	0.144646	1
ENSMUSG00000041406	BC055324	0.268759	-0.397131	1	0.356219	0.397131	1
ENSMUSG00000041396	Mettl18	0.195461	-0.168922	1	0.221611	0.168922	1
ENSMUSG00000026581	Sell	3.17973	-0.0465215	1	3.27984	0.0465215	1
ENSMUSG00000026579	F5	0.0349037	-0.0398796	1	0.0377559	0.0398796	1
ENSMUSG00000040918	Slc19a2	0.0383941	-0.283583	1	0.0492468	0.283583	1
ENSMUSG00000026578	Ccdc181	0.237345	-0.0249928	1	0.242951	0.0249928	1
ENSMUSG00000026575	Nme7	0.289701	-0.392396	1	0.382484	0.392396	1
ENSMUSG00000026576	Atp1b1	0.0209422	-0.691956	1	0.0377559	0.691956	1
ENSMUSG00000040848	Sft2d2	0.418845	-0.339781	1	0.531866	0.339781	1
ENSMUSG00000040843	Tiprl	1.21116	-0.171845	1	1.36414	0.171845	1
ENSMUSG00000026568	Mpc2	2.94936	-0.0876804	1	3.13046	0.0876804	1
ENSMUSG00000103400	Gm15853	0.027923	-0.38828	1	0.0393975	0.38828	1
ENSMUSG00000026563	Tada1	0.649209	-0.171585	1	0.732136	0.171585	1
ENSMUSG00000052428	Tmco1	2.78183	-0.0121961	1	2.80215	0.0121961	1
ENSMUSG00000026688	Mgst3	0.443277	-0.157523	1	0.495752	0.157523	1
ENSMUSG00000026683	Nuf2	0.551479	-0.273891	1	0.668116	0.273891	1
ENSMUSG00000097503	3110045C21Rik	0.00349037	-1.49931	1	0.0180572	1.49931	1
ENSMUSG00000102418	Sh2d1b1	0.0732978	-0.758698	1	0.128042	0.758698	1
ENSMUSG00000102752	Gm7694	0.0837689	-0.0253801	1	0.0870028	0.0253801	1
ENSMUSG00000038473	Nos1ap	0.230365	-0.214582	1	0.269216	0.214582	1
ENSMUSG00000026663	Atf6	0.478181	-0.0726108	1	0.503959	0.0726108	1
ENSMUSG00000026659	Dusp12	0.425825	-0.372714	1	0.553206	0.372714	1
ENSMUSG00000026656	Fcgr2b	0.499123	-0.191507	1	0.571263	0.191507	1
ENSMUSG00000059089	Fcgr4	0.0174519	-0.499311	1	0.0279065	0.499311	1
ENSMUSG00000026649	Cfap126	0.0314133	-0.0518523	1	0.0344728	0.0518523	1
ENSMUSG00000058076	Sdhc	1.84641	-0.0117051	1	1.85989	0.0117051	1
ENSMUSG00000005674	Tomm40l	0.338566	-0.20653	1	0.392333	0.20653	1
ENSMUSG00000005681	Apoa2	0.0174519	-0.136741	1	0.0213403	0.136741	1
ENSMUSG00000052423	B4galt3	0.27923	-0.0502322	1	0.290556	0.0502322	1
ENSMUSG00000053483	Usp21	0.178009	-0.202594	1	0.206837	0.202594	1
ENSMUSG00000062963	Ufc1	2.81324	-0.207751	1	3.24537	0.207751	1
ENSMUSG00000013973	Dedd	0.226874	-0.00950599	1	0.229819	0.00950599	1
ENSMUSG00000006412	Pfdn2	2.87956	-0.152129	1	3.19612	0.152129	1
ENSMUSG00000045259	Klhdc9	0.0174519	-0.651314	1	0.0311897	0.651314	1
ENSMUSG00000026641	Usf1	0.774862	-0.0647336	1	0.810931	0.0647336	1
ENSMUSG00000038235	F11r	0.0523556	-0.0018116	1	0.0541715	0.0018116	1
ENSMUSG00000004709	Cd244a	0.478181	-0.136741	1	0.526941	0.136741	1
ENSMUSG00000015355	Cd48	3.90224	-0.258538	1	4.66203	0.258538	1
ENSMUSG00000073492	Gm10521	0.00698074	-0.136741	1	0.00984937	0.136741	1
ENSMUSG00000003458	Ncstn	0.478181	-0.123237	1	0.522017	0.123237	1
ENSMUSG00000026553	Copa	1.54274	-0.037571	1	1.58247	0.037571	1
ENSMUSG00000003464	Pex19	0.429316	-0.343857	1	0.54664	0.343857	1
ENSMUSG00000013698	Pea15a	0.0872593	-0.168105	1	0.100135	0.168105	1
ENSMUSG00000038034	Igsf8	0.645719	-0.0476153	1	0.668116	0.0476153	1
ENSMUSG00000026548	Slamf9	0	-1.23628	1	0.00656625	1.23628	1
ENSMUSG00000026547	Tagln2	10.8236	-0.25274	1	12.8748	0.25274	1
ENSMUSG00000026546	Cfap45	0.0209422	-0.566425	1	0.0344728	0.566425	1
ENSMUSG00000026544	Dusp23	0.453748	-0.025584	1	0.46292	0.025584	1
ENSMUSG00000073491	Ifi213	0.00349037	-0.236277	1	0.00656625	0.236277	1
ENSMUSG00000073490	Ifi207	0	-0.499311	1	0.00328312	0.499311	1
ENSMUSG00000073489	Ifi204	0.0139615	-0.762346	1	0.0279065	0.762346	1
ENSMUSG00000026536	Ifi211	0.00698074	-0.914349	1	0.0180572	0.914349	1
ENSMUSG00000066672	Olfr417	0.00349037	-0.236277	1	0.00656625	0.236277	1
ENSMUSG00000026526	Fh1	2.55844	-0.240986	1	3.02047	0.240986	1
ENSMUSG00000039748	Exo1	0.677132	-0.0916533	1	0.722287	0.0916533	1
ENSMUSG00000078184	Rbm8a2	0.0104711	-0.236277	1	0.0147741	0.236277	1
ENSMUSG00000026504	Sdccag8	0.261778	-0.228664	1	0.308614	0.228664	1
ENSMUSG00000015961	Adss	2.46071	-0.087449	1	2.61172	0.087449	1
ENSMUSG00000026500	Cox20	1.50086	-0.34644	1	1.90749	0.34644	1
ENSMUSG00000039630	Hnrnpu	14.0662	-0.0539331	1	14.5771	0.0539331	1
ENSMUSG00000026494	Kif26b	0	-0.499311	1	0.00328312	0.499311	1
ENSMUSG00000055067	Smyd3	0.534027	-0.167198	1	0.600812	0.167198	1
ENSMUSG00000010609	Psen2	0.436296	-0.0766202	1	0.461279	0.0766202	1
ENSMUSG00000026496	Parp1	3.38915	-0.0229593	1	3.43907	0.0229593	1
ENSMUSG00000058729	Lin9	0.450258	-0.154076	1	0.502318	0.154076	1
ENSMUSG00000060743	H3f3a	39.3679	-0.228891	1	46.054	0.228891	1
ENSMUSG00000073485	H3f3aos	0.0418845	-0.021264	1	0.0443222	0.021264	1
ENSMUSG00000038806	Sde2	1.35426	-0.014626	1	1.36742	0.014626	1
ENSMUSG00000026520	Pycr2	1.3403	-0.231021	1	1.57262	0.231021	1
ENSMUSG00000038793	Lefty1	0.027923	-0.203855	1	0.0344728	0.203855	1
ENSMUSG00000038776	Ephx1	0.00349037	-0.236277	1	0.00656625	0.236277	1
ENSMUSG00000026516	Nvl	0.855141	-0.0107532	1	0.86182	0.0107532	1
ENSMUSG00000004880	Lbr	2.5375	-0.123374	1	2.76111	0.123374	1
ENSMUSG00000026511	Srp9	4.95633	-0.144264	1	5.46968	0.144264	1
ENSMUSG00000026509	Capn2	0.157067	-0.172147	1	0.17893	0.172147	1
ENSMUSG00000030768	Disp1	0.0837689	-0.128474	1	0.093569	0.128474	1
ENSMUSG00000072258	Taf1a	0.157067	-0.0489983	1	0.164156	0.0489983	1
ENSMUSG00000104212	Gm37986	0	-0.499311	1	0.00328312	0.499311	1
ENSMUSG00000073481	2022-03-02	3.13086	-0.049221	1	3.23552	0.049221	1
ENSMUSG00000026618	Iars2	0.736468	-0.0444093	1	0.760043	0.0444093	1
ENSMUSG00000026617	Bpnt1	0.178009	-0.301372	1	0.221611	0.301372	1
ENSMUSG00000001305	Rrp15	1.63	-0.0607923	1	1.69902	0.0607923	1
ENSMUSG00000097784	A430105J06Rik	0.0314133	-0.177383	1	0.0377559	0.177383	1
ENSMUSG00000026605	Cenpf	2.36647	-0.12087	1	2.57069	0.12087	1
ENSMUSG00000104435	Gm37422	0.00698074	-0.136741	1	0.00984937	0.136741	1
ENSMUSG00000089872	Rps6kc1	0.0628267	-0.092686	1	0.0689456	0.092686	1
ENSMUSG00000026632	Tatdn3	0.0977304	-0.360149	1	0.128042	0.360149	1
ENSMUSG00000037499	Nenf	1.1239	-0.217394	1	1.30668	0.217394	1
ENSMUSG00000026627	Pacc1	0.28272	-0.222133	1	0.331595	0.222133	1
ENSMUSG00000102840	Gm38037	0.0488652	-0.651314	1	0.0804365	0.651314	1
ENSMUSG00000026622	Nek2	0.289701	-0.309934	1	0.361144	0.309934	1
ENSMUSG00000037434	Slc30a1	0.0698074	-0.165888	1	0.0804365	0.165888	1
ENSMUSG00000026637	Traf5	0.0732978	-0.33756	1	0.0952106	0.33756	1
ENSMUSG00000097089	Gm26879	0.0139615	-0.679884	1	0.026265	0.679884	1
ENSMUSG00000037375	Hhat	0.0314133	-0.29286	1	0.041039	0.29286	1
ENSMUSG00000016200	Syt14	0	-0.499311	1	0.00328312	0.499311	1
ENSMUSG00000016194	Hsd11b1	0.0244326	-0.306666	1	0.0328312	0.306666	1
ENSMUSG00000009633	G0s2	0.0314133	-0.399776	1	0.0443222	0.399776	1
ENSMUSG00000026640	Plxna2	0	-0.499311	1	0.00328312	0.499311	1
ENSMUSG00000016494	Cd34	9.01563	-0.115448	1	9.75088	0.115448	1
ENSMUSG00000097325	Gm16897	0.0104711	-0.37378	1	0.0164156	0.37378	1
ENSMUSG00000096929	A330023F24Rik	0	-1.23628	1	0.00656625	1.23628	1
ENSMUSG00000049950	Rpp38	0.352528	-0.178561	1	0.400541	0.178561	1
ENSMUSG00000026648	Dclre1c	0.09424	-0.316447	1	0.119834	0.316447	1
ENSMUSG00000109865	Hspa14	1.72424	-0.159051	1	1.92391	0.159051	1
ENSMUSG00000026655	Fam107b	3.55669	-0.108584	1	3.82976	0.108584	1
ENSMUSG00000085205	Gm13185	0	-0.499311	1	0.00328312	0.499311	1
ENSMUSG00000039449	Prpf18	0.450258	-0.0518523	1	0.467845	0.0518523	1
ENSMUSG00000048186	Bend7	0.0244326	-0.0018116	1	0.026265	0.0018116	1
ENSMUSG00000026662	Sephs1	0.551479	-0.266802	1	0.664832	0.266802	1
ENSMUSG00000026664	Phyh	0.300172	-0.510324	1	0.430089	0.510324	1
ENSMUSG00000026672	Optn	0.0314133	-0.801874	1	0.0590962	0.801874	1
ENSMUSG00000086430	4930551O13Rik	0	-0.499311	1	0.00328312	0.499311	1
ENSMUSG00000039128	Cdc123	1.72773	-0.173257	1	1.94689	0.173257	1
ENSMUSG00000025817	Nudt5	1.90225	-0.217126	1	2.20954	0.217126	1
ENSMUSG00000056718	Gm13199	0.00349037	-0.236277	1	0.00656625	0.236277	1
ENSMUSG00000025782	Taf3	0.823728	-0.121003	1	0.896293	0.121003	1
ENSMUSG00000025781	Atp5c1	10.691	-0.0884531	1	11.3481	0.0884531	1
ENSMUSG00000037262	Kin	0.719017	-0.234882	1	0.847046	0.234882	1
ENSMUSG00000086748	Gm13261	0.00349037	-0.499311	1	0.00820781	0.499311	1
ENSMUSG00000037197	Rbm17	1.993	-0.142495	1	2.19805	0.142495	1
ENSMUSG00000023206	Il15ra	0.174519	-0.219203	1	0.205195	0.219203	1
ENSMUSG00000058594	Fbh1	0.335076	-0.166185	1	0.377559	0.166185	1
ENSMUSG00000047909	Ankrd16	0.230365	-0.274524	1	0.280707	0.274524	1
ENSMUSG00000026767	Mindy3	0.37696	-0.0650277	1	0.395616	0.0650277	1
ENSMUSG00000026730	Pter	0.317624	-0.0489983	1	0.329954	0.0489983	1
ENSMUSG00000026727	Rsu1	1.96508	-0.0967255	1	2.09956	0.0967255	1
ENSMUSG00000003418	St8sia6	0	-2.49931	1	0.0180572	2.49931	1
ENSMUSG00000026748	Plxdc2	0.00349037	-0.236277	1	0.00656625	0.236277	1
ENSMUSG00000026740	Dnajc1	1.26351	-0.121329	1	1.37399	0.121329	1
ENSMUSG00000051154	Commd3	1.95461	-0.318739	1	2.43608	0.318739	1
ENSMUSG00000026736	4930426L09Rik	0.00698074	-0.136741	1	0.00984937	0.136741	1
ENSMUSG00000037683	Armc3	0.0732978	-0.287807	1	0.0919275	0.287807	1
ENSMUSG00000023094	Msrb2	0.554969	-0.0102732	1	0.559773	0.0102732	1
ENSMUSG00000026679	Enkur	0.0174519	-0.651314	1	0.0311897	0.651314	1
ENSMUSG00000026784	Pdss1	0.317624	-0.30965	1	0.395616	0.30965	1
ENSMUSG00000058835	Abi1	0.75043	-0.0990405	1	0.804365	0.0990405	1
ENSMUSG00000026775	Yme1l1	1.089	-0.134105	1	1.19506	0.134105	1
ENSMUSG00000026981	Il1rn	0	-0.499311	1	0.00328312	0.499311	1
ENSMUSG00000026976	Pax8	0.00349037	-0.914349	1	0.0114909	0.914349	1
ENSMUSG00000026975	Dph7	0.27923	-0.0901986	1	0.298764	0.0901986	1
ENSMUSG00000036850	Mrpl41	1.40313	-0.256892	1	1.67603	0.256892	1
ENSMUSG00000078202	Nrarp	0.0174519	-0.416849	1	0.026265	0.416849	1
ENSMUSG00000059555	Tor4a	0.0767882	-0.198142	1	0.0902859	0.198142	1
ENSMUSG00000013465	Nelfb	1.06456	-0.156807	1	1.18685	0.156807	1
ENSMUSG00000036752	Tubb4b	9.9336	-0.199426	1	11.3875	0.199426	1
ENSMUSG00000078201	Tmem203	0.499123	-0.0205482	1	0.507243	0.0205482	1
ENSMUSG00000048707	Tprn	0.223384	-0.149369	1	0.249517	0.149369	1
ENSMUSG00000026966	Ssna1	2.5375	-0.186273	1	2.88422	0.186273	1
ENSMUSG00000026958	Dpp7	0.0872593	-0.07189	1	0.093569	0.07189	1
ENSMUSG00000026956	Uap1l1	0.558459	-0.266426	1	0.67304	0.266426	1
ENSMUSG00000026955	Sapcd2	0.275739	-0.360605	1	0.356219	0.360605	1
ENSMUSG00000015094	Npdc1	0.0209422	-0.0138844	1	0.0229819	0.0138844	1
ENSMUSG00000036587	Fut7	0.652699	-0.549584	1	0.95703	0.549584	1
ENSMUSG00000047617	Paxx	0.663171	-0.150701	1	0.737061	0.150701	1
ENSMUSG00000026942	Traf2	0.418845	-0.357429	1	0.538432	0.357429	1
ENSMUSG00000015092	Edf1	4.48513	-0.151252	1	4.97393	0.151252	1
ENSMUSG00000036504	Phpt1	0.429316	-0.378005	1	0.559773	0.378005	1
ENSMUSG00000015087	Rabl6	1.3054	-0.0692344	1	1.36906	0.0692344	1
ENSMUSG00000026939	Tmem141	0.450258	-0.154076	1	0.502318	0.154076	1
ENSMUSG00000049086	Bmyc	2.02093	-0.21422	1	2.34251	0.21422	1
ENSMUSG00000036352	Ubac1	0.799295	-0.00843792	1	0.804365	0.00843792	1
ENSMUSG00000036327	Qsox2	0.153576	-0.177383	1	0.175647	0.177383	1
ENSMUSG00000075467	Dnlz	1.05758	-0.281131	1	1.28534	0.281131	1
ENSMUSG00000026928	Card9	0.314133	-0.0930546	1	0.33652	0.0930546	1
ENSMUSG00000085767	Gm13563	0	-1.23628	1	0.00656625	1.23628	1
ENSMUSG00000026927	Entr1	0.415354	-0.136741	1	0.457996	0.136741	1
ENSMUSG00000026926	Pmpca	0.858631	-0.228076	1	1.00628	0.228076	1
ENSMUSG00000026925	Inpp5e	0.129144	-0.158274	1	0.146099	0.158274	1
ENSMUSG00000086714	0610009E02Rik	0.0244326	-0.437911	1	0.0361144	0.437911	1
ENSMUSG00000026922	Agpat2	0.876083	-0.109496	1	0.945539	0.109496	1
ENSMUSG00000036186	Dipk1b	1.46247	-0.124916	1	1.59396	0.124916	1
ENSMUSG00000036160	Surf6	0.356018	-0.0287481	1	0.364427	0.0287481	1
ENSMUSG00000062647	Rpl7a	44.6977	-0.0303198	1	45.5648	0.0303198	1
ENSMUSG00000015790	Surf1	0.694584	-0.262014	1	0.833913	0.262014	1
ENSMUSG00000014873	Surf2	0.614305	-0.317108	1	0.766609	0.317108	1
ENSMUSG00000049897	Stkld1	0.00349037	-0.499311	1	0.00820781	0.499311	1
ENSMUSG00000052406	Rexo4	0.680622	-0.148262	1	0.755118	0.148262	1
ENSMUSG00000015488	Cacfd1	0.247816	-0.145303	1	0.275782	0.145303	1
ENSMUSG00000109946	Brd3os	0.00349037	-1.08427	1	0.0131325	1.08427	1
ENSMUSG00000026917	Wdr5	0.886554	-0.191458	1	1.01284	0.191458	1
ENSMUSG00000085929	Gm13421	0.00349037	-1.23628	1	0.0147741	1.23628	1
ENSMUSG00000015846	Rxra	0.0209422	-0.75085	1	0.0393975	0.75085	1
ENSMUSG00000026816	Gtf3c5	0.171028	-0.389434	1	0.226536	0.389434	1
ENSMUSG00000026809	Spaca9	0.0314133	-0.721704	1	0.0558131	0.721704	1
ENSMUSG00000026799	Med27	0.223384	-0.46941	1	0.311897	0.46941	1
ENSMUSG00000039826	Trub2	0.394412	-0.215885	1	0.459637	0.215885	1
ENSMUSG00000069020	Urm1	0.774862	-0.160573	1	0.866745	0.160573	1
ENSMUSG00000039798	2600006K01Rik	0.0209422	-0.106994	1	0.0246234	0.106994	1
ENSMUSG00000026790	Odf2	0.785334	-0.0800117	1	0.83063	0.0800117	1
ENSMUSG00000019715	Gle1	0.837689	-0.0567419	1	0.871669	0.0567419	1
ENSMUSG00000054766	Set	20.8236	-0.196617	1	23.8223	0.196617	1
ENSMUSG00000015335	Zdhhc12	0.317624	-0.315599	1	0.397258	0.315599	1
ENSMUSG00000015337	Endog	0.593363	-0.193464	1	0.679607	0.193464	1
ENSMUSG00000075419	Dolk	0.125653	-0.459783	1	0.175647	0.459783	1
ENSMUSG00000026860	Sh3glb2	0.464219	-0.0625787	1	0.485902	0.0625787	1
ENSMUSG00000026856	Dolpp1	0.122163	-0.551779	1	0.182213	0.551779	1
ENSMUSG00000026853	Crat	0.150086	-0.0987733	1	0.162515	0.0987733	1
ENSMUSG00000047363	Cstad	0.0104711	-0.0842738	1	0.0131325	0.0842738	1
ENSMUSG00000026857	Ntmt1	0.680622	-0.0645105	1	0.712438	0.0645105	1
ENSMUSG00000039483	Asb6	0.223384	-0.535837	1	0.326671	0.535837	1
ENSMUSG00000026849	Tor1a	0.956362	-0.139736	1	1.05388	0.139736	1
ENSMUSG00000026851	BC005624	1.58812	-0.168922	1	1.78438	0.168922	1
ENSMUSG00000087269	D330023K18Rik	0.0663171	-0.0186854	1	0.0689456	0.0186854	1
ENSMUSG00000000194	Gpr107	0.223384	-0.231831	1	0.264291	0.231831	1
ENSMUSG00000039356	Exosc2	0.827218	-0.0418988	1	0.85197	0.0418988	1
ENSMUSG00000001864	Aif1l	0.0139615	-1.17738	1	0.0377559	1.17738	1
ENSMUSG00000050592	Fam78a	0.212913	-0.317704	1	0.267575	0.317704	1
ENSMUSG00000002550	Uck1	0.554969	-0.14701	1	0.615586	0.14701	1
ENSMUSG00000044627	Swi5	7.13083	-0.161236	1	7.96157	0.161236	1
ENSMUSG00000026820	Ptges2	0.37696	-0.196013	1	0.433372	0.196013	1
ENSMUSG00000026810	Dpm2	1.12739	-0.166956	1	1.26564	0.166956	1
ENSMUSG00000026811	St6galnac6	0.439787	-0.00247967	1	0.44158	0.00247967	1
ENSMUSG00000009555	Cdk9	1.97555	-0.0822934	1	2.08971	0.0822934	1
ENSMUSG00000009563	Tor2a	0.778353	-0.225935	1	0.911067	0.225935	1
ENSMUSG00000053746	Ptrh1	0.0523556	-0.586774	1	0.0820781	0.586774	1
ENSMUSG00000038831	Ralgps1	0.0593363	-0.551779	1	0.0902859	0.551779	1
ENSMUSG00000038718	Pbx3	0.216403	-0.136741	1	0.239668	0.136741	1
ENSMUSG00000038696	Mapkap1	0.93891	-0.0174422	1	0.950464	0.0174422	1
ENSMUSG00000026864	Hspa5	11.4973	-0.0362446	1	11.77	0.0362446	1
ENSMUSG00000026869	Psmd5	0.816747	-0.0601996	1	0.85197	0.0601996	1
ENSMUSG00000026875	Traf1	0.00349037	-0.721704	1	0.00984937	0.721704	1
ENSMUSG00000057110	Cntrl	1.60557	-0.0184671	1	1.62515	0.0184671	1
ENSMUSG00000026878	Rab14	3.01219	-0.0049513	1	3.01883	0.0049513	1
ENSMUSG00000026879	Gsn	0.167538	-0.469564	1	0.234743	0.469564	1
ENSMUSG00000035778	Ggta1	0.534027	-0.044167	1	0.551565	0.044167	1
ENSMUSG00000086449	9030204H09Rik	0	-0.499311	1	0.00328312	0.499311	1
ENSMUSG00000026895	Ndufa8	3.76611	-0.175712	1	4.24836	0.175712	1
ENSMUSG00000026887	Mrrf	0.551479	-0.136741	1	0.607378	0.136741	1
ENSMUSG00000047250	Ptgs1	0.0802785	-0.162276	1	0.0919275	0.162276	1
ENSMUSG00000009030	Pdcl	0.460729	-0.092686	1	0.492468	0.092686	1
ENSMUSG00000066798	Zbtb6	0.153576	-0.0663518	1	0.162515	0.0663518	1
ENSMUSG00000050714	Zbtb26	0.115182	-0.269829	1	0.141174	0.269829	1
ENSMUSG00000026749	Nek6	0.244326	-0.0955185	1	0.26265	0.0955185	1
ENSMUSG00000026750	Psmb7	3.23557	-0.0535472	1	3.35371	0.0535472	1
ENSMUSG00000085201	Nr6a1os	0.00698074	-0.136741	1	0.00984937	0.136741	1
ENSMUSG00000035295	Wdr38	0.00698074	-0.136741	1	0.00984937	0.136741	1
ENSMUSG00000026755	Arpc5l	2.21639	-0.272122	1	2.6741	0.272122	1
ENSMUSG00000026754	Golga1	0.153576	-0.679884	1	0.249517	0.679884	1
ENSMUSG00000049744	Arhgap15	1.75915	-0.175001	1	1.98465	0.175001	1
ENSMUSG00000036890	Gtdc1	0.0767882	-0.540534	1	0.114909	0.540534	1
ENSMUSG00000052248	Zeb2os	0.317624	-0.223677	1	0.372634	0.223677	1
ENSMUSG00000026761	Orc4	0.516575	-0.100322	1	0.554848	0.100322	1
ENSMUSG00000069495	Epc2	0.820237	-0.00898563	1	0.825705	0.00898563	1
ENSMUSG00000026765	Lypd6b	0.00698074	-0.136741	1	0.00984937	0.136741	1
ENSMUSG00000017144	Rnd3	0.0104711	-0.914349	1	0.0246234	0.914349	1
ENSMUSG00000036249	Rbm43	0.820237	-0.319418	1	1.02433	0.319418	1
ENSMUSG00000026946	Nmi	0.652699	-0.305204	1	0.807648	0.305204	1
ENSMUSG00000055371	Stam2	0.310643	-0.150416	1	0.34637	0.150416	1
ENSMUSG00000026960	Arl6ip6	0.670151	-0.33032	1	0.843763	0.33032	1
ENSMUSG00000026832	Cytip	0.439787	-0.364456	1	0.56798	0.364456	1
ENSMUSG00000086862	Gm13546	0	-1.23628	1	0.00656625	1.23628	1
ENSMUSG00000026836	Acvr1	0.0453748	-0.236277	1	0.0558131	0.236277	1
ENSMUSG00000026988	Wdsub1	0.115182	-0.166736	1	0.131325	0.166736	1
ENSMUSG00000086603	Gm13620	0.0139615	-1.05185	1	0.0344728	1.05185	1
ENSMUSG00000060703	Cd302	0.19197	-0.316447	1	0.24131	0.316447	1
ENSMUSG00000026980	Ly75	0.0802785	-0.0573067	1	0.0853612	0.0573067	1
ENSMUSG00000054580	Pla2r1	0	-1.91435	1	0.0114909	1.91435	1
ENSMUSG00000026971	Itgb6	0.00349037	-0.236277	1	0.00656625	0.236277	1
ENSMUSG00000026970	Rbms1	0.65619	-0.16909	1	0.738703	0.16909	1
ENSMUSG00000026914	Psmd14	2.32808	-0.176303	1	2.62814	0.176303	1
ENSMUSG00000026893	Gca	0.0663171	-0.347308	1	0.0870028	0.347308	1
ENSMUSG00000059742	Kcnh7	0	-0.499311	1	0.00328312	0.499311	1
ENSMUSG00000086881	Gm13594	0.0209422	-0.276919	1	0.0279065	0.276919	1
ENSMUSG00000034848	Ttc21b	0.150086	-0.361808	1	0.195346	0.361808	1
ENSMUSG00000027030	Stk39	0.027923	-0.267986	1	0.0361144	0.267986	1
ENSMUSG00000027035	Cers6	0.404883	-0.320108	1	0.507243	0.320108	1
ENSMUSG00000034738	Nostrin	0.0558459	-0.318739	1	0.0722287	0.318739	1
ENSMUSG00000005233	Spc25	0.621286	-0.517996	1	0.891368	0.517996	1
ENSMUSG00000075307	Klhl41	0	-0.499311	1	0.00328312	0.499311	1
ENSMUSG00000027086	Fastkd1	0.212913	-0.1099	1	0.23146	0.1099	1
ENSMUSG00000027088	Phospho2	0.359508	-0.126798	1	0.393975	0.126798	1
ENSMUSG00000068882	Ssb	7.59505	-0.139956	1	8.35555	0.139956	1
ENSMUSG00000051730	Mettl5	0.673642	-0.190953	1	0.769892	0.190953	1
ENSMUSG00000089902	Gm13625	0.0104711	-0.821239	1	0.0229819	0.821239	1
ENSMUSG00000085735	Mettl5os	0.0244326	-0.37378	1	0.0344728	0.37378	1
ENSMUSG00000041966	Dcaf17	0.551479	-0.0933189	1	0.589321	0.0933189	1
ENSMUSG00000027018	Hat1	2.60731	-0.145531	1	2.88094	0.145531	1
ENSMUSG00000055612	Cdca7	4.22335	-0.00719753	1	4.23851	0.00719753	1
ENSMUSG00000027109	Sp3	1.15531	-0.105363	1	1.24266	0.105363	1
ENSMUSG00000063714	Sp3os	0.37696	-0.134849	1	0.415315	0.134849	1
ENSMUSG00000027108	Ola1	3.22859	-0.109329	1	3.47847	0.109329	1
ENSMUSG00000056486	Chn1	0	-0.499311	1	0.00328312	0.499311	1
ENSMUSG00000018770	Atp5g3	7.00169	-0.199143	1	8.02559	0.199143	1
ENSMUSG00000009207	Lnpk	0.369979	-0.444345	1	0.505601	0.444345	1
ENSMUSG00000027099	Mtx2	1.05758	-0.226754	1	1.23774	0.226754	1
ENSMUSG00000059005	Hnrnpa3	12.5584	-0.00390869	1	12.5711	0.00390869	1
ENSMUSG00000015839	Nfe2l2	1.2321	-0.0260591	1	1.25415	0.0260591	1
ENSMUSG00000087222	E030042O20Rik	0	-2.37378	1	0.0164156	2.37378	1
ENSMUSG00000042410	Agps	0.547988	-0.225278	1	0.641851	0.225278	1
ENSMUSG00000075273	Ttc30b	0.0174519	-0.852948	1	0.0361144	0.852948	1
ENSMUSG00000075271	Ttc30a1	0.0453748	-0.0611901	1	0.0492468	0.0611901	1
ENSMUSG00000042369	Rbm45	0.136124	-0.100215	1	0.147741	0.100215	1
ENSMUSG00000002731	Prkra	0.600344	-0.299899	1	0.740344	0.299899	1
ENSMUSG00000027014	Cwc22	0.670151	-0.129247	1	0.733778	0.129247	1
ENSMUSG00000027011	Ube2e3	1.95112	-0.300766	1	2.4016	0.300766	1
ENSMUSG00000027001	Dusp19	0.261778	-0.22101	1	0.306972	0.22101	1
ENSMUSG00000026999	Nup35	0.481671	-0.221672	1	0.563056	0.221672	1
ENSMUSG00000027087	Itgav	0.167538	-0.106994	1	0.182213	0.106994	1
ENSMUSG00000059588	Calcrl	0.645719	-0.358184	1	0.828989	0.358184	1
ENSMUSG00000086598	Btbd18	0	-0.499311	1	0.00328312	0.499311	1
ENSMUSG00000076437	Selenoh	6.39436	-0.192001	1	7.29346	0.192001	1
ENSMUSG00000027080	Med19	1.16229	-0.156353	1	1.29519	0.156353	1
ENSMUSG00000027079	Clp1	0.408373	-0.216581	1	0.476053	0.216581	1
ENSMUSG00000027076	Timm10	1.72075	-0.118266	1	1.86646	0.118266	1
ENSMUSG00000027072	Prg3	0.00698074	-0.136741	1	0.00984937	0.136741	1
ENSMUSG00000027067	Ssrp1	6.03834	-0.0441794	1	6.21659	0.0441794	1
ENSMUSG00000085135	Gm13713	0	-0.914349	1	0.00492468	0.914349	1
ENSMUSG00000027282	Mtch2	1.86037	-0.0557766	1	1.93212	0.0557766	1
ENSMUSG00000005510	Ndufs3	2.53401	-0.231904	1	2.97287	0.231904	1
ENSMUSG00000005505	Kbtbd4	0.321114	-0.0405259	1	0.331595	0.0405259	1
ENSMUSG00000063235	Ptpmt1	1.61953	-0.126064	1	1.76632	0.126064	1
ENSMUSG00000002104	Rapsn	0.125653	-0.51225	1	0.182213	0.51225	1
ENSMUSG00000002102	Psmc3	3.34029	-0.0805879	1	3.52772	0.0805879	1
ENSMUSG00000002111	Spi1	3.97204	-0.126026	1	4.3288	0.126026	1
ENSMUSG00000002108	Nr1h3	0	-1.7217	1	0.00984937	1.7217	1
ENSMUSG00000002103	Acp2	0.178009	-0.0467991	1	0.185496	0.0467991	1
ENSMUSG00000027255	Arfgap2	1.12041	-0.261152	1	1.3428	0.261152	1
ENSMUSG00000040591	1110051M20Rik	0.195461	-0.000321978	1	0.196987	0.000321978	1
ENSMUSG00000075040	Zfp408	0.0663171	-0.320341	1	0.0853612	0.320341	1
ENSMUSG00000027247	Arhgap1	0.478181	-0.132254	1	0.5253	0.132254	1
ENSMUSG00000027239	Mdk	0.00349037	-1.08427	1	0.0131325	1.08427	1
ENSMUSG00000040434	Large2	0.0104711	-1.30667	1	0.0328312	1.30667	1
ENSMUSG00000027222	Pex16	0.425825	-0.324981	1	0.535149	0.324981	1
ENSMUSG00000084781	D930015M05Rik	0.0418845	-0.168105	1	0.0492468	0.168105	1
ENSMUSG00000049922	Slc35c1	0.335076	-0.221327	1	0.392333	0.221327	1
ENSMUSG00000027215	Cd82	0.293191	-0.0127525	1	0.297123	0.0127525	1
ENSMUSG00000027198	Ext2	0.698074	-0.0577129	1	0.727212	0.0577129	1
ENSMUSG00000040174	Alkbh3	0.37696	-0.306036	1	0.467845	0.306036	1
ENSMUSG00000027195	Hsd17b12	1.57416	-0.105397	1	1.69245	0.105397	1
ENSMUSG00000045464	2810002D19Rik	0.0977304	-0.185651	1	0.113268	0.185651	1
ENSMUSG00000027193	Api5	1.78009	-0.122963	1	1.93704	0.122963	1
ENSMUSG00000027165	B230118H07Rik	1.19371	-0.0921968	1	1.27221	0.0921968	1
ENSMUSG00000027163	Commd9	0.541008	-0.217661	1	0.63036	0.217661	1
ENSMUSG00000048058	Ldlrad3	0.198951	-0.175309	1	0.226536	0.175309	1
ENSMUSG00000075012	Fjx1	0	-0.499311	1	0.00328312	0.499311	1
ENSMUSG00000010914	Pdhx	0.296682	-0.430599	1	0.402183	0.430599	1
ENSMUSG00000010911	Apip	0.910987	-0.152389	1	1.01284	0.152389	1
ENSMUSG00000032724	Abtb2	0.00698074	-0.499311	1	0.0131325	0.499311	1
ENSMUSG00000027184	Caprin1	4.85162	-0.00479798	1	4.86066	0.00479798	1
ENSMUSG00000032698	Lmo2	11.5671	-0.150478	1	12.8173	0.150478	1
ENSMUSG00000068686	Cd59b	0.00349037	-0.236277	1	0.00656625	0.236277	1
ENSMUSG00000027176	Cstf3	0.705055	-0.0913632	1	0.751835	0.0913632	1
ENSMUSG00000027175	Tcp11l1	0.244326	-0.040726	1	0.2528	0.040726	1
ENSMUSG00000027170	Eif3m	6.75736	-0.0567867	1	7.01768	0.0567867	1
ENSMUSG00000055312	Them7	0.0523556	-0.499311	1	0.0771534	0.499311	1
ENSMUSG00000027167	Elp4	0.345547	-0.20123	1	0.398899	0.20123	1
ENSMUSG00000042670	Immp1l	1.10645	-0.192053	1	1.264	0.192053	1
ENSMUSG00000027166	Dnajc24	0.520065	-0.502514	1	0.738703	0.502514	1
ENSMUSG00000027122	Arl14ep	0.261778	-0.117632	1	0.285632	0.117632	1
ENSMUSG00000057234	Mettl15	0.122163	-0.187367	1	0.141174	0.187367	1
ENSMUSG00000027115	Kif18a	0.38045	-0.0813563	1	0.403824	0.0813563	1
ENSMUSG00000050199	Lgr4	0.00698074	-0.651314	1	0.0147741	0.651314	1
ENSMUSG00000027160	Ccdc34	2.52005	-0.101246	1	2.70037	0.101246	1
ENSMUSG00000027133	Nop10	10.4641	-0.04004	1	10.7407	0.04004	1
ENSMUSG00000027130	Slc12a6	0.827218	-0.0279596	1	0.843763	0.0279596	1
ENSMUSG00000027131	Emc4	0.872593	-0.269235	1	1.05224	0.269235	1
ENSMUSG00000055943	Emc7	1.52529	-0.188049	1	1.73677	0.188049	1
ENSMUSG00000003604	Aven	0.705055	-0.000556897	1	0.705871	0.000556897	1
ENSMUSG00000040383	Aqr	1.19022	-0.0758122	1	1.25415	0.0758122	1
ENSMUSG00000040321	Zfp770	0.18499	-0.101976	1	0.200271	0.101976	1
ENSMUSG00000057147	Dph6	0.628267	-0.145822	1	0.696022	0.145822	1
ENSMUSG00000040282	BC052040	0.125653	-0.21269	1	0.147741	0.21269	1
ENSMUSG00000099470	Gm29340	0.0104711	-0.0842738	1	0.0131325	0.0842738	1
ENSMUSG00000009549	Srp14	4.04883	-0.109322	1	4.36163	0.109322	1
ENSMUSG00000040093	Bmf	0.00698074	-0.329386	1	0.0114909	0.329386	1
ENSMUSG00000040084	Bub1b	0.952871	-0.386172	1	1.24595	0.386172	1
ENSMUSG00000074923	Pak6	0.00698074	-0.136741	1	0.00984937	0.136741	1
ENSMUSG00000027331	Knstrn	1.26351	-0.10401	1	1.35757	0.10401	1
ENSMUSG00000074916	Chst14	0.0802785	-0.110746	1	0.0886443	0.110746	1
ENSMUSG00000039983	Ccdc32	0.46771	-0.177383	1	0.530224	0.177383	1
ENSMUSG00000027326	Knl1	1.76613	-0.0370313	1	1.81064	0.0370313	1
ENSMUSG00000027323	Rad51	1.04362	-0.228562	1	1.22296	0.228562	1
ENSMUSG00000046814	Gchfr	0.0628267	-0.620618	1	0.100135	0.620618	1
ENSMUSG00000034278	Dnajc17	0.314133	-0.530675	1	0.456354	0.530675	1
ENSMUSG00000068580	Zfyve19	0.527046	-0.0457996	1	0.544998	0.0457996	1
ENSMUSG00000034154	Ino80	0.764391	-0.14701	1	0.847046	0.14701	1
ENSMUSG00000048647	Exd1	0	-0.914349	1	0.00492468	0.914349	1
ENSMUSG00000014077	Chp1	0.418845	-0.145233	1	0.464562	0.145233	1
ENSMUSG00000072980	Oip5	0.209422	-0.434823	1	0.285632	0.434823	1
ENSMUSG00000027306	Nusap1	1.52529	-0.320714	1	1.90421	0.320714	1
ENSMUSG00000027305	Ndufaf1	0.492142	-0.0546205	1	0.512167	0.0546205	1
ENSMUSG00000027298	Tyro3	0	-1.49931	1	0.00820781	1.49931	1
ENSMUSG00000033902	Mapkbp1	0.0418845	-0.258303	1	0.05253	0.258303	1
ENSMUSG00000027293	Ehd4	1.25304	-0.0112103	1	1.26236	0.0112103	1
ENSMUSG00000033808	Tmem87a	0.251307	-0.240224	1	0.298764	0.240224	1
ENSMUSG00000027287	Snap23	0.527046	-0.146202	1	0.584396	0.146202	1
ENSMUSG00000027286	Lrrc57	0.101221	-0.197283	1	0.118192	0.197283	1
ENSMUSG00000087519	AV039307	0.00698074	-1.02983	1	0.0196987	1.02983	1
ENSMUSG00000023572	Ccndbp1	0.418845	-0.252873	1	0.500676	0.252873	1
ENSMUSG00000027248	Pdia3	7.43798	-0.0715867	1	7.80398	0.0715867	1
ENSMUSG00000046110	Serinc4	0.00349037	-0.499311	1	0.00820781	0.499311	1
ENSMUSG00000074884	Serf2	16.9946	-0.0418532	1	17.4646	0.0418532	1
ENSMUSG00000027245	Hypk	0.928439	-0.254532	1	1.10805	0.254532	1
ENSMUSG00000068479	Mfap1a	0.464219	-0.0380841	1	0.477694	0.0380841	1
ENSMUSG00000060227	Casc4	0.233855	-0.21059	1	0.272499	0.21059	1
ENSMUSG00000074881	Mageb3	0	-0.499311	1	0.00328312	0.499311	1
ENSMUSG00000033411	Ctdspl2	1.03664	-0.0193608	1	1.0506	0.0193608	1
ENSMUSG00000027236	Eif3j1	1.96508	-0.0286449	1	2.00271	0.0286449	1
ENSMUSG00000060802	B2m	22.0068	-0.00253813	1	22.0068	0.00253813	1
ENSMUSG00000027219	Slc28a2	0.345547	-0.0119596	1	0.349653	0.0119596	1
ENSMUSG00000027199	Gatm	1.26002	-0.236277	1	1.48397	0.236277	1
ENSMUSG00000033213	AA467197	0.00349037	-0.721704	1	0.00984937	0.721704	1
ENSMUSG00000005804	Bloc1s6	0.516575	-0.0394761	1	0.531866	0.0394761	1
ENSMUSG00000005803	Sqor	0.143105	-0.630556	1	0.224894	0.630556	1
ENSMUSG00000027203	Dut	9.49032	-0.225416	1	11.0773	0.225416	1
ENSMUSG00000027204	Fbn1	0.00349037	-0.499311	1	0.00820781	0.499311	1
ENSMUSG00000035093	Secisbp2l	0.205932	-0.255386	1	0.247876	0.255386	1
ENSMUSG00000027206	Cops2	1.08551	-0.171978	1	1.22296	0.171978	1
ENSMUSG00000027207	Galk2	0.547988	-0.13413	1	0.602453	0.13413	1
ENSMUSG00000023330	Dtwd1	0.303662	-0.355784	1	0.390692	0.355784	1
ENSMUSG00000027361	Gabpb1	0.774862	-0.23757	1	0.91435	0.23757	1
ENSMUSG00000098024	Gm27003	0.0314133	-0.399776	1	0.0443222	0.399776	1
ENSMUSG00000027363	Usp8	0.928439	-0.204592	1	1.0703	0.204592	1
ENSMUSG00000027364	Usp50	0.115182	-0.0557046	1	0.121476	0.0557046	1
ENSMUSG00000001999	Blvra	0.677132	-0.290012	1	0.828989	0.290012	1
ENSMUSG00000034906	Ncaph	0.527046	-0.109365	1	0.569622	0.109365	1
ENSMUSG00000003660	Snrnp200	1.39964	-0.00476405	1	1.40354	0.00476405	1
ENSMUSG00000003662	Ciao1	0.478181	-0.442449	1	0.6517	0.442449	1
ENSMUSG00000034800	Zfp661	0.0383941	-0.236277	1	0.0476053	0.236277	1
ENSMUSG00000027374	Mrps5	1.58114	-0.263973	1	1.89765	0.263973	1
ENSMUSG00000051319	Mtln	1.40313	-0.100491	1	1.50367	0.100491	1
ENSMUSG00000027379	Bub1	0.767882	-0.0482871	1	0.794516	0.0482871	1
ENSMUSG00000042851	Zc3h6	0.160557	-0.114647	1	0.175647	0.114647	1
ENSMUSG00000037938	Chchd5	0.621286	-0.137892	1	0.684531	0.137892	1
ENSMUSG00000048327	Ckap2l	0.781843	-0.0401468	1	0.804365	0.0401468	1
ENSMUSG00000085498	Gm14023	0.00698074	-0.329386	1	0.0114909	0.329386	1
ENSMUSG00000027404	Snrpb	8.84111	-0.216096	1	10.2532	0.216096	1
ENSMUSG00000027406	Idh3b	1.60208	-0.136293	1	1.75975	0.136293	1
ENSMUSG00000037740	Mrps26	2.62127	-0.00901608	1	2.63471	0.00901608	1
ENSMUSG00000027300	Ubox5	0.0977304	-0.0105641	1	0.100135	0.0105641	1
ENSMUSG00000074797	Itpa	1.22861	-0.280547	1	1.49218	0.280547	1
ENSMUSG00000027312	Atrn	0.335076	-0.0626288	1	0.351294	0.0626288	1
ENSMUSG00000027329	Spef1	0.0139615	-0.499311	1	0.0229819	0.499311	1
ENSMUSG00000068267	Cenpb	1.58463	-0.0958533	1	1.69245	0.0958533	1
ENSMUSG00000027330	Cdc25b	0.195461	-0.376079	1	0.256084	0.376079	1
ENSMUSG00000048911	Rnf24	0.0558459	-0.0748134	1	0.0607378	0.0748134	1
ENSMUSG00000027333	Smox	0.139615	-0.15671	1	0.15759	0.15671	1
ENSMUSG00000027339	Rassf2	0.684113	-0.0337639	1	0.700947	0.0337639	1
ENSMUSG00000027341	Tmem230	0.547988	-0.122321	1	0.597528	0.122321	1
ENSMUSG00000027342	Pcna	5.98599	-0.0471825	1	6.17555	0.0471825	1
ENSMUSG00000058793	Cds2	0.181499	-0.230822	1	0.215045	0.230822	1
ENSMUSG00000044991	Shld1	0.178009	-0.279998	1	0.218328	0.279998	1
ENSMUSG00000037376	Trmt6	1.43454	-0.0141179	1	1.44786	0.0141179	1
ENSMUSG00000027357	Crls1	0.495633	-0.444475	1	0.676323	0.444475	1
ENSMUSG00000043110	Lrrn4	0.0139615	-0.29286	1	0.0196987	0.29286	1
ENSMUSG00000034723	Tmx4	1.38917	-0.299243	1	1.70887	0.299243	1
ENSMUSG00000027274	Mkks	0.164047	-0.187367	1	0.18878	0.187367	1
ENSMUSG00000027281	Slx4ip	0.198951	-0.1544	1	0.223252	0.1544	1
ENSMUSG00000039033	Tasp1	0.205932	-0.338375	1	0.26265	0.338375	1
ENSMUSG00000045624	Esf1	1.63	-0.00688004	1	1.63664	0.00688004	1
ENSMUSG00000068205	Macrod2	0.129144	-0.0414607	1	0.134608	0.0414607	1
ENSMUSG00000008333	Snrpb2	2.06979	-0.0815726	1	2.1882	0.0815726	1
ENSMUSG00000027423	Snx5	2.84465	-0.0811272	1	3.0057	0.0811272	1
ENSMUSG00000027424	Mgme1	0.589873	-0.112288	1	0.638567	0.112288	1
ENSMUSG00000074754	Smim26	0.621286	-0.102958	1	0.668116	0.102958	1
ENSMUSG00000063873	Slc24a3	0.0244326	-1.23628	1	0.0640209	1.23628	1
ENSMUSG00000002728	Naa20	1.35426	-0.263464	1	1.62515	0.263464	1
ENSMUSG00000001767	Crnkl1	0.872593	-0.0925523	1	0.930765	0.0925523	1
ENSMUSG00000027433	Xrn2	3.43802	-0.0603403	1	3.58025	0.0603403	1
ENSMUSG00000036992	Nxt1	2.30015	-0.0578015	1	2.39176	0.0578015	1
ENSMUSG00000027438	Napb	0.0139615	-1.23628	1	0.0393975	1.23628	1
ENSMUSG00000027447	Cst3	10.7887	-0.0923387	1	11.4827	0.0923387	1
ENSMUSG00000068130	Zfp442	0.0383941	-0.914349	1	0.0771534	0.914349	1
ENSMUSG00000033096	Apmap	0.495633	-0.234258	1	0.584396	0.234258	1
ENSMUSG00000087406	E130215H24Rik	0.0209422	-0.354921	1	0.0295481	0.354921	1
ENSMUSG00000032046	Abhd12	0.429316	-0.159825	1	0.480978	0.159825	1
ENSMUSG00000027454	Gins1	0.764391	-0.158129	1	0.853612	0.158129	1
ENSMUSG00000027455	Nsfl1c	1.17276	-0.190169	1	1.33787	0.190169	1
ENSMUSG00000087433	Gm14167	0.00349037	-0.236277	1	0.00656625	0.236277	1
ENSMUSG00000032966	Fkbp1a	3.85337	-0.0571835	1	4.00377	0.0571835	1
ENSMUSG00000027456	Sdcbp2	0	-0.914349	1	0.00492468	0.914349	1
ENSMUSG00000032869	Psmf1	0.547988	-0.0451962	1	0.566339	0.0451962	1
ENSMUSG00000087004	Gm14154	0	-0.499311	1	0.00328312	0.499311	1
ENSMUSG00000027459	Fam110a	0.307153	-0.089667	1	0.328312	0.089667	1
ENSMUSG00000032802	Srxn1	0.0314133	-0.177383	1	0.0377559	0.177383	1
ENSMUSG00000027466	Rbck1	1.64047	-0.127523	1	1.79094	0.127523	1
ENSMUSG00000074682	Zcchc3	0.167538	-0.145129	1	0.187138	0.145129	1
ENSMUSG00000019188	H13	2.97031	-0.0243449	1	3.01719	0.0243449	1
ENSMUSG00000042814	Mcts2	0.0104711	-0.914349	1	0.0246234	0.914349	1
ENSMUSG00000009876	Cox4i2	0.0837689	-0.855455	1	0.155948	0.855455	1
ENSMUSG00000007659	Bcl2l1	0.146596	-0.575547	1	0.221611	0.575547	1
ENSMUSG00000027469	Tpx2	1.58114	-0.34872	1	2.01255	0.34872	1
ENSMUSG00000027472	Pdrg1	2.2827	-0.253356	1	2.71843	0.253356	1
ENSMUSG00000003283	Hck	0.0418845	-0.423362	1	0.0590962	0.423362	1
ENSMUSG00000074671	Tspyl3	0.171028	-0.0518523	1	0.17893	0.0518523	1
ENSMUSG00000051413	Plagl2	0.401393	-0.270687	1	0.485902	0.270687	1
ENSMUSG00000046020	Pofut1	0.411864	-0.00821568	1	0.415315	0.00821568	1
ENSMUSG00000056941	Commd7	2.20941	-0.0817432	1	2.33594	0.0817432	1
ENSMUSG00000027479	Mapre1	2.79928	-0.0124464	1	2.8202	0.0124464	1
ENSMUSG00000038533	Cbfa2t2	0.258287	-0.0342582	1	0.265933	0.0342582	1
ENSMUSG00000027490	E2f1	0.879574	-0.0293873	1	0.897934	0.0293873	1
ENSMUSG00000059842	Zfp341	0.0488652	-0.0518523	1	0.05253	0.0518523	1
ENSMUSG00000038467	Chmp4b	2.43628	-0.100918	1	2.61008	0.100918	1
ENSMUSG00000027593	Raly	4.62474	-0.122213	1	5.02646	0.122213	1
ENSMUSG00000027596	a	0	-2.08427	1	0.0131325	2.08427	1
ENSMUSG00000074656	Eif2s2	6.55841	-0.111639	1	7.07513	0.111639	1
ENSMUSG00000027597	Ahcy	0.369979	-0.0493987	1	0.384125	0.0493987	1
ENSMUSG00000027598	Itch	0.862122	-0.0018116	1	0.863461	0.0018116	1
ENSMUSG00000047459	Dynlrb1	3.1169	-0.122144	1	3.38818	0.122144	1
ENSMUSG00000038369	Ncoa6	0.345547	-0.140857	1	0.382484	0.140857	1
ENSMUSG00000027610	Gss	0.275739	-0.0762364	1	0.292198	0.0762364	1
ENSMUSG00000027613	Eif6	3.45547	-0.200012	1	3.96437	0.200012	1
ENSMUSG00000005881	Ergic3	1.80801	-0.117553	1	1.96002	0.117553	1
ENSMUSG00000027618	Nfs1	0.837689	-0.0862678	1	0.889726	0.0862678	1
ENSMUSG00000027620	Rbm39	9.90218	-0.0540227	1	10.263	0.0540227	1
ENSMUSG00000046229	Scand1	4.16052	-0.236519	1	4.89514	0.236519	1
ENSMUSG00000038085	Cnbd2	0.0418845	-0.021264	1	0.0443222	0.021264	1
ENSMUSG00000062175	Tgif2	0.19197	-0.0258571	1	0.196987	0.0258571	1
ENSMUSG00000027635	Dsn1	0.265268	-0.232525	1	0.313538	0.232525	1
ENSMUSG00000027641	Rbl1	0.84816	-0.0361795	1	0.870028	0.0361795	1
ENSMUSG00000027642	Rpn2	4.32108	-0.0514288	1	4.47161	0.0514288	1
ENSMUSG00000027649	Ctnnbl1	1.01919	-0.124733	1	1.11134	0.124733	1
ENSMUSG00000027651	Rprd1b	0.84816	-0.060427	1	0.884802	0.060427	1
ENSMUSG00000016024	Lbp	0.781843	-0.543511	1	1.14089	0.543511	1
ENSMUSG00000044349	Snhg11	0	-1.23628	1	0.00656625	1.23628	1
ENSMUSG00000027654	Fam83d	0.108202	-0.21813	1	0.128042	0.21813	1
ENSMUSG00000027655	Dhx35	0.129144	-0.511911	1	0.187138	0.511911	1
ENSMUSG00000070544	Top1	5.60903	-0.0605533	1	5.84068	0.0605533	1
ENSMUSG00000085303	Gm16751	0	-0.499311	1	0.00328312	0.499311	1
ENSMUSG00000017858	Ift52	0.764391	-0.00950599	1	0.769892	0.00950599	1
ENSMUSG00000035399	Oser1	1.18324	-0.0324348	1	1.20983	0.0324348	1
ENSMUSG00000017943	Gdap1l1	0	-0.914349	1	0.00492468	0.914349	1
ENSMUSG00000048486	Fitm2	0.0488652	-0.592421	1	0.0771534	0.592421	1
ENSMUSG00000035268	Pkig	1.36823	-0.04918	1	1.41503	0.04918	1
ENSMUSG00000087129	Gm16316	0.00349037	-1.49931	1	0.0180572	1.49931	1
ENSMUSG00000017697	Ada	0.387431	-0.378457	1	0.505601	0.378457	1
ENSMUSG00000018326	Ywhab	4.19892	-0.144253	1	4.63413	0.144253	1
ENSMUSG00000054582	Pabpc1l	0	-0.914349	1	0.00492468	0.914349	1
ENSMUSG00000018209	Stk4	1.40662	-0.0456709	1	1.45114	0.0456709	1
ENSMUSG00000017002	Slpi	2.02093	-0.503451	1	2.86288	0.503451	1
ENSMUSG00000045503	Sys1	1.8848	-0.0540325	1	1.9551	0.0540325	1
ENSMUSG00000017299	Dnttip1	0.994756	-0.178644	1	1.12611	0.178644	1
ENSMUSG00000086453	Gm11457	0.00349037	-0.914349	1	0.0114909	0.914349	1
ENSMUSG00000001403	Ube2c	3.32283	-0.254031	1	3.95781	0.254031	1
ENSMUSG00000045822	Zswim3	0.0593363	-0.203855	1	0.0705871	0.203855	1
ENSMUSG00000017764	Zswim1	0.139615	-0.0325302	1	0.144457	0.0325302	1
ENSMUSG00000017767	Spata25	0	-0.499311	1	0.00328312	0.499311	1
ENSMUSG00000017760	Ctsa	1.02617	-0.154792	1	1.14253	0.154792	1
ENSMUSG00000039849	Pcif1	1.16578	-0.368682	1	1.50531	0.368682	1
ENSMUSG00000017664	Slc35c2	1.13088	-0.145592	1	1.25087	0.145592	1
ENSMUSG00000017670	Elmo2	0.401393	-0.00473499	1	0.403824	0.00473499	1
ENSMUSG00000039725	Trp53rka	0.446768	-0.0220626	1	0.454713	0.0220626	1
ENSMUSG00000027661	Slc2a10	0.00698074	-0.136741	1	0.00984937	0.136741	1
ENSMUSG00000027678	Ncoa3	0.37696	-0.157392	1	0.421881	0.157392	1
ENSMUSG00000042854	Trp53rkb	0.258287	-0.0864095	1	0.275782	0.0864095	1
ENSMUSG00000017999	Ddx27	1.93367	-0.287853	1	2.35892	0.287853	1
ENSMUSG00000078923	Ube2v1	1.61255	-0.0942793	1	1.72036	0.0942793	1
ENSMUSG00000090213	Tmem189	0.314133	-0.20097	1	0.362785	0.20097	1
ENSMUSG00000056501	Cebpb	0.93542	-0.332734	1	1.17864	0.332734	1
ENSMUSG00000006462	A530013C23Rik	0	-0.499311	1	0.00328312	0.499311	1
ENSMUSG00000027540	Ptpn1	1.15182	-0.0924833	1	1.22789	0.0924833	1
ENSMUSG00000074576	Mocs3	0.18499	-0.309208	1	0.23146	0.309208	1
ENSMUSG00000027544	Nfatc2	0.0349037	-0.155357	1	0.041039	0.155357	1
ENSMUSG00000052033	Pfdn4	0.956362	-0.216202	1	1.11134	0.216202	1
ENSMUSG00000027495	Fam210b	0.122163	-0.329386	1	0.155948	0.329386	1
ENSMUSG00000027496	Aurka	0.624776	-0.311239	1	0.776459	0.311239	1
ENSMUSG00000074570	Cass4	0	-1.7217	1	0.00984937	1.7217	1
ENSMUSG00000087633	Gm14455	0.00349037	-0.236277	1	0.00656625	0.236277	1
ENSMUSG00000027502	Rtf2	1.58463	-0.208747	1	1.83034	0.208747	1
ENSMUSG00000027509	Rae1	1.88131	-0.221237	1	2.19148	0.221237	1
ENSMUSG00000027510	Rbm38	1.35077	-0.189417	1	1.53978	0.189417	1
ENSMUSG00000027514	Zbp1	0.0314133	-0.762346	1	0.0574547	0.762346	1
ENSMUSG00000027519	Rab22a	0.366489	-0.192053	1	0.42024	0.192053	1
ENSMUSG00000039263	Npepl1	1.54623	-0.325726	1	1.93704	0.325726	1
ENSMUSG00000027523	Gnas	10.4362	-0.0836841	1	11.0411	0.0836841	1
ENSMUSG00000090625	Gm20721	0.0523556	-0.199751	1	0.0623793	0.199751	1
ENSMUSG00000016253	Nelfcd	0.684113	-0.395585	1	0.901217	0.395585	1
ENSMUSG00000016256	Ctsz	3.64395	-0.274693	1	4.40267	0.274693	1
ENSMUSG00000016252	Atp5e	13.033	-0.15957	1	14.5327	0.15957	1
ENSMUSG00000016257	Prelid3b	1.22861	-0.246864	1	1.45771	0.246864	1
ENSMUSG00000050600	Zfp831	0.0418845	-0.168105	1	0.0492468	0.168105	1
ENSMUSG00000078899	Gm4631	0.0209422	-0.276919	1	0.0279065	0.276919	1
ENSMUSG00000078887	Gm6710	0.0593363	-0.472344	1	0.0853612	0.472344	1
ENSMUSG00000095199	Zfp967	0	-0.499311	1	0.00328312	0.499311	1
ENSMUSG00000078879	Zfp973	0.00349037	-0.914349	1	0.0114909	0.914349	1
ENSMUSG00000078877	Gm14295	0.0453748	-0.276919	1	0.0574547	0.276919	1
ENSMUSG00000078875	Gm14419	0.00698074	-0.651314	1	0.0147741	0.651314	1
ENSMUSG00000078870	Gm14410	0.00349037	-1.23628	1	0.0147741	1.23628	1
ENSMUSG00000078867	Gm14418	0.0209422	-0.566425	1	0.0344728	0.566425	1
ENSMUSG00000078864	Gm14322	0.0104711	-0.0842738	1	0.0131325	0.0842738	1
ENSMUSG00000095362	Gm14325	0.0139615	-0.914349	1	0.0311897	0.914349	1
ENSMUSG00000074519	Zfp971	0.0593363	-0.170689	1	0.0689456	0.170689	1
ENSMUSG00000078861	Zfp931	0.139615	-0.229222	1	0.165798	0.229222	1
ENSMUSG00000039117	Taf4	0.212913	-0.0997038	1	0.229819	0.0997038	1
ENSMUSG00000085704	4921531C22Rik	0.0732978	-0.236277	1	0.0886443	0.236277	1
ENSMUSG00000027566	Psma7	13.5217	-0.017776	1	13.666	0.017776	1
ENSMUSG00000039069	Mtg2	0.356018	-0.442167	1	0.485902	0.442167	1
ENSMUSG00000039041	Adrm1	1.27748	-0.159584	1	1.42652	0.159584	1
ENSMUSG00000027569	Mrgbp	0.56195	-0.499311	1	0.796157	0.499311	1
ENSMUSG00000049401	Ogfr	0.837689	-0.128164	1	0.915991	0.128164	1
ENSMUSG00000027570	Col9a3	0	-1.23628	1	0.00656625	1.23628	1
ENSMUSG00000023393	Slc17a9	0.115182	-0.541131	1	0.170722	0.541131	1
ENSMUSG00000038848	Ythdf1	0.949381	-0.0813349	1	1.00464	0.0813349	1
ENSMUSG00000027575	Arfgap1	0.321114	-0.0825491	1	0.341445	0.0825491	1
ENSMUSG00000070461	9230112E08Rik	0.00698074	-0.136741	1	0.00984937	0.136741	1
ENSMUSG00000038685	Rtel1	0.230365	-0.0961871	1	0.247876	0.0961871	1
ENSMUSG00000038671	Arfrp1	0.893535	-0.305329	1	1.10477	0.305329	1
ENSMUSG00000027582	Zgpat	0.251307	-0.183956	1	0.287273	0.183956	1
ENSMUSG00000000827	Tpd52l2	1.52878	-0.124956	1	1.66619	0.124956	1
ENSMUSG00000089917	Uckl1	0.366489	-0.00660726	1	0.369351	0.00660726	1
ENSMUSG00000010492	Uckl1os	0.00349037	-0.499311	1	0.00820781	0.499311	1
ENSMUSG00000038605	Samd10	0.108202	-0.123802	1	0.119834	0.123802	1
ENSMUSG00000059540	Tcea2	0.0523556	-0.468938	1	0.0755118	0.468938	1
ENSMUSG00000002458	Rgs19	1.59161	-0.246971	1	1.8878	0.246971	1
ENSMUSG00000038628	Polr3k	1.64396	-0.204133	1	1.89272	0.204133	1
ENSMUSG00000040374	Pex2	0.554969	-0.154663	1	0.618869	0.154663	1
ENSMUSG00000103034	Gm8797	0.0837689	-0.479946	1	0.119834	0.479946	1
ENSMUSG00000043542	Zc2hc1a	0.0872593	-0.571461	1	0.132966	0.571461	1
ENSMUSG00000040269	Mrps28	2.15356	-0.39443	1	2.82841	0.39443	1
ENSMUSG00000027506	Tpd52	1.09598	-0.0908742	1	1.16715	0.0908742	1
ENSMUSG00000069114	Zbtb10	0.0802785	-0.0018116	1	0.0820781	0.0018116	1
ENSMUSG00000097365	C030034L19Rik	0.216403	-0.0245317	1	0.221611	0.0245317	1
ENSMUSG00000027508	Pag1	0.408373	-0.171257	1	0.461279	0.171257	1
ENSMUSG00000089794	Gm16337	0	-0.914349	1	0.00492468	0.914349	1
ENSMUSG00000027531	Impa1	1.02268	-0.28073	1	1.24266	0.28073	1
ENSMUSG00000039795	Zfand1	0.544498	-0.111581	1	0.589321	0.111581	1
ENSMUSG00000027536	Chmp4c	0	-0.499311	1	0.00328312	0.499311	1
ENSMUSG00000027534	Snx16	0.104711	-0.452006	1	0.146099	0.452006	1
ENSMUSG00000027550	Lrrcc1	0.904006	-0.0264073	1	0.920916	0.0264073	1
ENSMUSG00000027552	E2f5	0.0802785	-0.212029	1	0.0952106	0.212029	1
ENSMUSG00000027562	Car2	2.85512	-0.0875973	1	3.03032	0.0875973	1
ENSMUSG00000098008	A930001A20Rik	0	-0.499311	1	0.00328312	0.499311	1
ENSMUSG00000078783	Gm9733	0.00349037	-0.914349	1	0.0114909	0.914349	1
ENSMUSG00000027599	Armc1	0.991266	-0.22101	1	1.15566	0.22101	1
ENSMUSG00000027601	Mtfr1	0.390922	-0.186927	1	0.446505	0.186927	1
ENSMUSG00000002428	Hltf	0.600344	-0.152146	1	0.668116	0.152146	1
ENSMUSG00000019528	Gyg	1.22861	-0.396268	1	1.61694	0.396268	1
ENSMUSG00000106019	Gm43672	0.251307	-0.0554411	1	0.26265	0.0554411	1
ENSMUSG00000027699	Ect2	0.558459	-0.168394	1	0.628718	0.168394	1
ENSMUSG00000027695	Pld1	0.027923	-0.203855	1	0.0344728	0.203855	1
ENSMUSG00000027692	Tnik	0.219893	-0.0539001	1	0.229819	0.0539001	1
ENSMUSG00000091329	1700112D23Rik	0	-0.499311	1	0.00328312	0.499311	1
ENSMUSG00000050192	Eif5a2	0.0209422	-0.691956	1	0.0377559	0.691956	1
ENSMUSG00000037730	Mynn	0.352528	-0.0167105	1	0.35786	0.0167105	1
ENSMUSG00000027702	Lrrc34	0	-0.499311	1	0.00328312	0.499311	1
ENSMUSG00000037643	Prkci	0.101221	-0.399776	1	0.13625	0.399776	1
ENSMUSG00000027660	Skil	0.174519	-0.19612	1	0.201912	0.19612	1
ENSMUSG00000027668	Mfn1	0.226874	-0.0891232	1	0.242951	0.0891232	1
ENSMUSG00000027671	Actl6a	2.52354	-0.0655546	1	2.63799	0.0655546	1
ENSMUSG00000027673	Ndufb5	6.87952	-0.167964	1	7.71698	0.167964	1
ENSMUSG00000105286	Gm43140	0	-0.499311	1	0.00328312	0.499311	1
ENSMUSG00000027679	Dnajc19	2.15356	-0.129721	1	2.354	0.129721	1
ENSMUSG00000037400	Atp11b	2.60033	-0.0760852	1	2.73812	0.0760852	1
ENSMUSG00000027714	Exosc9	0.851651	-0.244497	1	1.00956	0.244497	1
ENSMUSG00000027715	Ccna2	1.23908	-0.4044	1	1.63992	0.4044	1
ENSMUSG00000037325	Bbs7	0.0593363	-0.267986	1	0.0738703	0.267986	1
ENSMUSG00000027720	Il2	0.00349037	-0.236277	1	0.00656625	0.236277	1
ENSMUSG00000051444	Bbs12	0.0558459	-0.634241	1	0.0902859	0.634241	1
ENSMUSG00000037225	Fgf2	0	-0.499311	1	0.00328312	0.499311	1
ENSMUSG00000050174	Nudt6	0.366489	-0.0506144	1	0.380842	0.0506144	1
ENSMUSG00000027722	Spata5	0.422335	-0.345555	1	0.538432	0.345555	1
ENSMUSG00000025758	Plk4	0.9424	-0.343952	1	1.1967	0.343952	1
ENSMUSG00000025759	Mfsd8	0.09424	-0.296818	1	0.118192	0.296818	1
ENSMUSG00000025762	Larp1b	0.356018	-0.140738	1	0.393975	0.140738	1
ENSMUSG00000025764	Jade1	0.998246	-0.137459	1	1.0982	0.137459	1
ENSMUSG00000059834	Sclt1	0.520065	-0.296555	1	0.640209	0.296555	1
ENSMUSG00000025766	D3Ertd751e	0.171028	-0.347308	1	0.219969	0.347308	1
ENSMUSG00000102544	Gm5103	0	-1.23628	1	0.00656625	1.23628	1
ENSMUSG00000037152	Ndufc1	4.01742	-0.0759006	1	4.22866	0.0759006	1
ENSMUSG00000063273	Naa15	2.25478	-0.0412726	1	2.31789	0.0412726	1
ENSMUSG00000074604	Mgst2	0.195461	-0.158274	1	0.219969	0.158274	1
ENSMUSG00000027742	Cog6	0.212913	-0.369543	1	0.277424	0.369543	1
ENSMUSG00000027746	Ufm1	1.31587	-0.116978	1	1.42652	0.116978	1
ENSMUSG00000036632	Alg5	1.18673	-0.214966	1	1.37727	0.214966	1
ENSMUSG00000036615	Rfxap	0.582892	-0.129362	1	0.638567	0.129362	1
ENSMUSG00000036513	Commd2	0.963343	-0.362849	1	1.23938	0.362849	1
ENSMUSG00000036503	Rnf13	0.806276	-0.0336477	1	0.825705	0.0336477	1
ENSMUSG00000027805	Pfn2	0	-1.7217	1	0.00984937	1.7217	1
ENSMUSG00000027806	Tsc22d2	0.495633	-0.146795	1	0.549923	0.146795	1
ENSMUSG00000027810	Eif2a	1.51831	-0.167144	1	1.70394	0.167144	1
ENSMUSG00000075700	Selenot	1.17626	-0.0565011	1	1.22296	0.0565011	1
ENSMUSG00000056476	Med12l	0.115182	-0.0363393	1	0.119834	0.0363393	1
ENSMUSG00000036362	P2ry13	0.00349037	-0.236277	1	0.00656625	0.236277	1
ENSMUSG00000103668	Gm38186	0	-0.499311	1	0.00328312	0.499311	1
ENSMUSG00000036894	Rap2b	0.631757	-0.158098	1	0.705871	0.158098	1
ENSMUSG00000053706	B430305J03Rik	0	-0.914349	1	0.00492468	0.914349	1
ENSMUSG00000036834	Plch1	0.00349037	-0.236277	1	0.00656625	0.236277	1
ENSMUSG00000048581	E130311K13Rik	0.0488652	-0.651314	1	0.0804365	0.651314	1
ENSMUSG00000027827	Kcnab1	0.0209422	-0.354921	1	0.0295481	0.354921	1
ENSMUSG00000027828	Ssr3	3.32981	-0.0100523	1	3.34879	0.0100523	1
ENSMUSG00000034640	Tiparp	0.397902	-0.268531	1	0.480978	0.268531	1
ENSMUSG00000048416	Mlf1	0.0139615	-0.914349	1	0.0311897	0.914349	1
ENSMUSG00000027774	Gfm1	0.56195	-0.345988	1	0.715721	0.345988	1
ENSMUSG00000047557	Lxn	0.541008	-0.0425745	1	0.558131	0.0425745	1
ENSMUSG00000027775	Mfsd1	0.460729	-0.207794	1	0.533508	0.207794	1
ENSMUSG00000034349	Smc4	4.81322	-0.236695	1	5.66339	0.236695	1
ENSMUSG00000034317	Trim59	0.806276	-0.275536	1	0.976729	0.275536	1
ENSMUSG00000027835	Pdcd10	1.79754	-0.354333	1	2.29654	0.354333	1
ENSMUSG00000034109	Golim4	0.778353	-0.0727781	1	0.819139	0.0727781	1
ENSMUSG00000102545	6430573P05Rik	0	-2.37378	1	0.0164156	2.37378	1
ENSMUSG00000027804	Ppid	3.23208	-0.220315	1	3.76082	0.220315	1
ENSMUSG00000027809	Etfdh	0.366489	-0.0751715	1	0.387409	0.0751715	1
ENSMUSG00000027811	4930579G24Rik	0.28272	-0.243297	1	0.33652	0.243297	1
ENSMUSG00000027956	Tmem144	0.0523556	-0.123802	1	0.0590962	0.123802	1
ENSMUSG00000028015	Ctso	0.300172	-0.252765	1	0.359502	0.252765	1
ENSMUSG00000028005	Gucy1b1	0.00349037	-0.236277	1	0.00656625	0.236277	1
ENSMUSG00000027998	Plrg1	0.436296	-0.272459	1	0.528583	0.272459	1
ENSMUSG00000027995	Tlr2	0.0977304	-0.226293	1	0.116551	0.226293	1
ENSMUSG00000056498	Tmem154	0.0523556	-0.468938	1	0.0755118	0.468938	1
ENSMUSG00000028086	Fbxw7	0.4712	-0.107657	1	0.508884	0.107657	1
ENSMUSG00000028085	Gatb	0.216403	-0.303391	1	0.269216	0.303391	1
ENSMUSG00000103408	Gm37933	0.0139615	-0.0518523	1	0.0164156	0.0518523	1
ENSMUSG00000028076	Cd1d1	0.534027	-0.265948	1	0.643492	0.265948	1
ENSMUSG00000059994	Fcrl1	0.0104711	-0.914349	1	0.0246234	0.914349	1
ENSMUSG00000003382	Etv3	0.296682	-0.124709	1	0.325029	0.124709	1
ENSMUSG00000028073	Pear1	0.226874	-0.079408	1	0.24131	0.079408	1
ENSMUSG00000004897	Hdgf	7.75561	-0.000627667	1	7.74653	0.000627667	1
ENSMUSG00000019710	Mrpl24	2.79928	-0.0611322	1	2.91705	0.0611322	1
ENSMUSG00000028069	Gpatch4	1.76613	-0.0654979	1	1.84676	0.0654979	1
ENSMUSG00000028070	Naxe	1.17626	-0.122648	1	1.28042	0.122648	1
ENSMUSG00000028068	Iqgap3	0.219893	-0.357292	1	0.28399	0.357292	1
ENSMUSG00000096935	1700113A16Rik	0.129144	-0.524402	1	0.18878	0.524402	1
ENSMUSG00000001416	Cct3	7.31582	-0.118344	1	7.92874	0.118344	1
ENSMUSG00000001418	Glmp	0.65619	-0.340791	1	0.832272	0.340791	1
ENSMUSG00000028064	Sema4a	0.0209422	-0.354921	1	0.0295481	0.354921	1
ENSMUSG00000028062	Lamtor2	3.62999	-0.280763	1	4.40431	0.280763	1
ENSMUSG00000041355	Ssr2	4.84813	-0.256887	1	5.78486	0.256887	1
ENSMUSG00000106218	Gm43713	0	-0.499311	1	0.00328312	0.499311	1
ENSMUSG00000028049	Scamp3	1.3403	-0.131378	1	1.46756	0.131378	1
ENSMUSG00000064068	Mtx1	1.17626	-0.208698	1	1.35921	0.208698	1
ENSMUSG00000042784	Muc1	0	-0.499311	1	0.00328312	0.499311	1
ENSMUSG00000042747	Krtcap2	7.62995	-0.121965	1	8.28989	0.121965	1
ENSMUSG00000042737	Dpm3	2.61429	-0.0448404	1	2.6938	0.0448404	1
ENSMUSG00000027953	Slc50a1	1.09249	-0.321901	1	1.36578	0.321901	1
ENSMUSG00000028041	Adam15	0.397902	-0.166891	1	0.448146	0.166891	1
ENSMUSG00000074466	Gm15417	0.027923	-0.203855	1	0.0344728	0.203855	1
ENSMUSG00000028044	Cks1b	5.63346	-0.299716	1	6.92411	0.299716	1
ENSMUSG00000042613	Pbxip1	0.338566	-0.194457	1	0.38905	0.194457	1
ENSMUSG00000027952	Pmvk	0.513085	-0.0447454	1	0.530224	0.0447454	1
ENSMUSG00000027950	Chrnb2	0.0104711	-0.721704	1	0.0213403	0.721704	1
ENSMUSG00000027944	Hax1	0.75043	-0.249574	1	0.89301	0.249574	1
ENSMUSG00000042520	Ubap2l	3.5881	-0.0627722	1	3.74276	0.0627722	1
ENSMUSG00000027942	4933434E20Rik	0.886554	-0.136741	1	0.975088	0.136741	1
ENSMUSG00000027940	Tpm3	7.21809	-0.201698	1	8.28824	0.201698	1
ENSMUSG00000027935	Rab13	0.0209422	-0.914349	1	0.0443222	0.914349	1
ENSMUSG00000027937	Jtb	1.78707	-0.10875	1	1.92555	0.10875	1
ENSMUSG00000027938	Creb3l4	0	-0.499311	1	0.00328312	0.499311	1
ENSMUSG00000042404	Dennd4b	0.226874	-0.108359	1	0.246234	0.108359	1
ENSMUSG00000105350	4930537H20Rik	0.0104711	-0.0842738	1	0.0131325	0.0842738	1
ENSMUSG00000027932	Slc27a3	0.0139615	-0.840348	1	0.0295481	0.840348	1
ENSMUSG00000001018	Snapin	0.4712	-0.0700599	1	0.495752	0.0700599	1
ENSMUSG00000001017	Chtop	1.56718	-0.101976	1	1.68096	0.101976	1
ENSMUSG00000044080	S100a1	1.21116	-0.0526058	1	1.25579	0.0526058	1
ENSMUSG00000042312	S100a13	1.83245	-0.129277	1	2.00271	0.129277	1
ENSMUSG00000001020	S100a4	0.202442	-0.108521	1	0.219969	0.108521	1
ENSMUSG00000001023	S100a5	0.00349037	-0.499311	1	0.00820781	0.499311	1
ENSMUSG00000027907	S100a11	3.78705	-0.332372	1	4.76217	0.332372	1
ENSMUSG00000041959	S100a10	5.21112	-0.140461	1	5.73562	0.140461	1
ENSMUSG00000028145	Them4	0.0977304	-0.671078	1	0.159231	0.671078	1
ENSMUSG00000041912	Tdrkh	0.265268	-0.368661	1	0.344728	0.368661	1
ENSMUSG00000106032	Gm42463	0.0244326	-0.0018116	1	0.026265	0.0018116	1
ENSMUSG00000028140	Mrpl9	1.267	-0.161442	1	1.41667	0.161442	1
ENSMUSG00000104631	Gm43774	0.0383941	-0.0842738	1	0.0426806	0.0842738	1
ENSMUSG00000105412	Gm43768	0.00698074	-1.23628	1	0.0229819	1.23628	1
ENSMUSG00000005968	Tuft1	0.0383941	-0.53884	1	0.0590962	0.53884	1
ENSMUSG00000085250	Gm15234	0	-1.7217	1	0.00984937	1.7217	1
ENSMUSG00000005779	Psmb4	6.3071	-0.0483661	1	6.51207	0.0483661	1
ENSMUSG00000068874	Selenbp1	0.453748	-0.234073	1	0.535149	0.234073	1
ENSMUSG00000038861	Pi4kb	0.157067	-0.344983	1	0.201912	0.344983	1
ENSMUSG00000005625	Psmd4	3.11341	-0.209864	1	3.59666	0.209864	1
ENSMUSG00000008958	Vps72	0.851651	-0.196879	1	0.976729	0.196879	1
ENSMUSG00000092607	Scnm1	0.481671	-0.0808099	1	0.510526	0.0808099	1
ENSMUSG00000013707	Tnfaip8l2	1.02617	-0.413681	1	1.36742	0.413681	1
ENSMUSG00000053192	Mllt11	0.108202	-0.586774	1	0.165798	0.586774	1
ENSMUSG00000068860	Gm128	0.0349037	-0.5842	1	0.0558131	0.5842	1
ENSMUSG00000015702	Anxa9	0.0802785	-0.416849	1	0.109985	0.416849	1
ENSMUSG00000093424	6330562C20Rik	0.139615	-0.215008	1	0.164156	0.215008	1
ENSMUSG00000015714	Cers2	1.74519	-0.16606	1	1.95674	0.16606	1
ENSMUSG00000038619	Ensa	0.984285	-0.151233	1	1.09328	0.151233	1
ENSMUSG00000038612	Mcl1	2.91795	-0.0794779	1	3.07957	0.0794779	1
ENSMUSG00000015850	Adamtsl4	0.00698074	-0.329386	1	0.0114909	0.329386	1
ENSMUSG00000028106	Rprd2	0.680622	-0.194457	1	0.779742	0.194457	1
ENSMUSG00000015748	Prpf3	0.485162	-0.228009	1	0.569622	0.228009	1
ENSMUSG00000054312	Mrps21	2.356	-0.0321225	1	2.40653	0.0321225	1
ENSMUSG00000080727	C920021L13Rik	0.027923	-0.551779	1	0.0443222	0.551779	1
ENSMUSG00000038543	BC028528	1.36474	-0.0809986	1	1.44293	0.0809986	1
ENSMUSG00000015750	Aph1a	1.21814	-0.0943147	1	1.30012	0.0943147	1
ENSMUSG00000068856	Sf3b4	1.28795	-0.0105012	1	1.29683	0.0105012	1
ENSMUSG00000038486	Sv2a	0.027923	-1.13674	1	0.067304	1.13674	1
ENSMUSG00000015943	Bola1	2.55146	-0.257407	1	3.04674	0.257407	1
ENSMUSG00000068855	Hist2h2ac	3.07502	-0.138843	1	3.38162	0.138843	1
ENSMUSG00000068854	Hist2h2be	0.129144	-0.0239732	1	0.132966	0.0239732	1
ENSMUSG00000081058	Hist2h3c2	0.00698074	-0.788818	1	0.0164156	0.788818	1
ENSMUSG00000064220	Hist2h2aa1	0.397902	-0.102282	1	0.428448	0.102282	1
ENSMUSG00000093769	Hist2h3c1	0.0453748	-0.464546	1	0.0656625	0.464546	1
ENSMUSG00000093507	Gm20627	0	-0.499311	1	0.00328312	0.499311	1
ENSMUSG00000091405	Hist2h4	0.0628267	-0.0587387	1	0.067304	0.0587387	1
ENSMUSG00000105827	Hist2h2bb	0.436296	-0.245408	1	0.518733	0.245408	1
ENSMUSG00000015947	Fcgr1	0.00349037	-0.499311	1	0.00820781	0.499311	1
ENSMUSG00000028104	Polr3gl	0.439787	-0.0497854	1	0.456354	0.0497854	1
ENSMUSG00000038374	Rbm8a	3.64046	-0.197056	1	4.16792	0.197056	1
ENSMUSG00000090210	Itga10	0.00698074	-0.651314	1	0.0147741	0.651314	1
ENSMUSG00000028101	Pias3	0.115182	-0.166736	1	0.131325	0.166736	1
ENSMUSG00000038304	Cd160	0	-1.23628	1	0.00656625	1.23628	1
ENSMUSG00000028093	Acp6	0.408373	-0.166132	1	0.459637	0.166132	1
ENSMUSG00000028089	Chd1l	0.46771	-0.19068	1	0.535149	0.19068	1
ENSMUSG00000028088	Fmo5	0.0523556	-0.340614	1	0.0689456	0.340614	1
ENSMUSG00000027879	Sec22b	0.900516	-0.182943	1	1.02269	0.182943	1
ENSMUSG00000027878	Notch2	0.457239	-0.159973	1	0.512167	0.159973	1
ENSMUSG00000004233	Wars2	0.111692	-0.117882	1	0.123117	0.117882	1
ENSMUSG00000105824	Gm43466	0.0314133	-0.177383	1	0.0377559	0.177383	1
ENSMUSG00000106227	Gm43464	0	-0.499311	1	0.00328312	0.499311	1
ENSMUSG00000027864	Ptgfrn	0	-0.499311	1	0.00328312	0.499311	1
ENSMUSG00000033161	Atp1a1	1.78358	-0.116473	1	1.93212	0.116473	1
ENSMUSG00000104737	Gm42937	0.0209422	-0.0138844	1	0.0229819	0.0138844	1
ENSMUSG00000033147	Slc22a15	0.0977304	-0.465759	1	0.137891	0.465759	1
ENSMUSG00000027860	Vangl1	0.0174519	-0.499311	1	0.0279065	0.499311	1
ENSMUSG00000086745	Tspan2os	0	-1.23628	1	0.00656625	1.23628	1
ENSMUSG00000027854	Sike1	0.534027	-0.0138844	1	0.540074	0.0138844	1
ENSMUSG00000005687	Bcas2	2.91097	-0.0216958	1	2.95153	0.0216958	1
ENSMUSG00000027848	Olfml3	0.0104711	-0.236277	1	0.0147741	0.236277	1
ENSMUSG00000084997	Gm15471	0.00349037	-0.236277	1	0.00656625	0.236277	1
ENSMUSG00000032952	Ap4b1	0.153576	-0.0372055	1	0.159231	0.0372055	1
ENSMUSG00000089998	Phtf1os	0.0314133	-0.877823	1	0.0623793	0.877823	1
ENSMUSG00000052539	Magi3	0.0802785	-0.669236	1	0.131325	0.669236	1
ENSMUSG00000105148	Gm42700	0.00349037	-0.236277	1	0.00656625	0.236277	1
ENSMUSG00000106443	Gm42702	0.0139615	-0.177383	1	0.0180572	0.177383	1
ENSMUSG00000105304	Gm43696	0.0977304	-0.0787356	1	0.10506	0.0787356	1
ENSMUSG00000105659	4930509H03Rik	0.0977304	-0.206115	1	0.114909	0.206115	1
ENSMUSG00000032902	Slc16a1	0.725997	-0.00788952	1	0.730495	0.00788952	1
ENSMUSG00000002227	Mov10	0.19197	-0.151388	1	0.215045	0.151388	1
ENSMUSG00000070372	Capza1	1.94763	-0.182107	1	2.2079	0.182107	1
ENSMUSG00000105655	Gm42659	0.122163	-0.153815	1	0.137891	0.153815	1
ENSMUSG00000068798	Rap1a	2.719	-0.217661	1	3.15836	0.217661	1
ENSMUSG00000105677	Gm43328	0.0523556	-0.586774	1	0.0820781	0.586774	1
ENSMUSG00000105842	Gm43329	0.0593363	-0.38828	1	0.0804365	0.38828	1
ENSMUSG00000104835	Gm5547	0.0104711	-0.236277	1	0.0147741	0.236277	1
ENSMUSG00000000563	Atp5f1	11.1308	-0.154974	1	12.3724	0.154974	1
ENSMUSG00000074340	Ovgp1	0.00349037	-0.721704	1	0.00984937	0.721704	1
ENSMUSG00000106093	Gm42722	0.00698074	-0.499311	1	0.0131325	0.499311	1
ENSMUSG00000040809	Chil3	0.00349037	-0.914349	1	0.0114909	0.914349	1
ENSMUSG00000040774	Cept1	0.359508	-0.258303	1	0.431731	0.258303	1
ENSMUSG00000027900	Dram2	0.122163	-0.675161	1	0.198629	0.675161	1
ENSMUSG00000040747	Cd53	2.41883	-0.117609	1	2.62157	0.117609	1
ENSMUSG00000087260	Lamtor5	2.356	-0.125416	1	2.5674	0.125416	1
ENSMUSG00000027896	Slc16a4	0	-0.499311	1	0.00328312	0.499311	1
ENSMUSG00000048109	Rbm15	0.687603	-0.136741	1	0.75676	0.136741	1
ENSMUSG00000068762	Gstm6	0	-0.499311	1	0.00328312	0.499311	1
ENSMUSG00000040562	Gstm2	0.0209422	-0.0138844	1	0.0229819	0.0138844	1
ENSMUSG00000058135	Gstm1	1.71028	-0.101474	1	1.83362	0.101474	1
ENSMUSG00000027890	Gstm4	0.160557	-0.0876804	1	0.172364	0.0876804	1
ENSMUSG00000000001	Gnai3	1.37521	-0.100817	1	1.47412	0.100817	1
ENSMUSG00000048997	Atxn7l2	0.111692	-0.155357	1	0.1264	0.155357	1
ENSMUSG00000068749	Psma5	5.41008	-0.133948	1	5.92768	0.133948	1
ENSMUSG00000068744	Psrc1	0.265268	-0.202151	1	0.306972	0.202151	1
ENSMUSG00000068739	Sars	1.58114	-0.0962289	1	1.68917	0.0962289	1
ENSMUSG00000040389	Wdr47	0.0244326	-1.00181	1	0.0541715	1.00181	1
ENSMUSG00000027884	Clcc1	0.607325	-0.0851895	1	0.645134	0.0851895	1
ENSMUSG00000027882	Stxbp3	0.404883	-0.10468	1	0.436655	0.10468	1
ENSMUSG00000106108	Gm43221	0.00698074	-0.651314	1	0.0147741	0.651314	1
ENSMUSG00000040322	Slc25a24	0.164047	-0.149565	1	0.183855	0.149565	1
ENSMUSG00000045092	S1pr1	0.0418845	-0.021264	1	0.0443222	0.021264	1
ENSMUSG00000033554	Dph5	0.869102	-0.213007	1	1.00792	0.213007	1
ENSMUSG00000054414	Slc30a7	0.317624	-0.0489983	1	0.329954	0.0489983	1
ENSMUSG00000027963	Extl2	0.202442	-0.119169	1	0.221611	0.119169	1
ENSMUSG00000000339	Rtca	0.582892	-0.0377312	1	0.59917	0.0377312	1
ENSMUSG00000033439	Trmt13	0.349037	-0.267365	1	0.421881	0.267365	1
ENSMUSG00000089911	Mfsd14a	0.691094	-0.234826	1	0.814215	0.234826	1
ENSMUSG00000027957	Slc35a3	0.272249	-0.118363	1	0.297123	0.118363	1
ENSMUSG00000028133	Rwdd3	0.0488652	-1.00746	1	0.103418	1.00746	1
ENSMUSG00000028127	Abcd3	0.411864	-0.0856202	1	0.438297	0.0856202	1
ENSMUSG00000039831	Arhgap29	0.0139615	-0.399776	1	0.0213403	0.399776	1
ENSMUSG00000039756	Dnttip2	2.3211	-0.0585323	1	2.41474	0.0585323	1
ENSMUSG00000028121	Bcar3	0	-0.499311	1	0.00328312	0.499311	1
ENSMUSG00000039735	Fnbp1l	0.314133	-0.354921	1	0.403824	0.354921	1
ENSMUSG00000106365	Gm43568	0.0698074	-0.329386	1	0.0902859	0.329386	1
ENSMUSG00000053965	Pde5a	0.0488652	-0.00745816	1	0.0508884	0.00745816	1
ENSMUSG00000054091	1810037I17Rik	2.66664	-0.247922	1	3.16329	0.247922	1
ENSMUSG00000053819	Camk2d	0.415354	-0.360605	1	0.535149	0.360605	1
ENSMUSG00000028028	Alpk1	0.0453748	-0.630556	1	0.0738703	0.630556	1
ENSMUSG00000050549	Fam241a	0.296682	-0.160509	1	0.333237	0.160509	1
ENSMUSG00000105837	Gm35986	0.0139615	-0.0518523	1	0.0164156	0.0518523	1
ENSMUSG00000028010	Gar1	3.5148	-0.234558	1	4.13017	0.234558	1
ENSMUSG00000027999	Pla2g12a	0.509594	-0.124067	1	0.556489	0.124067	1
ENSMUSG00000027994	Mcub	0.0209422	-0.499311	1	0.0328312	0.499311	1
ENSMUSG00000041084	Ostc	3.93016	-0.11704	1	4.25657	0.11704	1
ENSMUSG00000027984	Hadh	1.58463	-0.0930546	1	1.68917	0.0930546	1
ENSMUSG00000027983	Cyp2u1	0.00349037	-1.49931	1	0.0180572	1.49931	1
ENSMUSG00000050931	Sgms2	0.0139615	-1.49931	1	0.0476053	1.49931	1
ENSMUSG00000028032	Papss1	0.544498	-0.230753	1	0.640209	0.230753	1
ENSMUSG00000028029	Aimp1	3.38217	-0.0572506	1	3.51458	0.0572506	1
ENSMUSG00000028013	Ppa2	1.21465	-0.314323	1	1.51024	0.314323	1
ENSMUSG00000106139	Gm30648	0	-0.914349	1	0.00492468	0.914349	1
ENSMUSG00000028165	Cisd2	1.87782	-0.154224	1	2.08807	0.154224	1
ENSMUSG00000028164	Manba	0.349037	-0.107886	1	0.377559	0.107886	1
ENSMUSG00000028163	Nfkb1	1.7417	-0.102117	1	1.8681	0.102117	1
ENSMUSG00000105676	Gm43403	0.00349037	-1.23628	1	0.0147741	1.23628	1
ENSMUSG00000037894	H2afz	44.3487	-0.351805	1	56.4943	0.351805	1
ENSMUSG00000074212	Dnajb14	0.37347	-0.0049513	1	0.375918	0.0049513	1
ENSMUSG00000091512	Lamtor3	0.869102	-0.270493	1	1.04896	0.270493	1
ENSMUSG00000028159	Dapp1	4.84115	-0.132875	1	5.3006	0.132875	1
ENSMUSG00000004127	Trmt10a	0.338566	-0.513958	1	0.485902	0.513958	1
ENSMUSG00000028138	Adh5	3.3368	-0.168689	1	3.74604	0.168689	1
ENSMUSG00000028156	Eif4e	2.36298	-0.118386	1	2.56248	0.118386	1
ENSMUSG00000028152	Tspan5	0.523556	-0.110572	1	0.566339	0.110572	1
ENSMUSG00000028273	Pdlim5	0.111692	-0.651314	1	0.17893	0.651314	1
ENSMUSG00000028270	Gbp2	0.195461	-0.300627	1	0.242951	0.300627	1
ENSMUSG00000040213	Kyat3	0.450258	-0.010922	1	0.454713	0.010922	1
ENSMUSG00000028271	Gtf2b	1.41011	-0.184785	1	1.60216	0.184785	1
ENSMUSG00000004591	Pkn2	1.38219	-0.10949	1	1.49054	0.10949	1
ENSMUSG00000028266	Lmo4	1.72075	-0.1208	1	1.86974	0.1208	1
ENSMUSG00000106057	Gm43560	0.0244326	-0.306666	1	0.0328312	0.306666	1
ENSMUSG00000037072	Selenof	5.81147	-0.206883	1	6.69757	0.206883	1
ENSMUSG00000074182	Znhit6	1.06107	-0.0104115	1	1.06866	0.0104115	1
ENSMUSG00000028191	Bcl10	1.20418	-0.148606	1	1.33459	0.148606	1
ENSMUSG00000036873	2410004B18Rik	0.481671	-0.421117	1	0.646775	0.421117	1
ENSMUSG00000036863	Syde2	0.0349037	-0.702845	1	0.0607378	0.702845	1
ENSMUSG00000011008	Mcoln2	0.09424	-0.354921	1	0.123117	0.354921	1
ENSMUSG00000028188	Spata1	0.0418845	-0.1208	1	0.0476053	0.1208	1
ENSMUSG00000068523	Gng5	8.88998	-0.0173153	1	8.98263	0.0173153	1
ENSMUSG00000028187	Rpf1	1.29493	-0.0244461	1	1.31653	0.0244461	1
ENSMUSG00000005034	Prkacb	1.33681	-0.0106247	1	1.34608	0.0106247	1
ENSMUSG00000106157	4930555A03Rik	0.122163	-0.852948	1	0.224894	0.852948	1
ENSMUSG00000028034	Fubp1	4.92142	-0.0164723	1	4.97065	0.0164723	1
ENSMUSG00000039047	Pigk	0.806276	-0.0952867	1	0.86182	0.0952867	1
ENSMUSG00000062908	Acadm	1.3054	-0.159642	1	1.45771	0.159642	1
ENSMUSG00000047583	Tyw3	0.136124	-0.37378	1	0.17893	0.37378	1
ENSMUSG00000028199	Cryz	0.129144	-0.125853	1	0.142816	0.125853	1
ENSMUSG00000105834	4930592C13Rik	0	-1.23628	1	0.00656625	1.23628	1
ENSMUSG00000040016	Ptger3	0.237345	-0.60024	1	0.362785	0.60024	1
ENSMUSG00000039988	Ankrd13c	0.397902	-0.00549664	1	0.400541	0.00549664	1
ENSMUSG00000063052	Lrrc40	0.307153	-0.000857749	1	0.308614	0.000857749	1
ENSMUSG00000028175	Depdc1a	0.226874	-0.304583	1	0.282349	0.304583	1
ENSMUSG00000028233	Tgs1	1.75915	-0.000298368	1	1.75811	0.000298368	1
ENSMUSG00000042228	Lyn	0.830708	-0.137603	1	0.91435	0.137603	1
ENSMUSG00000028243	Ubxn2b	0.237345	-0.215215	1	0.277424	0.215215	1
ENSMUSG00000085295	4930430E12Rik	0	-0.499311	1	0.00328312	0.499311	1
ENSMUSG00000028249	Sdcbp	3.07851	-0.151833	1	3.41609	0.151833	1
ENSMUSG00000047187	Rab2a	3.61253	-0.0643312	1	3.77231	0.0643312	1
ENSMUSG00000049969	Plekhf2	0.691094	-0.062359	1	0.722287	0.062359	1
ENSMUSG00000050323	Ndufaf6	0.677132	-0.0585625	1	0.705871	0.0585625	1
ENSMUSG00000028212	Ccne2	0.212913	-0.394781	1	0.282349	0.394781	1
ENSMUSG00000040738	Ints8	0.307153	-0.284105	1	0.375918	0.284105	1
ENSMUSG00000078773	Rad54b	0.240836	-0.0138844	1	0.244593	0.0138844	1
ENSMUSG00000028217	Cdh17	0	-0.499311	1	0.00328312	0.499311	1
ENSMUSG00000049225	Pdp1	0.0977304	-0.100762	1	0.106702	0.100762	1
ENSMUSG00000049488	Tmem67	0.0732978	-0.182838	1	0.0853612	0.182838	1
ENSMUSG00000055963	Triqk	0.027923	-0.203855	1	0.0344728	0.203855	1
ENSMUSG00000040550	Otud6b	0.544498	-0.0954614	1	0.582754	0.0954614	1
ENSMUSG00000028221	Pip4p2	0.359508	-0.0842738	1	0.382484	0.0842738	1
ENSMUSG00000043252	Tmem64	0.164047	-0.0573067	1	0.172364	0.0573067	1
ENSMUSG00000028223	Decr1	0.820237	-0.0651287	1	0.858537	0.0651287	1
ENSMUSG00000041153	Osgin2	0.233855	-0.193208	1	0.269216	0.193208	1
ENSMUSG00000085112	A530072M11Rik	0	-1.23628	1	0.00656625	1.23628	1
ENSMUSG00000028228	Cpne3	1.02617	-0.279633	1	1.24595	0.279633	1
ENSMUSG00000073987	Ggh	0.558459	-0.397213	1	0.737061	0.397213	1
ENSMUSG00000028252	Ccnc	0.324605	-0.16066	1	0.364427	0.16066	1
ENSMUSG00000028251	Tstd3	0.0523556	-0.0842738	1	0.0574547	0.0842738	1
ENSMUSG00000028247	Coq3	0.268759	-0.0552113	1	0.280707	0.0552113	1
ENSMUSG00000040359	Ufl1	0.739959	-0.0744569	1	0.779742	0.0744569	1
ENSMUSG00000040520	Manea	0.244326	-0.0313882	1	0.251159	0.0313882	1
ENSMUSG00000028289	Epha7	0.167538	-0.288324	1	0.206837	0.288324	1
ENSMUSG00000045854	Lyrm2	0.439787	-0.187759	1	0.502318	0.187759	1
ENSMUSG00000054659	Pm20d2	0.00349037	-0.236277	1	0.00656625	0.236277	1
ENSMUSG00000054679	Srsf12	0	-0.499311	1	0.00328312	0.499311	1
ENSMUSG00000028274	Rngtt	0.544498	-0.0120454	1	0.549923	0.0120454	1
ENSMUSG00000028264	Spaca1	0.0174519	-0.329386	1	0.0246234	0.329386	1
ENSMUSG00000028291	Akirin2	1.40313	-0.0926027	1	1.49546	0.0926027	1
ENSMUSG00000040044	Orc3	0.642228	-0.0659619	1	0.67304	0.0659619	1
ENSMUSG00000028292	Rars2	0.46771	-0.246924	1	0.556489	0.246924	1
ENSMUSG00000028293	Slc35a1	0.432806	-0.0465966	1	0.448146	0.0465966	1
ENSMUSG00000028295	Smim8	0.415354	-0.297477	1	0.512167	0.297477	1
ENSMUSG00000028411	Aptx	0.300172	-0.100762	1	0.323388	0.100762	1
ENSMUSG00000028410	Dnaja1	6.71547	-0.147408	1	7.42642	0.147408	1
ENSMUSG00000028409	Smu1	1.54274	-0.0773822	1	1.62679	0.0773822	1
ENSMUSG00000028416	Bag1	4.57588	-0.00800786	1	4.59473	0.00800786	1
ENSMUSG00000028419	Chmp5	0.764391	-0.385654	1	0.999711	0.385654	1
ENSMUSG00000028433	Ubap2	1.31238	-0.110816	1	1.41667	0.110816	1
ENSMUSG00000028443	Nudt2	0.666661	-0.224204	1	0.779742	0.224204	1
ENSMUSG00000028445	Enho	0.0174519	-0.329386	1	0.0246234	0.329386	1
ENSMUSG00000073889	Il11ra1	1.15531	-0.0211088	1	1.17207	0.0211088	1
ENSMUSG00000028447	Dctn3	2.39789	-0.147188	1	2.65276	0.147188	1
ENSMUSG00000036078	Sigmar1	0.743449	-0.458284	1	1.02269	0.458284	1
ENSMUSG00000036062	Phf24	0	-1.23628	1	0.00656625	1.23628	1
ENSMUSG00000028452	Vcp	6.20239	-0.0225674	1	6.29046	0.0225674	1
ENSMUSG00000028454	Pigo	0.0872593	-0.301372	1	0.109985	0.301372	1
ENSMUSG00000028455	Stoml2	2.17799	-0.0809357	1	2.30147	0.0809357	1
ENSMUSG00000036002	Fam214b	0.027923	-0.38828	1	0.0393975	0.38828	1
ENSMUSG00000028459	Cd72	0.46771	-0.141314	1	0.517092	0.141314	1
ENSMUSG00000115420	Rmrp	0.00349037	-0.721704	1	0.00984937	0.721704	1
ENSMUSG00000028461	Ccdc107	1.53925	-0.122213	1	1.67439	0.122213	1
ENSMUSG00000028463	Car9	0.272249	-0.210481	1	0.316821	0.210481	1
ENSMUSG00000028465	Tln1	5.54271	-0.0978288	1	5.92275	0.0978288	1
ENSMUSG00000028466	Creb3	0.18499	-0.203855	1	0.215045	0.203855	1
ENSMUSG00000028467	Gba2	0.132634	-0.272803	1	0.162515	0.272803	1
ENSMUSG00000028469	Npr2	0.00349037	-0.236277	1	0.00656625	0.236277	1
ENSMUSG00000066196	Spag8	0	-0.499311	1	0.00328312	0.499311	1
ENSMUSG00000028470	Hint2	1.67887	-0.108676	1	1.809	0.108676	1
ENSMUSG00000043633	Fam221b	0.0104711	-0.499311	1	0.0180572	0.499311	1
ENSMUSG00000028478	Clta	8.42925	-0.104566	1	9.04829	0.104566	1
ENSMUSG00000035683	Melk	0.324605	-0.302274	1	0.402183	0.302274	1
ENSMUSG00000035637	Grhpr	0.394412	-0.120378	1	0.430089	0.120378	1
ENSMUSG00000028318	Polr1e	0.537517	-0.00891176	1	0.541715	0.00891176	1
ENSMUSG00000078713	Tomm5	5.6928	-0.235216	1	6.69101	0.235216	1
ENSMUSG00000035601	Trmt10b	0.28621	-0.403495	1	0.380842	0.403495	1
ENSMUSG00000028322	Exosc3	1.72075	-0.34536	1	2.18492	0.34536	1
ENSMUSG00000044813	Shb	0.0453748	-0.151388	1	0.05253	0.151388	1
ENSMUSG00000085876	Gm12409	0	-1.23628	1	0.00656625	1.23628	1
ENSMUSG00000035561	Aldh1b1	0.18848	-0.342442	1	0.24131	0.342442	1
ENSMUSG00000028328	Tmod1	0.0244326	-0.614788	1	0.041039	0.614788	1
ENSMUSG00000028329	Xpa	0.666661	-0.215083	1	0.774817	0.215083	1
ENSMUSG00000028331	Trmo	0.18499	-0.368915	1	0.24131	0.368915	1
ENSMUSG00000028333	Anp32b	22.2756	-0.146428	1	24.6119	0.146428	1
ENSMUSG00000028334	Nans	1.79405	-0.0883145	1	1.90585	0.0883145	1
ENSMUSG00000085990	Gm16731	0.0314133	-0.177383	1	0.0377559	0.177383	1
ENSMUSG00000028337	Coro2a	1.78707	-0.291995	1	2.18656	0.291995	1
ENSMUSG00000039813	Tbc1d2	0.09424	-0.296818	1	0.118192	0.296818	1
ENSMUSG00000039809	Gabbr2	0	-0.499311	1	0.00328312	0.499311	1
ENSMUSG00000039774	Galnt12	0.0732978	-0.155357	1	0.0837196	0.155357	1
ENSMUSG00000053317	Sec61b	15.2774	-0.0938351	1	16.2761	0.0938351	1
ENSMUSG00000061455	Stx17	0.37696	-0.106166	1	0.407107	0.106166	1
ENSMUSG00000028343	Erp44	1.31238	-0.117479	1	1.42323	0.117479	1
ENSMUSG00000028344	Invs	0.136124	-0.0518523	1	0.142816	0.0518523	1
ENSMUSG00000039693	Msantd3	0.387431	-0.271901	1	0.469487	0.271901	1
ENSMUSG00000044018	Mrpl50	1.1239	-0.20101	1	1.29191	0.20101	1
ENSMUSG00000028312	Smc2	3.30887	-0.203372	1	3.80514	0.203372	1
ENSMUSG00000015247	Nipsnap3b	1.02966	-0.400124	1	1.35921	0.400124	1
ENSMUSG00000028420	Tmem38b	0.307153	-0.38113	1	0.402183	0.38113	1
ENSMUSG00000038827	Abitram	0.261778	-0.317473	1	0.328312	0.317473	1
ENSMUSG00000038816	Ctnnal1	0.0418845	-0.343192	1	0.0558131	0.343192	1
ENSMUSG00000028367	Txn1	15.6508	-0.0639373	1	16.3319	0.0639373	1
ENSMUSG00000038607	Gng10	4.17099	-0.0912265	1	4.43714	0.0912265	1
ENSMUSG00000028381	Ugcg	0.541008	-0.304904	1	0.669757	0.304904	1
ENSMUSG00000038578	Susd1	0.307153	-0.504705	1	0.438297	0.504705	1
ENSMUSG00000028383	Hsdl2	0.37347	-0.107828	1	0.403824	0.107828	1
ENSMUSG00000038544	Inip	0.670151	-0.157942	1	0.748552	0.157942	1
ENSMUSG00000028386	Slc46a2	0.027923	-0.0663518	1	0.0311897	0.0663518	1
ENSMUSG00000066150	Slc31a1	0.366489	-0.252517	1	0.438297	0.252517	1
ENSMUSG00000066149	Cdc26	3.01568	-0.102504	1	3.23388	0.102504	1
ENSMUSG00000028392	Bspry	0	-1.23628	1	0.00656625	1.23628	1
ENSMUSG00000038422	Hdhd3	0.0453748	-0.598847	1	0.0722287	0.598847	1
ENSMUSG00000058046	4933430I17Rik	0.00349037	-0.236277	1	0.00656625	0.236277	1
ENSMUSG00000059810	Rgs3	0.108202	-0.199751	1	0.1264	0.199751	1
ENSMUSG00000039158	Akna	0.425825	-0.0698663	1	0.448146	0.0698663	1
ENSMUSG00000039105	Atp6v1g1	3.02266	-0.226593	1	3.53264	0.226593	1
ENSMUSG00000045917	Tmem268	0.108202	-0.0640959	1	0.114909	0.0640959	1
ENSMUSG00000051675	Trim32	0.143105	-0.0611901	1	0.151024	0.0611901	1
ENSMUSG00000039298	Cdk5rap2	0.520065	-0.0430821	1	0.536791	0.0430821	1
ENSMUSG00000039270	Megf9	0.0767882	-0.248768	1	0.093569	0.248768	1
ENSMUSG00000008305	Tle1	0.181499	-0.175113	1	0.206837	0.175113	1
ENSMUSG00000084910	C630043F03Rik	0.00349037	-0.236277	1	0.00656625	0.236277	1
ENSMUSG00000028397	Kdm4c	0.18848	-0.332661	1	0.239668	0.332661	1
ENSMUSG00000052407	Ccdc171	0.101221	-0.329386	1	0.129683	0.329386	1
ENSMUSG00000070934	Rraga	0.792314	-0.0121961	1	0.799441	0.0121961	1
ENSMUSG00000028497	Hacd4	0.129144	-0.109365	1	0.141174	0.109365	1
ENSMUSG00000086074	Gm13274	0	-1.7217	1	0.00984937	1.7217	1
ENSMUSG00000062937	Mtap	1.09598	-0.124916	1	1.19506	0.124916	1
ENSMUSG00000044303	Cdkn2a	0	-0.499311	1	0.00328312	0.499311	1
ENSMUSG00000054000	Tusc1	0.362999	-0.0888465	1	0.387409	0.0888465	1
ENSMUSG00000028578	Caap1	0.425825	-0.136741	1	0.469487	0.136741	1
ENSMUSG00000028577	Plaa	0.746939	-0.0147788	1	0.755118	0.0147788	1
ENSMUSG00000052684	Jun	9.38212	-0.147204	1	10.373	0.147204	1
ENSMUSG00000087366	Junos	0.00698074	-0.651314	1	0.0147741	0.651314	1
ENSMUSG00000084918	Gm12708	0	-0.499311	1	0.00328312	0.499311	1
ENSMUSG00000028572	Hook1	0.328095	-0.394342	1	0.433372	0.394342	1
ENSMUSG00000028563	Tm2d1	0.457239	-0.480979	1	0.640209	0.480979	1
ENSMUSG00000070891	Gm12689	0	-1.7217	1	0.00984937	1.7217	1
ENSMUSG00000073792	Alg6	0.272249	-0.17281	1	0.308614	0.17281	1
ENSMUSG00000028549	Itgb3bp	0.56195	-0.302419	1	0.694381	0.302419	1
ENSMUSG00000028530	Jak1	2.03489	-0.180879	1	2.30475	0.180879	1
ENSMUSG00000085721	Gm12796	0	-0.499311	1	0.00328312	0.499311	1
ENSMUSG00000028528	Dnajc6	0.296682	-0.011646	1	0.300406	0.011646	1
ENSMUSG00000035212	Leprot	0.610815	-0.148404	1	0.677965	0.148404	1
ENSMUSG00000028521	Slc35d1	0.160557	-0.0740054	1	0.170722	0.0740054	1
ENSMUSG00000043572	Pars2	0.122163	-0.38828	1	0.162515	0.38828	1
ENSMUSG00000034853	Acot11	0.0488652	-0.094921	1	0.0541715	0.094921	1
ENSMUSG00000061887	Ssbp3	0.589873	-0.0557046	1	0.613944	0.0557046	1
ENSMUSG00000028622	Mrpl37	0.474691	-0.115525	1	0.51545	0.115525	1
ENSMUSG00000028619	Tceanc2	0.383941	-0.0447454	1	0.397258	0.0447454	1
ENSMUSG00000057375	Yipf1	1.05758	-0.063026	1	1.10477	0.063026	1
ENSMUSG00000028614	Ndc1	0.547988	-0.0699996	1	0.576188	0.0699996	1
ENSMUSG00000087289	4933424M12Rik	0.0244326	-0.499311	1	0.0377559	0.499311	1
ENSMUSG00000073779	Lrp8os2	0	-0.499311	1	0.00328312	0.499311	1
ENSMUSG00000028609	Magoh	4.67012	-0.21828	1	5.42536	0.21828	1
ENSMUSG00000028608	Czib	0.834199	-0.0325977	1	0.853612	0.0325977	1
ENSMUSG00000028607	Cpt2	0.251307	-0.0191449	1	0.256084	0.0191449	1
ENSMUSG00000028603	Scp2	3.01568	-0.0995737	1	3.22731	0.0995737	1
ENSMUSG00000048351	Coa7	0.453748	-0.0707503	1	0.477694	0.0707503	1
ENSMUSG00000063800	Prpf38a	1.1239	-0.215583	1	1.30504	0.215583	1
ENSMUSG00000028587	Orc1	0.195461	-0.0121961	1	0.198629	0.0121961	1
ENSMUSG00000091985	Gm17354	0.0209422	-0.0138844	1	0.0229819	0.0138844	1
ENSMUSG00000028568	Btf3l4	0.247816	-0.416849	1	0.333237	0.416849	1
ENSMUSG00000028567	Txndc12	0.541008	-0.175841	1	0.612302	0.175841	1
ENSMUSG00000073775	Kti12	1.02966	-0.00639158	1	1.03418	0.00639158	1
ENSMUSG00000028559	Osbpl9	0.631757	-0.0895487	1	0.67304	0.0895487	1
ENSMUSG00000028552	Eps15	0.547988	-0.102421	1	0.589321	0.102421	1
ENSMUSG00000059027	9630013D21Rik	0.0174519	-0.136741	1	0.0213403	0.136741	1
ENSMUSG00000010517	Faf1	0.886554	-0.0621024	1	0.925841	0.0621024	1
ENSMUSG00000028545	Bend5	0.0663171	-0.399776	1	0.0902859	0.399776	1
ENSMUSG00000085399	Foxd2os	0.27923	-0.0980607	1	0.300406	0.0980607	1
ENSMUSG00000028719	Cmpk1	2.45024	-0.445653	1	3.33401	0.445653	1
ENSMUSG00000028710	Atpaf1	0.523556	-0.0422662	1	0.540074	0.0422662	1
ENSMUSG00000028709	Mob3c	0.164047	-0.224204	1	0.193704	0.224204	1
ENSMUSG00000028706	Nsun4	0.122163	-0.329386	1	0.155948	0.329386	1
ENSMUSG00000028700	Pomgnt1	0.268759	-0.168105	1	0.303689	0.168105	1
ENSMUSG00000028698	Pik3r3	0	-1.49931	1	0.00820781	1.49931	1
ENSMUSG00000003810	Mast2	0.174519	-0.297206	1	0.216686	0.297206	1
ENSMUSG00000028696	Ipp	0.164047	-0.212029	1	0.192063	0.212029	1
ENSMUSG00000085408	C530005A16Rik	0.00349037	-1.37378	1	0.0164156	1.37378	1
ENSMUSG00000034035	Ccdc17	0.00349037	-1.08427	1	0.0131325	1.08427	1
ENSMUSG00000028693	Nasp	4.35947	-0.116484	1	4.71949	0.116484	1
ENSMUSG00000028691	Prdx1	10.4711	-0.16139	1	11.6912	0.16139	1
ENSMUSG00000028689	Ccdc163	0.212913	-0.159825	1	0.239668	0.159825	1
ENSMUSG00000033985	Tesk2	0.0453748	-0.0611901	1	0.0492468	0.0611901	1
ENSMUSG00000028688	Toe1	0.554969	-0.343965	1	0.705871	0.343965	1
ENSMUSG00000028687	Mutyh	0.125653	-0.682175	1	0.205195	0.682175	1
ENSMUSG00000043155	Hpdl	0.00698074	-0.136741	1	0.00984937	0.136741	1
ENSMUSG00000033948	Zswim5	0	-0.499311	1	0.00328312	0.499311	1
ENSMUSG00000046861	Hectd3	0.139615	-0.324981	1	0.177289	0.324981	1
ENSMUSG00000028683	Eif2b3	0.694584	-0.103383	1	0.746911	0.103383	1
ENSMUSG00000073771	Btbd19	0.0872593	-0.213909	1	0.103418	0.213909	1
ENSMUSG00000047671	Tctex1d4	0	-0.914349	1	0.00492468	0.914349	1
ENSMUSG00000028678	Kif2c	0.408373	-0.330914	1	0.51545	0.330914	1
ENSMUSG00000033423	Eri3	0.795805	-0.0409293	1	0.819139	0.0409293	1
ENSMUSG00000009640	Dmap1	0.345547	-0.42024	1	0.464562	0.42024	1
ENSMUSG00000033379	Atp6v0b	3.52877	-0.233423	1	4.1433	0.233423	1
ENSMUSG00000086554	9530034E10Rik	0.0314133	-0.0518523	1	0.0344728	0.0518523	1
ENSMUSG00000006392	Med8	1.24257	-0.276919	1	1.50531	0.276919	1
ENSMUSG00000006390	Elovl1	0.973814	-0.155753	1	1.08507	0.155753	1
ENSMUSG00000006398	Cdc20	1.44501	-0.344086	1	1.83362	0.344086	1
ENSMUSG00000028729	Ebna1bp2	2.87607	-0.409113	1	3.81499	0.409113	1
ENSMUSG00000078584	AU022252	0.254797	-0.0177783	1	0.259367	0.0177783	1
ENSMUSG00000028641	P3h1	0.143105	-0.316447	1	0.180572	0.316447	1
ENSMUSG00000028639	Ybx1	30.7537	-0.116153	1	33.2728	0.116153	1
ENSMUSG00000060288	Ppih	1.59859	-0.201281	1	1.83691	0.201281	1
ENSMUSG00000028637	Ccdc30	0.0139615	-0.0518523	1	0.0164156	0.0518523	1
ENSMUSG00000028636	Ppcs	0.366489	-0.241711	1	0.435014	0.241711	1
ENSMUSG00000087385	Frg2f1	0.0174519	-0.236277	1	0.0229819	0.236277	1
ENSMUSG00000028634	Hivep3	0.153576	-0.136741	1	0.170722	0.136741	1
ENSMUSG00000028633	Ctps	0.757411	-0.0739424	1	0.797799	0.0739424	1
ENSMUSG00000032897	Nfyc	0.464219	-0.278712	1	0.564697	0.278712	1
ENSMUSG00000032890	Rims3	0	-1.23628	1	0.00656625	1.23628	1
ENSMUSG00000043207	Zmpste24	0.84816	-0.0388939	1	0.871669	0.0388939	1
ENSMUSG00000028656	Cap1	0.93542	-0.513543	1	1.33623	0.513543	1
ENSMUSG00000028651	Ppie	2.0314	-0.0768308	1	2.1406	0.0768308	1
ENSMUSG00000011257	Pabpc4	1.53227	-0.014103	1	1.54635	0.014103	1
ENSMUSG00000028648	Ndufs5	3.98251	-0.0806196	1	4.20568	0.0806196	1
ENSMUSG00000023075	Akirin1	0.75043	-0.262749	1	0.901217	0.262749	1
ENSMUSG00000028647	Mycbp	0.575911	-0.135499	1	0.633643	0.135499	1
ENSMUSG00000028646	Rragc	0.600344	-0.0833469	1	0.636926	0.0833469	1
ENSMUSG00000090125	Pou3f1	0	-0.499311	1	0.00328312	0.499311	1
ENSMUSG00000028907	Utp11	2.40138	-0.00660726	1	2.40981	0.00660726	1
ENSMUSG00000028902	Sf3a3	2.13611	-0.134386	1	2.34251	0.134386	1
ENSMUSG00000028894	Inpp5b	0.394412	-0.499311	1	0.559773	0.499311	1
ENSMUSG00000028890	Mtf1	0.432806	-0.0518523	1	0.449788	0.0518523	1
ENSMUSG00000078570	1110065P20Rik	0.331585	-0.453508	1	0.456354	0.453508	1
ENSMUSG00000028889	Yrdc	1.00174	-0.0997749	1	1.07358	0.0997749	1
ENSMUSG00000042763	Maneal	0	-0.499311	1	0.00328312	0.499311	1
ENSMUSG00000028873	Cdca8	3.17624	-0.304629	1	3.91841	0.304629	1
ENSMUSG00000044730	9930104L06Rik	0.146596	-0.0272428	1	0.151024	0.0272428	1
ENSMUSG00000028871	Rspo1	0.00698074	-0.914349	1	0.0180572	0.914349	1
ENSMUSG00000050213	Snip1	0.547988	-0.176622	1	0.62051	0.176622	1
ENSMUSG00000086342	Gm12932	0.00698074	-0.788818	1	0.0164156	0.788818	1
ENSMUSG00000028863	Meaf6	0.991266	-0.151848	1	1.10149	0.151848	1
ENSMUSG00000028859	Csf3r	0.84816	-0.231539	1	0.996428	0.231539	1
ENSMUSG00000028861	Mrps15	2.46071	-0.0792699	1	2.59695	0.0792699	1
ENSMUSG00000042616	Oscp1	0.0593363	-0.359134	1	0.078795	0.359134	1
ENSMUSG00000050188	Lsm10	0.75392	-0.132937	1	0.827347	0.132937	1
ENSMUSG00000050212	Eva1b	0.129144	-0.434606	1	0.177289	0.434606	1
ENSMUSG00000043962	Thrap3	4.07675	-0.158439	1	4.54384	0.158439	1
ENSMUSG00000028849	Map7d1	0.572421	-0.220452	1	0.668116	0.220452	1
ENSMUSG00000028847	Trappc3	0.917968	-0.262272	1	1.10149	0.262272	1
ENSMUSG00000042558	Adprhl2	0.694584	-0.106543	1	0.748552	0.106543	1
ENSMUSG00000042489	Clspn	1.47294	-0.0678858	1	1.54307	0.0678858	1
ENSMUSG00000028837	Psmb2	5.60554	-0.301398	1	6.89784	0.301398	1
ENSMUSG00000043872	Zmym1	0.356018	-0.299311	1	0.439939	0.299311	1
ENSMUSG00000070737	Tmem35b	0.115182	-0.334681	1	0.147741	0.334681	1
ENSMUSG00000042380	Smim12	0.858631	-0.0692693	1	0.901217	0.0692693	1
ENSMUSG00000042367	Gjb3	0.00698074	-0.499311	1	0.0131325	0.499311	1
ENSMUSG00000028796	Phc2	0.554969	-0.0186854	1	0.563056	0.0186854	1
ENSMUSG00000028799	Zfp362	0.310643	-0.129855	1	0.341445	0.129855	1
ENSMUSG00000028792	Ak2	5.04359	-0.11303	1	5.4467	0.11303	1
ENSMUSG00000087575	Gm12976	0.0139615	-0.840348	1	0.0295481	0.840348	1
ENSMUSG00000057236	Rbbp4	3.56367	-0.348667	1	4.53235	0.348667	1
ENSMUSG00000057572	Zbtb8os	1.4869	-0.0801383	1	1.57097	0.0801383	1
ENSMUSG00000028807	Zbtb8a	0.115182	-0.527326	1	0.169081	0.527326	1
ENSMUSG00000047945	Marcksl1	1.34379	-0.10489	1	1.44457	0.10489	1
ENSMUSG00000028800	Hdac1	2.15705	-0.00140024	1	2.15701	0.00140024	1
ENSMUSG00000028798	Eif3i	8.32803	-0.137863	1	9.14842	0.137863	1
ENSMUSG00000028797	Tmem234	3.94063	-0.0154157	1	3.9775	0.0154157	1
ENSMUSG00000040795	Iqcc	0.19197	-0.162276	1	0.216686	0.162276	1
ENSMUSG00000028795	Ccdc28b	0.806276	-0.141176	1	0.889726	0.141176	1
ENSMUSG00000053841	Txlna	1.28097	-0.0737814	1	1.34772	0.0737814	1
ENSMUSG00000053730	Tmem39b	0.506104	-0.248086	1	0.602453	0.248086	1
ENSMUSG00000028790	Khdrbs1	3.30538	-0.062466	1	3.44728	0.062466	1
ENSMUSG00000040690	Col16a1	0.027923	-0.203855	1	0.0344728	0.203855	1
ENSMUSG00000028779	Pef1	0.317624	-0.379471	1	0.415315	0.379471	1
ENSMUSG00000028772	Zcchc17	1.7382	-0.152351	1	1.93048	0.152351	1
ENSMUSG00000074088	Snrnp40	2.65966	-0.178013	1	3.0057	0.178013	1
ENSMUSG00000028909	Ptpru	0.0139615	-0.840348	1	0.0295481	0.840348	1
ENSMUSG00000028910	Mecr	0.617796	-0.210105	1	0.715721	0.210105	1
ENSMUSG00000028911	Srsf4	1.56718	-0.115983	1	1.69737	0.115983	1
ENSMUSG00000070717	Gm10300	0	-1.49931	1	0.00820781	1.49931	1
ENSMUSG00000028899	Taf12	0.816747	-0.290497	1	0.999711	0.290497	1
ENSMUSG00000086290	Snhg12	2.00696	-0.0561721	1	2.08478	0.0561721	1
ENSMUSG00000028898	Trnau1ap	1.05409	-0.252375	1	1.25579	0.252375	1
ENSMUSG00000028896	Rcc1	1.1972	-0.140929	1	1.31982	0.140929	1
ENSMUSG00000091021	Gm17300	0	-1.91435	1	0.0114909	1.91435	1
ENSMUSG00000066042	Med18	0.198951	-0.457247	1	0.275782	0.457247	1
ENSMUSG00000086997	Gm12981	0	-1.23628	1	0.00656625	1.23628	1
ENSMUSG00000054428	Atpif1	16.2686	-0.0732979	1	17.087	0.0732979	1
ENSMUSG00000087352	Gm12999	0.00349037	-0.236277	1	0.00656625	0.236277	1
ENSMUSG00000054405	Dnajc8	3.51131	-0.156458	1	3.90856	0.156458	1
ENSMUSG00000056529	Ptafr	0.0244326	-0.77233	1	0.0459637	0.77233	1
ENSMUSG00000037752	Xkr8	0.09424	-0.106994	1	0.103418	0.106994	1
ENSMUSG00000028884	Rpa2	1.99649	-0.0557382	1	2.07329	0.0557382	1
ENSMUSG00000028879	Stx12	0.369979	-0.144425	1	0.41039	0.144425	1
ENSMUSG00000028874	Fgr	0	-1.49931	1	0.00820781	1.49931	1
ENSMUSG00000028868	Wasf2	2.73994	-0.123306	1	2.98108	0.123306	1
ENSMUSG00000028860	Sytl1	0.125653	-0.147839	1	0.141174	0.147839	1
ENSMUSG00000028857	Tmem222	0.917968	-0.34163	1	1.16387	0.34163	1
ENSMUSG00000028851	Nudc	7.47638	-0.203458	1	8.59522	0.203458	1
ENSMUSG00000028850	Gpatch3	0.0732978	-0.236277	1	0.0886443	0.236277	1
ENSMUSG00000028848	Gpn2	0.317624	-0.236277	1	0.375918	0.236277	1
ENSMUSG00000047281	Sfn	0.0209422	-0.276919	1	0.0279065	0.276919	1
ENSMUSG00000037553	Zdhhc18	0.422335	-0.13843	1	0.466203	0.13843	1
ENSMUSG00000043257	Pigv	0.164047	-0.713091	1	0.272499	0.713091	1
ENSMUSG00000003644	Rps6ka1	1.45199	-0.0543662	1	1.50695	0.0543662	1
ENSMUSG00000012117	Dhdds	0.369979	-0.342807	1	0.471128	0.342807	1
ENSMUSG00000012123	Crybg2	0.0104711	-0.614788	1	0.0196987	0.614788	1
ENSMUSG00000000682	Cd52	3.19369	-0.0800676	1	3.37177	0.0800676	1
ENSMUSG00000012126	Ubxn11	0.0872593	-0.236277	1	0.10506	0.236277	1
ENSMUSG00000028843	Sh3bgrl3	14.7922	-0.227606	1	17.2906	0.227606	1
ENSMUSG00000037443	Cep85	0.272249	-0.391928	1	0.359502	0.391928	1
ENSMUSG00000028840	Zfp593	1.42756	-0.0518523	1	1.47905	0.0518523	1
ENSMUSG00000050890	Pdik1l	0.488652	-0.110188	1	0.528583	0.110188	1
ENSMUSG00000028838	Extl1	0.00698074	-0.136741	1	0.00984937	0.136741	1
ENSMUSG00000046671	Mtfr1l	1.07852	-0.0283933	1	1.09985	0.0283933	1
ENSMUSG00000028822	Tmem50a	3.67536	-0.0833609	1	3.88886	0.0833609	1
ENSMUSG00000037266	Rsrp1	5.75562	-0.459419	1	7.90248	0.459419	1
ENSMUSG00000028821	Syf2	1.66142	-0.273891	1	2.00763	0.273891	1
ENSMUSG00000028809	Srrm1	5.28791	-0.0229284	1	5.36462	0.0229284	1
ENSMUSG00000087016	Gm15979	0	-0.499311	1	0.00328312	0.499311	1
ENSMUSG00000028675	Pnrc2	0.708545	-0.148814	1	0.786308	0.148814	1
ENSMUSG00000028673	Fuca1	1.1588	-0.102926	1	1.2443	0.102926	1
ENSMUSG00000028672	Hmgcl	0.886554	-0.0232831	1	0.901217	0.0232831	1
ENSMUSG00000028671	Gale	0.125653	-0.348752	1	0.162515	0.348752	1
ENSMUSG00000028670	Lypla2	0.642228	-0.164327	1	0.720646	0.164327	1
ENSMUSG00000028668	Eloa	0.949381	-0.0552113	1	0.986579	0.0552113	1
ENSMUSG00000085714	Gm13008	0.00349037	-0.914349	1	0.0114909	0.914349	1
ENSMUSG00000018983	E2f2	0.157067	-0.0201434	1	0.160873	0.0201434	1
ENSMUSG00000066037	Hnrnpr	3.77658	-0.0276725	1	3.84454	0.0276725	1
ENSMUSG00000066178	6030445D17Rik	0	-0.499311	1	0.00328312	0.499311	1
ENSMUSG00000070683	Lactbl1	0	-1.49931	1	0.00820781	1.49931	1
ENSMUSG00000006699	Cdc42	7.66835	-0.190939	1	8.73967	0.190939	1
ENSMUSG00000101493	2810405F17Rik	0.101221	-0.029826	1	0.10506	0.029826	1
ENSMUSG00000085823	Gm13012	0.19197	-0.335813	1	0.244593	0.335813	1
ENSMUSG00000028759	Hp1bp3	4.55493	-0.118957	1	4.93946	0.118957	1
ENSMUSG00000045349	Sh2d5	1.00523	-0.123127	1	1.09492	0.123127	1
ENSMUSG00000028757	Ddost	4.49909	-0.159566	1	5.01825	0.159566	1
ENSMUSG00000041241	Mul1	0.223384	-0.44657	1	0.306972	0.44657	1
ENSMUSG00000041161	Otud3	0.0977304	-0.246192	1	0.118192	0.246192	1
ENSMUSG00000050608	Micos10	6.35946	-0.0258636	1	6.46447	0.0258636	1
ENSMUSG00000028744	Pqlc2	0.0244326	-0.437911	1	0.0361144	0.437911	1
ENSMUSG00000028743	Akr7a5	0.771372	-0.196748	1	0.884802	0.196748	1
ENSMUSG00000028741	Mrto4	2.88305	-0.17389	1	3.24865	0.17389	1
ENSMUSG00000041025	Iffo2	0.0349037	-0.624842	1	0.0574547	0.624842	1
ENSMUSG00000040964	Arhgef10l	0.00698074	-1.23628	1	0.0229819	1.23628	1
ENSMUSG00000025330	Padi4	0.261778	-0.4866	1	0.369351	0.4866	1
ENSMUSG00000009863	Sdhb	3.1553	-0.183349	1	3.5786	0.183349	1
ENSMUSG00000028923	Necap2	0.897025	-0.273809	1	1.08507	0.273809	1
ENSMUSG00000040842	Szrd1	0.900516	-0.205879	1	1.03911	0.205879	1
ENSMUSG00000073733	Cplane2	0.0104711	-0.499311	1	0.0180572	0.499311	1
ENSMUSG00000040659	Efhd2	1.10645	-0.296694	1	1.35921	0.296694	1
ENSMUSG00000040616	Tmem51	0.0174519	-0.577314	1	0.0295481	0.577314	1
ENSMUSG00000040606	Kazn	0.0174519	-0.651314	1	0.0311897	0.651314	1
ENSMUSG00000066026	Dhrs3	0.799295	-0.30965	1	0.991503	0.30965	1
ENSMUSG00000078498	Zfp988	0	-0.499311	1	0.00328312	0.499311	1
ENSMUSG00000093594	Gm20707	0.0698074	-0.476228	1	0.100135	0.476228	1
ENSMUSG00000059423	Zfp933	0.108202	-0.0640959	1	0.114909	0.0640959	1
ENSMUSG00000029022	Miip	0.411864	-0.390218	1	0.541715	0.390218	1
ENSMUSG00000029020	Mfn2	0.216403	-0.476228	1	0.303689	0.476228	1
ENSMUSG00000019055	Plod1	0.0593363	-0.992351	1	0.123117	0.992351	1
ENSMUSG00000029016	Clcn6	0.0418845	-0.213909	1	0.0508884	0.213909	1
ENSMUSG00000029003	Mad2l2	0.4712	-0.157803	1	0.526941	0.157803	1
ENSMUSG00000029001	Fbxo44	0.0349037	-0.155357	1	0.041039	0.155357	1
ENSMUSG00000028989	Angptl7	0.00349037	-0.236277	1	0.00656625	0.236277	1
ENSMUSG00000017264	Exosc10	0.771372	-0.114286	1	0.835555	0.114286	1
ENSMUSG00000006442	Srm	4.21986	-0.192702	1	4.81634	0.192702	1
ENSMUSG00000028979	Masp2	0.00698074	-0.651314	1	0.0147741	0.651314	1
ENSMUSG00000087273	Gm13203	0.0663171	-0.29286	1	0.0837196	0.29286	1
ENSMUSG00000028975	Pex14	0.289701	-0.651314	1	0.457996	0.651314	1
ENSMUSG00000073705	Cenps	0.893535	-0.277231	1	1.08343	0.277231	1
ENSMUSG00000028961	Pgd	1.69283	-0.109774	1	1.82542	0.109774	1
ENSMUSG00000028990	Lzic	0.485162	-0.649252	1	0.763326	0.649252	1
ENSMUSG00000028988	Ctnnbip1	0.307153	-0.0310724	1	0.31518	0.0310724	1
ENSMUSG00000039953	Clstn1	0.0802785	-0.187367	1	0.093569	0.187367	1
ENSMUSG00000063524	Eno1	2.75739	-0.262663	1	3.30446	0.262663	1
ENSMUSG00000028964	Park7	13.9894	-0.113524	1	15.1089	0.113524	1
ENSMUSG00000014592	Camta1	0.917968	-0.162276	1	1.02762	0.162276	1
ENSMUSG00000028950	Tas1r1	0.027923	-0.329386	1	0.0377559	0.329386	1
ENSMUSG00000028948	Nol9	0.621286	-0.0304458	1	0.635284	0.0304458	1
ENSMUSG00000039713	Plekhg5	0.0453748	-0.236277	1	0.0558131	0.236277	1
ENSMUSG00000005045	Chd5	0	-1.23628	1	0.00656625	1.23628	1
ENSMUSG00000047613	A430005L14Rik	1.21465	-0.304893	1	1.50039	0.304893	1
ENSMUSG00000029027	Dffb	0.209422	-0.0710743	1	0.221611	0.0710743	1
ENSMUSG00000039523	Cep104	0.18499	-0.101976	1	0.200271	0.101976	1
ENSMUSG00000029029	Wrap73	0.415354	-0.0627406	1	0.435014	0.0627406	1
ENSMUSG00000029030	Tprgl	1.15182	-0.291854	1	1.4101	0.291854	1
ENSMUSG00000042333	Tnfrsf14	0.0244326	-0.306666	1	0.0328312	0.306666	1
ENSMUSG00000029048	Rer1	2.8272	-0.37814	1	3.67053	0.37814	1
ENSMUSG00000029049	Morn1	0.0209422	-0.0138844	1	0.0229819	0.0138844	1
ENSMUSG00000073684	Faap20	0.855141	-0.313909	1	1.06373	0.313909	1
ENSMUSG00000084803	5830444B04Rik	0.0104711	-0.236277	1	0.0147741	0.236277	1
ENSMUSG00000029063	Nadk	0.862122	-0.210451	1	0.998069	0.210451	1
ENSMUSG00000029038	Ssu72	2.05234	-0.209079	1	2.37041	0.209079	1
ENSMUSG00000096221	1500002C15Rik	0.00349037	-1.23628	1	0.0147741	1.23628	1
ENSMUSG00000084845	Tmem240	0.027923	-0.203855	1	0.0344728	0.203855	1
ENSMUSG00000029036	Atad3a	1.73122	-0.0696862	1	1.81557	0.0696862	1
ENSMUSG00000054514	Atad3aos	0.0209422	-0.914349	1	0.0443222	0.914349	1
ENSMUSG00000042116	Vwa1	0.00349037	-0.721704	1	0.00984937	0.721704	1
ENSMUSG00000029066	Mrpl20	4.11515	-0.304102	1	5.07407	0.304102	1
ENSMUSG00000065990	Aurkaip1	3.74866	-0.14229	1	4.13181	0.14229	1
ENSMUSG00000029034	Ints11	0.684113	-0.109281	1	0.738703	0.109281	1
ENSMUSG00000051557	Pusl1	0.362999	-0.588121	1	0.548282	0.588121	1
ENSMUSG00000023286	Ube2j2	1.28446	-0.293762	1	1.57426	0.293762	1
ENSMUSG00000050796	B3galt6	0.359508	-0.403734	1	0.477694	0.403734	1
ENSMUSG00000029076	Sdf4	2.34204	-0.0737396	1	2.46234	0.0737396	1
ENSMUSG00000041954	Tnfrsf18	0.195461	-0.366861	1	0.254442	0.366861	1
ENSMUSG00000059939	9430015G10Rik	0.205932	-0.0186854	1	0.21012	0.0186854	1
ENSMUSG00000041936	Agrn	0.027923	-0.0663518	1	0.0311897	0.0663518	1
ENSMUSG00000095567	Noc2l	2.30714	-0.128624	1	2.5198	0.128624	1
ENSMUSG00000104891	2510017J16Rik	0.09424	-0.464546	1	0.132966	0.464546	1
ENSMUSG00000007415	Gatad1	2.16403	-0.162399	1	2.41966	0.162399	1
ENSMUSG00000053178	Mterf1b	0.0244326	-0.162276	1	0.0295481	0.162276	1
ENSMUSG00000044674	Fzd1	0.00349037	-0.721704	1	0.00984937	0.721704	1
ENSMUSG00000028926	Cdk14	0.0523556	-0.199751	1	0.0623793	0.199751	1
ENSMUSG00000106472	Gm43111	0	-0.499311	1	0.00328312	0.499311	1
ENSMUSG00000106202	Gm43727	0	-0.499311	1	0.00328312	0.499311	1
ENSMUSG00000040464	Gtpbp10	0.352528	-0.0492783	1	0.366068	0.0492783	1
ENSMUSG00000003161	Sri	2.78532	-0.079652	1	2.94004	0.079652	1
ENSMUSG00000040570	Rundc3b	0.0244326	-0.37378	1	0.0344728	0.37378	1
ENSMUSG00000003623	Crot	0.530536	-0.0957528	1	0.56798	0.0957528	1
ENSMUSG00000079659	Tmem243	0.261778	-0.310277	1	0.326671	0.310277	1
ENSMUSG00000104941	Gm8953	0	-1.49931	1	0.00820781	1.49931	1
ENSMUSG00000063531	Sema3e	0	-0.914349	1	0.00492468	0.914349	1
ENSMUSG00000040003	Magi2	0.0732978	-0.00950599	1	0.0755118	0.00950599	1
ENSMUSG00000039968	Rsbn1l	2.13611	-0.11096	1	2.30475	0.11096	1
ENSMUSG00000101013	A630072M18Rik	0.558459	-0.0138844	1	0.564697	0.0138844	1
ENSMUSG00000028771	Ptpn12	0.328095	-0.321773	1	0.412032	0.321773	1
ENSMUSG00000039934	Gsap	0.0593363	-0.416849	1	0.0820781	0.416849	1
ENSMUSG00000039899	Fgl2	0.401393	-0.409515	1	0.535149	0.409515	1
ENSMUSG00000044968	Napepld	0.0314133	-0.840348	1	0.0607378	0.840348	1
ENSMUSG00000029017	Pmpcb	1.22861	-0.173632	1	1.38548	0.173632	1
ENSMUSG00000029014	Dnajc2	4.52003	-0.115111	1	4.88857	0.115111	1
ENSMUSG00000028932	Psmc2	2.0663	-0.352615	1	2.63635	0.352615	1
ENSMUSG00000106379	Lhfpl3	0	-0.914349	1	0.00492468	0.914349	1
ENSMUSG00000029004	Kmt2e	2.29317	-0.0118366	1	2.30968	0.0118366	1
ENSMUSG00000097180	2700038G22Rik	0.296682	-0.295439	1	0.366068	0.295439	1
ENSMUSG00000048439	Nupl2	0.18499	-0.181829	1	0.211761	0.181829	1
ENSMUSG00000028973	Abcb8	0.397902	-0.213517	1	0.46292	0.213517	1
ENSMUSG00000028969	Cdk5	0.244326	-0.104452	1	0.264291	0.104452	1
ENSMUSG00000028962	Slc4a2	0.178009	-0.202594	1	0.206837	0.202594	1
ENSMUSG00000028959	Fastk	0.321114	-0.555099	1	0.474411	0.555099	1
ENSMUSG00000028958	Tmub1	0.237345	-0.0537518	1	0.247876	0.0537518	1
ENSMUSG00000028953	Abcf2	1.27748	-0.09168	1	1.36085	0.09168	1
ENSMUSG00000038181	Chpf2	0.265268	-0.163262	1	0.298764	0.163262	1
ENSMUSG00000028949	Smarcd3	0	-0.499311	1	0.00328312	0.499311	1
ENSMUSG00000028954	Nub1	0.694584	-0.125361	1	0.758401	0.125361	1
ENSMUSG00000038135	Crygn	0.00698074	-0.136741	1	0.00984937	0.136741	1
ENSMUSG00000028945	Rheb	2.63174	-0.155724	1	2.92855	0.155724	1
ENSMUSG00000043833	2900005J15Rik	0.0558459	-0.804166	1	0.101777	0.804166	1
ENSMUSG00000101856	1700096K18Rik	0.167538	-0.0275594	1	0.172364	0.0275594	1
ENSMUSG00000028933	Xrcc2	0.157067	-0.118707	1	0.172364	0.118707	1
ENSMUSG00000056367	Actr3b	0.0104711	-0.499311	1	0.0180572	0.499311	1
ENSMUSG00000002221	Paxip1	0.513085	-0.147839	1	0.569622	0.147839	1
ENSMUSG00000097561	4632411P08Rik	0	-1.49931	1	0.00820781	1.49931	1
ENSMUSG00000039000	Ube3c	0.558459	-0.0138844	1	0.564697	0.0138844	1
ENSMUSG00000053121	Gm5129	0.0174519	-0.329386	1	0.0246234	0.329386	1
ENSMUSG00000029131	Dnajb6	2.75739	-0.0616019	1	2.87437	0.0616019	1
ENSMUSG00000025747	Tyms	3.3333	-0.226586	1	3.89543	0.226586	1
ENSMUSG00000025745	Hadha	1.93716	-0.0808099	1	2.04703	0.0808099	1
ENSMUSG00000029175	Slc35f6	0.0977304	-0.164892	1	0.111626	0.164892	1
ENSMUSG00000029177	Cenpa	2.6841	-0.0561043	1	2.78737	0.0561043	1
ENSMUSG00000106229	Gm19409	0	-0.499311	1	0.00328312	0.499311	1
ENSMUSG00000038828	Tmem214	0.446768	-0.0168637	1	0.453071	0.0168637	1
ENSMUSG00000038803	Ost4	4.04534	-0.30477	1	4.99035	0.30477	1
ENSMUSG00000029163	Emilin1	1.41011	-0.147388	1	1.56113	0.147388	1
ENSMUSG00000029162	Khk	1.28446	-0.195836	1	1.47084	0.195836	1
ENSMUSG00000006641	Slc5a6	0.0977304	-0.206115	1	0.114909	0.206115	1
ENSMUSG00000013622	Atraid	1.15531	-0.231053	1	1.35593	0.231053	1
ENSMUSG00000107283	Mpv17	0.307153	-0.302801	1	0.380842	0.302801	1
ENSMUSG00000029145	Eif2b4	0.432806	-0.224689	1	0.507243	0.224689	1
ENSMUSG00000029146	Snx17	1.267	-0.182987	1	1.43801	0.182987	1
ENSMUSG00000029147	Ppm1g	2.81673	-0.138016	1	3.09599	0.138016	1
ENSMUSG00000029148	Nrbp1	0.788824	-0.280093	1	0.958672	0.280093	1
ENSMUSG00000029149	Krtcap3	0.0418845	-0.828619	1	0.078795	0.828619	1
ENSMUSG00000064037	Gpn1	0.900516	-0.0947572	1	0.961955	0.0947572	1
ENSMUSG00000053134	Supt7l	0.174519	-0.411848	1	0.234743	0.411848	1
ENSMUSG00000029141	Slc4a1ap	0.56195	-0.136741	1	0.618869	0.136741	1
ENSMUSG00000107352	Gm43660	0.00698074	-0.136741	1	0.00984937	0.136741	1
ENSMUSG00000106918	Mrpl33	7.05404	-0.188695	1	8.02724	0.188695	1
ENSMUSG00000052139	Babam2	0.980794	-0.175677	1	1.10805	0.175677	1
ENSMUSG00000014956	Ppp1cb	1.83245	-0.056582	1	1.90421	0.056582	1
ENSMUSG00000023452	Pisd	0.460729	-0.0289913	1	0.471128	0.0289913	1
ENSMUSG00000037426	Depdc5	0.265268	-0.073827	1	0.280707	0.073827	1
ENSMUSG00000018965	Ywhah	3.58112	-0.287339	1	4.36491	0.287339	1
ENSMUSG00000079562	Maea	1.00174	-0.164384	1	1.12283	0.164384	1
ENSMUSG00000029112	Nkx1-1	0	-0.914349	1	0.00492468	0.914349	1
ENSMUSG00000004642	Slbp	2.60033	-0.221504	1	3.02868	0.221504	1
ENSMUSG00000037313	Tacc3	1.08551	-0.112762	1	1.17372	0.112762	1
ENSMUSG00000005299	Letm1	1.00523	-0.0108861	1	1.01284	0.0108861	1
ENSMUSG00000029111	Nelfa	0.684113	-0.260964	1	0.820781	0.260964	1
ENSMUSG00000070858	Gm1673	0.139615	-0.0162284	1	0.142816	0.0162284	1
ENSMUSG00000045102	Poln	0.0244326	-0.0018116	1	0.026265	0.0018116	1
ENSMUSG00000037224	Zfyve28	0.00349037	-0.721704	1	0.00984937	0.721704	1
ENSMUSG00000059866	Tnip2	0.212913	-0.226939	1	0.251159	0.226939	1
ENSMUSG00000054520	Sh3bp2	0.108202	-0.104173	1	0.118192	0.104173	1
ENSMUSG00000001082	Mfsd10	2.22686	-0.280301	1	2.70201	0.280301	1
ENSMUSG00000036693	Nop14	1.56718	-0.0357326	1	1.60545	0.0357326	1
ENSMUSG00000052783	Grk4	0.00698074	-0.136741	1	0.00984937	0.136741	1
ENSMUSG00000029104	Htt	0.715526	-0.0157508	1	0.723929	0.0157508	1
ENSMUSG00000051246	Msantd1	0.0139615	-0.399776	1	0.0213403	0.399776	1
ENSMUSG00000029103	Lrpap1	1.2321	-0.15927	1	1.37563	0.15927	1
ENSMUSG00000029097	Trmt44	0.167538	-0.310866	1	0.21012	0.310866	1
ENSMUSG00000055061	4931431C16Rik	0.00349037	-0.236277	1	0.00656625	0.236277	1
ENSMUSG00000036553	Sh3tc1	0.0488652	-0.136741	1	0.0558131	0.136741	1
ENSMUSG00000029094	Afap1	0.115182	-0.0363393	1	0.119834	0.0363393	1
ENSMUSG00000029198	Grpel1	2.55146	-0.327907	1	3.1994	0.327907	1
ENSMUSG00000055302	Mrfap1	5.27395	-0.0438499	1	5.42864	0.0438499	1
ENSMUSG00000029119	Man2b2	0.136124	-0.131579	1	0.151024	0.131579	1
ENSMUSG00000039474	Wfs1	0.027923	-0.203855	1	0.0344728	0.203855	1
ENSMUSG00000029125	Stx18	0.432806	-0.177383	1	0.490827	0.177383	1
ENSMUSG00000029127	Zbtb49	0.0523556	-0.77233	1	0.093569	0.77233	1
ENSMUSG00000067367	Lyar	4.35249	-0.102145	1	4.66532	0.102145	1
ENSMUSG00000067365	Tmem128	0.760901	-0.311989	1	0.945539	0.311989	1
ENSMUSG00000005103	Wdr1	1.38917	-0.106994	1	1.49546	0.106994	1
ENSMUSG00000039315	Clnk	0.157067	-0.808639	1	0.279065	0.808639	1
ENSMUSG00000029128	Rab28	0.411864	-0.318739	1	0.51545	0.318739	1
ENSMUSG00000085720	Gm7854	0	-1.23628	1	0.00656625	1.23628	1
ENSMUSG00000039782	Cpeb2	0.0383941	-0.283583	1	0.0492468	0.283583	1
ENSMUSG00000033036	Gm7879	0.0383941	-0.37378	1	0.05253	0.37378	1
ENSMUSG00000105503	Gm42982	0	-0.499311	1	0.00328312	0.499311	1
ENSMUSG00000015806	Qdpr	1.79754	-0.0730465	1	1.88944	0.0730465	1
ENSMUSG00000039682	Lap3	1.42407	-0.0744421	1	1.49875	0.0744421	1
ENSMUSG00000015804	Med28	1.47643	-0.203237	1	1.69902	0.203237	1
ENSMUSG00000015880	Ncapg	0.781843	-0.0253801	1	0.796157	0.0253801	1
ENSMUSG00000029090	Adgra3	0.153576	-0.216912	1	0.180572	0.216912	1
ENSMUSG00000029167	Ppargc1a	0	-1.49931	1	0.00820781	1.49931	1
ENSMUSG00000039178	Tbc1d19	0.0907497	-0.551779	1	0.13625	0.551779	1
ENSMUSG00000039156	Stim2	0.324605	-0.0808591	1	0.344728	0.0808591	1
ENSMUSG00000097216	4932441J04Rik	0	-1.23628	1	0.00656625	1.23628	1
ENSMUSG00000029171	Pgm2	0.516575	-0.206933	1	0.597528	0.206933	1
ENSMUSG00000029174	Tbc1d1	0.38045	-0.42761	1	0.513809	0.42761	1
ENSMUSG00000029185	Fam114a1	0.027923	-1.23628	1	0.0722287	1.23628	1
ENSMUSG00000037913	Tmem156	0.157067	-0.791666	1	0.275782	0.791666	1
ENSMUSG00000054920	Klhl5	0.890045	-0.164647	1	0.998069	0.164647	1
ENSMUSG00000029191	Rfc1	2.51656	-0.0578344	1	2.61665	0.0578344	1
ENSMUSG00000047215	Rpl9	85.022	-0.102556	1	91.1198	0.102556	1
ENSMUSG00000029199	Lias	0.607325	-0.103383	1	0.653342	0.103383	1
ENSMUSG00000029201	Ugdh	0.453748	-0.0558514	1	0.47277	0.0558514	1
ENSMUSG00000106978	N4bp2os	0.0732978	-0.0398796	1	0.0771534	0.0398796	1
ENSMUSG00000029204	Rhoh	1.36823	-0.177077	1	1.54635	0.177077	1
ENSMUSG00000029206	Nsun7	0	-1.23628	1	0.00656625	1.23628	1
ENSMUSG00000107319	Gm42670	0.0558459	-0.0748134	1	0.0607378	0.0748134	1
ENSMUSG00000092060	Bend4	0.104711	-0.560065	1	0.15759	0.560065	1
ENSMUSG00000029209	Gnpda2	0.541008	-0.100622	1	0.581113	0.100622	1
ENSMUSG00000029213	Commd8	0.820237	-0.27011	1	0.989862	0.27011	1
ENSMUSG00000029217	Tec	0.422335	-0.0550738	1	0.439939	0.0550738	1
ENSMUSG00000029152	Ociad1	1.51482	-0.0182997	1	1.53322	0.0182997	1
ENSMUSG00000029229	Chic2	1.35426	-0.106762	1	1.45771	0.106762	1
ENSMUSG00000005672	Kit	2.90748	-0.256887	1	3.47026	0.256887	1
ENSMUSG00000107061	Gm19590	0.554969	-0.303227	1	0.686173	0.303227	1
ENSMUSG00000029234	Tmem165	1.43105	-0.090889	1	1.52337	0.090889	1
ENSMUSG00000036403	Cep135	0.265268	-0.147408	1	0.295481	0.147408	1
ENSMUSG00000036377	C530008M17Rik	0.0977304	-0.396218	1	0.131325	0.396218	1
ENSMUSG00000029246	Ppat	1.65444	-0.0546108	1	1.71707	0.0546108	1
ENSMUSG00000036323	Srp72	2.98427	-0.113929	1	3.22567	0.113929	1
ENSMUSG00000059325	Hopx	0.00698074	-0.499311	1	0.0131325	0.499311	1
ENSMUSG00000036285	Noa1	0.830708	-0.203307	1	0.95703	0.203307	1
ENSMUSG00000029253	Cenpc1	0.523556	-0.427488	1	0.705871	0.427488	1
ENSMUSG00000029254	Stap1	1.56718	-0.0268636	1	1.5956	0.0268636	1
ENSMUSG00000035505	Cox18	0.586382	-0.0871165	1	0.623793	0.0871165	1
ENSMUSG00000029373	Pf4	0.198951	-0.548221	1	0.29384	0.548221	1
ENSMUSG00000029397	Rchy1	0.677132	-0.275685	1	0.820781	0.275685	1
ENSMUSG00000034826	Nup54	0.890045	-0.059007	1	0.927482	0.059007	1
ENSMUSG00000047963	Stbd1	0.00349037	-1.37378	1	0.0164156	1.37378	1
ENSMUSG00000063015	Ccni	1.6684	-0.0779013	1	1.75975	0.0779013	1
ENSMUSG00000029385	Ccng2	0.335076	-0.28022	1	0.408749	0.28022	1
ENSMUSG00000029486	Mrpl1	0.816747	-0.10661	1	0.879877	0.10661	1
ENSMUSG00000029484	Anxa3	2.15356	-0.46864	1	2.97779	0.46864	1
ENSMUSG00000105006	Gm9484	0.0209422	-0.566425	1	0.0344728	0.566425	1
ENSMUSG00000034663	Bmp2k	0.4712	-0.157803	1	0.526941	0.157803	1
ENSMUSG00000029338	Antxr2	0.0663171	-0.914349	1	0.129683	0.914349	1
ENSMUSG00000000568	Hnrnpd	9.25996	-0.183801	1	10.5011	0.183801	1
ENSMUSG00000029328	Hnrnpdl	3.67536	-0.248815	1	4.36163	0.248815	1
ENSMUSG00000029326	Enoph1	0.464219	-0.0131665	1	0.469487	0.0131665	1
ENSMUSG00000035297	Cops4	1.85339	-0.132862	1	2.03061	0.132862	1
ENSMUSG00000029322	Plac8	56.8512	-0.356682	1	72.6654	0.356682	1
ENSMUSG00000029319	Coq2	1.15531	-0.0706908	1	1.21311	0.0706908	1
ENSMUSG00000035273	Hpse	0.457239	-0.0247727	1	0.466203	0.0247727	1
ENSMUSG00000035266	Helq	0.146596	-0.117441	1	0.160873	0.117441	1
ENSMUSG00000016833	Mrps18c	2.33855	-0.13151	1	2.55919	0.13151	1
ENSMUSG00000035234	Abraxas1	0.356018	-0.00263529	1	0.35786	0.00263529	1
ENSMUSG00000105755	Gm43514	0.0209422	-0.499311	1	0.0328312	0.499311	1
ENSMUSG00000106164	9430085M18Rik	0.00349037	-0.914349	1	0.0114909	0.914349	1
ENSMUSG00000043940	Wdfy3	0.212913	-0.120024	1	0.233102	0.120024	1
ENSMUSG00000057315	Arhgap24	0.00349037	-0.914349	1	0.0114909	0.914349	1
ENSMUSG00000029310	Nudt9	0.541008	-0.10468	1	0.582754	0.10468	1
ENSMUSG00000029304	Spp1	0.0314133	-0.721704	1	0.0558131	0.721704	1
ENSMUSG00000029298	Gbp9	0	-1.49931	1	0.00820781	1.49931	1
ENSMUSG00000029290	Zfp326	1.24606	-0.0117336	1	1.25579	0.0117336	1
ENSMUSG00000097035	Gm26692	0.0418845	-0.343192	1	0.0558131	0.343192	1
ENSMUSG00000090030	A430072P03Rik	0.027923	-0.38828	1	0.0393975	0.38828	1
ENSMUSG00000029270	Dipk1a	0.56195	-0.125246	1	0.613944	0.125246	1
ENSMUSG00000063406	Tmed5	2.39789	-0.102794	1	2.57233	0.102794	1
ENSMUSG00000050856	Atp5k	5.17273	-0.0239021	1	5.25136	0.0239021	1
ENSMUSG00000033467	Crlf2	1.93716	-0.251762	1	2.30475	0.251762	1
ENSMUSG00000072763	5430403G16Rik	0.0837689	-0.247772	1	0.101777	0.247772	1
ENSMUSG00000072762	4930522L14Rik	0.202442	-0.119169	1	0.221611	0.119169	1
ENSMUSG00000097140	Gm26779	0	-0.499311	1	0.00328312	0.499311	1
ENSMUSG00000090963	Gm17655	0.0558459	-0.0363393	1	0.0590962	0.0363393	1
ENSMUSG00000109771	Gm35315	0.0523556	-0.236277	1	0.0640209	0.236277	1
ENSMUSG00000033434	Gtpbp6	0.331585	-0.0909375	1	0.354577	0.0909375	1
ENSMUSG00000104970	Gm43137	0.00349037	-0.721704	1	0.00984937	0.721704	1
ENSMUSG00000007080	Pole	0.760901	-0.0343795	1	0.779742	0.0343795	1
ENSMUSG00000043323	Fbrsl1	0.261778	-0.0673007	1	0.275782	0.0673007	1
ENSMUSG00000033294	Noc4l	0.694584	-0.0778475	1	0.733778	0.0778475	1
ENSMUSG00000029507	Pus1	1.09947	-0.0802098	1	1.16223	0.0802098	1
ENSMUSG00000043510	Hscb	1.31587	-0.138376	1	1.44786	0.138376	1
ENSMUSG00000029521	Chek2	0.418845	-0.224304	1	0.490827	0.224304	1
ENSMUSG00000033209	Ttc28	0.108202	-0.123802	1	0.119834	0.123802	1
ENSMUSG00000050017	Pitpnb	1.32285	-0.0724136	1	1.3904	0.0724136	1
ENSMUSG00000029344	Tpst2	0.813257	-0.228859	1	0.953747	0.228859	1
ENSMUSG00000029345	Tfip11	0.314133	-0.0647656	1	0.329954	0.0647656	1
ENSMUSG00000072720	Myo18b	0	-0.499311	1	0.00328312	0.499311	1
ENSMUSG00000042249	Grk3	0.593363	-0.092686	1	0.633643	0.092686	1
ENSMUSG00000025825	Iscu	1.67887	-0.175137	1	1.89436	0.175137	1
ENSMUSG00000048163	Selplg	1.96857	-0.114316	1	2.12911	0.114316	1
ENSMUSG00000044339	Alkbh2	0.258287	-0.103383	1	0.279065	0.103383	1
ENSMUSG00000042010	Acacb	0.00698074	-0.329386	1	0.0114909	0.329386	1
ENSMUSG00000066952	Myo1h	0.0139615	-0.499311	1	0.0229819	0.499311	1
ENSMUSG00000001098	Kctd10	0.513085	-0.022308	1	0.522017	0.022308	1
ENSMUSG00000041939	Mvk	0.272249	-0.0943838	1	0.292198	0.0943838	1
ENSMUSG00000014158	Trpv4	0.00698074	-0.499311	1	0.0131325	0.499311	1
ENSMUSG00000011884	Gltp	1.3787	-0.128913	1	1.50695	0.128913	1
ENSMUSG00000072694	1500011B03Rik	1.69632	-0.0295981	1	1.73021	0.0295981	1
ENSMUSG00000029545	Acads	1.82895	-0.171647	1	2.05852	0.171647	1
ENSMUSG00000060152	Pop5	1.68236	-0.189529	1	1.91734	0.189529	1
ENSMUSG00000041740	Rnf10	2.28619	-0.0724966	1	2.4016	0.0724966	1
ENSMUSG00000009013	Dynll1	8.0488	-0.205049	1	9.26333	0.205049	1
ENSMUSG00000029538	Srsf9	2.58986	-0.322574	1	3.23552	0.322574	1
ENSMUSG00000029536	Gatc	0.195461	-0.557192	1	0.290556	0.557192	1
ENSMUSG00000029535	Triap1	0.84467	-0.0366602	1	0.866745	0.0366602	1
ENSMUSG00000041697	Cox6a1	5.28442	-0.169426	1	5.93425	0.169426	1
ENSMUSG00000107121	1110006O24Rik	0.0349037	-0.155357	1	0.041039	0.155357	1
ENSMUSG00000029518	Rab35	0.732978	-0.103143	1	0.78795	0.103143	1
ENSMUSG00000029516	Cit	0.921458	-0.131287	1	1.00956	0.131287	1
ENSMUSG00000085376	Gm14508	0.0174519	-0.029826	1	0.0196987	0.029826	1
ENSMUSG00000066900	Suds3	1.55322	-0.00826662	1	1.56113	0.00826662	1
ENSMUSG00000032959	Pebp1	14.2372	-0.0399091	1	14.6115	0.0399091	1
ENSMUSG00000029363	Rfc5	1.96159	-0.236789	1	2.30968	0.236789	1
ENSMUSG00000061578	Ksr2	0.0104711	-0.914349	1	0.0246234	0.914349	1
ENSMUSG00000029596	Sdsl	0.56544	-0.127863	1	0.618869	0.127863	1
ENSMUSG00000029598	Plbd2	0.432806	-0.336582	1	0.548282	0.336582	1
ENSMUSG00000032754	Slc8b1	0.160557	-0.00361609	1	0.162515	0.00361609	1
ENSMUSG00000029601	Iqcd	0	-0.499311	1	0.00328312	0.499311	1
ENSMUSG00000029599	Ddx54	1.47992	-0.106357	1	1.59231	0.106357	1
ENSMUSG00000029602	Rasal1	0.0104711	-0.236277	1	0.0147741	0.236277	1
ENSMUSG00000032690	Oas2	0	-1.23628	1	0.00656625	1.23628	1
ENSMUSG00000001166	Oas1c	0.0174519	-0.914349	1	0.0377559	0.914349	1
ENSMUSG00000066861	Oas1g	0.00349037	-0.499311	1	0.00820781	0.499311	1
ENSMUSG00000052776	Oas1a	0.0872593	-0.51769	1	0.128042	0.51769	1
ENSMUSG00000042726	Trafd1	0.488652	-0.105714	1	0.526941	0.105714	1
ENSMUSG00000029616	Erp29	9.10289	-0.0903436	1	9.67536	0.0903436	1
ENSMUSG00000072647	Adam1a	0	-1.23628	1	0.00656625	1.23628	1
ENSMUSG00000029455	Aldh2	7.65438	-0.0429177	1	7.87293	0.0429177	1
ENSMUSG00000029458	Brap	0.46771	-0.10432	1	0.503959	0.10432	1
ENSMUSG00000089729	Gm16552	0.0139615	-0.0518523	1	0.0164156	0.0518523	1
ENSMUSG00000013936	Myl2	0	-2.08427	1	0.0131325	2.08427	1
ENSMUSG00000043036	Ccdc63	0.0174519	-0.029826	1	0.0196987	0.029826	1
ENSMUSG00000004455	Ppp1cc	4.39787	-0.203179	1	5.05601	0.203179	1
ENSMUSG00000064267	Hvcn1	0.244326	-0.659419	1	0.38905	0.659419	1
ENSMUSG00000038593	Tctn1	0.0732978	-0.432197	1	0.101777	0.432197	1
ENSMUSG00000038582	Pptc7	0.342056	-0.167635	1	0.385767	0.167635	1
ENSMUSG00000029462	Vps29	2.20941	-0.303846	1	2.72499	0.303846	1
ENSMUSG00000029463	Fam216a	0.684113	-0.0801995	1	0.723929	0.0801995	1
ENSMUSG00000029464	Gpn3	0.663171	-0.370343	1	0.858537	0.370343	1
ENSMUSG00000029465	Arpc3	10.2338	-0.236375	1	12.0359	0.236375	1
ENSMUSG00000029472	Anapc5	4.42928	-0.072869	1	4.65219	0.072869	1
ENSMUSG00000029474	Rnf34	0.554969	-0.207131	1	0.641851	0.207131	1
ENSMUSG00000056735	A930024E05Rik	0.0418845	-0.07189	1	0.0459637	0.07189	1
ENSMUSG00000049686	Orai1	1.57416	-0.11515	1	1.70394	0.11515	1
ENSMUSG00000029477	Morn3	0	-0.499311	1	0.00328312	0.499311	1
ENSMUSG00000054434	Tmem120b	0.0139615	-0.29286	1	0.0196987	0.29286	1
ENSMUSG00000029449	Rhof	0.0802785	-0.306666	1	0.101777	0.306666	1
ENSMUSG00000090086	AI480526	0.244326	-0.0125291	1	0.247876	0.0125291	1
ENSMUSG00000104156	Gm38102	0	-0.499311	1	0.00328312	0.499311	1
ENSMUSG00000105881	4932422M17Rik	0.0174519	-0.651314	1	0.0311897	0.651314	1
ENSMUSG00000029440	Psmd9	1.04362	-0.0320438	1	1.06702	0.0320438	1
ENSMUSG00000029433	Diablo	0.865612	-0.126774	1	0.945539	0.126774	1
ENSMUSG00000029434	Vps33a	0.219893	-0.280671	1	0.269216	0.280671	1
ENSMUSG00000029427	Zcchc8	0.708545	-0.0905464	1	0.755118	0.0905464	1
ENSMUSG00000000915	Hip1r	0.356018	-0.067052	1	0.374276	0.067052	1
ENSMUSG00000066278	Vps37b	0.432806	-0.288414	1	0.530224	0.288414	1
ENSMUSG00000029408	Abcb9	0.0139615	-0.499311	1	0.0229819	0.499311	1
ENSMUSG00000029404	Arl6ip4	2.38741	-0.00910263	1	2.39996	0.00910263	1
ENSMUSG00000038126	Mphosph9	0.446768	-0.0978784	1	0.479336	0.0978784	1
ENSMUSG00000029394	Cdk2ap1	1.26002	-0.458897	1	1.73185	0.458897	1
ENSMUSG00000049327	Kmt5a	2.55495	-0.16238	1	2.85632	0.16238	1
ENSMUSG00000029402	Snrnp35	0.321114	-0.335192	1	0.407107	0.335192	1
ENSMUSG00000029392	Rilpl1	0.0314133	-0.236277	1	0.0393975	0.236277	1
ENSMUSG00000029390	Tmed2	6.15003	-0.153593	1	6.83054	0.153593	1
ENSMUSG00000029388	Eif2b1	0.771372	-0.264591	1	0.927482	0.264591	1
ENSMUSG00000029387	Gtf2h3	0.216403	-0.0766202	1	0.229819	0.0766202	1
ENSMUSG00000038023	Atp6v0a2	0.418845	-0.0776346	1	0.443222	0.0776346	1
ENSMUSG00000008348	Ubc	6.41181	-0.224296	1	7.47895	0.224296	1
ENSMUSG00000029480	Dhx37	0.223384	-0.309833	1	0.279065	0.309833	1
ENSMUSG00000037905	Bri3bp	2.05932	-0.00310337	1	2.0618	0.00310337	1
ENSMUSG00000049971	Glt1d1	0.00349037	-0.721704	1	0.00984937	0.721704	1
ENSMUSG00000029428	Stx2	0.19197	-0.0956785	1	0.206837	0.0956785	1
ENSMUSG00000029430	Ran	24.8584	-0.251949	1	29.5498	0.251949	1
ENSMUSG00000029436	Mmp17	0	-0.499311	1	0.00328312	0.499311	1
ENSMUSG00000034211	Mrps17	2.36647	-0.18039	1	2.67903	0.18039	1
ENSMUSG00000086916	Gm15903	0.0104711	-0.0842738	1	0.0131325	0.0842738	1
ENSMUSG00000029446	Psph	0.956362	-0.117123	1	1.03747	0.117123	1
ENSMUSG00000029447	Cct6a	7.36119	-0.0412465	1	7.56267	0.0412465	1
ENSMUSG00000025538	Sumf2	0.338566	-0.464546	1	0.469487	0.464546	1
ENSMUSG00000070493	Chchd2	18.1325	-0.199609	1	20.7871	0.199609	1
ENSMUSG00000034173	Zbed5	0.0698074	-0.276919	1	0.0870028	0.276919	1
ENSMUSG00000025534	Gusb	1.90225	-0.0836865	1	2.0142	0.0836865	1
ENSMUSG00000025532	Crcp	0.478181	-0.297677	1	0.589321	0.297677	1
ENSMUSG00000025340	Rabgef1	0.171028	-0.0253801	1	0.175647	0.0253801	1
ENSMUSG00000025337	Sbds	1.25653	-0.0677499	1	1.31653	0.0677499	1
ENSMUSG00000056310	Tyw1	0.520065	-0.157205	1	0.581113	0.157205	1
ENSMUSG00000061979	Rcc1l	0.401393	-0.211186	1	0.466203	0.211186	1
ENSMUSG00000107076	Gm43480	0.00349037	-1.08427	1	0.0131325	1.08427	1
ENSMUSG00000023079	Gtf2ird1	0.265268	-0.276919	1	0.323388	0.276919	1
ENSMUSG00000023104	Rfc2	5.02264	-0.0541275	1	5.20703	0.0541275	1
ENSMUSG00000040751	Lat2	1.2705	-0.419404	1	1.69902	0.419404	1
ENSMUSG00000040731	Eif4h	4.80624	-0.243795	1	5.68309	0.243795	1
ENSMUSG00000072573	Gm10369	0	-1.23628	1	0.00656625	1.23628	1
ENSMUSG00000040532	Abhd11	1.38568	-0.267828	1	1.66783	0.267828	1
ENSMUSG00000007207	Stx1a	0.00349037	-0.914349	1	0.0114909	0.914349	1
ENSMUSG00000005378	Bud23	1.24955	-0.328884	1	1.56933	0.328884	1
ENSMUSG00000061118	Dnajc30	0.499123	-0.119463	1	0.543357	0.119463	1
ENSMUSG00000005374	Tbl2	0.171028	-0.368525	1	0.223252	0.368525	1
[truncated: 4,680 more rows]

## Sheet: MEP Features ALL DOWN in KO
FeatureID	FeatureName	wt Average	wt Log2 Fold Change	wt P-Value	ko Average	ko Log2 Fold Change	ko P-Value
ENSMUSG00000028532	Cachd1	0.467285	4.12315	5.37784e-11	0.0239309	-4.12315	5.37784e-11
ENSMUSG00000096768	Gm47283	0.716389	3.82113	3.14721e-10	0.0478618	-3.82113	3.14721e-10
ENSMUSG00000037071	Scd1	0.530849	3.3893	1.74093e-08	0.0478618	-3.3893	1.74093e-08
ENSMUSG00000073940	Hbb-bt	26.7254	3.06619	2.31277e-08	3.19477	-3.06619	2.31277e-08
ENSMUSG00000056025	Clca3a1	0.705222	3.02798	3.97868e-08	0.0837581	-3.02798	3.97868e-08
ENSMUSG00000006574	Slc4a1	1.78754	3.4988	3.97868e-08	0.155551	-3.4988	3.97868e-08
ENSMUSG00000036814	Slc6a20a	0.323835	3.44328	1.38995e-07	0.0269222	-3.44328	1.38995e-07
ENSMUSG00000053886	Sh2d4a	1.62948	2.61749	2.72199e-07	0.26324	-2.61749	2.72199e-07
ENSMUSG00000028132	Tmem56	2.69805	2.42811	1.00673e-06	0.499557	-2.42811	1.00673e-06
ENSMUSG00000085634	Gm15290	0.248245	3.21295	1.00673e-06	0.0239309	-3.21295	1.00673e-06
ENSMUSG00000057649	Brd9	0.76535	2.5776	1.16551e-06	0.125637	-2.5776	1.16551e-06
ENSMUSG00000004110	Cacna1e	0.120257	4.34252	3.3674e-06	0.00299136	-4.34252	3.3674e-06
ENSMUSG00000020333	Acsl6	0.267143	2.9034	3.49505e-06	0.032905	-2.9034	3.49505e-06
ENSMUSG00000117534	Gm20161	0.218181	3.38996	4.9719e-06	0.0179482	-3.38996	4.9719e-06
ENSMUSG00000026837	Col5a1	2.46871	2.2411	8.0611e-06	0.520497	-2.2411	8.0611e-06
ENSMUSG00000038725	Pkhd1l1	0.956044	2.3703	1.00954e-05	0.182473	-2.3703	1.00954e-05
ENSMUSG00000020490	Btnl10	1.29706	2.30482	1.08835e-05	0.260248	-2.30482	1.08835e-05
ENSMUSG00000112071	5430401H09Rik	0.274014	2.82445	1.14691e-05	0.0358963	-2.82445	1.14691e-05
ENSMUSG00000061878	Sphk1	4.343	2.11471	1.43907e-05	1.00211	-2.11471	1.43907e-05
ENSMUSG00000004552	Ctse	11.945	2.0536	1.73232e-05	2.88068	-2.0536	1.73232e-05
ENSMUSG00000035299	Mid1	0.130565	3.46035	1.78865e-05	0.00897408	-3.46035	1.78865e-05
ENSMUSG00000037872	Ackr1	0.465567	2.64392	2.01154e-05	0.0717927	-2.64392	2.01154e-05
ENSMUSG00000022747	St3gal6	2.0229	2.15716	2.19978e-05	0.451695	-2.15716	2.19978e-05
ENSMUSG00000023216	Epb42	0.868428	2.27907	2.92001e-05	0.17649	-2.27907	2.92001e-05
ENSMUSG00000047844	Bex4	2.09763	2.18128	3.61609e-05	0.46067	-2.18128	3.61609e-05
ENSMUSG00000044229	Nxpe4	0.526554	2.33578	4.07821e-05	0.101706	-2.33578	4.07821e-05
ENSMUSG00000032547	Ryk	0.527413	2.25795	4.12854e-05	0.107689	-2.25795	4.12854e-05
ENSMUSG00000031024	St5	0.197565	2.73278	5.89553e-05	0.0269222	-2.73278	5.89553e-05
ENSMUSG00000057604	Lmcd1	0.352181	2.3624	6.75359e-05	0.0658099	-2.3624	6.75359e-05
ENSMUSG00000089669	Tnfsf13	0.620183	2.08611	8.2587e-05	0.143585	-2.08611	8.2587e-05
ENSMUSG00000028078	Dclk2	0.262848	2.46506	9.16315e-05	0.0448704	-2.46506	9.16315e-05
ENSMUSG00000044165	Bcl2l15	0.31954	2.28656	0.000156272	0.0628186	-2.28656	0.000156272
ENSMUSG00000025389	Mip	0.0919108	3.37289	0.000160426	0.00598272	-3.37289	0.000160426
ENSMUSG00000024184	Pdia2	0.670004	2.05725	0.000167568	0.158542	-2.05725	0.000167568
ENSMUSG00000003469	Phyhip	0.317822	2.21468	0.000195908	0.0658099	-2.21468	0.000195908
ENSMUSG00000021319	Sfrp4	0.103936	3.1337	0.000198316	0.00897408	-3.1337	0.000198316
ENSMUSG00000020900	Myh10	2.45067	1.88083	0.000208136	0.664082	-1.88083	0.000208136
ENSMUSG00000021759	Plpp1	0.944877	1.91524	0.000281964	0.248283	-1.91524	0.000281964
ENSMUSG00000037379	Spon2	0.536003	1.96711	0.000384289	0.134611	-1.96711	0.000384289
ENSMUSG00000058624	Gda	0.255976	2.17904	0.000398899	0.0538445	-2.17904	0.000398899
ENSMUSG00000102202	Gm33280	0.165783	2.48095	0.000424362	0.0269222	-2.48095	0.000424362
ENSMUSG00000026532	Spta1	2.68775	1.78149	0.000491206	0.780745	-1.78149	0.000491206
ENSMUSG00000020097	Sgpl1	0.457836	1.94173	0.000533566	0.116663	-1.94173	0.000533566
ENSMUSG00000024180	Tmem8	0.95089	1.80891	0.000545543	0.269222	-1.80891	0.000545543
ENSMUSG00000025270	Alas2	0.522259	2.28334	0.000545543	0.104698	-2.28334	0.000545543
ENSMUSG00000027993	Trim2	0.811735	1.91874	0.000598188	0.212387	-1.91874	0.000598188
ENSMUSG00000034127	Tspan8	2.61731	1.73222	0.000603329	0.786728	-1.73222	0.000603329
ENSMUSG00000020646	Mboat2	1.16392	1.78793	0.000603329	0.335032	-1.78793	0.000603329
ENSMUSG00000071226	Cecr2	0.402002	1.98894	0.000625083	0.0987149	-1.98894	0.000625083
ENSMUSG00000027562	Car2	98.5816	1.62316	0.000656028	32.0674	-1.62316	0.000656028
ENSMUSG00000085890	Tnfsf13os	0.356476	2.04542	0.000671299	0.0837581	-2.04542	0.000671299
ENSMUSG00000031125	3830403N18Rik	0.148603	3.32398	0.000810387	0.0119654	-3.32398	0.000810387
ENSMUSG00000006567	Atp7b	1.39498	1.71944	0.000862027	0.421782	-1.71944	0.000862027
ENSMUSG00000011831	Evi5	0.993839	1.76567	0.000986618	0.290162	-1.76567	0.000986618
ENSMUSG00000001827	Folr1	0.0635645	3.43178	0.00102592	0.00299136	-3.43178	0.00102592
ENSMUSG00000034059	Ypel4	0.115962	2.70546	0.00108742	0.0149568	-2.70546	0.00108742
ENSMUSG00000018983	E2f2	1.41903	1.75428	0.00108742	0.418791	-1.75428	0.00108742
ENSMUSG00000073400	Trim10	1.50407	1.75858	0.00110106	0.442721	-1.75858	0.00110106
ENSMUSG00000041827	Oasl1	0.250822	2.07579	0.00118662	0.0568359	-2.07579	0.00118662
ENSMUSG00000056656	Apol8	0.253399	2.16449	0.00118662	0.0538445	-2.16449	0.00118662
ENSMUSG00000021061	Sptb	2.74186	1.68379	0.00123485	0.852538	-1.68379	0.00123485
ENSMUSG00000042770	Hebp1	8.23246	1.58875	0.00124128	2.74009	-1.58875	0.00124128
ENSMUSG00000052305	Hbb-bs	40.4914	1.88057	0.00124346	11.0172	-1.88057	0.00124346
ENSMUSG00000003585	Sec14l2	1.18024	1.73336	0.00124346	0.352981	-1.73336	0.00124346
ENSMUSG00000001249	Hpn	1.30135	1.67099	0.00128951	0.406825	-1.67099	0.00128951
ENSMUSG00000030643	Rab30	0.0962057	2.70121	0.00130011	0.0119654	-2.70121	0.00130011
ENSMUSG00000070348	Ccnd1	0.522259	1.96141	0.00133528	0.13162	-1.96141	0.00133528
ENSMUSG00000037031	Tspan15	0.369361	1.91011	0.00135856	0.0957235	-1.91011	0.00135856
ENSMUSG00000051910	Sox6	1.40443	1.73937	0.00139904	0.418791	-1.73937	0.00139904
ENSMUSG00000037820	Tgm2	0.383105	1.87781	0.0014058	0.101706	-1.87781	0.0014058
ENSMUSG00000033688	1300017J02Rik	0.464708	1.85885	0.00144554	0.125637	-1.85885	0.00144554
ENSMUSG00000070056	Mfhas1	1.31939	1.64931	0.00150981	0.418791	-1.64931	0.00150981
ENSMUSG00000024663	Rab3il1	0.974941	1.72335	0.00150981	0.293153	-1.72335	0.00150981
ENSMUSG00000042510	AA986860	0.0730132	3.04427	0.00153941	0.00598272	-3.04427	0.00153941
ENSMUSG00000046959	Slc26a1	0.58067	1.72333	0.00168448	0.173499	-1.72333	0.00168448
ENSMUSG00000022843	Clcn2	0.258553	1.98194	0.001768	0.0628186	-1.98194	0.001768
ENSMUSG00000002944	Cd36	0.187257	2.07086	0.00178	0.0418791	-2.07086	0.00178
ENSMUSG00000049115	Agtr1a	0.376233	1.81112	0.00185907	0.104698	-1.81112	0.00185907
ENSMUSG00000030041	M1ap	0.615029	1.68879	0.00193564	0.188456	-1.68879	0.00193564
ENSMUSG00000076612	Ighg2c	0.0584106	3.31149	0.00217337	0.00299136	-3.31149	0.00217337
ENSMUSG00000010461	Eya4	0.108231	2.38429	0.00221905	0.0179482	-2.38429	0.00221905
ENSMUSG00000034573	Ptpn13	0.17695	2.0891	0.00234322	0.0388877	-2.0891	0.00234322
ENSMUSG00000041842	Fhdc1	0.136578	2.35497	0.00235887	0.0239309	-2.35497	0.00235887
ENSMUSG00000053931	Cnn3	0.633927	1.688	0.00239895	0.194438	-1.688	0.00239895
ENSMUSG00000033174	Mgll	2.17322	1.56009	0.00272638	0.735875	-1.56009	0.00272638
ENSMUSG00000097893	1700034P13Rik	0.11768	2.31149	0.00284918	0.0209395	-2.31149	0.00284918
ENSMUSG00000001211	Agpat3	0.945736	1.58095	0.00289007	0.314093	-1.58095	0.00289007
ENSMUSG00000023571	C1qtnf12	25.2677	1.45347	0.00294381	9.24331	-1.45347	0.00294381
ENSMUSG00000068417	Pnp2	1.14072	1.57909	0.00303724	0.379903	-1.57909	0.00303724
ENSMUSG00000032285	Dnaja4	0.420041	1.71334	0.00323593	0.125637	-1.71334	0.00323593
ENSMUSG00000014852	Adamts13	0.0944877	2.67545	0.00324176	0.0119654	-2.67545	0.00324176
ENSMUSG00000069919	Hba-a1	31.0787	1.64942	0.00325506	9.92534	-1.64942	0.00325506
ENSMUSG00000045629	Sh3tc2	0.53858	1.6396	0.00330181	0.170508	-1.6396	0.00330181
ENSMUSG00000030000	Add2	4.13083	1.49227	0.00332994	1.46876	-1.49227	0.00332994
ENSMUSG00000048232	Fbxo10	0.347028	1.69482	0.00386414	0.104698	-1.69482	0.00386414
ENSMUSG00000024169	Ift140	1.72397	1.53788	0.00392494	0.592289	-1.53788	0.00392494
ENSMUSG00000022415	Syngr1	1.62519	1.51199	0.00409227	0.568359	-1.51199	0.00409227
ENSMUSG00000041570	Camsap2	1.55647	1.51143	0.00422653	0.544428	-1.51143	0.00422653
ENSMUSG00000016386	Mpped2	0.0463849	3.98432	0.00422653	0	-3.98432	0.00422653
ENSMUSG00000054626	Xlr	0.081603	4.78793	0.00422653	0	-4.78793	0.00422653
ENSMUSG00000069917	Hba-a2	6.84435	1.67732	0.0043252	2.14181	-1.67732	0.0043252
ENSMUSG00000028332	Hemgn	7.92494	1.42332	0.00463424	2.95846	-1.42332	0.00463424
ENSMUSG00000032028	Nxpe2	5.23548	1.45694	0.00478781	1.90849	-1.45694	0.00478781
ENSMUSG00000029650	Slc46a3	0.448387	1.61892	0.00496077	0.143585	-1.61892	0.00496077
ENSMUSG00000002190	Clgn	0.103936	2.54874	0.00529303	0.0149568	-2.54874	0.00529303
ENSMUSG00000024331	Dsc2	0.0635645	2.84682	0.00529303	0.00598272	-2.84682	0.00529303
ENSMUSG00000020300	Cpeb4	0.60558	1.57903	0.00592079	0.200421	-1.57903	0.00592079
ENSMUSG00000022099	Dmtn	0.955185	1.55502	0.00613364	0.323067	-1.55502	0.00613364
ENSMUSG00000030930	Chst15	0.371938	1.64259	0.00699166	0.116663	-1.64259	0.00699166
ENSMUSG00000025573	6030468B19Rik	0.347028	1.65529	0.00699166	0.107689	-1.65529	0.00699166
ENSMUSG00000047139	Cd24a	21.2271	1.35871	0.00726261	8.29205	-1.35871	0.00726261
ENSMUSG00000025175	Fn3k	0.260271	1.92733	0.00726554	0.0658099	-1.92733	0.00726554
ENSMUSG00000008843	Cldn13	9.68413	1.36345	0.00744802	3.76911	-1.36345	0.00744802
ENSMUSG00000103270	Gm37915	0.376233	1.58872	0.00795666	0.122646	-1.58872	0.00795666
ENSMUSG00000059495	Arhgef12	1.46198	1.41326	0.0081127	0.547419	-1.41326	0.0081127
ENSMUSG00000024155	Meiob	0.0575516	2.70546	0.00811844	0.00598272	-2.70546	0.00811844
ENSMUSG00000097819	Gm26813	0.0360771	3.62923	0.00847847	0	-3.62923	0.00847847
ENSMUSG00000026463	Atp2b4	1.77207	1.41329	0.00891563	0.664082	-1.41329	0.00891563
ENSMUSG00000019122	Ccl9	0.0850389	2.52489	0.00891563	0.0119654	-2.52489	0.00891563
ENSMUSG00000022040	Ephx2	0.489618	1.52742	0.0091407	0.167516	-1.52742	0.0091407
ENSMUSG00000032609	Klhdc8b	0.341874	1.55781	0.00930705	0.113672	-1.55781	0.00930705
ENSMUSG00000050157	Gm867	0.189834	1.90992	0.00998601	0.0478618	-1.90992	0.00998601
ENSMUSG00000039452	Snx22	0.082462	2.21791	0.010102	0.0149568	-2.21791	0.010102
ENSMUSG00000027215	Cd82	3.16018	1.35846	0.0105401	1.23244	-1.35846	0.0105401
ENSMUSG00000031170	Slc38a5	4.61959	1.34342	0.0106814	1.82174	-1.34342	0.0106814
ENSMUSG00000026614	Slc30a10	0.214745	1.78219	0.0114742	0.0598272	-1.78219	0.0114742
ENSMUSG00000028542	Slc6a9	0.131424	2.01032	0.0122195	0.0299136	-2.01032	0.0122195
ENSMUSG00000018566	Slc2a4	0.0850389	2.26186	0.0123701	0.0149568	-2.26186	0.0123701
ENSMUSG00000005686	Ampd3	1.08747	1.37061	0.0126009	0.418791	-1.37061	0.0126009
ENSMUSG00000021483	Cdk20	0.188975	1.66894	0.0127842	0.0568359	-1.66894	0.0127842
ENSMUSG00000055013	Agap1	1.34258	1.34638	0.0129699	0.52648	-1.34638	0.0129699
ENSMUSG00000041617	Ccdc74a	0.469003	1.49101	0.013242	0.164525	-1.49101	0.013242
ENSMUSG00000097357	Gm16793	0.0884749	2.09605	0.0137303	0.0179482	-2.09605	0.0137303
ENSMUSG00000024747	Aldh1a7	1.39928	1.35792	0.0137303	0.544428	-1.35792	0.0137303
ENSMUSG00000001025	S100a6	0.0876159	2.56754	0.0138632	0.0119654	-2.56754	0.0138632
ENSMUSG00000096982	Redrum	0.581529	1.47882	0.0138632	0.206404	-1.47882	0.0138632
ENSMUSG00000054434	Tmem120b	0.629632	1.41882	0.0145403	0.233326	-1.41882	0.0145403
ENSMUSG00000024486	Hbegf	0.0944877	1.99738	0.0145403	0.0209395	-1.99738	0.0145403
ENSMUSG00000044197	Gpr146	0.713812	1.39561	0.015102	0.269222	-1.39561	0.015102
ENSMUSG00000014503	Pkd2l2	0.382246	1.4803	0.0157924	0.134611	-1.4803	0.0157924
ENSMUSG00000073063	Hbq1b	0.11768	1.98956	0.0161482	0.0269222	-1.98956	0.0161482
ENSMUSG00000117811	Gm29677	0.153757	1.69482	0.0166056	0.0448704	-1.69482	0.0166056
ENSMUSG00000020021	Fgd6	0.340156	1.44364	0.0169779	0.122646	-1.44364	0.0169779
ENSMUSG00000006356	Crip2	2.55976	1.29333	0.0173257	1.04398	-1.29333	0.0173257
ENSMUSG00000020334	Slc22a4	0.302361	1.49656	0.0177897	0.104698	-1.49656	0.0177897
ENSMUSG00000029408	Abcb9	0.304938	1.46924	0.0182059	0.107689	-1.46924	0.0182059
ENSMUSG00000024664	Fads3	0.850389	1.32281	0.0182382	0.338024	-1.32281	0.0182382
ENSMUSG00000024892	Pcx	0.238796	1.51973	0.0184274	0.0807667	-1.51973	0.0184274
ENSMUSG00000043372	Hexim2	0.307515	1.44288	0.0186326	0.11068	-1.44288	0.0186326
ENSMUSG00000059325	Hopx	0.0747312	2.07743	0.0191786	0.0149568	-2.07743	0.0191786
ENSMUSG00000046805	Mpeg1	0.0317822	3.45089	0.0194161	0	-3.45089	0.0194161
ENSMUSG00000061603	Akap6	0.0317822	3.45089	0.0204628	0	-3.45089	0.0204628
ENSMUSG00000069306	Hist1h4m	0.0300643	3.37289	0.0206771	0	-3.37289	0.0206771
ENSMUSG00000020649	Rrm2	9.07168	1.20762	0.0212389	3.93364	-1.20762	0.0212389
ENSMUSG00000000804	Usp32	1.20687	1.28531	0.0212946	0.493575	-1.28531	0.0212946
ENSMUSG00000027495	Fam210b	1.72827	1.2712	0.0231574	0.714935	-1.2712	0.0231574
ENSMUSG00000019467	Arhgef25	0.438079	1.34216	0.0238337	0.170508	-1.34216	0.0238337
ENSMUSG00000086587	Gm11837	1.07888	1.26991	0.0245596	0.445713	-1.26991	0.0245596
ENSMUSG00000009350	Mpo	2.91366	1.80203	0.0246169	0.83459	-1.80203	0.0246169
ENSMUSG00000024985	Tcf7l2	0.109949	1.89226	0.0247115	0.0269222	-1.89226	0.0247115
ENSMUSG00000031543	Ank1	3.37579	1.22478	0.0251211	1.44483	-1.22478	0.0251211
ENSMUSG00000029601	Iqcd	0.271437	1.42384	0.0251641	0.0987149	-1.42384	0.0251641
ENSMUSG00000079037	Prnp	0.727555	1.31617	0.0252702	0.290162	-1.31617	0.0252702
ENSMUSG00000027860	Vangl1	0.389977	1.38883	0.025742	0.146577	-1.38883	0.025742
ENSMUSG00000001348	Acp5	1.29362	1.38539	0.026115	0.493575	-1.38539	0.026115
ENSMUSG00000078958	Atp6ap1l	0.0283463	3.29043	0.026115	0	-3.29043	0.026115
ENSMUSG00000013611	Snx31	0.0730132	2.04427	0.0276605	0.0149568	-2.04427	0.0276605
ENSMUSG00000032527	Pccb	1.17938	1.23481	0.027735	0.499557	-1.23481	0.027735
ENSMUSG00000039236	Isg20	6.18379	1.20296	0.0288374	2.68923	-1.20296	0.0288374
ENSMUSG00000049807	Arhgap23	0.963775	1.24864	0.0295314	0.403834	-1.24864	0.0295314
ENSMUSG00000028644	Ermap	13.1587	1.13671	0.030002	5.99469	-1.13671	0.030002
ENSMUSG00000063952	Brpf3	0.642516	1.29235	0.0310641	0.260248	-1.29235	0.0310641
ENSMUSG00000039109	F13a1	0.194129	2.70758	0.0314402	0.0269222	-2.70758	0.0314402
ENSMUSG00000054320	Lrrc36	0.170078	1.51766	0.0317955	0.0568359	-1.51766	0.0317955
ENSMUSG00000038583	Pln	0.0369361	2.6624	0.0319495	0.00299136	-2.6624	0.0319495
ENSMUSG00000060224	Pyroxd2	0.0369361	2.6624	0.0319495	0.00299136	-2.6624	0.0319495
ENSMUSG00000070803	Cited4	3.27443	1.18081	0.0332465	1.44483	-1.18081	0.0332465
ENSMUSG00000021959	Lats2	0.295489	1.34801	0.0332465	0.113672	-1.34801	0.0332465
ENSMUSG00000022957	Itsn1	0.344451	1.33045	0.0332465	0.134611	-1.33045	0.0332465
ENSMUSG00000041895	Wipi1	0.982672	1.22454	0.0334261	0.418791	-1.22454	0.0334261
ENSMUSG00000041762	Gpr155	0.232783	1.38354	0.0373784	0.0867495	-1.38354	0.0373784
ENSMUSG00000053897	Slc39a8	1.10808	1.19739	0.0380569	0.481609	-1.19739	0.0380569
ENSMUSG00000018509	Cenpv	5.34629	1.14326	0.0384327	2.423	-1.14326	0.0384327
ENSMUSG00000033847	Pla2g4c	0.449246	1.28219	0.0387955	0.182473	-1.28219	0.0387955
ENSMUSG00000020932	Gfap	0.10909	1.74353	0.0394934	0.0299136	-1.74353	0.0394934
ENSMUSG00000021838	Samd4	0.0953467	1.84039	0.0396135	0.0239309	-1.84039	0.0396135
ENSMUSG00000031628	Casp3	9.00897	1.10115	0.039614	4.20585	-1.10115	0.039614
ENSMUSG00000055385	Rnf212	0.0876159	1.88946	0.0396633	0.0209395	-1.88946	0.0396633
ENSMUSG00000021608	Lpcat1	2.24365	1.17075	0.041013	0.996123	-1.17075	0.041013
ENSMUSG00000098178	Gm42418	226.016	1.08365	0.0427032	106.866	-1.08365	0.0427032
ENSMUSG00000021703	Serinc5	0.646811	1.22223	0.043263	0.275205	-1.22223	0.043263
ENSMUSG00000020029	Nudt4	3.39812	1.13913	0.0438469	1.54354	-1.13913	0.0438469
ENSMUSG00000056738	A730036I17Rik	0.0592696	2.01032	0.044087	0.0119654	-2.01032	0.044087
ENSMUSG00000049565	Aknad1	0.0627055	3.41242	0.0450785	0.00299136	-3.41242	0.0450785
ENSMUSG00000029101	Rgs12	2.20414	1.14513	0.0465001	0.996123	-1.14513	0.0465001
ENSMUSG00000075269	Bex6	0.0566926	2.68409	0.0483575	0.00598272	-2.68409	0.0483575
ENSMUSG00000047789	Slc38a9	3.27701	1.12353	0.0484199	1.50465	-1.12353	0.0484199
ENSMUSG00000031438	Rnf128	0.0661414	1.9034	0.049055	0.0149568	-1.9034	0.049055
ENSMUSG00000056481	Cd248	0.0730132	1.82187	0.0506397	0.0179482	-1.82187	0.0506397
ENSMUSG00000061666	Gdpd1	0.497349	1.19305	0.05587	0.215378	-1.19305	0.05587
ENSMUSG00000086537	Gnasas1	0.0618465	2.07086	0.0587262	0.0119654	-2.07086	0.0587262
ENSMUSG00000000957	Mmp14	1.19742	1.11763	0.0610219	0.55041	-1.11763	0.0610219
ENSMUSG00000026688	Mgst3	7.9112	1.07519	0.0623844	3.76014	-1.07519	0.0623844
ENSMUSG00000032591	Mst1	0.0326412	2.48837	0.0636787	0.00299136	-2.48837	0.0636787
ENSMUSG00000027583	Zbtb46	0.472439	1.15913	0.0641731	0.209395	-1.15913	0.0641731
ENSMUSG00000031974	Abcb10	3.73398	1.09434	0.0646851	1.74995	-1.09434	0.0646851
ENSMUSG00000031119	Gpc4	0.274873	1.28147	0.064753	0.11068	-1.28147	0.064753
ENSMUSG00000025728	Pigq	3.13699	1.07783	0.0649885	1.48671	-1.07783	0.0649885
ENSMUSG00000028825	Rhd	12.1339	1.03421	0.0655808	5.93486	-1.03421	0.0655808
ENSMUSG00000032826	Ank2	0.041231	2.23271	0.0659212	0.00598272	-2.23271	0.0659212
ENSMUSG00000032350	Gclc	3.40843	1.07272	0.0667963	1.62132	-1.07272	0.0667963
ENSMUSG00000034248	Slc25a37	2.15003	1.13984	0.0667963	0.975184	-1.13984	0.0667963
ENSMUSG00000038540	Tmc3	0.0335002	2.52489	0.0668652	0.00299136	-2.52489	0.0668652
ENSMUSG00000025400	Tac2	0.706081	1.31786	0.0671633	0.281188	-1.31786	0.0671633
ENSMUSG00000045282	Tmem86b	0.436361	1.19449	0.0674612	0.188456	-1.19449	0.0674612
ENSMUSG00000022018	Rgcc	3.87056	1.09062	0.0686226	1.81875	-1.09062	0.0686226
ENSMUSG00000027078	Ube2l6	1.10551	1.09925	0.0717149	0.514514	-1.09925	0.0717149
ENSMUSG00000026348	Acmsd	0.313527	1.1951	0.0718468	0.134611	-1.1951	0.0718468
ENSMUSG00000035237	Lcat	0.0223335	2.95785	0.072923	0	-2.95785	0.072923
ENSMUSG00000096351	Samd11	0.100501	1.50064	0.073359	0.032905	-1.50064	0.073359
ENSMUSG00000010760	Phlda2	0.283463	1.3642	0.0742012	0.107689	-1.3642	0.0742012
ENSMUSG00000000958	Slc7a7	0.190693	1.30342	0.0749801	0.074784	-1.30342	0.0749801
ENSMUSG00000022941	Ripply3	0.0335002	2.52489	0.0751486	0.00299136	-2.52489	0.0751486
ENSMUSG00000019989	Enpp3	0.240514	1.293	0.0751682	0.0957235	-1.293	0.0751682
ENSMUSG00000027778	Ift80	0.490477	1.13402	0.0760705	0.221361	-1.13402	0.0760705
ENSMUSG00000035547	Capn5	0.302361	1.20706	0.0760705	0.128629	-1.20706	0.0760705
ENSMUSG00000108393	Gm32633	0.0231924	3.01032	0.0765562	0	-3.01032	0.0765562
ENSMUSG00000076866	Trdv2-2	0.0231924	3.01032	0.0765562	0	-3.01032	0.0765562
ENSMUSG00000001930	Vwf	0.20186	1.33072	0.0765635	0.0777754	-1.33072	0.0765635
ENSMUSG00000064225	Paqr9	2.90679	1.04832	0.0766075	1.40594	-1.04832	0.0766075
ENSMUSG00000112294	Gm4129	0.040372	2.20296	0.0773794	0.00598272	-2.20296	0.0773794
ENSMUSG00000085483	Gm14198	0.140873	1.39936	0.0775202	0.0508531	-1.39936	0.0775202
ENSMUSG00000086324	Gm15564	0.0309233	2.41242	0.0775202	0.00299136	-2.41242	0.0775202
ENSMUSG00000024588	Fech	4.25367	1.04451	0.0779802	2.06404	-1.04451	0.0779802
ENSMUSG00000032126	Hmbs	17.1435	0.999875	0.0782872	8.5882	-0.999875	0.0782872
ENSMUSG00000041515	Irf8	0.23536	1.91393	0.0805221	0.0598272	-1.91393	0.0805221
ENSMUSG00000078350	Smim1	7.55129	0.992056	0.0811125	3.80202	-0.992056	0.0811125
ENSMUSG00000023926	Rhag	5.05423	1.03405	0.0811926	2.47086	-1.03405	0.0811926
ENSMUSG00000036352	Ubac1	7.59595	0.992646	0.082434	3.82296	-0.992646	0.082434
ENSMUSG00000029752	Asns	7.46195	0.986276	0.082434	3.77211	-0.986276	0.082434
ENSMUSG00000036136	Fam110c	0.0996416	1.48837	0.082434	0.032905	-1.48837	0.082434
ENSMUSG00000039361	Picalm	5.89861	0.988636	0.0825748	2.9764	-0.988636	0.0825748
ENSMUSG00000022438	Parvb	0.861556	1.07648	0.0847989	0.406825	-1.07648	0.0847989
ENSMUSG00000043263	Ifi209	0.041231	2.81767	0.0848332	0.00299136	-2.81767	0.0848332
ENSMUSG00000112229	Gm48086	0.0936287	1.52489	0.0848332	0.0299136	-1.52489	0.0848332
ENSMUSG00000103693	Gm37529	0.213886	1.26186	0.0850875	0.0867495	-1.26186	0.0850875
ENSMUSG00000097145	9230114K14Rik	0.435502	1.14725	0.0857472	0.194438	-1.14725	0.0857472
ENSMUSG00000103164	Gm38150	0.0541157	1.88104	0.0866857	0.0119654	-1.88104	0.0866857
ENSMUSG00000041757	Plekha6	0.103936	1.43326	0.0869834	0.0358963	-1.43326	0.0869834
ENSMUSG00000030664	Sox6os	0.0532567	1.85832	0.0878968	0.0119654	-1.85832	0.0878968
ENSMUSG00000031877	Ces2g	6.35387	0.964448	0.0910285	3.26058	-0.964448	0.0910285
ENSMUSG00000075296	Aldh3b2	0.111667	1.65142	0.0914052	0.032905	-1.65142	0.0914052
ENSMUSG00000115725	4930572G02Rik	0.0446669	1.93088	0.0936322	0.00897408	-1.93088	0.0936322
ENSMUSG00000048217	Nags	0.234501	1.21353	0.0937922	0.0987149	-1.21353	0.0937922
ENSMUSG00000046985	Tapt1	1.54702	1.01835	0.0958343	0.762797	-1.01835	0.0958343
ENSMUSG00000031732	Phlpp2	0.465567	1.07832	0.0983375	0.218369	-1.07832	0.0983375
ENSMUSG00000095079	Igha	0.0300643	2.37289	0.0983375	0.00299136	-2.37289	0.0983375
ENSMUSG00000022742	Cpox	16.5019	0.955938	0.0983375	8.52239	-0.955938	0.0983375
ENSMUSG00000111069	Gm48646	0.0721543	1.61235	0.0985047	0.0209395	-1.61235	0.0985047
ENSMUSG00000032372	Plscr2	0.0652824	1.6624	0.0985047	0.0179482	-1.6624	0.0985047
ENSMUSG00000032727	Mier3	1.54015	1.02324	0.0985047	0.756814	-1.02324	0.0985047
ENSMUSG00000020111	Micu1	0.542875	1.09963	0.0989929	0.251274	-1.09963	0.0989929
ENSMUSG00000027883	Gpsm2	1.32369	1.02537	0.100471	0.649125	-1.02537	0.100471
ENSMUSG00000035246	Pcyt1b	0.37881	1.13289	0.100471	0.170508	-1.13289	0.100471
ENSMUSG00000038065	Mturn	0.0936287	1.52489	0.100595	0.0299136	-1.52489	0.100595
ENSMUSG00000053279	Aldh1a1	3.40156	0.989706	0.101922	1.71405	-0.989706	0.101922
ENSMUSG00000025217	Btrc	1.04967	1.02454	0.103978	0.514514	-1.02454	0.103978
ENSMUSG00000040455	Usp45	1.65869	1.0051	0.105121	0.825616	-1.0051	0.105121
ENSMUSG00000050315	Synpo2	0.0764492	1.52489	0.108126	0.0239309	-1.52489	0.108126
ENSMUSG00000045374	Wdr81	0.700068	1.01741	0.110333	0.344006	-1.01741	0.110333
ENSMUSG00000028063	Lmna	6.61586	0.936749	0.110714	3.461	-0.936749	0.110714
ENSMUSG00000022607	Ptk2	0.141732	1.25608	0.111146	0.0568359	-1.25608	0.111146
ENSMUSG00000104639	Gm42939	0.0498208	1.76368	0.111325	0.0119654	-1.76368	0.111325
ENSMUSG00000008393	Carhsp1	3.10263	0.988522	0.112655	1.56448	-0.988522	0.112655
ENSMUSG00000035441	Myo1d	1.29792	0.977304	0.117168	0.658099	-0.977304	0.117168
ENSMUSG00000030781	Slc5a2	0.110808	1.31844	0.119735	0.0418791	-1.31844	0.119735
ENSMUSG00000032131	Abcg4	0.628773	1.02019	0.120306	0.30811	-1.02019	0.120306
ENSMUSG00000042353	Frem3	0.0197565	2.78793	0.120977	0	-2.78793	0.120977
ENSMUSG00000019888	Mgat4c	0.0197565	2.78793	0.120977	0	-2.78793	0.120977
ENSMUSG00000005803	Sqor	1.01875	0.989803	0.12693	0.511523	-0.989803	0.12693
ENSMUSG00000118138	Gm50322	0.0618465	1.58543	0.127645	0.0179482	-1.58543	0.127645
ENSMUSG00000035202	Lars2	5.72767	0.90481	0.127799	3.06315	-0.90481	0.127799
ENSMUSG00000026853	Crat	0.857261	0.987395	0.128088	0.430756	-0.987395	0.128088
ENSMUSG00000029922	Mkrn1	5.42789	0.905345	0.128548	2.90162	-0.905345	0.128548
ENSMUSG00000018931	Natd1	0.206155	1.16166	0.128548	0.0897408	-1.16166	0.128548
ENSMUSG00000017386	Traf4	1.13729	0.974827	0.130632	0.577333	-0.974827	0.130632
ENSMUSG00000000706	Btn1a1	0.0206155	2.84682	0.130885	0	-2.84682	0.130885
ENSMUSG00000029009	Mthfr	0.120257	1.25505	0.131702	0.0478618	-1.25505	0.131702
ENSMUSG00000030956	Fam53b	2.06155	0.95665	0.132454	1.06193	-0.95665	0.132454
ENSMUSG00000023827	Agpat4	1.10722	0.989225	0.133175	0.556393	-0.989225	0.133175
ENSMUSG00000113041	Gm48302	0.0558337	1.6624	0.133643	0.0149568	-1.6624	0.133643
ENSMUSG00000022564	Grina	2.9755	0.958788	0.133938	1.53158	-0.958788	0.133938
ENSMUSG00000046942	Mageb16	0.08418	1.37289	0.137137	0.0299136	-1.37289	0.137137
ENSMUSG00000064032	Gm10143	0.0661414	1.48837	0.137155	0.0209395	-1.48837	0.137155
ENSMUSG00000087060	Eldr	0.320399	1.04942	0.138959	0.152559	-1.04942	0.138959
ENSMUSG00000019838	Slc16a10	1.99884	0.944896	0.13962	1.038	-0.944896	0.13962
ENSMUSG00000055322	Tns1	1.22147	0.949763	0.140761	0.631177	-0.949763	0.140761
ENSMUSG00000031838	Ifi30	2.75045	0.941281	0.141203	1.43286	-0.941281	0.141203
ENSMUSG00000042351	Grap2	0.125411	1.40264	0.143605	0.0448704	-1.40264	0.143605
ENSMUSG00000032006	Pdgfd	0.0781671	1.4046	0.144519	0.0269222	-1.4046	0.144519
ENSMUSG00000027074	Slc43a3	3.72625	0.926361	0.14679	1.96233	-0.926361	0.14679
ENSMUSG00000057406	Nsd2	2.63707	0.929475	0.14679	1.385	-0.929475	0.14679
ENSMUSG00000031749	St3gal2	0.526554	0.989325	0.149135	0.26324	-0.989325	0.149135
ENSMUSG00000030688	Stard10	9.87139	0.873648	0.150933	5.39641	-0.873648	0.150933
ENSMUSG00000051839	Gypa	6.21901	0.899523	0.150986	3.33836	-0.899523	0.150986
ENSMUSG00000024130	Abca3	2.12769	0.923335	0.150986	1.12176	-0.923335	0.150986
ENSMUSG00000020802	Ube2o	0.617606	0.966896	0.152239	0.314093	-0.966896	0.152239
ENSMUSG00000027496	Aurka	2.14315	0.933777	0.152345	1.12176	-0.933777	0.152345
ENSMUSG00000004319	Clcn3	2.97121	0.917861	0.152345	1.57346	-0.917861	0.152345
ENSMUSG00000042225	Ammecr1	3.40671	0.911244	0.152345	1.81276	-0.911244	0.152345
ENSMUSG00000087066	Gm15518	0.0197565	2.78793	0.152719	0	-2.78793	0.152719
ENSMUSG00000056367	Actr3b	0.0180386	2.6624	0.154529	0	-2.6624	0.154529
ENSMUSG00000051748	Wfdc21	0.0180386	2.6624	0.154529	0	-2.6624	0.154529
ENSMUSG00000027381	Bcl2l11	0.880454	0.948391	0.154577	0.454687	-0.948391	0.154577
ENSMUSG00000075184	F930017D23Rik	0.0472439	1.68839	0.1552	0.0119654	-1.68839	0.1552
ENSMUSG00000075420	Smim6	0.182963	1.13708	0.156077	0.0807667	-1.13708	0.156077
ENSMUSG00000068686	Cd59b	0.239655	1.08432	0.156573	0.11068	-1.08432	0.156573
ENSMUSG00000056091	St3gal5	4.30091	0.904268	0.157927	2.30036	-0.904268	0.157927
ENSMUSG00000027075	Slc43a1	2.25053	0.911407	0.158569	1.19654	-0.911407	0.158569
ENSMUSG00000025077	Dclre1a	0.744735	0.953288	0.158569	0.382894	-0.953288	0.158569
ENSMUSG00000025495	Ptdss2	3.52181	0.900943	0.162997	1.88755	-0.900943	0.162997
ENSMUSG00000026198	Abcb6	1.40873	0.917539	0.164953	0.744849	-0.917539	0.164953
ENSMUSG00000039637	Coro7	0.525695	0.954912	0.164994	0.269222	-0.954912	0.164994
ENSMUSG00000001763	Tspan33	7.34857	0.860543	0.165211	4.05329	-0.860543	0.165211
ENSMUSG00000042035	Igsf3	0.671722	0.945467	0.165313	0.346998	-0.945467	0.165313
ENSMUSG00000040794	C1qtnf4	0.240514	1.08946	0.166092	0.11068	-1.08946	0.166092
ENSMUSG00000035284	Vps13c	1.0136	0.924941	0.166172	0.532462	-0.924941	0.166172
ENSMUSG00000034165	Ccnd3	7.62258	0.878664	0.166185	4.15201	-0.878664	0.166185
ENSMUSG00000069310	Hist1h3c	6.36332	0.866968	0.167935	3.49391	-0.866968	0.167935
ENSMUSG00000035469	Rcbtb1	0.298925	1.00619	0.168856	0.146577	-1.00619	0.168856
ENSMUSG00000022098	Bmp1	0.298925	1.00619	0.168856	0.146577	-1.00619	0.168856
ENSMUSG00000039671	Zmynd8	2.38367	0.896922	0.16924	1.2803	-0.896922	0.16924
ENSMUSG00000028565	Nfia	4.15402	0.890191	0.169438	2.24352	-0.890191	0.169438
ENSMUSG00000037999	Arap2	0.110808	1.31844	0.169553	0.0418791	-1.31844	0.169553
ENSMUSG00000105199	Gm43581	0.300643	1.01443	0.170861	0.146577	-1.01443	0.170861
ENSMUSG00000037242	Clic4	3.41101	0.884818	0.172144	1.84866	-0.884818	0.172144
ENSMUSG00000022797	Tfrc	10.1145	0.848475	0.174964	5.62675	-0.848475	0.174964
ENSMUSG00000062590	Armc9	0.609016	0.933172	0.174969	0.317084	-0.933172	0.174969
ENSMUSG00000085078	C030013C21Rik	0.0893338	1.33225	0.180312	0.032905	-1.33225	0.180312
ENSMUSG00000019872	Smpdl3a	1.02648	0.903403	0.182676	0.547419	-0.903403	0.182676
ENSMUSG00000086191	Zfp652os	0.0644234	1.45089	0.182676	0.0209395	-1.45089	0.182676
ENSMUSG00000034449	Dhrs11	1.49548	0.903403	0.185585	0.798693	-0.903403	0.185585
ENSMUSG00000020019	Ntn4	0.425195	0.947707	0.186374	0.218369	-0.947707	0.186374
ENSMUSG00000037887	Dusp8	0.164065	1.14407	0.187613	0.0717927	-1.14407	0.187613
ENSMUSG00000030792	Dkkl1	1.0617	0.898165	0.18772	0.568359	-0.898165	0.18772
ENSMUSG00000061615	Hist1h2ab	5.73884	0.849683	0.18772	3.18879	-0.849683	0.18772
ENSMUSG00000032737	Inppl1	0.0257694	2.15716	0.188096	0.00299136	-2.15716	0.188096
ENSMUSG00000002985	Apoe	3.74171	1.01363	0.188822	1.85464	-1.01363	0.188822
ENSMUSG00000041132	N4bp2l1	0.485323	0.955304	0.189742	0.248283	-0.955304	0.189742
ENSMUSG00000031983	2310022B05Rik	0.845236	0.899016	0.189895	0.451695	-0.899016	0.189895
ENSMUSG00000000278	Scpep1	0.21904	1.03304	0.189895	0.104698	-1.03304	0.189895
ENSMUSG00000025574	Tk1	5.07657	0.834305	0.190986	2.85077	-0.834305	0.190986
ENSMUSG00000022574	Naprt	0.180386	1.06608	0.190986	0.0837581	-1.06608	0.190986
ENSMUSG00000112314	Gm49454	0.039513	1.75755	0.19165	0.00897408	-1.75755	0.19165
ENSMUSG00000005615	Pcyt1a	2.31151	0.866107	0.194059	1.26834	-0.866107	0.194059
ENSMUSG00000021939	Ctsb	3.35517	0.865683	0.195021	1.84268	-0.865683	0.195021
ENSMUSG00000022584	Ly6c2	0.532567	1.35213	0.195747	0.206404	-1.35213	0.195747
ENSMUSG00000033762	Recql4	0.800569	0.898772	0.196764	0.427765	-0.898772	0.196764
ENSMUSG00000005873	Reep5	7.01271	0.822075	0.196765	3.97253	-0.822075	0.196765
ENSMUSG00000021187	Tc2n	0.0163206	2.52489	0.197688	0	-2.52489	0.197688
ENSMUSG00000026080	Chst10	0.141732	1.18569	0.198659	0.0598272	-1.18569	0.198659
ENSMUSG00000046101	Mcmdc2	0.039513	1.75755	0.200011	0.00897408	-1.75755	0.200011
ENSMUSG00000044033	Ccdc141	0.0618465	1.39279	0.20013	0.0209395	-1.39279	0.20013
ENSMUSG00000091337	Eid1	5.94843	0.818663	0.200658	3.37725	-0.818663	0.200658
ENSMUSG00000028893	Sesn2	0.226771	1.00488	0.201369	0.11068	-1.00488	0.201369
ENSMUSG00000028251	Tstd3	0.628773	0.900454	0.204546	0.335032	-0.900454	0.204546
ENSMUSG00000024661	Fth1	152.605	0.808092	0.205191	87.3418	-0.808092	0.205191
ENSMUSG00000045031	Cetn4	0.222476	1.01588	0.205204	0.107689	-1.01588	0.205204
ENSMUSG00000044005	Gls2	0.15118	1.08561	0.206382	0.0688013	-1.08561	0.206382
ENSMUSG00000105501	5330426L24Rik	0.0171796	2.59528	0.20687	0	-2.59528	0.20687
ENSMUSG00000033182	Kbtbd12	0.0627055	1.41242	0.207545	0.0209395	-1.41242	0.207545
ENSMUSG00000034317	Trim59	2.02805	0.861862	0.207845	1.11578	-0.861862	0.207845
ENSMUSG00000040657	1700063H04Rik	0.0438079	1.58148	0.208006	0.0119654	-1.58148	0.208006
ENSMUSG00000034206	Polq	0.75762	0.880709	0.209359	0.409816	-0.880709	0.209359
ENSMUSG00000039652	Cpeb3	0.0944877	1.19002	0.211323	0.0388877	-1.19002	0.211323
ENSMUSG00000029866	Kel	1.71195	0.856074	0.211894	0.94527	-0.856074	0.211894
ENSMUSG00000026490	Cdc42bpa	0.679453	0.889806	0.213677	0.364946	-0.889806	0.213677
ENSMUSG00000051579	Tceal8	1.22233	0.871342	0.21532	0.667073	-0.871342	0.21532
ENSMUSG00000042331	Specc1	1.77551	0.850662	0.216014	0.984158	-0.850662	0.216014
ENSMUSG00000005161	Prdx2	63.9965	0.79542	0.218728	36.9493	-0.79542	0.218728
ENSMUSG00000114830	Gm47400	0.0231924	2.01032	0.221988	0.00299136	-2.01032	0.221988
ENSMUSG00000026028	Trak2	1.96105	0.844611	0.222584	1.09185	-0.844611	0.222584
ENSMUSG00000041075	Fzd7	0.243091	0.995159	0.227995	0.119654	-0.995159	0.227995
ENSMUSG00000041817	Fam169a	0.0481028	1.45089	0.228956	0.0149568	-1.45089	0.228956
ENSMUSG00000041528	Rnf123	1.16306	0.852153	0.229012	0.643143	-0.852153	0.229012
ENSMUSG00000037685	Atp8a1	3.35775	0.829855	0.229817	1.89054	-0.829855	0.229817
ENSMUSG00000018411	Mapt	0.0240514	2.06094	0.230111	0.00299136	-2.06094	0.230111
ENSMUSG00000025915	Sgk3	1.21288	0.853728	0.235102	0.670065	-0.853728	0.235102
ENSMUSG00000028552	Eps15	3.36119	0.819979	0.235102	1.9055	-0.819979	0.235102
ENSMUSG00000032854	Ugt8a	0.080744	1.77282	0.235446	0.0209395	-1.77282	0.235446
ENSMUSG00000027715	Ccna2	5.46826	0.786794	0.235748	3.17383	-0.786794	0.235748
ENSMUSG00000030029	Lrig1	0.0652824	1.29983	0.238306	0.0239309	-1.29983	0.238306
ENSMUSG00000036825	Ssx2ip	2.54516	0.823404	0.238371	1.43884	-0.823404	0.238371
ENSMUSG00000106951	5930430L01Rik	0.157193	1.02609	0.238371	0.074784	-1.02609	0.238371
ENSMUSG00000034997	Htr2a	0.136578	1.06546	0.240655	0.0628186	-1.06546	0.240655
ENSMUSG00000051278	Zgrf1	0.630491	0.866583	0.241146	0.344006	-0.866583	0.241146
ENSMUSG00000002068	Ccne1	4.74672	0.821463	0.241146	2.68923	-0.821463	0.241146
ENSMUSG00000029578	Wipi2	1.87343	0.818666	0.243805	1.06193	-0.818666	0.243805
ENSMUSG00000028082	Sh3d19	0.197565	0.96725	0.246634	0.0987149	-0.96725	0.246634
ENSMUSG00000091650	Apol11a	0.0163206	2.52489	0.248961	0	-2.52489	0.248961
ENSMUSG00000020841	Cpd	0.309233	0.943931	0.250406	0.158542	-0.943931	0.250406
ENSMUSG00000040204	Pclaf	6.95687	0.779402	0.251508	4.05928	-0.779402	0.251508
ENSMUSG00000042029	Ncapg2	2.8604	0.811946	0.253122	1.63029	-0.811946	0.253122
ENSMUSG00000045216	Hs6st1	1.46542	0.81609	0.253346	0.831598	-0.81609	0.253346
ENSMUSG00000023034	Nr4a1	0.0146026	2.37289	0.253409	0	-2.37289	0.253409
ENSMUSG00000061731	Ext1	0.744735	0.845574	0.253581	0.412808	-0.845574	0.253581
ENSMUSG00000003199	Mpnd	0.0747312	1.20296	0.253689	0.0299136	-1.20296	0.253689
ENSMUSG00000024665	Fads2	1.96191	0.810195	0.254732	1.11877	-0.810195	0.254732
ENSMUSG00000030207	Fam234b	1.14244	0.819707	0.260357	0.646134	-0.819707	0.260357
ENSMUSG00000042599	Kdm7a	1.02476	0.824638	0.260965	0.577333	-0.824638	0.260965
ENSMUSG00000003644	Rps6ka1	1.22405	0.822741	0.261678	0.691004	-0.822741	0.261678
ENSMUSG00000029638	Glcci1	0.516247	0.851621	0.261883	0.284179	-0.851621	0.261883
ENSMUSG00000021048	Mthfd1	7.68443	0.755558	0.264359	4.55883	-0.755558	0.264359
ENSMUSG00000059323	Tonsl	0.669145	0.833014	0.264359	0.37392	-0.833014	0.264359
ENSMUSG00000071637	Cebpd	0.3874	0.89386	0.264832	0.206404	-0.89386	0.264832
ENSMUSG00000068115	Ninl	0.339297	0.878124	0.265481	0.182473	-0.878124	0.265481
ENSMUSG00000044573	Acp1	10.8747	0.75492	0.265671	6.45536	-0.75492	0.265671
ENSMUSG00000068876	Cgn	0.0283463	1.70546	0.267658	0.00598272	-1.70546	0.267658
ENSMUSG00000027961	Lrrc39	0.0283463	1.70546	0.267658	0.00598272	-1.70546	0.267658
ENSMUSG00000039787	Cercam	0.635645	0.829403	0.273566	0.355972	-0.829403	0.273566
ENSMUSG00000033373	Fntb	0.610734	0.833207	0.274755	0.341015	-0.833207	0.274755
ENSMUSG00000024112	Cacna1h	0.0214745	1.9034	0.274755	0.00299136	-1.9034	0.274755
ENSMUSG00000033906	Zdhhc15	0.133142	1.02893	0.274755	0.0628186	-1.02893	0.274755
ENSMUSG00000042302	Ehbp1	0.115962	1.0425	0.280146	0.0538445	-1.0425	0.280146
ENSMUSG00000034265	Zdhhc14	0.645093	0.826815	0.280331	0.361955	-0.826815	0.280331
ENSMUSG00000069274	Hist1h4f	0.0901928	1.12353	0.280411	0.0388877	-1.12353	0.280411
ENSMUSG00000081984	Dnajb3	0.318681	0.934768	0.280523	0.164525	-0.934768	0.280523
ENSMUSG00000087231	E230016M11Rik	0.0712953	1.78793	0.280523	0.0179482	-1.78793	0.280523
ENSMUSG00000032359	Ctsh	0.0652824	1.88479	0.280523	0.0149568	-1.88479	0.280523
ENSMUSG00000035107	Dcbld2	0.040372	1.466	0.280523	0.0119654	-1.466	0.280523
ENSMUSG00000027082	Tfpi	0.755902	0.826091	0.280796	0.424773	-0.826091	0.280796
ENSMUSG00000074867	Zfp808	0.245668	0.908439	0.281047	0.128629	-0.908439	0.281047
ENSMUSG00000030303	Far2	0.0223335	1.95785	0.282814	0.00299136	-1.95785	0.282814
ENSMUSG00000074529	Zfp972	0.0146026	2.37289	0.286745	0	-2.37289	0.286745
ENSMUSG00000024777	Ppp2r5b	0.47931	0.837815	0.289791	0.266231	-0.837815	0.289791
ENSMUSG00000035266	Helq	0.56349	0.821246	0.291223	0.317084	-0.821246	0.291223
ENSMUSG00000038943	Prc1	5.19682	0.750506	0.291507	3.09307	-0.750506	0.291507
ENSMUSG00000030978	Rrm1	11.7019	0.732255	0.293364	7.05662	-0.732255	0.293364
ENSMUSG00000044550	Tceal3	0.152039	1.15514	0.293596	0.0658099	-1.15514	0.293596
ENSMUSG00000095562	Gm21887	0.0618465	1.22286	0.29866	0.0239309	-1.22286	0.29866
ENSMUSG00000107178	Gm42531	0.0730132	1.1698	0.298973	0.0299136	-1.1698	0.298973
ENSMUSG00000045005	Fzd5	0.0661414	1.16644	0.305143	0.0269222	-1.16644	0.305143
ENSMUSG00000020101	Vsir	0.155475	0.955871	0.305532	0.0777754	-0.955871	0.305532
ENSMUSG00000024158	Hagh	3.42819	0.775691	0.306719	2.00421	-0.775691	0.306719
ENSMUSG00000025006	Sorbs1	0.430349	0.852579	0.307576	0.236318	-0.852579	0.307576
ENSMUSG00000030878	Cdr2	1.05998	0.786758	0.307841	0.613229	-0.786758	0.307841
ENSMUSG00000046598	Bdh1	0.253399	0.888855	0.308314	0.134611	-0.888855	0.308314
ENSMUSG00000024937	Ehbp1l1	1.72998	0.770137	0.308314	1.01407	-0.770137	0.308314
ENSMUSG00000048720	Tbc1d12	0.219899	0.88666	0.308314	0.116663	-0.88666	0.308314
ENSMUSG00000089728	Clec2f	0.0953467	1.10343	0.30873	0.0418791	-1.10343	0.30873
ENSMUSG00000069833	Ahnak	0.0326412	1.9034	0.310139	0.00598272	-1.9034	0.310139
ENSMUSG00000038600	Atp6v0a4	0.0343592	1.56052	0.310575	0.00897408	-1.56052	0.310575
ENSMUSG00000028684	Urod	7.21457	0.719501	0.315598	4.38833	-0.719501	0.315598
ENSMUSG00000030979	Uros	1.91037	0.775659	0.31745	1.11578	-0.775659	0.31745
ENSMUSG00000017499	Cdc6	3.53556	0.75091	0.326936	2.10293	-0.75091	0.326936
ENSMUSG00000020669	Sh3yl1	0.121975	0.970518	0.327863	0.0598272	-0.970518	0.327863
ENSMUSG00000039629	Strip2	0.0300643	1.78793	0.328823	0.00598272	-1.78793	0.328823
ENSMUSG00000097589	Dleu2	1.70851	0.769199	0.328823	1.00211	-0.769199	0.328823
ENSMUSG00000022848	Slc49a4	0.199283	0.897225	0.337093	0.104698	-0.897225	0.337093
ENSMUSG00000042751	Nmnat2	0.0137437	2.29043	0.337467	0	-2.29043	0.337467
ENSMUSG00000037415	Ranbp10	1.72397	0.756655	0.337467	1.02005	-0.756655	0.337467
ENSMUSG00000001497	Pax9	0.0137437	2.29043	0.337467	0	-2.29043	0.337467
ENSMUSG00000024610	Cd74	0.0901928	1.12353	0.337467	0.0388877	-1.12353	0.337467
ENSMUSG00000027994	Mcub	0.0137437	2.29043	0.337964	0	-2.29043	0.337964
ENSMUSG00000072082	Ccnf	1.49892	0.758482	0.338147	0.885443	-0.758482	0.338147
ENSMUSG00000078862	Gm14326	0.0369361	1.6624	0.338239	0.00897408	-1.6624	0.338239
ENSMUSG00000028776	Tinagl1	0.244809	0.870982	0.339592	0.13162	-0.870982	0.339592
ENSMUSG00000111521	Gm48529	0.0197565	1.78793	0.339592	0.00299136	-1.78793	0.339592
ENSMUSG00000074825	Itpripl1	0.504221	0.787926	0.339866	0.290162	-0.787926	0.339866
ENSMUSG00000029436	Mmp17	0.0137437	2.29043	0.339942	0	-2.29043	0.339942
ENSMUSG00000034311	Kif4	2.00314	0.747078	0.339998	1.19355	-0.747078	0.339998
ENSMUSG00000087352	Gm12999	0.518823	0.785544	0.340133	0.299136	-0.785544	0.340133
ENSMUSG00000043987	Cep164	0.859838	0.770751	0.340602	0.502549	-0.770751	0.340602
ENSMUSG00000105827	Hist2h2bb	0.843518	0.777689	0.341558	0.490583	-0.777689	0.341558
ENSMUSG00000028496	Mllt3	2.72125	0.737379	0.341558	1.63328	-0.737379	0.341558
ENSMUSG00000029440	Psmd9	4.92367	0.702196	0.341558	3.03025	-0.702196	0.341558
ENSMUSG00000024621	Csf1r	0.0369361	1.6624	0.341558	0.00897408	-1.6624	0.341558
ENSMUSG00000062046	5730460C07Rik	0.0695773	1.10108	0.34357	0.0299136	-1.10108	0.34357
ENSMUSG00000031722	Hp	0.155475	1.38883	0.346785	0.0568359	-1.38883	0.346785
ENSMUSG00000020493	Prr11	0.562631	0.805628	0.346785	0.320076	-0.805628	0.346785
ENSMUSG00000041073	Nacad	0.0335002	1.52489	0.347406	0.00897408	-1.52489	0.347406
ENSMUSG00000020893	Per1	0.349605	0.8093	0.349219	0.19743	-0.8093	0.349219
ENSMUSG00000044906	4930503L19Rik	0.980954	0.754243	0.35005	0.580324	-0.754243	0.35005
ENSMUSG00000050144	Slc25a44	0.832351	0.749765	0.356865	0.493575	-0.749765	0.356865
ENSMUSG00000021143	Pacs2	0.612452	0.763881	0.356865	0.358963	-0.763881	0.356865
ENSMUSG00000078202	Nrarp	0.140873	0.92543	0.357803	0.0717927	-0.92543	0.357803
ENSMUSG00000019302	Atp6v0a1	0.895915	0.755136	0.358019	0.529471	-0.755136	0.358019
ENSMUSG00000022799	Arhgap31	0.0704363	1.11857	0.360652	0.0299136	-1.11857	0.360652
ENSMUSG00000007379	Dennd2c	0.0893338	1.01032	0.360734	0.0418791	-1.01032	0.360734
ENSMUSG00000028175	Depdc1a	0.637363	0.774398	0.361321	0.370929	-0.774398	0.361321
ENSMUSG00000086438	Asb17os	2.33986	0.729308	0.362239	1.41192	-0.729308	0.362239
ENSMUSG00000027160	Ccdc34	6.33411	0.686162	0.364042	3.94261	-0.686162	0.364042
ENSMUSG00000017861	Mybl2	1.80557	0.729444	0.365768	1.08886	-0.729444	0.365768
ENSMUSG00000031714	Gab1	0.492195	0.767958	0.365768	0.287171	-0.767958	0.365768
ENSMUSG00000060279	Ap2a1	2.17837	0.723969	0.366681	1.31919	-0.723969	0.366681
ENSMUSG00000026280	Atg4b	1.803	0.723437	0.367341	1.09185	-0.723437	0.367341
ENSMUSG00000040322	Slc25a24	0.541157	0.776539	0.367922	0.314093	-0.776539	0.367922
ENSMUSG00000040466	Blvrb	46.731	0.676854	0.369827	29.2914	-0.676854	0.369827
ENSMUSG00000084964	Gm15503	0.118539	1.15198	0.369827	0.0508531	-1.15198	0.369827
ENSMUSG00000042363	Lgalsl	0.118539	0.929587	0.369827	0.0598272	-0.929587	0.369827
ENSMUSG00000036111	Lmo1	0.0266284	1.618	0.370026	0.00598272	-1.618	0.370026
ENSMUSG00000041237	Pklr	2.10879	0.716866	0.372561	1.28329	-0.716866	0.372561
ENSMUSG00000030867	Plk1	2.67228	0.727105	0.372561	1.61533	-0.727105	0.372561
ENSMUSG00000021423	Ly86	0.0781671	1.91917	0.372561	0.0179482	-1.91917	0.372561
ENSMUSG00000032590	Apeh	2.38624	0.712576	0.37371	1.45679	-0.712576	0.37371
ENSMUSG00000048701	Ccdc6	1.28074	0.723628	0.37371	0.774762	-0.723628	0.37371
ENSMUSG00000021361	Tmem14c	36.1957	0.675948	0.37371	22.7014	-0.675948	0.37371
ENSMUSG00000066150	Slc31a1	0.977518	0.727159	0.373862	0.589298	-0.727159	0.373862
ENSMUSG00000028702	Rad54l	1.34001	0.723756	0.380895	0.810659	-0.723756	0.380895
ENSMUSG00000029186	Pi4k2b	1.28933	0.72221	0.380895	0.780745	-0.72221	0.380895
ENSMUSG00000033857	Engase	0.511093	0.749707	0.380895	0.302127	-0.749707	0.380895
ENSMUSG00000113061	Gm11361	0.0644234	1.12896	0.380895	0.0269222	-1.12896	0.380895
ENSMUSG00000024896	Minpp1	9.69014	0.666814	0.381554	6.11434	-0.666814	0.381554
ENSMUSG00000015342	Xk	1.14674	0.716303	0.383332	0.696987	-0.716303	0.383332
ENSMUSG00000030579	Tyrobp	0.4209	1.01326	0.385647	0.206404	-1.01326	0.385647
ENSMUSG00000006585	Cdt1	3.84479	0.701924	0.385964	2.36617	-0.701924	0.385964
ENSMUSG00000045664	Cdc42ep2	0.04209	1.26186	0.385964	0.0149568	-1.26186	0.385964
ENSMUSG00000038227	Hoxa9	0.145167	0.968498	0.387302	0.0717927	-0.968498	0.387302
ENSMUSG00000040013	Fkbp6	0.0369361	1.34047	0.389141	0.0119654	-1.34047	0.389141
ENSMUSG00000018001	Cyth3	3.14816	0.70088	0.389141	1.9384	-0.70088	0.389141
ENSMUSG00000031004	Mki67	24.1167	0.668317	0.390154	15.2051	-0.668317	0.390154
ENSMUSG00000031709	Tbc1d9	0.0463849	1.17697	0.39175	0.0179482	-1.17697	0.39175
ENSMUSG00000020374	Rasgef1c	0.0463849	1.17697	0.39175	0.0179482	-1.17697	0.39175
ENSMUSG00000004462	Tbccd1	1.08489	0.712329	0.393265	0.661091	-0.712329	0.393265
ENSMUSG00000047996	Prrg1	0.161488	0.858315	0.393661	0.0867495	-0.858315	0.393661
ENSMUSG00000031834	Pik3r2	1.2627	0.708737	0.394742	0.771771	-0.708737	0.394742
ENSMUSG00000025702	2022-03-08	1.51524	0.707645	0.39475	0.927322	-0.707645	0.39475
ENSMUSG00000037572	Wdhd1	2.24537	0.700691	0.394891	1.38201	-0.700691	0.394891
ENSMUSG00000039158	Akna	0.377951	0.75878	0.396284	0.221361	-0.75878	0.396284
ENSMUSG00000040618	Pck2	3.22289	0.693088	0.396284	1.99524	-0.693088	0.396284
ENSMUSG00000085169	Gm10785	0.0515388	1.1337	0.400194	0.0209395	-1.1337	0.400194
ENSMUSG00000045328	Cenpe	4.16863	0.699729	0.400937	2.56958	-0.699729	0.400937
ENSMUSG00000046404	Yod1	0.886467	0.723735	0.40385	0.535454	-0.723735	0.40385
ENSMUSG00000051235	Gen1	0.831492	0.713926	0.404756	0.50554	-0.713926	0.404756
ENSMUSG00000042066	Tmcc2	0.186398	0.841865	0.405616	0.101706	-0.841865	0.405616
ENSMUSG00000034574	Daam1	2.56062	0.69518	0.406771	1.58243	-0.69518	0.406771
ENSMUSG00000042744	Hectd4	1.28503	0.700974	0.40841	0.789719	-0.700974	0.40841
ENSMUSG00000020330	Hmmr	5.41415	0.661366	0.409696	3.4281	-0.661366	0.409696
ENSMUSG00000002957	Ap2a2	1.75489	0.692349	0.410191	1.08586	-0.692349	0.410191
ENSMUSG00000041975	Mettl8	1.17337	0.724943	0.410298	0.708953	-0.724943	0.410298
ENSMUSG00000023505	Cdca3	5.25438	0.653814	0.410298	3.34434	-0.653814	0.410298
ENSMUSG00000039738	Slx4	0.427772	0.739595	0.410298	0.254266	-0.739595	0.410298
ENSMUSG00000024053	Emilin2	2.15174	0.693234	0.410298	1.33116	-0.693234	0.410298
ENSMUSG00000001870	Ltbp1	0.0609875	1.20296	0.410298	0.0239309	-1.20296	0.410298
ENSMUSG00000041777	Cir1	3.83792	0.681242	0.416644	2.39608	-0.681242	0.416644
ENSMUSG00000037720	Tmem33	3.08975	0.680553	0.416644	1.92943	-0.680553	0.416644
ENSMUSG00000107096	Gm43597	0.0188975	1.72653	0.416644	0.00299136	-1.72653	0.416644
ENSMUSG00000020191	Spata48	0.0309233	1.41242	0.416644	0.00897408	-1.41242	0.416644
ENSMUSG00000035109	Shc4	0.0910518	0.944431	0.417293	0.0448704	-0.944431	0.417293
ENSMUSG00000031402	Mpp1	2.1904	0.686921	0.417734	1.36107	-0.686921	0.417734
ENSMUSG00000034177	Rnf43	0.0627055	1.09049	0.419523	0.0269222	-1.09049	0.419523
ENSMUSG00000033917	Gde1	2.13027	0.688507	0.419703	1.32218	-0.688507	0.419703
ENSMUSG00000105824	Gm43466	0.0721543	1.02739	0.419736	0.032905	-1.02739	0.419736
ENSMUSG00000041498	Kif14	0.766209	0.720078	0.421487	0.463661	-0.720078	0.421487
ENSMUSG00000032869	Psmf1	2.53571	0.681081	0.421487	1.58243	-0.681081	0.421487
ENSMUSG00000040875	Osbpl10	0.0120257	2.10985	0.422117	0	-2.10985	0.422117
ENSMUSG00000087013	2610027K06Rik	0.0120257	2.10985	0.422117	0	-2.10985	0.422117
ENSMUSG00000118369	Gm30541	0.0919108	0.957851	0.422601	0.0448704	-0.957851	0.422601
ENSMUSG00000032014	Oaf	1.39069	0.689816	0.422751	0.861512	-0.689816	0.422751
ENSMUSG00000061132	Blnk	0.0352181	1.27335	0.426379	0.0119654	-1.27335	0.426379
ENSMUSG00000028587	Orc1	0.836646	0.705957	0.428187	0.511523	-0.705957	0.428187
ENSMUSG00000027559	Car3	0.207873	0.805848	0.429512	0.116663	-0.805848	0.429512
ENSMUSG00000052544	St6galnac3	0.5214	0.722971	0.430195	0.314093	-0.722971	0.430195
ENSMUSG00000045273	Cenph	3.47371	0.673135	0.431832	2.1807	-0.673135	0.431832
ENSMUSG00000035472	Slc25a21	3.29419	0.667482	0.438452	2.076	-0.667482	0.438452
ENSMUSG00000044968	Napepld	0.144309	0.848956	0.43949	0.0777754	-0.848956	0.43949
ENSMUSG00000093954	Gm16867	0.166642	0.952313	0.43949	0.0837581	-0.952313	0.43949
ENSMUSG00000037617	Spag1	0.040372	1.20296	0.43949	0.0149568	-1.20296	0.43949
ENSMUSG00000033065	Pfkm	1.37694	0.675496	0.443324	0.861512	-0.675496	0.443324
ENSMUSG00000027784	Ppm1l	1.12097	0.683538	0.443748	0.696987	-0.683538	0.443748
ENSMUSG00000028080	Lrba	0.644234	0.733265	0.444688	0.385886	-0.733265	0.444688
ENSMUSG00000107849	Gm43904	0.0128847	2.20296	0.445804	0	-2.20296	0.445804
ENSMUSG00000036211	Hist1h1t	0.0128847	2.20296	0.445804	0	-2.20296	0.445804
ENSMUSG00000006611	Hfe	0.0128847	2.20296	0.445804	0	-2.20296	0.445804
ENSMUSG00000051111	Sv2c	0.0128847	2.20296	0.445804	0	-2.20296	0.445804
ENSMUSG00000090113	Nhlrc4	0.0128847	2.20296	0.445804	0	-2.20296	0.445804
ENSMUSG00000029616	Erp29	12.4294	0.625631	0.447652	8.07069	-0.625631	0.447652
ENSMUSG00000074093	Svip	1.29706	0.676789	0.448899	0.810659	-0.676789	0.448899
ENSMUSG00000069309	Hist1h2an	0.436361	0.718752	0.450175	0.26324	-0.718752	0.450175
ENSMUSG00000020823	Sec14l1	0.47158	0.706339	0.4504	0.287171	-0.706339	0.4504
ENSMUSG00000021234	Fam161b	0.0893338	0.917209	0.450412	0.0448704	-0.917209	0.450412
ENSMUSG00000026270	Capn10	0.419182	0.71039	0.450578	0.254266	-0.71039	0.450578
ENSMUSG00000115575	Gm49024	0.0549747	1.05541	0.451129	0.0239309	-1.05541	0.451129
ENSMUSG00000025588	Nat1	0.0231924	1.42536	0.452226	0.00598272	-1.42536	0.452226
ENSMUSG00000032221	Mns1	13.9215	0.619901	0.452226	9.07579	-0.619901	0.452226
ENSMUSG00000055782	Abcd2	0.0231924	2.01032	0.454389	0.00299136	-2.01032	0.454389
ENSMUSG00000075502	Kbtbd6	0.0850389	0.939929	0.454637	0.0418791	-0.939929	0.454637
ENSMUSG00000019590	Cyb561	0.0901928	0.930884	0.454787	0.0448704	-0.930884	0.454787
ENSMUSG00000032377	Plscr4	0.181245	0.801601	0.45576	0.101706	-0.801601	0.45576
ENSMUSG00000032849	Abcc4	0.43722	0.705464	0.45576	0.266231	-0.705464	0.45576
ENSMUSG00000017716	Birc5	11.3351	0.622929	0.4581	7.3737	-0.622929	0.4581
ENSMUSG00000069272	Hist1h2ae	28.9227	0.626596	0.458348	18.7708	-0.626596	0.458348
ENSMUSG00000006494	Pdk1	1.34087	0.667484	0.459201	0.843564	-0.667484	0.459201
ENSMUSG00000068855	Hist2h2ac	5.81701	0.629335	0.459605	3.76612	-0.629335	0.459605
ENSMUSG00000017146	Brca1	1.60028	0.670545	0.459605	1.0051	-0.670545	0.459605
ENSMUSG00000021823	Vcl	1.54359	0.661994	0.459605	0.975184	-0.661994	0.459605
ENSMUSG00000024076	Vit	0.0240514	1.47598	0.459605	0.00598272	-1.47598	0.459605
ENSMUSG00000100210	Hist1h3f	1.72225	0.673224	0.460381	1.07988	-0.673224	0.460381
ENSMUSG00000051396	Gm45902	0.220758	0.754759	0.462239	0.128629	-0.754759	0.462239
ENSMUSG00000085715	Tsix	0.123693	0.990555	0.462239	0.0598272	-0.990555	0.462239
ENSMUSG00000055128	Cgrrf1	0.515388	0.692718	0.462835	0.317084	-0.692718	0.462835
ENSMUSG00000047242	Taf9b	0.211309	0.759013	0.46452	0.122646	-0.759013	0.46452
ENSMUSG00000064302	Clasp1	1.59169	0.65851	0.465206	1.00809	-0.65851	0.465206
ENSMUSG00000115829	Gm48960	0.121975	0.839273	0.465206	0.0658099	-0.839273	0.465206
ENSMUSG00000037419	Endod1	1.55132	0.660401	0.466974	0.981166	-0.660401	0.466974
ENSMUSG00000036943	Rab8b	1.38897	0.658388	0.467974	0.87946	-0.658388	0.467974
ENSMUSG00000036875	Dna2	1.44223	0.659821	0.468404	0.912365	-0.659821	0.468404
ENSMUSG00000094777	Hist1h2ap	37.3158	0.61527	0.468404	24.4095	-0.61527	0.468404
ENSMUSG00000069268	Hist1h2bf	0.122834	0.849327	0.468786	0.0658099	-0.849327	0.468786
ENSMUSG00000038473	Nos1ap	0.041231	1.23271	0.469062	0.0149568	-1.23271	0.469062
ENSMUSG00000045071	E130308A19Rik	0.870146	0.665244	0.470187	0.547419	-0.665244	0.470187
ENSMUSG00000052397	Ezr	4.40313	0.613974	0.470939	2.88068	-0.613974	0.470939
ENSMUSG00000027999	Pla2g12a	6.27141	0.610775	0.472721	4.11312	-0.610775	0.472721
ENSMUSG00000028468	Rgp1	0.331566	0.711691	0.475255	0.200421	-0.711691	0.475255
ENSMUSG00000061474	Mrps36	6.58493	0.607564	0.476887	4.3285	-0.607564	0.476887
ENSMUSG00000040697	Dnajc16	0.246527	0.729032	0.478355	0.146577	-0.729032	0.478355
ENSMUSG00000039253	Fn3krp	0.224194	0.744534	0.478355	0.13162	-0.744534	0.478355
ENSMUSG00000023036	Pcdhgc4	0.0292053	1.33225	0.483729	0.00897408	-1.33225	0.483729
ENSMUSG00000044468	Tent5c	0.377951	0.702196	0.485342	0.230335	-0.702196	0.485342
ENSMUSG00000028906	Epb41	2.49362	0.6407	0.485342	1.60038	-0.6407	0.485342
ENSMUSG00000063253	Scoc	3.24093	0.639828	0.485342	2.08199	-0.639828	0.485342
ENSMUSG00000002055	Spag5	1.11839	0.655767	0.485342	0.708953	-0.655767	0.485342
ENSMUSG00000034109	Golim4	2.01001	0.644329	0.485806	1.28629	-0.644329	0.485806
ENSMUSG00000113529	Gm47484	0.040372	1.466	0.486953	0.0119654	-1.466	0.486953
ENSMUSG00000062510	Nsl1	0.592696	0.681309	0.487858	0.367937	-0.681309	0.487858
ENSMUSG00000049539	Hist1h1a	8.50647	0.609481	0.487858	5.58487	-0.609481	0.487858
ENSMUSG00000033952	Aspm	3.47285	0.643434	0.488795	2.22557	-0.643434	0.488795
ENSMUSG00000029177	Cenpa	10.9314	0.600761	0.488795	7.22115	-0.600761	0.488795
ENSMUSG00000046947	Adck2	0.532567	0.674058	0.489556	0.332041	-0.674058	0.489556
ENSMUSG00000060675	Plaat3	3.30621	0.637873	0.489644	2.12686	-0.637873	0.489644
ENSMUSG00000050335	Lgals3	0.0876159	1.3045	0.492964	0.032905	-1.3045	0.492964
ENSMUSG00000034575	Tent4a	0.668286	0.658696	0.493168	0.421782	-0.658696	0.493168
ENSMUSG00000002496	Tsc2	0.752466	0.657469	0.493168	0.475626	-0.657469	0.493168
ENSMUSG00000034006	Pqlc1	1.69391	0.641344	0.493168	1.08586	-0.641344	0.493168
ENSMUSG00000075511	1700001L05Rik	0.343592	0.700675	0.493551	0.209395	-0.700675	0.493551
ENSMUSG00000029179	Zcchc4	0.47931	0.700312	0.493934	0.293153	-0.700312	0.493934
ENSMUSG00000029999	Tgfa	0.0128847	2.20296	0.49509	0	-2.20296	0.49509
ENSMUSG00000049940	Pgrmc2	2.07615	0.635207	0.495526	1.33714	-0.635207	0.495526
ENSMUSG00000029613	Eif2ak1	2.071	0.638078	0.496061	1.33116	-0.638078	0.496061
ENSMUSG00000007646	Rad51c	0.0790261	0.934768	0.49793	0.0388877	-0.934768	0.49793
ENSMUSG00000044626	Liph	0.0343592	1.23859	0.499177	0.0119654	-1.23859	0.499177
ENSMUSG00000032380	Dapk2	0.58926	0.672934	0.49954	0.367937	-0.672934	0.49954
ENSMUSG00000069273	Hist1h3e	2.87414	0.640153	0.500376	1.84567	-0.640153	0.500376
ENSMUSG00000029924	Slc37a3	0.0541157	1.03304	0.502306	0.0239309	-1.03304	0.502306
ENSMUSG00000052675	Zfp112	0.039513	1.17259	0.502306	0.0149568	-1.17259	0.502306
ENSMUSG00000074037	Mc1r	0.0171796	1.59528	0.502306	0.00299136	-1.59528	0.502306
ENSMUSG00000072774	Zfp951	0.0592696	1.01032	0.502559	0.0269222	-1.01032	0.502559
ENSMUSG00000030760	Acer3	1.17079	0.639312	0.502579	0.750832	-0.639312	0.502579
ENSMUSG00000026196	Bard1	1.20257	0.638397	0.503611	0.771771	-0.638397	0.503611
ENSMUSG00000026455	Klhl12	1.52984	0.635923	0.503611	0.984158	-0.635923	0.503611
ENSMUSG00000024533	Spire1	4.41	0.591003	0.503611	2.93153	-0.591003	0.503611
ENSMUSG00000025507	Pidd1	0.469003	0.669004	0.505261	0.293153	-0.669004	0.505261
ENSMUSG00000029366	Dck	1.97308	0.634417	0.507556	1.27133	-0.634417	0.507556
ENSMUSG00000097039	Pvt1	0.723261	0.646228	0.507556	0.46067	-0.646228	0.507556
ENSMUSG00000030470	Csrp3	0.373656	0.971148	0.507941	0.188456	-0.971148	0.507941
ENSMUSG00000000326	Comt	5.96475	0.587512	0.507941	3.97552	-0.587512	0.507941
ENSMUSG00000012443	Kif11	4.10678	0.630322	0.508309	2.65633	-0.630322	0.508309
ENSMUSG00000069267	Hist1h3b	0.966352	0.646468	0.510781	0.61622	-0.646468	0.510781
ENSMUSG00000043340	6530409C15Rik	0.0858979	0.861175	0.511748	0.0448704	-0.861175	0.511748
ENSMUSG00000021754	Map3k1	0.640799	0.660465	0.511748	0.403834	-0.660465	0.511748
ENSMUSG00000004562	Arhgef40	0.21904	0.743532	0.511748	0.128629	-0.743532	0.511748
ENSMUSG00000037580	Gch1	0.388259	0.704403	0.512958	0.236318	-0.704403	0.512958
ENSMUSG00000031996	Aplp2	7.56159	0.582393	0.513615	5.05839	-0.582393	0.513615
ENSMUSG00000037001	Zfp39	0.465567	0.658415	0.513754	0.293153	-0.658415	0.513754
ENSMUSG00000038057	Dbil5	0.0180386	1.6624	0.515054	0.00299136	-1.6624	0.515054
ENSMUSG00000034532	Fbxo16	0.0180386	1.6624	0.515054	0.00299136	-1.6624	0.515054
ENSMUSG00000001380	Hars	5.44593	0.581976	0.515054	3.64348	-0.581976	0.515054
ENSMUSG00000062729	Ppox	2.4584	0.622881	0.515784	1.59739	-0.622881	0.515784
ENSMUSG00000047193	Dync2h1	0.307515	0.690804	0.517808	0.188456	-0.690804	0.517808
ENSMUSG00000000982	Ccl3	0.0489618	1.73902	0.518322	0.0119654	-1.73902	0.518322
ENSMUSG00000042680	Garem1	0.523977	0.650637	0.519016	0.332041	-0.650637	0.519016
ENSMUSG00000052102	Gnpda1	0.756761	0.63887	0.520632	0.4846	-0.63887	0.520632
ENSMUSG00000042333	Tnfrsf14	0.237078	0.701996	0.521091	0.143585	-0.701996	0.521091
ENSMUSG00000073542	Cep76	0.890761	0.630097	0.521717	0.574341	-0.630097	0.521717
ENSMUSG00000036377	C530008M17Rik	1.09262	0.628237	0.525472	0.705961	-0.628237	0.525472
ENSMUSG00000027016	Zfp385b	0.0103078	1.9034	0.525705	0	-1.9034	0.525705
ENSMUSG00000078588	Ccdc24	0.0103078	1.9034	0.525705	0	-1.9034	0.525705
ENSMUSG00000002059	Rab34	0.0103078	1.9034	0.525705	0	-1.9034	0.525705
ENSMUSG00000021565	Slc6a19	0.0103078	1.9034	0.525705	0	-1.9034	0.525705
ENSMUSG00000021782	Dlg5	0.0103078	1.9034	0.525705	0	-1.9034	0.525705
ENSMUSG00000116739	Gm49733	0.0103078	1.9034	0.525705	0	-1.9034	0.525705
ENSMUSG00000030711	Sult1a1	0.0163206	2.52489	0.526055	0	-2.52489	0.526055
ENSMUSG00000042626	Shc1	1.44738	0.618572	0.526211	0.942279	-0.618572	0.526211
ENSMUSG00000046516	Cox17	10.1231	0.572299	0.526589	6.8203	-0.572299	0.526589
ENSMUSG00000022791	Tnk2	0.934569	0.626416	0.526615	0.604255	-0.626416	0.526615
ENSMUSG00000040565	Btaf1	3.19626	0.607445	0.526615	2.09994	-0.607445	0.526615
ENSMUSG00000039953	Clstn1	0.617606	0.650423	0.52736	0.391868	-0.650423	0.52736
ENSMUSG00000036636	Clcn7	0.273155	0.687486	0.52736	0.167516	-0.687486	0.52736
ENSMUSG00000097047	1110020A21Rik	0.132283	0.778648	0.52831	0.074784	-0.778648	0.52831
ENSMUSG00000001228	Uhrf1	5.01902	0.576153	0.529021	3.37126	-0.576153	0.529021
ENSMUSG00000051427	Ccdc157	0.0609875	0.913457	0.529826	0.0299136	-0.913457	0.529826
ENSMUSG00000028277	Ube2j1	1.28074	0.616712	0.530018	0.83459	-0.616712	0.530018
ENSMUSG00000032952	Ap4b1	0.331566	0.66987	0.530692	0.206404	-0.66987	0.530692
ENSMUSG00000090626	Tex9	0.640799	0.639404	0.531209	0.409816	-0.639404	0.531209
ENSMUSG00000035105	Egln3	0.0223335	1.37289	0.531209	0.00598272	-1.37289	0.531209
ENSMUSG00000026988	Wdsub1	0.688042	0.631254	0.531599	0.442721	-0.631254	0.531599
ENSMUSG00000049755	Zfp672	1.24896	0.61701	0.531599	0.81365	-0.61701	0.531599
ENSMUSG00000030672	Mylpf	0.955185	0.622762	0.532707	0.619212	-0.622762	0.532707
ENSMUSG00000026791	Slc2a8	0.596991	0.63468	0.532846	0.382894	-0.63468	0.532846
ENSMUSG00000070942	Il1rl2	0.0618465	0.933357	0.533654	0.0299136	-0.933357	0.533654
ENSMUSG00000069094	Pde7a	0.380528	0.675451	0.533654	0.236318	-0.675451	0.533654
ENSMUSG00000032120	C2cd2l	0.23536	0.691542	0.533654	0.143585	-0.691542	0.533654
ENSMUSG00000023942	Slc29a1	4.53713	0.571515	0.533654	3.05717	-0.571515	0.533654
ENSMUSG00000054752	Fsd1l	0.237937	0.707195	0.534368	0.143585	-0.707195	0.534368
ENSMUSG00000028243	Ubxn2b	1.25239	0.615696	0.535228	0.816642	-0.615696	0.535228
ENSMUSG00000021758	Ddx4	0.0566926	0.947125	0.535228	0.0269222	-0.947125	0.535228
ENSMUSG00000022710	Usp7	6.05924	0.566381	0.535228	4.09816	-0.566381	0.535228
ENSMUSG00000025154	Arhgap19	1.19312	0.621465	0.536894	0.774762	-0.621465	0.536894
ENSMUSG00000041997	Tlk1	4.34128	0.56688	0.537088	2.93452	-0.56688	0.537088
ENSMUSG00000027010	Slc25a12	0.86671	0.620861	0.537088	0.562376	-0.620861	0.537088
ENSMUSG00000035285	Nat14	0.0266284	1.20296	0.53754	0.00897408	-1.20296	0.53754
ENSMUSG00000034906	Ncaph	1.33743	0.613686	0.537707	0.873477	-0.613686	0.537707
ENSMUSG00000028556	Dock7	0.566067	0.638549	0.537707	0.361955	-0.638549	0.537707
ENSMUSG00000034118	Tpst1	0.410592	0.647414	0.539736	0.260248	-0.647414	0.539736
ENSMUSG00000026669	Mcm10	1.97308	0.604255	0.539925	1.29825	-0.604255	0.539925
ENSMUSG00000042766	Trim46	0.0103078	1.9034	0.540446	0	-1.9034	0.540446
ENSMUSG00000036986	Pml	1.61488	0.604514	0.54075	1.06193	-0.604514	0.54075
ENSMUSG00000027318	Adam33	0.0463849	1.17697	0.540997	0.0179482	-1.17697	0.540997
ENSMUSG00000039697	Ncoa7	1.48002	0.610212	0.541208	0.969201	-0.610212	0.541208
ENSMUSG00000026571	Dcaf6	0.469003	0.640149	0.541774	0.299136	-0.640149	0.541774
ENSMUSG00000061086	Myl4	0.0575516	0.968498	0.541774	0.0269222	-0.968498	0.541774
ENSMUSG00000036053	Fmnl2	0.0111667	2.01032	0.543023	0	-2.01032	0.543023
ENSMUSG00000104109	Gm30292	0.0111667	2.01032	0.543023	0	-2.01032	0.543023
ENSMUSG00000107552	Gm44096	0.0111667	2.01032	0.543023	0	-2.01032	0.543023
ENSMUSG00000043051	Disc1	0.0111667	2.01032	0.543023	0	-2.01032	0.543023
ENSMUSG00000038695	Josd2	3.43162	0.599348	0.54585	2.26745	-0.599348	0.54585
ENSMUSG00000019971	Cep290	1.63292	0.608425	0.546327	1.07091	-0.608425	0.546327
ENSMUSG00000099137	Gm10603	0.0472439	1.01032	0.546469	0.0209395	-1.01032	0.546469
ENSMUSG00000028412	Slc44a1	0.428631	0.645186	0.546537	0.272214	-0.645186	0.546537
ENSMUSG00000004018	Fancl	1.20515	0.608442	0.547461	0.789719	-0.608442	0.547461
ENSMUSG00000025993	Slc40a1	1.77207	0.610565	0.54787	1.16065	-0.610565	0.54787
ENSMUSG00000024660	Incenp	4.26741	0.565824	0.550239	2.88666	-0.565824	0.550239
ENSMUSG00000100201	Gm29093	0.0523977	0.987235	0.550773	0.0239309	-0.987235	0.550773
ENSMUSG00000032254	Kif23	1.50407	0.620199	0.551488	0.978175	-0.620199	0.551488
ENSMUSG00000069910	Spdl1	1.0763	0.606542	0.553977	0.705961	-0.606542	0.553977
ENSMUSG00000004642	Slbp	9.48743	0.557384	0.556348	6.45835	-0.557384	0.556348
ENSMUSG00000038642	Ctss	0.0386541	1.4046	0.558229	0.0119654	-1.4046	0.558229
ENSMUSG00000075704	Txnrd2	2.4541	0.593641	0.558459	1.6273	-0.593641	0.558459
ENSMUSG00000036826	Igflr1	0.0970647	0.787926	0.560269	0.0538445	-0.787926	0.560269
ENSMUSG00000032336	Nptn	2.36391	0.590834	0.560485	1.57046	-0.590834	0.560485
ENSMUSG00000035776	Cd99l2	0.444951	0.637592	0.562786	0.284179	-0.637592	0.562786
ENSMUSG00000089998	Phtf1os	0.131424	0.76931	0.563001	0.074784	-0.76931	0.563001
ENSMUSG00000055991	Zkscan5	0.18554	0.716587	0.563294	0.11068	-0.716587	0.563294
ENSMUSG00000004880	Lbr	5.33254	0.55281	0.565506	3.64049	-0.55281	0.565506
ENSMUSG00000026880	Stom	2.60528	0.587575	0.565506	1.73499	-0.587575	0.565506
ENSMUSG00000036698	Ago2	4.60756	0.552036	0.566541	3.14691	-0.552036	0.566541
ENSMUSG00000073434	Wdr90	0.399425	0.640885	0.568268	0.254266	-0.640885	0.568268
ENSMUSG00000041431	Ccnb1	4.48044	0.557615	0.570215	3.0482	-0.557615	0.570215
ENSMUSG00000022280	Rnf19a	0.646811	0.611637	0.572077	0.421782	-0.611637	0.572077
ENSMUSG00000090330	9130221H12Rik	0.173514	0.698375	0.572991	0.104698	-0.698375	0.572991
ENSMUSG00000023328	Ache	0.629632	0.635137	0.573606	0.403834	-0.635137	0.573606
ENSMUSG00000021728	Emb	0.270578	0.952156	0.574168	0.137603	-0.952156	0.574168
ENSMUSG00000031278	Acsl4	0.911377	0.60448	0.574253	0.598272	-0.60448	0.574253
ENSMUSG00000061533	Cep128	1.25497	0.59257	0.574512	0.831598	-0.59257	0.574512
ENSMUSG00000118506	1700094D03Rik	0.0919108	0.787926	0.57567	0.0508531	-0.787926	0.57567
ENSMUSG00000022105	Rb1	1.63893	0.59377	0.576164	1.08586	-0.59377	0.576164
ENSMUSG00000026311	Asb1	0.481887	0.623144	0.576876	0.311102	-0.623144	0.576876
ENSMUSG00000028212	Ccne2	1.21975	0.598839	0.578105	0.804676	-0.598839	0.578105
ENSMUSG00000068349	Gml	0.0343592	1.23859	0.578105	0.0119654	-1.23859	0.578105
ENSMUSG00000042489	Clspn	4.93054	0.546667	0.578122	3.38024	-0.546667	0.578122
ENSMUSG00000021947	Cryl1	0.788543	0.595674	0.579348	0.520497	-0.595674	0.579348
ENSMUSG00000021377	Dek	22.9485	0.541019	0.579909	15.8034	-0.541019	0.579909
ENSMUSG00000020990	Cdkl1	0.0601285	0.893279	0.580143	0.0299136	-0.893279	0.580143
ENSMUSG00000007783	Cpt1c	0.105654	0.764843	0.580594	0.0598272	-0.764843	0.580594
ENSMUSG00000097497	Gm26652	0.105654	0.764843	0.580594	0.0598272	-0.764843	0.580594
ENSMUSG00000022265	Ank	0.859838	0.601775	0.582069	0.565367	-0.601775	0.582069
ENSMUSG00000030788	Rnf141	0.895915	0.594245	0.582847	0.592289	-0.594245	0.582847
ENSMUSG00000022442	Ttll1	0.266284	0.650844	0.582847	0.167516	-0.650844	0.582847
ENSMUSG00000036718	Micall2	0.463849	0.624237	0.58297	0.299136	-0.624237	0.58297
ENSMUSG00000033880	Lgals3bp	1.97136	0.576708	0.585472	1.32218	-0.576708	0.585472
ENSMUSG00000044783	Hjurp	5.06454	0.54014	0.585704	3.48793	-0.54014	0.585704
ENSMUSG00000001020	S100a4	0.0575516	1.70546	0.585704	0.0149568	-1.70546	0.585704
ENSMUSG00000049625	Tifab	0.0635645	0.972351	0.585704	0.0299136	-0.972351	0.585704
ENSMUSG00000007888	Crlf1	0.431208	0.653816	0.586157	0.272214	-0.653816	0.586157
ENSMUSG00000042155	Klhl23	0.822902	0.592651	0.58711	0.544428	-0.592651	0.58711
ENSMUSG00000021585	Cast	2.24194	0.57607	0.587936	1.50465	-0.57607	0.587936
ENSMUSG00000001542	Ell2	1.87859	0.577262	0.587936	1.25936	-0.577262	0.587936
ENSMUSG00000010755	Cars	1.20429	0.580447	0.588829	0.804676	-0.580447	0.588829
ENSMUSG00000024427	Spry4	0.0498208	0.915682	0.591024	0.0239309	-0.915682	0.591024
ENSMUSG00000030451	Herc2	1.59255	0.576351	0.593417	1.06792	-0.576351	0.593417
ENSMUSG00000046337	Fam178b	0.0154616	1.45089	0.593824	0.00299136	-1.45089	0.593824
ENSMUSG00000087595	1810012K08Rik	0.0154616	1.45089	0.593824	0.00299136	-1.45089	0.593824
ENSMUSG00000001403	Ube2c	10.3851	0.549683	0.593824	7.10747	-0.549683	0.593824
ENSMUSG00000053128	Rnf26	1.32798	0.574219	0.593824	0.891426	-0.574219	0.593824
ENSMUSG00000100937	1700020D05Rik	0.0154616	1.45089	0.593824	0.00299136	-1.45089	0.593824
ENSMUSG00000043183	Simc1	0.113385	0.734684	0.594696	0.0658099	-0.734684	0.594696
ENSMUSG00000027601	Mtfr1	1.77809	0.571617	0.595648	1.19654	-0.571617	0.595648
ENSMUSG00000026096	Osgepl1	1.02906	0.578831	0.599688	0.688013	-0.578831	0.599688
ENSMUSG00000000555	Itga5	0.520541	0.603026	0.599688	0.341015	-0.603026	0.599688
ENSMUSG00000003134	Tbc1d8	0.203578	0.671517	0.60054	0.125637	-0.671517	0.60054
ENSMUSG00000004789	Dlst	4.11279	0.530627	0.600752	2.85077	-0.530627	0.600752
ENSMUSG00000027469	Tpx2	4.29318	0.536191	0.603418	2.96444	-0.536191	0.603418
ENSMUSG00000061130	Ppm1b	1.59856	0.569746	0.603418	1.07689	-0.569746	0.603418
ENSMUSG00000022335	Zfat	0.0876159	0.889464	0.603517	0.0448704	-0.889464	0.603517
ENSMUSG00000021770	Samd8	0.184681	0.672449	0.604872	0.113672	-0.672449	0.604872
ENSMUSG00000022474	Pmm1	3.20915	0.562834	0.604872	2.17472	-0.562834	0.604872
ENSMUSG00000042046	Dstyk	0.325553	0.623072	0.605525	0.209395	-0.623072	0.605525
ENSMUSG00000032437	Stt3b	3.32167	0.560003	0.607933	2.25549	-0.560003	0.607933
ENSMUSG00000035203	Epn1	4.53026	0.52626	0.609829	3.1499	-0.52626	0.609829
ENSMUSG00000015027	Galns	0.335861	0.627849	0.610294	0.215378	-0.627849	0.610294
ENSMUSG00000027342	Pcna	16.038	0.524274	0.610861	11.1727	-0.524274	0.610861
ENSMUSG00000038253	Hoxa5	0.0180386	1.6624	0.610861	0.00299136	-1.6624	0.610861
ENSMUSG00000060093	Hist1h4a	0.307515	0.668436	0.610861	0.191447	-0.668436	0.610861
ENSMUSG00000022982	Sod1	8.26768	0.521299	0.610861	5.77034	-0.521299	0.610861
ENSMUSG00000004698	Hdac9	0.0103078	1.9034	0.610893	0	-1.9034	0.610893
ENSMUSG00000054135	A430110L20Rik	0.0111667	2.01032	0.612161	0	-2.01032	0.612161
ENSMUSG00000038729	Pakap	0.0352181	1.01032	0.612161	0.0149568	-1.01032	0.612161
ENSMUSG00000002820	Atg4d	0.935428	0.571977	0.613319	0.628186	-0.571977	0.613319
ENSMUSG00000028678	Kif2c	1.06513	0.57336	0.61346	0.714935	-0.57336	0.61346
ENSMUSG00000017765	Slc12a4	0.357335	0.603086	0.613889	0.233326	-0.603086	0.613889
ENSMUSG00000038822	Hace1	0.585824	0.585282	0.613889	0.388877	-0.585282	0.613889
ENSMUSG00000000751	Rpa1	3.11638	0.554614	0.613889	2.12387	-0.554614	0.613889
ENSMUSG00000024197	Plin3	0.268002	0.635002	0.613889	0.170508	-0.635002	0.613889
ENSMUSG00000097316	Gm10516	0.0206155	1.26186	0.613937	0.00598272	-1.26186	0.613937
ENSMUSG00000029275	Gfi1	0.0206155	1.26186	0.613937	0.00598272	-1.26186	0.613937
ENSMUSG00000038527	C1rl	0.0206155	1.26186	0.613937	0.00598272	-1.26186	0.613937
ENSMUSG00000085260	Med9os	0.041231	1.01032	0.613937	0.0179482	-1.01032	0.613937
ENSMUSG00000021056	Tex21	0.0206155	1.26186	0.613937	0.00598272	-1.26186	0.613937
ENSMUSG00000078139	AK157302	0.0300643	1.05096	0.613937	0.0119654	-1.05096	0.613937
ENSMUSG00000043190	Rfesd	3.81215	0.554111	0.613937	2.59949	-0.554111	0.613937
ENSMUSG00000027249	F2	0.0249104	1.10985	0.614089	0.00897408	-1.10985	0.614089
ENSMUSG00000022960	Donson	0.794556	0.574016	0.615771	0.532462	-0.574016	0.615771
ENSMUSG00000029499	Pxmp2	1.00586	0.564831	0.616808	0.679039	-0.564831	0.616808
ENSMUSG00000034110	Kctd7	0.190693	0.646312	0.617281	0.119654	-0.646312	0.617281
ENSMUSG00000019087	Atp6ap1	1.58138	0.558168	0.617281	1.0739	-0.558168	0.617281
ENSMUSG00000064220	Hist2h2aa1	0.75762	0.579842	0.618453	0.50554	-0.579842	0.618453
ENSMUSG00000032537	Ephb1	0.0111667	2.01032	0.618453	0	-2.01032	0.618453
ENSMUSG00000086560	Gm13372	0.0360771	1.04427	0.618991	0.0149568	-1.04427	0.618991
ENSMUSG00000029919	Hpgds	0.0446669	0.930884	0.618991	0.0209395	-0.930884	0.618991
ENSMUSG00000027452	Acss1	1.87257	0.555645	0.619825	1.27432	-0.555645	0.619825
ENSMUSG00000115417	Gm48949	0.0163206	1.52489	0.620061	0.00299136	-1.52489	0.620061
ENSMUSG00000022899	Slc15a2	0.0223335	1.37289	0.620061	0.00598272	-1.37289	0.620061
ENSMUSG00000047694	Yipf6	1.08145	0.565534	0.620061	0.729892	-0.565534	0.620061
ENSMUSG00000022995	Enah	0.0257694	1.15716	0.620235	0.00897408	-1.15716	0.620235
ENSMUSG00000105611	Gm42938	0.0309233	1.09049	0.620437	0.0119654	-1.09049	0.620437
ENSMUSG00000004270	Lpcat3	2.59326	0.551408	0.622797	1.77089	-0.551408	0.622797
ENSMUSG00000038252	Ncapd2	3.08459	0.550011	0.623503	2.10891	-0.550011	0.623503
ENSMUSG00000035439	Haus8	1.01961	0.565534	0.624182	0.688013	-0.565534	0.624182
ENSMUSG00000039840	Epg5	0.368502	0.593605	0.624399	0.2423	-0.593605	0.624399
ENSMUSG00000114796	A930028N01Rik	0.0231924	1.42536	0.624399	0.00598272	-1.42536	0.624399
ENSMUSG00000034349	Smc4	12.0712	0.514051	0.625872	8.46854	-0.514051	0.625872
ENSMUSG00000026683	Nuf2	1.36492	0.557004	0.625984	0.927322	-0.557004	0.625984
ENSMUSG00000087129	Gm16316	0.0214745	1.31844	0.625984	0.00598272	-1.31844	0.625984
ENSMUSG00000086712	AI427809	0.164924	0.666138	0.625984	0.101706	-0.666138	0.625984
ENSMUSG00000029414	Kntc1	0.669145	0.600841	0.625984	0.43973	-0.600841	0.625984
ENSMUSG00000038664	Herc1	4.71064	0.514409	0.625984	3.30246	-0.514409	0.625984
ENSMUSG00000005148	Klf5	0.232783	0.64657	0.625984	0.146577	-0.64657	0.625984
ENSMUSG00000033618	Map3k13	0.0214745	1.31844	0.625984	0.00598272	-1.31844	0.625984
ENSMUSG00000022793	B4galt4	0.0214745	1.31844	0.625984	0.00598272	-1.31844	0.625984
ENSMUSG00000022385	Gtse1	0.569503	0.578003	0.626616	0.379903	-0.578003	0.626616
ENSMUSG00000046573	Lyrm4	1.26442	0.55258	0.628217	0.861512	-0.55258	0.628217
ENSMUSG00000035365	Parpbp	0.408015	0.589987	0.628617	0.269222	-0.589987	0.628617
ENSMUSG00000028394	Pole3	5.49145	0.50896	0.629285	3.86484	-0.50896	0.629285
ENSMUSG00000031381	Piga	1.03249	0.558868	0.629711	0.699978	-0.558868	0.629711
ENSMUSG00000041945	Mfsd9	0.0652824	0.884788	0.63001	0.032905	-0.884788	0.63001
ENSMUSG00000066643	Wdr35	0.163206	0.651109	0.630109	0.101706	-0.651109	0.630109
ENSMUSG00000018930	Ccl4	0.0481028	1.45089	0.630468	0.0149568	-1.45089	0.630468
ENSMUSG00000070730	Rmdn3	1.77293	0.546005	0.630553	1.21449	-0.546005	0.630553
ENSMUSG00000021108	Prkch	0.17695	0.686997	0.632498	0.107689	-0.686997	0.632498
ENSMUSG00000020098	Pcbd1	0.10136	0.705464	0.633226	0.0598272	-0.705464	0.633226
ENSMUSG00000070858	Gm1673	0.0111667	2.01032	0.634615	0	-2.01032	0.634615
ENSMUSG00000079165	Sap25	0.181245	0.645482	0.634615	0.113672	-0.645482	0.634615
ENSMUSG00000097346	Gm26619	0.0206155	1.26186	0.634615	0.00598272	-1.26186	0.634615
ENSMUSG00000021978	Extl3	0.537721	0.576422	0.634615	0.358963	-0.576422	0.634615
ENSMUSG00000029310	Nudt9	3.73828	0.537541	0.636955	2.57855	-0.537541	0.636955
ENSMUSG00000075031	Hist1h2bb	1.15103	0.564151	0.637433	0.777754	-0.564151	0.637433
ENSMUSG00000030465	Psd3	0.204437	0.644399	0.640841	0.128629	-0.644399	0.640841
ENSMUSG00000032902	Slc16a1	3.08975	0.538185	0.642223	2.12985	-0.538185	0.642223
ENSMUSG00000040537	Adam22	0.00858979	1.6624	0.642882	0	-1.6624	0.642882
ENSMUSG00000029330	Cds1	0.00858979	1.6624	0.642882	0	-1.6624	0.642882
ENSMUSG00000039959	Hip1	0.00858979	1.6624	0.642882	0	-1.6624	0.642882
ENSMUSG00000045348	Nyap1	0.00858979	1.6624	0.642882	0	-1.6624	0.642882
ENSMUSG00000008540	Mgst1	0.0592696	1.01032	0.642882	0.0269222	-1.01032	0.642882
ENSMUSG00000108446	Gm44997	0.00858979	1.6624	0.642882	0	-1.6624	0.642882
ENSMUSG00000051048	P4ha3	0.00858979	1.6624	0.642882	0	-1.6624	0.642882
ENSMUSG00000086741	Gm15816	0.00858979	1.6624	0.642882	0	-1.6624	0.642882
ENSMUSG00000062991	Nrg1	0.00858979	1.6624	0.642882	0	-1.6624	0.642882
ENSMUSG00000040010	Slc7a5	1.48432	0.540833	0.642882	1.02005	-0.540833	0.642882
ENSMUSG00000096993	Gm26787	0.00858979	1.6624	0.642882	0	-1.6624	0.642882
ENSMUSG00000040653	Ppp1r14c	0.00858979	1.6624	0.642882	0	-1.6624	0.642882
ENSMUSG00000054944	5330416C01Rik	0.0352181	1.01032	0.642882	0.0149568	-1.01032	0.642882
ENSMUSG00000116652	B830017H08Rik	0.00858979	1.6624	0.642882	0	-1.6624	0.642882
ENSMUSG00000084880	Tomm6os	0.00858979	1.6624	0.642882	0	-1.6624	0.642882
ENSMUSG00000024885	Aldh3b1	0.00858979	1.6624	0.642882	0	-1.6624	0.642882
ENSMUSG00000061482	Hist1h4d	5.24235	0.510546	0.642992	3.68536	-0.510546	0.642992
ENSMUSG00000018507	Trpv2	0.779953	0.555367	0.643779	0.529471	-0.555367	0.643779
ENSMUSG00000020440	Arf5	12.4767	0.499883	0.644036	8.83947	-0.499883	0.644036
ENSMUSG00000025027	Xpnpep1	2.75818	0.534807	0.644657	1.9055	-0.534807	0.644657
ENSMUSG00000030263	Lrmp	0.590119	0.573946	0.645274	0.39486	-0.573946	0.645274
ENSMUSG00000035293	G2e3	1.03679	0.552625	0.645772	0.705961	-0.552625	0.645772
ENSMUSG00000105895	Gm42829	0.042949	0.875389	0.646395	0.0209395	-0.875389	0.646395
ENSMUSG00000031171	Ftsj1	1.54101	0.536998	0.64711	1.06193	-0.536998	0.64711
ENSMUSG00000036112	Metap2	21.3293	0.493684	0.648788	15.1782	-0.493684	0.648788
ENSMUSG00000056394	Lig1	7.88371	0.497491	0.649331	5.59384	-0.497491	0.649331
ENSMUSG00000047115	Fam221a	0.0670004	0.806305	0.649406	0.0358963	-0.806305	0.649406
ENSMUSG00000021054	Sgpp1	1.39928	0.53823	0.649691	0.963218	-0.53823	0.649691
ENSMUSG00000026027	Stradb	0.958621	0.547017	0.649717	0.655108	-0.547017	0.649717
ENSMUSG00000045973	Slc25a51	2.66369	0.530484	0.65068	1.84567	-0.530484	0.65068
ENSMUSG00000071658	Gng3	0.0609875	0.787926	0.65068	0.032905	-0.787926	0.65068
ENSMUSG00000117079	Gm41611	0.0154616	2.45089	0.650744	0	-2.45089	0.650744
ENSMUSG00000025899	Alkbh8	2.15861	0.530066	0.65081	1.49568	-0.530066	0.65081
ENSMUSG00000055240	Zfp101	0.674299	0.554563	0.652784	0.457678	-0.554563	0.652784
ENSMUSG00000028051	Hcn3	0.12627	0.827455	0.653216	0.0688013	-0.827455	0.653216
ENSMUSG00000069266	Hist1h4b	0.104795	0.686047	0.654015	0.0628186	-0.686047	0.654015
ENSMUSG00000039357	Fut11	0.397707	0.569092	0.654015	0.266231	-0.569092	0.654015
ENSMUSG00000032495	Lrrc2	0.00858979	1.6624	0.654224	0	-1.6624	0.654224
ENSMUSG00000037474	Dtl	4.2949	0.495197	0.654898	3.05119	-0.495197	0.654898
ENSMUSG00000027360	Hdc	0.0506798	1.3025	0.654999	0.0179482	-1.3025	0.654999
ENSMUSG00000115026	Gm49041	0.0927698	0.72322	0.655444	0.0538445	-0.72322	0.655444
ENSMUSG00000052040	Klf13	2.95832	0.526987	0.655444	2.05506	-0.526987	0.655444
ENSMUSG00000018398	2022-09-08	3.63091	0.522505	0.65676	2.53069	-0.522505	0.65676
ENSMUSG00000113831	Gm49602	0.220758	0.629228	0.65676	0.140594	-0.629228	0.65676
ENSMUSG00000003228	Grk5	0.0712953	0.787926	0.65676	0.0388877	-0.787926	0.65676
ENSMUSG00000023830	Igf2r	0.558337	0.549477	0.656826	0.379903	-0.549477	0.656826
ENSMUSG00000004655	Aqp1	12.542	0.488502	0.656862	8.95613	-0.488502	0.656862
ENSMUSG00000048814	Lonrf2	0.00944877	1.78793	0.658012	0	-1.78793	0.658012
ENSMUSG00000035615	Frmpd1	0.00944877	1.78793	0.658012	0	-1.78793	0.658012
ENSMUSG00000028693	Nasp	13.0453	0.488128	0.658012	9.31809	-0.488128	0.658012
ENSMUSG00000060512	0610040J01Rik	0.00944877	1.78793	0.658012	0	-1.78793	0.658012
ENSMUSG00000047535	Olfr67	0.00944877	1.78793	0.658012	0	-1.78793	0.658012
ENSMUSG00000032089	Il10ra	0.00944877	1.78793	0.658012	0	-1.78793	0.658012
ENSMUSG00000097666	A330094K24Rik	0.00944877	1.78793	0.658012	0	-1.78793	0.658012
ENSMUSG00000043639	Rbm20	0.00944877	1.78793	0.658012	0	-1.78793	0.658012
ENSMUSG00000037313	Tacc3	2.5778	0.525853	0.660164	1.79183	-0.525853	0.660164
ENSMUSG00000029530	Ccr9	0.0154616	1.45089	0.660164	0.00299136	-1.45089	0.660164
ENSMUSG00000048442	Smim5	1.85625	0.532922	0.660164	1.28329	-0.532922	0.660164
ENSMUSG00000051182	Olfr655	0.0446669	1.12353	0.660619	0.0179482	-1.12353	0.660619
ENSMUSG00000032741	Tpcn1	1.60543	0.524892	0.661486	1.11578	-0.524892	0.661486
ENSMUSG00000015880	Ncapg	2.1234	0.526643	0.662379	1.47474	-0.526643	0.662379
ENSMUSG00000039046	Usp6nl	0.944018	0.531464	0.66335	0.652117	-0.531464	0.66335
ENSMUSG00000040424	Hipk4	0.0180386	1.6624	0.66335	0.00299136	-1.6624	0.66335
ENSMUSG00000024871	Doc2g	0.0635645	0.84682	0.66335	0.032905	-0.84682	0.66335
ENSMUSG00000023995	Tspo2	6.23104	0.487596	0.663369	4.45114	-0.487596	0.663369
ENSMUSG00000046688	Tifa	0.874441	0.537691	0.663641	0.601264	-0.537691	0.663641
ENSMUSG00000034761	Map4k5	0.645093	0.548099	0.663641	0.43973	-0.548099	0.663641
ENSMUSG00000020653	Klf11	0.318681	0.572197	0.665353	0.212387	-0.572197	0.665353
ENSMUSG00000072620	Slfn2	0.0206155	1.26186	0.667652	0.00598272	-1.26186	0.667652
ENSMUSG00000026307	Scly	1.41388	0.522266	0.667706	0.984158	-0.522266	0.667706
ENSMUSG00000072769	Gm10419	0.0249104	2.10985	0.667706	0.00299136	-2.10985	0.667706
ENSMUSG00000033629	Hacd3	1.1476	0.527051	0.667706	0.795702	-0.527051	0.667706
ENSMUSG00000033416	Gucd1	0.416605	0.557921	0.667706	0.281188	-0.557921	0.667706
ENSMUSG00000021756	Il6st	0.0335002	1.20296	0.667706	0.0119654	-1.20296	0.667706
ENSMUSG00000097254	C430042M11Rik	0.0695773	0.753161	0.667706	0.0388877	-0.753161	0.667706
ENSMUSG00000032815	Fanca	0.709517	0.537155	0.66784	0.487592	-0.537155	0.66784
ENSMUSG00000021102	Glrx5	22.1136	0.480201	0.667843	15.8841	-0.480201	0.667843
ENSMUSG00000027306	Nusap1	3.8843	0.532247	0.668203	2.68923	-0.532247	0.668203
ENSMUSG00000005899	Smpd4	1.45941	0.520655	0.669674	1.01706	-0.520655	0.669674
ENSMUSG00000106820	D5Ertd605e	0.110808	0.70177	0.670849	0.0658099	-0.70177	0.670849
ENSMUSG00000001948	Spa17	0.180386	0.602135	0.670912	0.116663	-0.602135	0.670912
ENSMUSG00000063810	Alms1	0.794556	0.53427	0.670996	0.547419	-0.53427	0.670996
ENSMUSG00000026134	Prim2	1.67845	0.521207	0.672559	1.16962	-0.521207	0.672559
ENSMUSG00000051220	Ercc6l	0.977518	0.523626	0.673128	0.679039	-0.523626	0.673128
ENSMUSG00000056055	Sag	0.0343592	0.975553	0.675311	0.0149568	-0.975553	0.675311
ENSMUSG00000014355	Anapc1	2.44122	0.516291	0.675311	1.70807	-0.516291	0.675311
ENSMUSG00000016028	Celsr1	0.10909	0.679402	0.675311	0.0658099	-0.679402	0.675311
ENSMUSG00000027397	Slc20a1	1.37351	0.52039	0.675313	0.957235	-0.52039	0.675313
ENSMUSG00000111390	Gm48796	0.0386541	0.919171	0.675313	0.0179482	-0.919171	0.675313
ENSMUSG00000017405	Nek8	0.335861	0.569746	0.675313	0.224352	-0.569746	0.675313
ENSMUSG00000005410	Mcm5	8.23332	0.476936	0.675948	5.92589	-0.476936	0.675948
ENSMUSG00000070713	Gm10282	0.0867569	0.705464	0.676728	0.0508531	-0.705464	0.676728
ENSMUSG00000027199	Gatm	4.61615	0.478669	0.676791	3.31742	-0.478669	0.676791
ENSMUSG00000050150	Slc9b1	0.00858979	1.6624	0.677839	0	-1.6624	0.677839
ENSMUSG00000029175	Slc35f6	0.30322	0.562045	0.677839	0.203413	-0.562045	0.677839
ENSMUSG00000037020	Wdr62	0.316963	0.56442	0.677839	0.212387	-0.56442	0.677839
ENSMUSG00000033161	Atp1a1	3.79239	0.477017	0.678226	2.72812	-0.477017	0.678226
ENSMUSG00000097616	1110019D14Rik	0.128847	0.634013	0.678226	0.0807667	-0.634013	0.678226
ENSMUSG00000030677	Kif22	2.57866	0.514361	0.678429	1.80678	-0.514361	0.678429
ENSMUSG00000114456	Hist1h2bh	0.718107	0.537008	0.683077	0.493575	-0.537008	0.683077
ENSMUSG00000024978	Gpam	0.311809	0.561011	0.683892	0.209395	-0.561011	0.683892
ENSMUSG00000112569	Gm33111	0.0214745	1.31844	0.684781	0.00598272	-1.31844	0.684781
ENSMUSG00000027439	Gzf1	0.608157	0.533054	0.685352	0.418791	-0.533054	0.685352
ENSMUSG00000091623	Gm17092	0.3874	0.547409	0.685352	0.26324	-0.547409	0.685352
ENSMUSG00000060962	Dmkn	0.0274873	1.24736	0.686585	0.00897408	-1.24736	0.686585
ENSMUSG00000071648	Rom1	0.197565	0.595281	0.686585	0.128629	-0.595281	0.686585
ENSMUSG00000044792	Isca1	1.48174	0.513237	0.688865	1.038	-0.513237	0.688865
ENSMUSG00000085085	1700086P04Rik	0.0231924	1.01032	0.68921	0.00897408	-1.01032	0.68921
ENSMUSG00000068601	Gm10244	0.0231924	1.01032	0.68921	0.00897408	-1.01032	0.68921
ENSMUSG00000046567	4930430F08Rik	0.79971	0.527991	0.68921	0.553402	-0.527991	0.68921
ENSMUSG00000028393	Alad	12.8538	0.471426	0.689441	9.28818	-0.471426	0.689441
ENSMUSG00000021203	Otub2	0.137437	0.62699	0.689772	0.0867495	-0.62699	0.689772
ENSMUSG00000031698	Mylk3	0.848671	0.530739	0.689965	0.586307	-0.530739	0.689965
ENSMUSG00000010609	Psen2	1.9224	0.508235	0.689966	1.3521	-0.508235	0.689966
ENSMUSG00000085710	Gm12676	0.0137437	1.29043	0.689966	0.00299136	-1.29043	0.689966
ENSMUSG00000035212	Leprot	3.60771	0.503079	0.689966	2.54864	-0.503079	0.689966
ENSMUSG00000025608	Podxl	0.0137437	1.29043	0.689966	0.00299136	-1.29043	0.689966
ENSMUSG00000046456	Tmem150b	0.0137437	1.29043	0.689966	0.00299136	-1.29043	0.689966
ENSMUSG00000113918	Gm6566	0.0137437	1.29043	0.689966	0.00299136	-1.29043	0.689966
ENSMUSG00000047888	Tnrc6b	3.6498	0.504667	0.689966	2.57556	-0.504667	0.689966
ENSMUSG00000022528	Hes1	0.0257694	1.15716	0.689966	0.00897408	-1.15716	0.689966
ENSMUSG00000106438	Gm32051	0.214745	0.589545	0.690043	0.140594	-0.589545	0.690043
ENSMUSG00000026162	Nhej1	0.251681	0.569746	0.691675	0.167516	-0.569746	0.691675
ENSMUSG00000022881	Rfc4	6.56861	0.470835	0.692004	4.74729	-0.470835	0.692004
ENSMUSG00000014859	E2f4	5.97764	0.469983	0.6925	4.32252	-0.469983	0.6925
ENSMUSG00000049858	Suox	0.292912	0.598448	0.692876	0.191447	-0.598448	0.692876
ENSMUSG00000040859	Bsdc1	1.05053	0.517837	0.692901	0.732883	-0.517837	0.692901
ENSMUSG00000041408	Wapl	8.32093	0.467667	0.693272	6.02759	-0.467667	0.693272
ENSMUSG00000028521	Slc35d1	0.467285	0.538189	0.693512	0.320076	-0.538189	0.693512
ENSMUSG00000072889	Nfxl1	0.390836	0.544001	0.693512	0.266231	-0.544001	0.693512
ENSMUSG00000036854	Hspb6	0.213027	0.578003	0.694002	0.140594	-0.578003	0.694002
ENSMUSG00000034875	Nudt19	3.91351	0.469612	0.694582	2.82983	-0.469612	0.694582
ENSMUSG00000032540	Abhd5	0.727555	0.521493	0.694582	0.50554	-0.521493	0.694582
ENSMUSG00000020486	2022-09-04	0.610734	0.52895	0.694582	0.421782	-0.52895	0.694582
ENSMUSG00000086287	Gm15972	0.0850389	0.676895	0.694582	0.0508531	-0.676895	0.694582
ENSMUSG00000024772	Ehd1	2.83463	0.501482	0.694582	2.00421	-0.501482	0.694582
ENSMUSG00000040387	Klhl32	0.0240514	1.06094	0.695597	0.00897408	-1.06094	0.695597
ENSMUSG00000060600	Eno3	0.388259	0.550597	0.695652	0.26324	-0.550597	0.695652
ENSMUSG00000086916	Gm15903	0.0188975	1.14156	0.699912	0.00598272	-1.14156	0.699912
ENSMUSG00000033728	Lrrc14	0.794556	0.518673	0.706431	0.553402	-0.518673	0.706431
ENSMUSG00000046591	Ticrr	0.800569	0.514108	0.706664	0.559384	-0.514108	0.706664
ENSMUSG00000020866	Cacna1g	0.041231	0.817674	0.70746	0.0209395	-0.817674	0.70746
ENSMUSG00000023307	2022-03-05	4.48473	0.464562	0.70746	3.2546	-0.464562	0.70746
ENSMUSG00000040711	Sh3pxd2b	0.0146026	1.37289	0.708676	0.00299136	-1.37289	0.708676
ENSMUSG00000040560	Wdr7	0.417464	0.530829	0.708676	0.287171	-0.530829	0.708676
ENSMUSG00000042303	Sgsm3	0.383105	0.531361	0.71013	0.26324	-0.531361	0.71013
ENSMUSG00000038242	Aox4	0.00944877	1.78793	0.710956	0	-1.78793	0.710956
ENSMUSG00000025437	Usp33	1.09176	0.504619	0.713487	0.76878	-0.504619	0.713487
ENSMUSG00000047284	Neurl4	0.560054	0.52048	0.713487	0.388877	-0.52048	0.713487
ENSMUSG00000025858	Get4	2.24537	0.494863	0.713601	1.5944	-0.494863	0.713601
ENSMUSG00000032038	St3gal4	1.19656	0.50332	0.713601	0.843564	-0.50332	0.713601
ENSMUSG00000063953	Amd2	0.04209	0.84682	0.713601	0.0209395	-0.84682	0.713601
ENSMUSG00000016664	Pacsin2	2.43778	0.494222	0.713601	1.732	-0.494222	0.713601
ENSMUSG00000041134	Cyyr1	0.040372	0.980571	0.713601	0.0179482	-0.980571	0.713601
ENSMUSG00000024270	Slc39a6	0.504221	0.532271	0.713601	0.346998	-0.532271	0.713601
ENSMUSG00000022822	Abcc5	0.996416	0.507599	0.713954	0.699978	-0.507599	0.713954
ENSMUSG00000020125	Elane	2.26599	0.790662	0.714785	1.31022	-0.790662	0.714785
ENSMUSG00000103200	Gm37328	0.0197565	1.20296	0.7149	0.00598272	-1.20296	0.7149
ENSMUSG00000062470	Fbxl12os	0.0197565	1.20296	0.7149	0.00598272	-1.20296	0.7149
ENSMUSG00000019773	Fbxo5	3.47543	0.49735	0.7149	2.46488	-0.49735	0.7149
ENSMUSG00000041957	Pkp2	0.0197565	1.20296	0.7149	0.00598272	-1.20296	0.7149
ENSMUSG00000035476	Tab3	0.449246	0.522141	0.7149	0.311102	-0.522141	0.7149
ENSMUSG00000020895	Tmem107	0.972364	0.503406	0.715685	0.685022	-0.503406	0.715685
ENSMUSG00000024181	Mrpl28	6.71464	0.456067	0.717014	4.90284	-0.456067	0.717014
ENSMUSG00000038206	Fbxo8	0.641657	0.511453	0.717188	0.448704	-0.511453	0.717188
ENSMUSG00000100599	1700120C14Rik	0.0678594	0.717537	0.717248	0.0388877	-0.717537	0.717248
ENSMUSG00000040746	Rnf167	1.22405	0.500813	0.718716	0.864503	-0.500813	0.718716
ENSMUSG00000097093	C330013E15Rik	0.0601285	0.767748	0.721812	0.032905	-0.767748	0.721812
ENSMUSG00000022946	Dop1b	0.592696	0.516564	0.722496	0.412808	-0.516564	0.722496
ENSMUSG00000067653	Ankrd23	0.0369361	0.85504	0.723244	0.0179482	-0.85504	0.723244
ENSMUSG00000026072	Il1r1	0.0523977	0.697728	0.723244	0.0299136	-0.697728	0.723244
ENSMUSG00000026037	Orc2	4.26225	0.428751	0.723244	3.17084	-0.428751	0.723244
ENSMUSG00000045382	Cxcr4	0.557478	0.502865	0.723244	0.391868	-0.502865	0.723244
ENSMUSG00000102840	Gm38037	0.118539	0.621465	0.723244	0.074784	-0.621465	0.723244
ENSMUSG00000036591	Arhgap21	1.01274	0.494645	0.723244	0.717927	-0.494645	0.723244
ENSMUSG00000075419	Dolk	0.338438	0.506744	0.723244	0.236318	-0.506744	0.723244
ENSMUSG00000026858	Miga2	0.394271	0.509295	0.723244	0.275205	-0.509295	0.723244
ENSMUSG00000085735	Mettl5os	0.0704363	0.671113	0.723244	0.0418791	-0.671113	0.723244
ENSMUSG00000074916	Chst14	0.0764492	0.694817	0.723244	0.0448704	-0.694817	0.723244
ENSMUSG00000087519	AV039307	0.0214745	0.903403	0.723244	0.00897408	-0.903403	0.723244
ENSMUSG00000034850	Tmem127	0.574657	0.503518	0.723244	0.403834	-0.503518	0.723244
ENSMUSG00000038241	Cep250	0.944018	0.486073	0.723244	0.673056	-0.486073	0.723244
ENSMUSG00000027654	Fam83d	0.281745	0.520513	0.723244	0.194438	-0.520513	0.723244
ENSMUSG00000046999	1110032F04Rik	0.0446669	0.760959	0.723244	0.0239309	-0.760959	0.723244
ENSMUSG00000028042	Zbtb7b	0.139155	0.597496	0.723244	0.0897408	-0.597496	0.723244
ENSMUSG00000027947	Il6ra	0.0266284	1.20296	0.723244	0.00897408	-1.20296	0.723244
ENSMUSG00000043252	Tmem64	1.11581	0.491977	0.723244	0.792711	-0.491977	0.723244
ENSMUSG00000028551	Cdkn2c	0.972364	0.497147	0.723244	0.688013	-0.497147	0.723244
ENSMUSG00000028717	Tal1	3.52525	0.47821	0.723244	2.53368	-0.47821	0.723244
ENSMUSG00000011257	Pabpc4	7.58393	0.428518	0.723244	5.6447	-0.428518	0.723244
ENSMUSG00000028755	Cda	0.0274873	0.92543	0.723244	0.0119654	-0.92543	0.723244
ENSMUSG00000040706	Agmat	0.0274873	0.92543	0.723244	0.0119654	-0.92543	0.723244
ENSMUSG00000048001	Hes5	0.0146026	1.37289	0.723244	0.00299136	-1.37289	0.723244
ENSMUSG00000085234	Gm15614	0.0137437	1.29043	0.723244	0.00299136	-1.29043	0.723244
ENSMUSG00000029108	Pcdh7	0.208732	0.579112	0.723244	0.137603	-0.579112	0.723244
ENSMUSG00000054814	Usp46	1.51782	0.47123	0.723244	1.09484	-0.47123	0.723244
ENSMUSG00000029452	Tmem116	0.0274873	0.92543	0.723244	0.0119654	-0.92543	0.723244
ENSMUSG00000044017	Adgrd1	0.0274873	0.92543	0.723244	0.0119654	-0.92543	0.723244
ENSMUSG00000029730	Mcm7	10.8712	0.431868	0.723244	8.07368	-0.431868	0.723244
ENSMUSG00000029790	Cep41	0.402861	0.524892	0.723244	0.278197	-0.524892	0.723244
ENSMUSG00000030035	Wbp1	0.734427	0.476825	0.723244	0.52648	-0.476825	0.723244
ENSMUSG00000030089	Slc41a3	0.864133	0.471453	0.723244	0.622203	-0.471453	0.723244
ENSMUSG00000035245	Eogt	0.0927698	0.64922	0.723244	0.0568359	-0.64922	0.723244
ENSMUSG00000030380	Mzf1	0.0274873	0.92543	0.723244	0.0119654	-0.92543	0.723244
ENSMUSG00000040564	Apoc1	0.0120257	2.10985	0.723244	0	-2.10985	0.723244
ENSMUSG00000054342	Kcnn4	5.02503	0.444801	0.723244	3.69732	-0.444801	0.723244
ENSMUSG00000030583	Sipa1l3	0.438938	0.488718	0.723244	0.311102	-0.488718	0.723244
ENSMUSG00000040231	Syngr4	0.0274873	0.92543	0.723244	0.0119654	-0.92543	0.723244
ENSMUSG00000052572	Dlg2	0.0326412	0.903403	0.723244	0.0149568	-0.903403	0.723244
ENSMUSG00000030641	Ddias	0.568644	0.499013	0.723244	0.400842	-0.499013	0.723244
ENSMUSG00000044465	Fam160a2	0.196706	0.556601	0.723244	0.13162	-0.556601	0.723244
ENSMUSG00000033904	Ccp110	0.745594	0.490443	0.723244	0.529471	-0.490443	0.723244
ENSMUSG00000057176	Ccdc189	0.0944877	0.605062	0.723244	0.0598272	-0.605062	0.723244
ENSMUSG00000044433	Camsap3	0.0214745	0.903403	0.723244	0.00897408	-0.903403	0.723244
ENSMUSG00000000759	Tubgcp3	1.40443	0.482316	0.723244	1.0051	-0.482316	0.723244
ENSMUSG00000092260	Zfp963	0.10909	0.618001	0.723244	0.0688013	-0.618001	0.723244
ENSMUSG00000031862	Atp13a1	1.06943	0.469244	0.723244	0.771771	-0.469244	0.723244
ENSMUSG00000046295	Ankle1	0.583247	0.493414	0.723244	0.412808	-0.493414	0.723244
ENSMUSG00000070000	Fcho1	1.80557	0.469707	0.723244	1.30423	-0.469707	0.723244
ENSMUSG00000031762	Mt2	7.5195	0.431576	0.723244	5.58487	-0.431576	0.723244
ENSMUSG00000014791	Elmo3	0.0266284	0.881036	0.723244	0.0119654	-0.881036	0.723244
ENSMUSG00000014856	Tmem208	5.42445	0.451634	0.723244	3.97253	-0.451634	0.723244
ENSMUSG00000031960	Aars	1.82619	0.482781	0.723244	1.30722	-0.482781	0.723244
ENSMUSG00000110631	Gm42047	1.25153	0.49842	0.723244	0.885443	-0.49842	0.723244
ENSMUSG00000079681	Zglp1	0.0317822	0.865929	0.723244	0.0149568	-0.865929	0.723244
ENSMUSG00000036777	Anln	1.60887	0.467539	0.723244	1.16364	-0.467539	0.723244
ENSMUSG00000036411	9530077C05Rik	0.305797	0.532997	0.723244	0.209395	-0.532997	0.723244
ENSMUSG00000032119	Hinfp	0.410592	0.492136	0.723244	0.290162	-0.492136	0.723244
ENSMUSG00000053641	Dennd4a	1.39842	0.480417	0.723244	1.00211	-0.480417	0.723244
ENSMUSG00000032218	Ccnb2	5.1994	0.43684	0.723244	3.84689	-0.43684	0.723244
ENSMUSG00000045414	Dipk2a	0.938864	0.497461	0.723244	0.664082	-0.497461	0.723244
ENSMUSG00000048752	Prss50	1.35891	0.500492	0.723244	0.960227	-0.500492	0.723244
ENSMUSG00000032519	Slc25a38	2.4249	0.474195	0.723244	1.74695	-0.474195	0.723244
ENSMUSG00000025243	Slc6a20b	0.0549747	0.7659	0.723244	0.0299136	-0.7659	0.723244
ENSMUSG00000049103	Ccr2	0.0592696	0.872815	0.723244	0.0299136	-0.872815	0.723244
ENSMUSG00000038302	Afg1l	0.0962057	0.630825	0.723244	0.0598272	-0.630825	0.723244
ENSMUSG00000019947	Arid5b	0.0335002	0.939929	0.723244	0.0149568	-0.939929	0.723244
ENSMUSG00000019942	Cdk1	6.13827	0.428657	0.723244	4.56781	-0.428657	0.723244
ENSMUSG00000001786	Fbxo7	1.62862	0.485137	0.723244	1.16364	-0.485137	0.723244
ENSMUSG00000074802	Gas2l3	0.432067	0.507818	0.723244	0.302127	-0.507818	0.723244
ENSMUSG00000020124	Usp15	6.23705	0.446032	0.723244	4.58576	-0.446032	0.723244
ENSMUSG00000005683	Cs	4.31122	0.442509	0.723244	3.17683	-0.442509	0.723244
ENSMUSG00000020454	Eif4enif1	2.24623	0.481969	0.723244	1.60935	-0.481969	0.723244
ENSMUSG00000020309	Chac2	0.834069	0.491152	0.723244	0.592289	-0.491152	0.723244
ENSMUSG00000078920	Ifi47	0.609016	0.49473	0.723244	0.430756	-0.49473	0.723244
ENSMUSG00000085379	2310058D17Rik	0.0609875	0.672449	0.723244	0.0358963	-0.672449	0.723244
ENSMUSG00000020538	Srebf1	0.996416	0.471227	0.723244	0.717927	-0.471227	0.723244
ENSMUSG00000017550	Atad5	2.8312	0.48476	0.723244	2.02515	-0.48476	0.723244
ENSMUSG00000087373	Gm15892	0.0764492	0.694817	0.723244	0.0448704	-0.694817	0.723244
ENSMUSG00000020914	Top2a	17.3119	0.453668	0.723244	12.6654	-0.453668	0.723244
ENSMUSG00000008855	Hdac5	0.0936287	0.662395	0.723244	0.0568359	-0.662395	0.723244
ENSMUSG00000041920	Slc16a6	2.33041	0.485047	0.723244	1.66619	-0.485047	0.723244
ENSMUSG00000041598	Cdc42ep4	0.40372	0.512691	0.723244	0.281188	-0.512691	0.723244
ENSMUSG00000090946	Ccdc71l	1.08833	0.472384	0.723244	0.783737	-0.472384	0.723244
ENSMUSG00000042472	Zfp410	1.17165	0.467902	0.723244	0.846555	-0.467902	0.723244
ENSMUSG00000042350	Arel1	0.639081	0.505656	0.723244	0.448704	-0.505656	0.723244
ENSMUSG00000113775	Gm48027	0.115103	0.635923	0.723244	0.0717927	-0.635923	0.723244
ENSMUSG00000064288	Hist1h4k	0.0764492	0.694817	0.723244	0.0448704	-0.694817	0.723244
ENSMUSG00000058773	Hist1h1b	50.0038	0.437718	0.723244	36.9942	-0.437718	0.723244
ENSMUSG00000006715	Gmnn	7.81328	0.445746	0.723244	5.7464	-0.445746	0.723244
ENSMUSG00000058672	Tubb2a	1.23435	0.48824	0.723244	0.87946	-0.48824	0.723244
ENSMUSG00000021477	Ctsl	1.13987	0.495854	0.723244	0.807667	-0.495854	0.723244
ENSMUSG00000021690	Jmy	1.66814	0.475982	0.723244	1.19954	-0.475982	0.723244
ENSMUSG00000021714	Cenpk	3.25381	0.47954	0.723244	2.33625	-0.47954	0.723244
ENSMUSG00000021815	Mss51	0.0549747	0.7659	0.723244	0.0299136	-0.7659	0.723244
ENSMUSG00000021824	Ap3m1	0.741299	0.49842	0.723244	0.523488	-0.49842	0.723244
ENSMUSG00000115338	Pnp	12.6682	0.423759	0.723244	9.46167	-0.423759	0.723244
ENSMUSG00000022210	Dhrs4	3.77779	0.435559	0.723244	2.79692	-0.435559	0.723244
ENSMUSG00000022034	Esco2	2.51939	0.478443	0.723244	1.80977	-0.478443	0.723244
ENSMUSG00000016942	Tmprss6	0.0274873	0.92543	0.723244	0.0119654	-0.92543	0.723244
ENSMUSG00000051786	Tubgcp6	0.373656	0.495415	0.723244	0.26324	-0.495415	0.723244
ENSMUSG00000022679	Mpv17l	0.0523977	0.697728	0.723244	0.0299136	-0.697728	0.723244
ENSMUSG00000022673	Mcm4	5.44249	0.430602	0.723244	4.04432	-0.430602	0.723244
ENSMUSG00000013089	Etv5	0.0584106	0.726526	0.723244	0.032905	-0.726526	0.723244
ENSMUSG00000023883	Phf10	6.4329	0.442537	0.723244	4.74131	-0.442537	0.723244
ENSMUSG00000005370	Msh6	2.45926	0.487107	0.723244	1.75593	-0.487107	0.723244
ENSMUSG00000003779	Kif20a	1.35719	0.489735	0.723244	0.96621	-0.489735	0.723244
ENSMUSG00000024354	Slc23a1	0.0369361	0.85504	0.723244	0.0179482	-0.85504	0.723244
ENSMUSG00000025885	Myo5b	0.0274873	0.92543	0.723244	0.0119654	-0.92543	0.723244
ENSMUSG00000024646	Cyb5a	5.85394	0.444819	0.723244	4.30756	-0.444819	0.723244
ENSMUSG00000024842	Cabp4	0.0214745	0.903403	0.723244	0.00897408	-0.903403	0.723244
ENSMUSG00000034820	Cpsf7	1.31252	0.491318	0.723244	0.933305	-0.491318	0.723244
ENSMUSG00000024677	Ms4a6b	0.039513	0.950198	0.723244	0.0179482	-0.950198	0.723244
ENSMUSG00000056999	Ide	2.1234	0.466582	0.723244	1.53756	-0.466582	0.723244
ENSMUSG00000025184	R3hcc1l	0.532567	0.515629	0.723244	0.370929	-0.515629	0.723244
ENSMUSG00000117814	Gm50431	0.122834	0.618001	0.723244	0.0777754	-0.618001	0.723244
ENSMUSG00000001986	Gria3	0.0472439	0.840394	0.723244	0.0239309	-0.840394	0.723244
ENSMUSG00000028312	Smc2	10.8601	0.420269	0.723598	8.13052	-0.420269	0.723598
ENSMUSG00000097207	6030443J06Rik	0.039513	0.757553	0.724924	0.0209395	-0.757553	0.724924
ENSMUSG00000027002	Nckap1	0.554042	0.472265	0.72558	0.397851	-0.472265	0.72558
ENSMUSG00000038175	Mylip	0.267143	0.53417	0.726481	0.182473	-0.53417	0.726481
ENSMUSG00000015776	Med22	0.677735	0.471121	0.72756	0.487592	-0.471121	0.72756
ENSMUSG00000021000	Mia2	3.43849	0.450801	0.728429	2.51873	-0.450801	0.728429
ENSMUSG00000099413	Gm17767	0.00687183	1.37289	0.729249	0	-1.37289	0.729249
ENSMUSG00000005338	Cadm3	0.00687183	1.37289	0.729249	0	-1.37289	0.729249
ENSMUSG00000005233	Spc25	1.66212	0.456491	0.729249	1.2115	-0.456491	0.729249
ENSMUSG00000105260	Gm40040	0.00687183	1.37289	0.729249	0	-1.37289	0.729249
ENSMUSG00000042476	Abcb4	6.3092	0.41635	0.729249	4.73532	-0.41635	0.729249
ENSMUSG00000029248	Thegl	0.00687183	1.37289	0.729249	0	-1.37289	0.729249
ENSMUSG00000108371	Gm38832	0.00687183	1.37289	0.729249	0	-1.37289	0.729249
ENSMUSG00000107842	Gm44089	0.00687183	1.37289	0.729249	0	-1.37289	0.729249
ENSMUSG00000054161	Fam83e	0.0481028	0.713926	0.729249	0.0269222	-0.713926	0.729249
ENSMUSG00000109958	Gm32786	0.00687183	1.37289	0.729249	0	-1.37289	0.729249
ENSMUSG00000111602	Gm32014	0.00687183	1.37289	0.729249	0	-1.37289	0.729249
ENSMUSG00000048534	Jaml	0.00687183	1.37289	0.729249	0	-1.37289	0.729249
ENSMUSG00000047766	Lrrc49	0.0223335	0.957851	0.729249	0.00897408	-0.957851	0.729249
ENSMUSG00000032400	Zwilch	1.12612	0.457228	0.729249	0.819633	-0.457228	0.729249
ENSMUSG00000098778	Gm27231	0.00687183	1.37289	0.729249	0	-1.37289	0.729249
ENSMUSG00000111610	Gm34829	0.00687183	1.37289	0.729249	0	-1.37289	0.729249
ENSMUSG00000086799	4930502E09Rik	0.00687183	1.37289	0.729249	0	-1.37289	0.729249
ENSMUSG00000018401	Mtmr4	0.40372	0.482634	0.729249	0.287171	-0.482634	0.729249
ENSMUSG00000021215	Net1	2.16892	0.45032	0.729249	1.58841	-0.45032	0.729249
ENSMUSG00000114638	Gm31834	0.00687183	1.37289	0.729249	0	-1.37289	0.729249
ENSMUSG00000069805	Fbp1	0.00687183	1.37289	0.729249	0	-1.37289	0.729249
ENSMUSG00000085881	Gm15912	0.00687183	1.37289	0.729249	0	-1.37289	0.729249
ENSMUSG00000021614	Vcan	0.00687183	1.37289	0.729249	0	-1.37289	0.729249
ENSMUSG00000098248	Gm27222	0.00687183	1.37289	0.729249	0	-1.37289	0.729249
ENSMUSG00000097150	Gm26513	0.103936	0.610139	0.729249	0.0658099	-0.610139	0.729249
ENSMUSG00000116797	2600002D14Rik	0.00687183	1.37289	0.729249	0	-1.37289	0.729249
ENSMUSG00000035270	Impg2	0.00687183	1.37289	0.729249	0	-1.37289	0.729249
ENSMUSG00000024352	Spata24	2.11996	0.450307	0.729249	1.55252	-0.450307	0.729249
ENSMUSG00000089766	Gm16538	0.00687183	1.37289	0.729249	0	-1.37289	0.729249
ENSMUSG00000024897	Apba1	0.00687183	1.37289	0.729249	0	-1.37289	0.729249
ENSMUSG00000036502	Tmem255a	0.00687183	1.37289	0.729249	0	-1.37289	0.729249
ENSMUSG00000072844	G530011O06Rik	0.00687183	1.37289	0.729249	0	-1.37289	0.729249
ENSMUSG00000031756	Cenpn	1.12956	0.456383	0.730484	0.822624	-0.456383	0.730484
ENSMUSG00000057132	Rpgrip1	1.59341	0.457318	0.731757	1.16065	-0.457318	0.731757
ENSMUSG00000044201	Cdc25c	0.550606	0.474111	0.731757	0.39486	-0.474111	0.731757
ENSMUSG00000043085	Tmem82	0.00687183	1.37289	0.732532	0	-1.37289	0.732532
ENSMUSG00000085376	Gm14508	0.0661414	0.681011	0.732532	0.0388877	-0.681011	0.732532
ENSMUSG00000050708	Ftl1	57.1067	0.410983	0.732787	43.0397	-0.410983	0.732787
ENSMUSG00000021391	Cenpp	1.86742	0.45056	0.732787	1.36705	-0.45056	0.732787
ENSMUSG00000035504	Reep6	0.476733	0.476415	0.733313	0.341015	-0.476415	0.733313
ENSMUSG00000069300	Hist1h2bj	1.84938	0.455587	0.733914	1.3491	-0.455587	0.733914
ENSMUSG00000042498	Radx	0.0498208	0.763679	0.734408	0.0269222	-0.763679	0.734408
ENSMUSG00000019437	Tlcd1	0.730991	0.46194	0.734932	0.529471	-0.46194	0.734932
ENSMUSG00000020641	Rsad2	0.134001	1.17566	0.735658	0.0568359	-1.17566	0.735658
ENSMUSG00000035847	Ids	0.24395	0.499801	0.735658	0.170508	-0.499801	0.735658
ENSMUSG00000074364	Ehd2	0.115103	0.57934	0.735747	0.074784	-0.57934	0.735747
ENSMUSG00000047547	Cltb	0.755902	0.4624	0.735747	0.547419	-0.4624	0.735747
ENSMUSG00000024206	Rfx2	0.414887	0.477971	0.736384	0.296145	-0.477971	0.736384
ENSMUSG00000086804	Gm43154	0.0558337	0.662395	0.73804	0.032905	-0.662395	0.73804
ENSMUSG00000020196	Cabin1	2.24365	0.443319	0.739189	1.65123	-0.443319	0.739189
ENSMUSG00000025289	Prdx4	3.30707	0.439789	0.740827	2.44095	-0.439789	0.740827
ENSMUSG00000087213	2810408I11Rik	0.796274	0.453614	0.741486	0.580324	-0.453614	0.741486
ENSMUSG00000041540	Sox5	0.0532567	0.720812	0.742384	0.0299136	-0.720812	0.742384
ENSMUSG00000100786	Gm28940	0.00773081	1.52489	0.743062	0	-1.52489	0.743062
ENSMUSG00000007476	Lrrc8a	0.404579	0.470897	0.743062	0.290162	-0.470897	0.743062
ENSMUSG00000005506	Celf1	4.29232	0.40662	0.743062	3.24264	-0.40662	0.743062
ENSMUSG00000087299	Gm12953	0.00773081	1.52489	0.743062	0	-1.52489	0.743062
ENSMUSG00000029516	Cit	2.12426	0.444926	0.743062	1.56149	-0.444926	0.743062
ENSMUSG00000072688	Gm10399	0.00773081	1.52489	0.743062	0	-1.52489	0.743062
ENSMUSG00000104156	Gm38102	0.00773081	1.52489	0.743062	0	-1.52489	0.743062
ENSMUSG00000029607	Ankrd61	0.00773081	1.52489	0.743062	0	-1.52489	0.743062
ENSMUSG00000050786	Ccdc126	0.0360771	0.821874	0.743062	0.0179482	-0.821874	0.743062
ENSMUSG00000083649	Rasl2-9	0.00773081	1.52489	0.743062	0	-1.52489	0.743062
ENSMUSG00000007279	Scube2	0.00773081	1.52489	0.743062	0	-1.52489	0.743062
ENSMUSG00000030785	Cox6a2	0.00773081	1.52489	0.743062	0	-1.52489	0.743062
ENSMUSG00000093942	Olfr46	0.00773081	1.52489	0.743062	0	-1.52489	0.743062
ENSMUSG00000049184	Purg	0.146885	0.541766	0.743062	0.0987149	-0.541766	0.743062
ENSMUSG00000100510	Hand2os1	0.00773081	1.52489	0.743062	0	-1.52489	0.743062
ENSMUSG00000009090	Ap1b1	2.7745	0.438664	0.743062	2.04908	-0.438664	0.743062
ENSMUSG00000049892	Rasd1	0.00773081	1.52489	0.743062	0	-1.52489	0.743062
ENSMUSG00000025375	Aatk	0.00773081	1.52489	0.743062	0	-1.52489	0.743062
ENSMUSG00000021707	Dhfr	3.25124	0.440166	0.743062	2.39907	-0.440166	0.743062
ENSMUSG00000092116	Gm10320	0.0566926	0.68409	0.743062	0.032905	-0.68409	0.743062
ENSMUSG00000046006	Gapt	0.00773081	1.52489	0.743062	0	-1.52489	0.743062
ENSMUSG00000115451	Gm49025	0.00773081	1.52489	0.743062	0	-1.52489	0.743062
ENSMUSG00000098088	Gm26916	0.00773081	1.52489	0.743062	0	-1.52489	0.743062
ENSMUSG00000024530	Prelid3a	0.00773081	1.52489	0.743062	0	-1.52489	0.743062
ENSMUSG00000084904	Gm14827	0.00773081	1.52489	0.743062	0	-1.52489	0.743062
ENSMUSG00000030346	Rad51ap1	2.42662	0.443508	0.743344	1.78584	-0.443508	0.743344
ENSMUSG00000010048	Ifrd2	7.49803	0.405226	0.743765	5.67162	-0.405226	0.743765
ENSMUSG00000018819	Lsp1	0.0773081	0.623295	0.744832	0.0478618	-0.623295	0.744832
ENSMUSG00000020413	Hus1	0.909659	0.451912	0.744895	0.664082	-0.451912	0.744895
ENSMUSG00000014550	Rbsn	0.402861	0.479568	0.745289	0.287171	-0.479568	0.745289
ENSMUSG00000085929	Gm13421	0.0644234	0.643536	0.745934	0.0388877	-0.643536	0.745934
ENSMUSG00000003068	Stk11	3.28989	0.435813	0.746669	2.43497	-0.435813	0.746669
ENSMUSG00000022426	Josd1	1.78839	0.439508	0.746669	1.31919	-0.439508	0.746669
ENSMUSG00000085860	2410003L11Rik	0.0146026	1.37289	0.746681	0.00299136	-1.37289	0.746681
ENSMUSG00000030759	Far1	1.83993	0.438657	0.74732	1.35808	-0.438657	0.74732
ENSMUSG00000066878	Gm10184	0.109949	0.570335	0.747939	0.0717927	-0.570335	0.747939
ENSMUSG00000047044	D030056L22Rik	2.1526	0.439428	0.749753	1.58841	-0.439428	0.749753
ENSMUSG00000027018	Hat1	5.43047	0.403092	0.750123	4.11312	-0.403092	0.750123
ENSMUSG00000039501	Znfx1	0.338438	0.471121	0.750123	0.2423	-0.471121	0.750123
ENSMUSG00000070985	Acnat1	0.0120257	1.10985	0.750123	0.00299136	-1.10985	0.750123
ENSMUSG00000034842	Art3	0.0120257	1.10985	0.750123	0.00299136	-1.10985	0.750123
ENSMUSG00000085847	Gm14540	0.0120257	1.10985	0.750123	0.00299136	-1.10985	0.750123
ENSMUSG00000003484	Cyp4f18	0.0120257	1.10985	0.750123	0.00299136	-1.10985	0.750123
ENSMUSG00000020546	Stxbp4	0.248245	0.50023	0.750123	0.173499	-0.50023	0.750123
ENSMUSG00000089715	Cbx6	1.0282	0.446382	0.750123	0.753823	-0.446382	0.750123
ENSMUSG00000031298	Adgrg2	0.0120257	1.10985	0.750123	0.00299136	-1.10985	0.750123
ENSMUSG00000040850	Psme4	1.7841	0.436041	0.750792	1.31919	-0.436041	0.750792
ENSMUSG00000031858	Mau2	1.25067	0.440286	0.751655	0.921339	-0.440286	0.751655
ENSMUSG00000079429	Mroh2a	0.0180386	1.07743	0.752305	0.00598272	-1.07743	0.752305
ENSMUSG00000053164	Gpr21	0.0223335	0.957851	0.752305	0.00897408	-0.957851	0.752305
ENSMUSG00000086193	Gm11508	0.0180386	1.07743	0.752305	0.00598272	-1.07743	0.752305
ENSMUSG00000110630	K230015D01Rik	0.0438079	0.733478	0.753512	0.0239309	-0.733478	0.753512
ENSMUSG00000053094	Tmem248	1.46542	0.436385	0.754396	1.08287	-0.436385	0.754396
ENSMUSG00000045010	Gm4779	0.00773081	1.52489	0.7546	0	-1.52489	0.7546
ENSMUSG00000048921	Zfp689	0.0876159	0.567536	0.75467	0.0568359	-0.567536	0.75467
ENSMUSG00000028284	Map3k7	0.943159	0.440753	0.754776	0.693996	-0.440753	0.754776
ENSMUSG00000023868	Pde10a	0.00773081	1.52489	0.754798	0	-1.52489	0.754798
ENSMUSG00000047361	Gm973	0.0103078	1.9034	0.757033	0	-1.9034	0.757033
ENSMUSG00000041147	Brca2	2.6886	0.433829	0.757273	1.99225	-0.433829	0.757273
ENSMUSG00000003226	Ranbp2	6.38393	0.398245	0.758514	4.85199	-0.398245	0.758514
ENSMUSG00000039703	Nploc4	0.914813	0.440776	0.758514	0.673056	-0.440776	0.758514
ENSMUSG00000021712	Trim23	0.349605	0.465998	0.759565	0.251274	-0.465998	0.759565
ENSMUSG00000059811	Atl2	0.888185	0.443592	0.759565	0.652117	-0.443592	0.759565
ENSMUSG00000008226	Scrn3	1.28847	0.437259	0.76076	0.951253	-0.437259	0.76076
ENSMUSG00000078515	Ddi2	1.73943	0.432495	0.76076	1.28928	-0.432495	0.76076
ENSMUSG00000038722	Bud31	3.48058	0.426187	0.762715	2.59351	-0.426187	0.762715
ENSMUSG00000036676	Tmtc3	0.392554	0.457205	0.762715	0.284179	-0.457205	0.762715
ENSMUSG00000031379	Pir	0.125411	0.544655	0.762715	0.0837581	-0.544655	0.762715
ENSMUSG00000038181	Chpf2	0.457836	0.456305	0.762908	0.332041	-0.456305	0.762908
ENSMUSG00000038384	Setd1b	1.3443	0.436454	0.763025	0.993132	-0.436454	0.763025
ENSMUSG00000082079	Dnmt3c	0.0128847	1.20296	0.763165	0.00299136	-1.20296	0.763165
ENSMUSG00000102544	Gm5103	0.0128847	1.20296	0.763165	0.00299136	-1.20296	0.763165
ENSMUSG00000106674	Gm20005	0.0128847	1.20296	0.763165	0.00299136	-1.20296	0.763165
ENSMUSG00000037788	Vopp1	0.50508	0.450891	0.763165	0.367937	-0.450891	0.763165
ENSMUSG00000036768	Kif15	3.45739	0.431581	0.763165	2.56659	-0.431581	0.763165
ENSMUSG00000047832	Cdca4	1.49376	0.43256	0.763165	1.1068	-0.43256	0.763165
ENSMUSG00000114311	Gm31452	0.0128847	1.20296	0.763165	0.00299136	-1.20296	0.763165
ENSMUSG00000028716	Pdzk1ip1	0.888185	0.450194	0.763863	0.649125	-0.450194	0.763863
ENSMUSG00000071653	1810009A15Rik	0.289476	0.47456	0.764863	0.206404	-0.47456	0.764863
ENSMUSG00000070605	Zfp992	0.389977	0.462831	0.765085	0.281188	-0.462831	0.765085
ENSMUSG00000058818	Pirb	0.00773081	1.52489	0.765085	0	-1.52489	0.765085
ENSMUSG00000028066	Pmf1	4.03806	0.393594	0.766379	3.07811	-0.393594	0.766379
ENSMUSG00000002748	Baz1b	6.34528	0.393045	0.767035	4.84002	-0.393045	0.767035
ENSMUSG00000033031	Cip2a	0.934569	0.433771	0.767709	0.691004	-0.433771	0.767709
ENSMUSG00000049800	Sertad2	0.873582	0.439598	0.76795	0.643143	-0.439598	0.76795
ENSMUSG00000017802	Retreg3	0.500785	0.450274	0.768238	0.364946	-0.450274	0.768238
ENSMUSG00000056185	Snx32	0.184681	0.49842	0.768502	0.128629	-0.49842	0.768502
ENSMUSG00000086284	Frmpd1os	0.0128847	1.20296	0.768667	0.00299136	-1.20296	0.768667
ENSMUSG00000024976	Shoc2	1.24294	0.431347	0.768667	0.921339	-0.431347	0.768667
ENSMUSG00000071454	Dtnb	0.46299	0.4596	0.769931	0.335032	-0.4596	0.769931
ENSMUSG00000040006	Ginm1	0.635645	0.441673	0.77098	0.466652	-0.441673	0.77098
ENSMUSG00000034063	4930590J08Rik	0.0300643	0.787926	0.771481	0.0149568	-0.787926	0.771481
ENSMUSG00000038489	Polr2l	1.40873	0.427996	0.771481	1.04698	-0.427996	0.771481
ENSMUSG00000036223	Ska1	1.39498	0.430396	0.772024	1.03501	-0.430396	0.772024
ENSMUSG00000074582	Arfgef2	0.682888	0.438709	0.772711	0.502549	-0.438709	0.772711
ENSMUSG00000022849	Hspbap1	0.256835	0.501045	0.774328	0.179482	-0.501045	0.774328
ENSMUSG00000020638	Cmpk2	0.81603	0.438054	0.775372	0.601264	-0.438054	0.775372
ENSMUSG00000022033	Pbk	2.13199	0.42555	0.775372	1.58841	-0.42555	0.775372
ENSMUSG00000028383	Hsdl2	1.13557	0.427903	0.778058	0.843564	-0.427903	0.778058
ENSMUSG00000026737	Pip4k2a	1.34173	0.425048	0.77838	0.999115	-0.425048	0.77838
ENSMUSG00000035268	Pkig	3.5536	0.389545	0.778622	2.71616	-0.389545	0.778622
ENSMUSG00000025498	Irf7	0.234501	0.493641	0.778622	0.164525	-0.493641	0.778622
ENSMUSG00000090164	BC035044	0.127129	0.83717	0.779258	0.0688013	-0.83717	0.779258
ENSMUSG00000052512	Nav2	0.0670004	0.599854	0.779258	0.0418791	-0.599854	0.779258
ENSMUSG00000024742	Fen1	6.00598	0.38782	0.779258	4.59772	-0.38782	0.779258
ENSMUSG00000002870	Mcm2	6.06268	0.38737	0.779694	4.64259	-0.38737	0.779694
ENSMUSG00000022360	Atad2	6.08673	0.38937	0.779694	4.65456	-0.38937	0.779694
ENSMUSG00000042712	Tceal9	4.87127	0.387203	0.779694	3.73023	-0.387203	0.779694
ENSMUSG00000026790	Odf2	1.38467	0.423866	0.780043	1.03202	-0.423866	0.780043
ENSMUSG00000090523	Gypc	1.49548	0.426461	0.780043	1.11279	-0.426461	0.780043
ENSMUSG00000038025	Phf2	0.690619	0.437956	0.780857	0.508531	-0.437956	0.780857
ENSMUSG00000036594	H2-Aa	0.0506798	0.650423	0.782117	0.0299136	-0.650423	0.782117
ENSMUSG00000019920	Lims1	2.13886	0.419384	0.782172	1.60038	-0.419384	0.782172
ENSMUSG00000025935	Tram1	2.93341	0.417494	0.782902	2.19865	-0.417494	0.782902
ENSMUSG00000050410	Tcf19	0.499067	0.468976	0.782902	0.358963	-0.468976	0.782902
ENSMUSG00000097755	2010110K18Rik	0.108231	0.547792	0.783745	0.0717927	-0.547792	0.783745
ENSMUSG00000073460	Pnldc1	0.0171796	1.01032	0.783751	0.00598272	-1.01032	0.783751
ENSMUSG00000024855	Pacs1	0.983531	0.428717	0.784315	0.729892	-0.428717	0.784315
ENSMUSG00000032640	Chsy1	0.531708	0.445665	0.784476	0.388877	-0.445665	0.784476
ENSMUSG00000028873	Cdca8	7.02903	0.386171	0.784562	5.38744	-0.386171	0.784562
ENSMUSG00000038379	Ttk	0.852107	0.430693	0.784562	0.631177	-0.430693	0.784562
ENSMUSG00000020387	Jade2	0.30322	0.461116	0.784562	0.218369	-0.461116	0.784562
ENSMUSG00000037544	Dlgap5	1.92411	0.426	0.784562	1.43286	-0.426	0.784562
ENSMUSG00000109739	Gm17949	0.0128847	1.20296	0.784978	0.00299136	-1.20296	0.784978
ENSMUSG00000024696	Lpxn	0.0223335	0.957851	0.785863	0.00897408	-0.957851	0.785863
ENSMUSG00000032656	2022-03-03	0.15977	0.579933	0.786468	0.104698	-0.579933	0.786468
ENSMUSG00000031449	Atp4b	0.0249104	0.787926	0.787372	0.0119654	-0.787926	0.787372
ENSMUSG00000049357	4933408B17Rik	0.0249104	0.787926	0.787372	0.0119654	-0.787926	0.787372
ENSMUSG00000037593	Rskr	0.0249104	0.787926	0.787596	0.0119654	-0.787926	0.787596
ENSMUSG00000061360	Phf5a	11.8634	0.381532	0.787612	9.12365	-0.381532	0.787612
ENSMUSG00000027641	Rbl1	1.46971	0.420869	0.788056	1.09783	-0.420869	0.788056
ENSMUSG00000034883	Lrr1	0.885608	0.426288	0.788772	0.658099	-0.426288	0.788772
ENSMUSG00000028415	Spink4	0.0128847	1.20296	0.78909	0.00299136	-1.20296	0.78909
ENSMUSG00000026082	Rev1	1.07115	0.422277	0.789379	0.798693	-0.422277	0.789379
ENSMUSG00000001128	Cfp	0.0566926	0.68409	0.789611	0.032905	-0.68409	0.789611
ENSMUSG00000035840	Lysmd3	0.604721	0.435624	0.79084	0.445713	-0.435624	0.79084
ENSMUSG00000047534	Mis18bp1	1.8846	0.423386	0.791	1.40594	-0.423386	0.791
ENSMUSG00000014633	Cmc2	3.4342	0.411831	0.791775	2.58454	-0.411831	0.791775
ENSMUSG00000036086	Zranb3	0.385682	0.446889	0.793994	0.281188	-0.446889	0.793994
ENSMUSG00000050549	Fam241a	4.34214	0.38004	0.793994	3.34135	-0.38004	0.793994
ENSMUSG00000046562	Unc119b	0.301502	0.452942	0.793994	0.218369	-0.452942	0.793994
ENSMUSG00000001630	Stk38l	0.15118	0.500644	0.793994	0.104698	-0.500644	0.793994
ENSMUSG00000032058	Ppp2r1b	1.44824	0.415413	0.793994	1.08586	-0.415413	0.793994
ENSMUSG00000038910	Plcl2	1.06084	0.419144	0.793994	0.792711	-0.419144	0.793994
ENSMUSG00000031266	Gla	0.243091	0.470068	0.793994	0.173499	-0.470068	0.793994
ENSMUSG00000002808	Epdr1	1.89834	0.41258	0.794595	1.42688	-0.41258	0.794595
ENSMUSG00000032348	Gsta4	0.226771	0.471453	0.794943	0.161533	-0.471453	0.794943
ENSMUSG00000027378	Nphp1	0.335861	0.442634	0.795005	0.245292	-0.442634	0.795005
ENSMUSG00000010047	Hyal2	0.522259	0.430894	0.795577	0.385886	-0.430894	0.795577
ENSMUSG00000059336	Slc14a1	2.26341	0.41228	0.795577	1.70208	-0.41228	0.795577
ENSMUSG00000035150	Eif2s3x	3.49261	0.408078	0.79629	2.63539	-0.408078	0.79629
ENSMUSG00000087627	A230059L01Rik	0.0180386	1.07743	0.796633	0.00598272	-1.07743	0.796633
ENSMUSG00000022945	Chaf1b	2.92654	0.410196	0.796633	2.20463	-0.410196	0.796633
ENSMUSG00000028991	Mtor	0.557478	0.428319	0.797031	0.412808	-0.428319	0.797031
ENSMUSG00000051811	Cox6b2	8.52623	0.376162	0.797294	6.58099	-0.376162	0.797294
ENSMUSG00000022016	Akap11	1.13901	0.417045	0.797372	0.852538	-0.417045	0.797372
ENSMUSG00000040749	Siah1b	0.499067	0.433643	0.79778	0.367937	-0.433643	0.79778
ENSMUSG00000027651	Rprd1b	2.34501	0.408724	0.797931	1.76789	-0.408724	0.797931
ENSMUSG00000038150	Ormdl3	1.93184	0.410895	0.79804	1.4538	-0.410895	0.79804
ENSMUSG00000097080	1700086O06Rik	0.627055	0.431289	0.79804	0.463661	-0.431289	0.79804
ENSMUSG00000026135	Zfp142	0.482746	0.433064	0.798528	0.355972	-0.433064	0.798528
ENSMUSG00000008690	Ncaph2	2.78481	0.406645	0.800308	2.10293	-0.406645	0.800308
ENSMUSG00000096054	Syne1	0.828056	0.423862	0.800469	0.61622	-0.423862	0.800469
ENSMUSG00000020327	Fgf22	0.00773081	1.52489	0.800918	0	-1.52489	0.800918
ENSMUSG00000035239	Neu3	0.170078	0.482036	0.80107	0.119654	-0.482036	0.80107
ENSMUSG00000111082	Gm30934	0.0120257	1.10985	0.803805	0.00299136	-1.10985	0.803805
ENSMUSG00000027379	Bub1	1.55819	0.410332	0.804293	1.17261	-0.410332	0.804293
ENSMUSG00000058216	Gstp3	0.805723	0.419734	0.804556	0.601264	-0.419734	0.804556
ENSMUSG00000079557	2022-03-02	1.88031	0.410936	0.805181	1.41491	-0.410936	0.805181
ENSMUSG00000031889	D230025D16Rik	0.418323	0.433261	0.805603	0.30811	-0.433261	0.805603
ENSMUSG00000031669	Gins3	0.598709	0.421228	0.805913	0.445713	-0.421228	0.805913
ENSMUSG00000025340	Rabgef1	1.07201	0.412706	0.805929	0.804676	-0.412706	0.805929
ENSMUSG00000040506	Ambra1	0.359053	0.438037	0.80675	0.26324	-0.438037	0.80675
ENSMUSG00000084968	Gm12743	0.0171796	1.01032	0.80675	0.00598272	-1.01032	0.80675
ENSMUSG00000024019	Cmtr1	1.02476	0.413324	0.80675	0.76878	-0.413324	0.80675
ENSMUSG00000037325	Bbs7	0.137437	0.489486	0.807	0.0957235	-0.489486	0.807
ENSMUSG00000068015	Lrch1	0.263707	0.447382	0.807	0.191447	-0.447382	0.807
ENSMUSG00000027115	Kif18a	1.08489	0.419282	0.809398	0.810659	-0.419282	0.809398
ENSMUSG00000033352	Map2k4	1.05139	0.411681	0.810135	0.789719	-0.411681	0.810135
ENSMUSG00000047466	8030462N17Rik	0.827197	0.415413	0.810429	0.619212	-0.415413	0.810429
ENSMUSG00000028614	Ndc1	1.01789	0.409227	0.810673	0.765788	-0.409227	0.810673
ENSMUSG00000029178	Klf3	2.7745	0.405401	0.810673	2.09694	-0.405401	0.810673
ENSMUSG00000022037	Clu	0.0223335	1.37289	0.810673	0.00598272	-1.37289	0.810673
ENSMUSG00000026203	Dnajb2	0.531708	0.434694	0.810701	0.391868	-0.434694	0.810701
ENSMUSG00000025809	Itgb1	4.38079	0.371051	0.810701	3.3922	-0.371051	0.810701
ENSMUSG00000028920	Fbxo42	0.515388	0.422958	0.811242	0.382894	-0.422958	0.811242
ENSMUSG00000064120	Mocs1	0.491336	0.42284	0.811904	0.364946	-0.42284	0.811904
ENSMUSG00000076609	Igkc	0.448387	0.426276	0.812362	0.332041	-0.426276	0.812362
ENSMUSG00000026281	Dtymk	11.4691	0.367228	0.813707	8.90827	-0.367228	0.813707
ENSMUSG00000027203	Dut	27.2399	0.366217	0.815803	21.1758	-0.366217	0.815803
ENSMUSG00000029722	Agfg2	1.31252	0.406297	0.816621	0.99014	-0.406297	0.816621
ENSMUSG00000020530	Ggnbp2	3.88259	0.36811	0.817218	3.0123	-0.36811	0.817218
ENSMUSG00000055707	Klhl26	0.189834	0.473818	0.817558	0.134611	-0.473818	0.817558
ENSMUSG00000027242	Wdr76	1.77551	0.403203	0.817585	1.34312	-0.403203	0.817585
ENSMUSG00000024349	Tmem173	0.041231	0.647749	0.81799	0.0239309	-0.647749	0.81799
ENSMUSG00000034765	Dusp5	0.0154616	1.45089	0.818151	0.00299136	-1.45089	0.818151
ENSMUSG00000079419	Ms4a6c	0.212168	0.799608	0.81865	0.119654	-0.799608	0.81865
ENSMUSG00000039852	Rere	0.50508	0.427808	0.818659	0.37392	-0.427808	0.818659
ENSMUSG00000001039	B9d1	0.0979236	0.524892	0.818975	0.0658099	-0.524892	0.818975
ENSMUSG00000038970	Lmtk2	0.373656	0.431989	0.819406	0.275205	-0.431989	0.819406
ENSMUSG00000028878	Fam76a	1.03335	0.408677	0.820385	0.777754	-0.408677	0.820385
ENSMUSG00000106864	Gtf3c2	1.75575	0.399949	0.820785	1.33116	-0.399949	0.820785
ENSMUSG00000099876	Gm29650	0.0197565	0.787926	0.820785	0.00897408	-0.787926	0.820785
ENSMUSG00000038733	Wdr26	2.74787	0.397671	0.82193	2.08797	-0.397671	0.82193
ENSMUSG00000101655	2310040G24Rik	0.152039	0.508772	0.822524	0.104698	-0.508772	0.822524
ENSMUSG00000050471	Fam118b	0.486182	0.419431	0.822745	0.361955	-0.419431	0.822745
ENSMUSG00000039841	Zfp800	3.55102	0.366448	0.823063	2.75803	-0.366448	0.823063
ENSMUSG00000026721	Rabgap1l	1.5831	0.404128	0.823378	1.19654	-0.404128	0.823378
ENSMUSG00000046432	Bex3	7.26611	0.363709	0.823422	5.65666	-0.363709	0.823422
ENSMUSG00000033233	Trim45	0.04209	0.676895	0.823871	0.0239309	-0.676895	0.823871
ENSMUSG00000038267	Slc22a23	0.621901	0.41018	0.824212	0.466652	-0.41018	0.824212
ENSMUSG00000032411	Tfdp2	2.9609	0.396087	0.824873	2.25249	-0.396087	0.824873
ENSMUSG00000021072	Tmx1	3.11552	0.394927	0.825577	2.37215	-0.394927	0.825577
ENSMUSG00000118100	Gm50340	0.130565	0.506155	0.825577	0.0897408	-0.506155	0.825577
ENSMUSG00000034297	Med13	1.31853	0.399909	0.825686	0.999115	-0.399909	0.825686
ENSMUSG00000046408	1700067K01Rik	0.0206155	0.84682	0.825739	0.00897408	-0.84682	0.825739
ENSMUSG00000085148	Mir22hg	0.0206155	0.84682	0.825739	0.00897408	-0.84682	0.825739
ENSMUSG00000020846	Rflnb	0.0206155	0.84682	0.825739	0.00897408	-0.84682	0.825739
ENSMUSG00000021713	Ppwd1	1.43793	0.401156	0.825739	1.08886	-0.401156	0.825739
ENSMUSG00000001415	Smg5	0.93371	0.401683	0.826448	0.705961	-0.401683	0.826448
ENSMUSG00000031446	Cul4a	2.68775	0.39495	0.827452	2.04609	-0.39495	0.827452
ENSMUSG00000039396	Neil3	0.864133	0.41726	0.827452	0.646134	-0.41726	0.827452
ENSMUSG00000074030	Exoc8	0.37881	0.421011	0.827923	0.281188	-0.421011	0.827923
ENSMUSG00000030516	Tjp1	0.752466	0.417154	0.82849	0.562376	-0.417154	0.82849
ENSMUSG00000039308	Ndst2	0.688901	0.409276	0.82849	0.517505	-0.409276	0.82849
ENSMUSG00000030844	Rgs10	6.57291	0.361622	0.828879	5.1242	-0.361622	0.828879
ENSMUSG00000022770	Dlg1	0.735286	0.406956	0.830544	0.553402	-0.406956	0.830544
ENSMUSG00000036473	Tbc1d24	0.504221	0.425356	0.830544	0.37392	-0.425356	0.830544
ENSMUSG00000062382	Ftl1-ps1	0.328989	0.430374	0.833796	0.2423	-0.430374	0.833796
ENSMUSG00000029623	Pdap1	12.7859	0.357273	0.833896	10.0001	-0.357273	0.833896
ENSMUSG00000043445	Pgp	8.45236	0.35707	0.835942	6.61091	-0.35707	0.835942
ENSMUSG00000027366	Sppl2a	2.73585	0.389283	0.837606	2.09096	-0.389283	0.837606
ENSMUSG00000020289	Nprl3	0.328989	0.430374	0.837606	0.2423	-0.430374	0.837606
ENSMUSG00000000194	Gpr107	0.545452	0.407322	0.839882	0.409816	-0.407322	0.839882
ENSMUSG00000043953	Ccrl2	0.104795	0.621916	0.840431	0.0658099	-0.621916	0.840431
ENSMUSG00000022354	Ndufb9	20.5794	0.353302	0.840461	16.1414	-0.353302	0.840461
ENSMUSG00000035011	Zbtb7a	4.20127	0.355885	0.840747	3.28751	-0.355885	0.840747
ENSMUSG00000056895	Hist3h2ba	0.480169	0.486757	0.841061	0.341015	-0.486757	0.841061
ENSMUSG00000061119	Prcp	2.56921	0.387914	0.841473	1.96532	-0.387914	0.841473
ENSMUSG00000002324	Rec8	0.450105	0.418958	0.842098	0.335032	-0.418958	0.842098
ENSMUSG00000020220	Vps13d	0.772222	0.402035	0.844203	0.583315	-0.402035	0.844203
ENSMUSG00000041258	Zfp236	0.447528	0.410691	0.84422	0.335032	-0.410691	0.84422
ENSMUSG00000042202	Slc35e2	0.980954	0.395789	0.844629	0.744849	-0.395789	0.844629
ENSMUSG00000025049	Taf5	1.30479	0.389115	0.844897	0.996123	-0.389115	0.844897
ENSMUSG00000090214	Gm15657	0.0867569	0.627461	0.84536	0.0538445	-0.627461	0.84536
ENSMUSG00000073643	Wdfy1	0.548888	0.405951	0.846131	0.412808	-0.405951	0.846131
ENSMUSG00000039318	Rab3gap2	0.831492	0.395396	0.846131	0.631177	-0.395396	0.846131
ENSMUSG00000042997	Nhlrc3	0.251681	0.44844	0.846131	0.182473	-0.44844	0.846131
ENSMUSG00000068874	Selenbp1	3.47457	0.382728	0.846131	2.66829	-0.382728	0.846131
ENSMUSG00000028779	Pef1	0.934569	0.390885	0.846131	0.711944	-0.390885	0.846131
ENSMUSG00000037426	Depdc5	0.315245	0.422745	0.846131	0.233326	-0.422745	0.846131
ENSMUSG00000004815	Dgkq	0.174373	0.449124	0.846131	0.125637	-0.449124	0.846131
ENSMUSG00000045160	Bola3	8.17748	0.351083	0.846131	6.42245	-0.351083	0.846131
ENSMUSG00000039509	Nup133	1.63292	0.385459	0.846131	1.25039	-0.385459	0.846131
ENSMUSG00000051736	Fam229b	0.0231924	1.01032	0.846131	0.00897408	-1.01032	0.846131
ENSMUSG00000062198	2700097O09Rik	0.810017	0.39212	0.846131	0.61622	-0.39212	0.846131
ENSMUSG00000114524	Gm48357	0.0360771	0.629228	0.846131	0.0209395	-0.629228	0.846131
ENSMUSG00000018042	Cyb5r3	3.75546	0.353391	0.846131	2.9435	-0.353391	0.846131
ENSMUSG00000056399	Prss34	0.269719	0.436082	0.846131	0.19743	-0.436082	0.846131
ENSMUSG00000107102	Gm42726	0.0438079	0.581475	0.846428	0.0269222	-0.581475	0.846428
ENSMUSG00000000787	Ddx3x	6.25595	0.349607	0.846588	4.9178	-0.349607	0.846588
ENSMUSG00000027323	Rad51	1.78152	0.385809	0.84679	1.36406	-0.385809	0.84679
ENSMUSG00000048327	Ckap2l	1.93614	0.387679	0.84691	1.48072	-0.387679	0.84691
ENSMUSG00000028811	Yars	1.3821	0.384133	0.84691	1.05894	-0.384133	0.84691
ENSMUSG00000006307	Kmt2b	1.49119	0.384145	0.84691	1.1427	-0.384145	0.84691
ENSMUSG00000032586	Traip	0.712953	0.393874	0.84691	0.541436	-0.393874	0.84691
ENSMUSG00000087505	Gm15241	0.0292053	0.747284	0.84691	0.0149568	-0.747284	0.84691
ENSMUSG00000035941	Ibtk	1.67157	0.385167	0.847455	1.2803	-0.385167	0.847455
ENSMUSG00000038843	Gcnt1	0.465567	0.417407	0.84796	0.346998	-0.417407	0.84796
ENSMUSG00000017718	Afmid	0.318681	0.420194	0.848779	0.236318	-0.420194	0.848779
ENSMUSG00000005667	Mthfd2	1.58482	0.384266	0.849255	1.21449	-0.384266	0.849255
ENSMUSG00000023031	Cela1	2.8647	0.37939	0.849603	2.20463	-0.37939	0.849603
ENSMUSG00000106317	Gm43848	0.0609875	0.565534	0.850441	0.0388877	-0.565534	0.850441
ENSMUSG00000078521	Aunip	1.49548	0.380778	0.85246	1.14868	-0.380778	0.85246
ENSMUSG00000090698	Apold1	0.0455259	0.635923	0.85246	0.0269222	-0.635923	0.85246
ENSMUSG00000056692	Ilrun	2.54773	0.375809	0.85246	1.96532	-0.375809	0.85246
ENSMUSG00000079415	Cntf	0.0455259	0.635923	0.85246	0.0269222	-0.635923	0.85246
ENSMUSG00000051246	Msantd1	0.0154616	0.865929	0.852589	0.00598272	-0.865929	0.852589
ENSMUSG00000104784	Gm42984	0.0154616	0.865929	0.852589	0.00598272	-0.865929	0.852589
ENSMUSG00000041697	Cox6a1	14.2058	0.342719	0.852589	11.2236	-0.342719	0.852589
ENSMUSG00000097773	Gm10614	0.0154616	0.865929	0.852589	0.00598272	-0.865929	0.852589
ENSMUSG00000096977	Gm10827	0.0154616	0.865929	0.852589	0.00598272	-0.865929	0.852589
ENSMUSG00000014444	Piezo1	1.29706	0.380547	0.852727	0.996123	-0.380547	0.852727
ENSMUSG00000020085	Aifm2	0.141732	0.44872	0.853002	0.101706	-0.44872	0.853002
ENSMUSG00000038976	Ppp1r9b	2.71008	0.375634	0.855202	2.09096	-0.375634	0.855202
ENSMUSG00000022391	Rangap1	4.1755	0.344389	0.855202	3.29349	-0.344389	0.855202
ENSMUSG00000070462	Tlnrd1	0.945736	0.38406	0.855673	0.723909	-0.38406	0.855673
ENSMUSG00000031262	Cenpi	0.504221	0.391409	0.857255	0.382894	-0.391409	0.857255
ENSMUSG00000027201	Myef2	1.07716	0.382693	0.85813	0.825616	-0.382693	0.85813
ENSMUSG00000066798	Zbtb6	0.402002	0.403982	0.8585	0.302127	-0.403982	0.8585
ENSMUSG00000031691	Tnpo2	0.801428	0.383742	0.8585	0.613229	-0.383742	0.8585
ENSMUSG00000000708	Kat2b	0.610734	0.393295	0.8585	0.463661	-0.393295	0.8585
ENSMUSG00000096929	A330023F24Rik	0.0292053	0.747284	0.858929	0.0149568	-0.747284	0.858929
ENSMUSG00000026605	Cenpf	5.44679	0.351886	0.859554	4.27465	-0.351886	0.859554
ENSMUSG00000026274	Pask	0.338438	0.402408	0.860746	0.254266	-0.402408	0.860746
ENSMUSG00000039834	Zfp335	0.383105	0.407182	0.860967	0.287171	-0.407182	0.860967
ENSMUSG00000028438	Kif24	0.292053	0.407138	0.860967	0.218369	-0.407138	0.860967
ENSMUSG00000033326	Kdm4a	0.620183	0.387933	0.860967	0.472635	-0.387933	0.860967
ENSMUSG00000034023	Fancd2	0.682888	0.388377	0.861956	0.520497	-0.388377	0.861956
ENSMUSG00000029547	Ints1	1.11152	0.376793	0.863042	0.855529	-0.376793	0.863042
ENSMUSG00000031901	Dus2	0.603003	0.38422	0.863042	0.46067	-0.38422	0.863042
ENSMUSG00000020156	Pwwp3a	1.30049	0.375748	0.863042	1.00211	-0.375748	0.863042
ENSMUSG00000022824	Muc13	0.578093	0.439697	0.863363	0.424773	-0.439697	0.863363
ENSMUSG00000045838	Ccdc9b	0.0163206	0.939929	0.864026	0.00598272	-0.939929	0.864026
ENSMUSG00000060206	Zfp462	0.0154616	0.865929	0.864026	0.00598272	-0.865929	0.864026
ENSMUSG00000072647	Adam1a	0.0163206	0.939929	0.864026	0.00598272	-0.939929	0.864026
ENSMUSG00000016756	Cmah	0.0343592	0.753161	0.864026	0.0179482	-0.753161	0.864026
ENSMUSG00000114255	Gm10734	0.0163206	0.939929	0.864026	0.00598272	-0.939929	0.864026
ENSMUSG00000064360	mt-Nd3	16.6676	0.336947	0.864104	13.2218	-0.336947	0.864104
ENSMUSG00000072847	A530017D24Rik	0.152898	0.438852	0.864171	0.11068	-0.438852	0.864171
ENSMUSG00000031728	Zfp821	0.285181	0.412417	0.864778	0.212387	-0.412417	0.864778
ENSMUSG00000041040	Fam117b	0.989544	0.379787	0.864964	0.759806	-0.379787	0.864964
ENSMUSG00000047030	Spata2	0.408015	0.397342	0.864964	0.30811	-0.397342	0.864964
ENSMUSG00000040855	Reps2	0.511952	0.391128	0.864964	0.388877	-0.391128	0.864964
ENSMUSG00000033557	Fam20b	0.737863	0.381301	0.865266	0.565367	-0.381301	0.865266
ENSMUSG00000038766	Gabpb2	2.73757	0.369724	0.865266	2.12087	-0.369724	0.865266
ENSMUSG00000041161	Otud3	0.145167	0.44243	0.865266	0.104698	-0.44243	0.865266
ENSMUSG00000030882	Dnhd1	0.0214745	0.903403	0.865266	0.00897408	-0.903403	0.865266
ENSMUSG00000034187	Nsf	1.41044	0.373328	0.865266	1.08886	-0.373328	0.865266
ENSMUSG00000024791	Cdca5	1.25926	0.372889	0.865735	0.972192	-0.372889	0.865735
ENSMUSG00000061887	Ssbp3	4.07843	0.336887	0.867228	3.23366	-0.336887	0.867228
ENSMUSG00000030037	Mrpl53	3.07171	0.367253	0.867228	2.38411	-0.367253	0.867228
ENSMUSG00000025323	Sp4	0.872723	0.379286	0.867228	0.670065	-0.379286	0.867228
ENSMUSG00000063445	Nmral1	2.64394	0.369145	0.868237	2.04908	-0.369145	0.868237
ENSMUSG00000024160	Spsb3	1.26356	0.373379	0.868714	0.975184	-0.373379	0.868714
ENSMUSG00000034653	Ythdc2	0.913954	0.376958	0.868714	0.70297	-0.376958	0.868714
ENSMUSG00000027327	1700037H04Rik	1.67329	0.369931	0.869141	1.29526	-0.369931	0.869141
ENSMUSG00000001983	Taco1	0.363348	0.391725	0.869339	0.275205	-0.391725	0.869339
ENSMUSG00000024065	Ehd3	0.0214745	0.903403	0.869737	0.00897408	-0.903403	0.869737
ENSMUSG00000042814	Mcts2	0.0317822	0.865929	0.870118	0.0149568	-0.865929	0.870118
ENSMUSG00000013539	Tango2	2.26427	0.367973	0.870894	1.75593	-0.367973	0.870894
ENSMUSG00000108171	Gm43915	0.0360771	0.629228	0.871178	0.0209395	-0.629228	0.871178
ENSMUSG00000027333	Smox	0.423477	0.396443	0.87145	0.320076	-0.396443	0.87145
ENSMUSG00000036022	Fam122b	0.374515	0.389491	0.872208	0.284179	-0.389491	0.872208
ENSMUSG00000051413	Plagl2	0.872723	0.372889	0.873087	0.673056	-0.372889	0.873087
ENSMUSG00000028224	Nbn	1.41732	0.368526	0.873087	1.09783	-0.368526	0.873087
ENSMUSG00000020898	Ctc1	0.591837	0.385489	0.873087	0.451695	-0.385489	0.873087
ENSMUSG00000022369	Mtbp	0.494772	0.386706	0.873237	0.376911	-0.386706	0.873237
ENSMUSG00000028328	Tmod1	0.180386	0.464631	0.873409	0.128629	-0.464631	0.873409
ENSMUSG00000034509	Mad2l1bp	0.670863	0.37936	0.873481	0.514514	-0.37936	0.873481
ENSMUSG00000033720	Sfxn5	0.0231924	0.68839	0.874149	0.0119654	-0.68839	0.874149
ENSMUSG00000093674	Rpl41	158.933	0.328972	0.874569	126.795	-0.328972	0.874569
ENSMUSG00000027006	Dnajc10	1.75318	0.365841	0.874886	1.36107	-0.365841	0.874886
ENSMUSG00000029145	Eif2b4	1.74459	0.3651	0.874886	1.35509	-0.3651	0.874886
ENSMUSG00000031951	Tmem231	0.083321	0.495745	0.874886	0.0568359	-0.495745	0.874886
ENSMUSG00000024830	Rps6kb2	0.578093	0.3804	0.874886	0.442721	-0.3804	0.874886
ENSMUSG00000054405	Dnajc8	8.5812	0.329506	0.876343	6.84124	-0.329506	0.876343
ENSMUSG00000002835	Chaf1a	2.9463	0.362415	0.876343	2.29437	-0.362415	0.876343
ENSMUSG00000064326	Siva1	8.46696	0.329852	0.876641	6.74851	-0.329852	0.876641
ENSMUSG00000064351	mt-Co1	188.915	0.327718	0.87677	150.845	-0.327718	0.87677
ENSMUSG00000004934	Pias4	0.745594	0.373719	0.876935	0.574341	-0.373719	0.876935
ENSMUSG00000025558	Dock9	0.0798851	0.509625	0.877079	0.0538445	-0.509625	0.877079
ENSMUSG00000031644	Nek1	0.79112	0.372107	0.877428	0.610238	-0.372107	0.877428
ENSMUSG00000045075	Gm9796	0.0163206	0.939929	0.877456	0.00598272	-0.939929	0.877456
ENSMUSG00000041219	Arhgap11a	1.28933	0.367615	0.877647	0.999115	-0.367615	0.877647
ENSMUSG00000037622	Wdtc1	0.446669	0.382613	0.877647	0.341015	-0.382613	0.877647
ENSMUSG00000034189	Hsdl1	0.998134	0.369791	0.878432	0.771771	-0.369791	0.878432
ENSMUSG00000023940	Sgo1	1.69047	0.364851	0.878895	1.31321	-0.364851	0.878895
ENSMUSG00000074452	Pate2	0.0240514	0.739017	0.879836	0.0119654	-0.739017	0.879836
ENSMUSG00000047654	Tssk6	0.0481028	0.576422	0.879924	0.0299136	-0.576422	0.879924
ENSMUSG00000022803	Popdc2	0.275732	0.425356	0.879924	0.203413	-0.425356	0.879924
ENSMUSG00000041238	Rbbp8	2.1904	0.362464	0.880585	1.70508	-0.362464	0.880585
ENSMUSG00000051346	Spryd4	0.778235	0.369711	0.880716	0.601264	-0.369711	0.880716
ENSMUSG00000026219	Trip12	2.86727	0.359342	0.881126	2.23754	-0.359342	0.881126
ENSMUSG00000032316	Clk3	0.960339	0.370956	0.881689	0.741857	-0.370956	0.881689
ENSMUSG00000026786	Apbb1ip	4.3284	0.328495	0.882171	3.45203	-0.328495	0.882171
ENSMUSG00000005534	Insr	0.352181	0.394105	0.88277	0.266231	-0.394105	0.88277
ENSMUSG00000041064	Pif1	0.279168	0.401945	0.88277	0.209395	-0.401945	0.88277
ENSMUSG00000025962	Fastkd2	1.18281	0.364537	0.883932	0.918348	-0.364537	0.883932
ENSMUSG00000102752	Gm7694	0.0103078	0.903403	0.883932	0.00299136	-0.903403	0.883932
ENSMUSG00000015522	Arnt	0.609016	0.370858	0.883932	0.469644	-0.370858	0.883932
ENSMUSG00000028434	Epb41l4b	0.0103078	0.903403	0.883932	0.00299136	-0.903403	0.883932
ENSMUSG00000028698	Pik3r3	0.0103078	0.903403	0.883932	0.00299136	-0.903403	0.883932
ENSMUSG00000070780	Rbm47	0.0103078	0.903403	0.883932	0.00299136	-0.903403	0.883932
ENSMUSG00000105646	Gm30211	0.0103078	0.903403	0.883932	0.00299136	-0.903403	0.883932
ENSMUSG00000050732	Vamp8	9.03217	0.325455	0.883932	7.22115	-0.325455	0.883932
ENSMUSG00000035125	Gcfc2	0.58067	0.377157	0.883932	0.445713	-0.377157	0.883932
ENSMUSG00000107688	Gm44091	0.0103078	0.903403	0.883932	0.00299136	-0.903403	0.883932
[truncated: 4,050 more rows]
