# Supplementary material for: BRD9 determines the cell fate of hematopoietic stem cells by regulating chromatin state
Source: Nat Commun. 2023 Dec 15;14:8372. doi: 10.1038/s41467-023-44081-6 (PMC10724271; doi:10.1038/s41467-023-44081-6)
Supplement: Supplementary file 8 — Supplementary Data 5 [file 41467_2023_44081_MOESM8_ESM.xlsx]

## Sheet: Control_SE
chr	start	end	WT_H3K27ac	WT_ATAC
chr18	6489969	6491201	60.8098	61.6351
chr18	7868388	7870472	39.8746	23.0095
chr3	88138708	88151458	9.17821	11.1362
chr3	90247715	90267082	5.10404	3.04412
chr5	64802722	64813006	8.52448	8.55958
chr5	65485754	65493576	9.11495	9.79189
chr5	65763110	65765078	31.5639	16.0739
chr14	25459207	25481761	5.51006	4.85468
chr14	25504831	25528054	4.68624	5.29512
chr17	70848591	70853611	20.9516	30.6051
chr17	70985725	71003037	5.54345	5.26084
chr13	58127290	58129753	29.9006	23.9761
chr13	58401109	58403193	36.66	47.6498
chr6	72898582	72900591	30.7692	5.02625
chr13	23530529	23587063	4.37161	12.7578
chr13	23738192	23764361	6.31996	14.0648
chr13	29983809	29986108	26.2721	36.1228
chrX	42148293	42152457	14.4353	23.4898
chr4	107178074	107179370	43.51	38.8758
chr12	31948970	31950410	41.3412	50.5166
chr12	33302745	33316821	5.94356	4.49427
chr16	95448422	95459198	8.88257	4.53798
chr17	46856077	46858659	39.3349	8.82523
chr17	51178263	51179750	38.1466	35.7426
chr17	53566700	53571042	14.4354	14.8875
chr9	57071553	57077567	13.4786	62.4033
chr9	57637295	57652001	6.76718	5.02374
chr9	59485423	59487468	28.7582	29.098
chr9	61371056	61374615	18.6125	12.8418
chr9	62341242	62345147	31.025	12.616
chr7	126448012	126487883	3.69074	2.42274
chr7	126696273	126704859	8.1792	4.46428
chr7	127008331	127028717	6.03338	10.5299
chr7	127471184	127480414	10.3191	33.2796
chr7	132315416	132323343	8.60029	9.04425
chr4	154926700	154936092	6.37237	6.16795
chr3	152209625	152211372	39.3779	46.588
chr4	133621590	133633345	6.21731	1.52333
chr4	133751700	133756968	23.7776	12.1293
chr4	134116272	134130846	7.46167	6.46535
chr4	134914454	134931591	8.06207	5.90096
chr4	136172292	136179382	10.825	9.8395
chr4	137356612	137367664	6.96707	2.72261
chr4	138325554	138328308	19.1415	15.3932
chr4	141537739	141559309	6.59584	6.23782
chr13	117024486	117034703	7.00318	6.22111
chr9	114776423	114781511	12.1664	15.9629
chr9	121704000	121720095	6.38489	7.31731
chr9	123923160	123928164	13.6805	26.7707
chr17	84115730	84162431	5.6875	4.561
chr17	84181009	84189445	18.2338	27.9227
chr17	87282257	87283921	36.4218	42.045
chr17	88064392	88066780	24.8854	35.6633
chr1	58423238	58424181	63.5669	19.1391
chr1	58710991	58715314	15.305	11.1167
chr1	59912853	59914245	44.4001	26.3463
chr1	63113065	63117216	19.5089	8.2326
chr1	64531913	64533789	33.6061	67.1697
chr1	74386965	74398027	7.62355	7.18892
chr2	119476592	119478917	36.9112	24.4401
chr2	126674113	126675884	54.6773	16.3829
chr2	129591347	129594591	22.1307	18.6663
chr2	132018377	132029842	6.3409	5.84573
chr11	3138059	3145578	16.0161	40.5894
chr11	5097913	5100349	31.3503	36.4159
chr11	5511853	5522140	7.83727	3.49224
chr11	11685169	11687315	28.5099	18.1378
chr11	20740490	20742992	26.1518	35.4863
chr11	22840930	22872470	5.61489	5.18283
chr11	23255013	23257276	26.3804	72.4504
chr9	88481404	88483422	28.5788	43.0413
chr9	90232372	90243941	6.78274	10.6906
chr2	18056107	18065951	7.56152	10.5482
chr4	33247261	33248727	43.1973	111.663
chr10	19562329	19592628	2.99944	2.60761
chr10	20311623	20313432	33.2281	78.6262
chr16	5049298	5050955	35.7636	45.437
chr16	8829159	8831359	32.1461	81.4722
chr4	63385930	63404150	6.02491	6.30546
chr7	19265436	19272579	13.8134	8.4675
chr7	25753897	25756222	28.0034	64.2622
chr7	27472477	27490833	5.06841	10.765
chr7	28375831	28402081	7.12787	14.4609
chr7	30412078	30423140	8.68308	6.91605
chr7	30955861	30957321	37.3733	9.90185
chr7	31149496	31156174	10.8113	8.39678
chr19	21271212	21273492	29.4552	70.1685
chr10	115383850	115386068	30.1096	57.2264
chr10	121475834	121505603	4.08453	3.98011
chr10	122984999	122986789	34.7353	15.9231
chr10	127288057	127292205	17.0931	58.0069
chr10	128083314	128097651	6.93908	7.13182
chr10	128492993	128504672	6.79666	8.93025
chr8	70509949	70540509	4.55272	5.60497
chr7	141443401	141475774	3.82271	4.49025
chr7	4653277	4659200	11.646	5.91874
chr7	13024510	13038850	5.80025	12.1197
chr7	16045634	16052848	16.094	14.9317
chr7	16308803	16314277	13.2123	17.2882
chr7	16387331	16406307	9.75345	12.5016
chr15	76331456	76351940	3.82469	2.05802
chr15	77833790	77856650	7.23813	6.9527
chr15	78242997	78258389	5.16448	6.33215
chr15	79687178	79694639	10.514	18.3042
chr15	79733057	79742787	7.33131	6.35647
chr15	81511893	81524269	6.80681	9.14175
chr15	81585396	81587000	50.7108	23.6255
chr15	84312233	84325954	5.94927	6.62716
chr15	85634665	85672159	3.56211	3.37884
chr15	86181948	86186374	13.2658	7.6342
chr15	89075300	89089741	5.20673	4.04075
chr8	46738533	46742064	24.358	21.355
chr8	47673326	47676076	26.6337	68.5136
chr10	7955237	7957110	33.7545	13.9644
chr8	25098621	25102983	14.7012	6.83923
chr8	25593663	25603038	12.077	17.7275
chr11	76478897	76495609	6.11817	2.70744
chr11	77982620	77985130	24.1262	6.67169
chr11	87736720	87757324	9.08751	14.3576
chr11	93995166	93997161	36.3883	43.7005
chr12	69356593	69373709	5.62462	5.05786
chr12	71015170	71017283	30.6012	48.0214
chr8	11550050	11557935	10.328	31.6607
chr5	90365047	90367267	34.6963	23.4579
chr5	91960690	91963656	17.0768	28.3361
chr14	79480720	79482286	37.801	31.9781
chr2	91070325	91098168	7.14491	3.99771
chr2	92182933	92185922	18.1892	6.04207
chr2	180700889	180711100	7.57182	5.95548
chr14	40948296	40967009	5.28257	6.96699
chr14	55578020	55604735	4.10642	5.94398
chr2	103796283	103798088	37.2477	21.1757
chr2	104492956	104494687	34.7736	23.9498
chr1	177257609	177259418	30.3068	24.2958
chr1	178317808	178319449	38.0925	64.7646
chr1	178336462	178338739	32.3072	24.3225
chr1	178405341	178406923	45.8958	53.4335
chr1	181209941	181212803	23.9428	6.18677
chr4	117119872	117126959	10.5649	7.89901
chr4	125116347	125127977	8.06742	9.27406
chr4	126096725	126111517	5.57939	5.69426
chr4	126255669	126262718	14.704	12.178
chr4	127021047	127022362	49.9827	31.9104
chr4	130912565	130919930	10.2232	7.58427
chr2	45108790	45117404	11.5749	4.79612
chr5	20945060	20956076	6.88073	4.32853
chr5	23432475	23435804	42.1673	77.0993
chr5	25497767	25500168	24.6745	34.6116
chr5	28316407	28317855	39.6439	11.7108
chr5	30907124	30922148	5.0834	5.12904
chr5	31179208	31202998	3.7251	4.59984
chr5	32111841	32137963	3.93578	3.55303
chr5	33651891	33659284	9.36411	14.6376
chr3	135438463	135440964	23.0871	30.6045
chr3	136669053	136671559	29.4769	39.2398
chr3	144202200	144206208	16.7997	13.435
chr3	146498877	146500759	31.0325	25.3784
chr11	98192927	98204593	5.01923	3.74903
chr11	98794670	98810307	5.50135	3.15188
chr11	98941241	98961133	4.89316	3.67806
chr11	102316851	102319689	27.163	8.80498
chr11	104441364	104442957	42.6105	24.8579
chr11	105180731	105182797	29.7353	18.6052
chr11	106778994	106789350	9.04772	13.3039
chr11	109361935	109363953	28.2977	31.2089
chr11	109472124	109486295	7.30188	9.1114
chr17	4993864	4997336	27.5272	9.79839
chr17	6778601	6783751	12.6823	6.85094
chr17	12991774	12993090	45.0053	28.8072
chr17	17623372	17625849	24.7577	133.008
chr7	102243328	102250801	12.1213	7.84301
chr7	111081742	111082987	43.8815	39.0472
chr10	99261311	99265096	19.6134	31.3947
chr10	108161306	108163352	38.0394	42.3095
chr2	25254537	25272853	5.25438	3.84351
chr2	26903071	26916908	6.01194	3.98405
chr2	32712416	32720967	13.9859	11.9502
chr6	83455483	83457482	28.6349	15.567
chr6	86525417	86527766	30.2631	18.8159
chr5	113770950	113777240	11.8491	6.29055
chr5	113829796	113843455	5.13411	4.38252
chr5	114772288	114786074	10.7257	5.2409
chr5	121835371	121839283	15.3822	33.4246
chr5	123125643	123143710	10.241	6.35987
chr5	125388709	125394299	16.5912	20.3643
chr7	44848979	44869829	6.39119	11.7341
chrX	94121338	94123824	19.0969	18.4516
chr11	52098630	52099973	42.8009	28.1568
chr3	95217187	95231418	5.68792	4.66391
chr3	95650673	95673586	7.35024	2.60341
chr3	104863668	104865857	32.3029	15.9221
chr16	91353603	91373825	5.48151	6.3012
chr16	91538310	91549011	6.64487	5.42689
chr16	94568901	94571127	34.4198	32.5458
chr6	117879239	117918060	4.606	8.57946
chr6	120356914	120365395	9.19182	4.91485
chr6	125344600	125351403	9.81212	2.98337
chr15	8443390	8446442	23.8301	20.5755
chr10	39731095	39733252	31.6852	33.2877
chr10	41518595	41520595	31.5426	32.5618
chr10	42275290	42278443	20.9474	37.528
chr5	134228382	134237794	8.67903	8.17111
chr5	136565725	136568162	23.2356	9.36184
chr5	136961820	136988007	4.7698	1.64636
chr5	138255873	138264476	9.71066	7.56527
chr5	142815171	142822317	16.1187	12.1151
chr5	142905377	142932399	5.85149	6.191
chr5	147429556	147431314	47.0917	17.8184
chr5	149051016	149053679	27.9891	23.891
chr3	22075469	22077566	31.717	24.4505
chr3	31093792	31095877	27.1077	37.6424
chr18	39488859	39491636	27.551	29.5122
chr1	156035188	156037000	37.3474	49.6679
chr1	165700207	165708234	9.92705	4.07452
chr13	98925435	98926930	44.7984	12.1121
chr13	103919416	103921458	38.7416	12.8176
chr13	111488644	111490614	31.2683	48.0478
chr13	111797884	111809669	6.89865	3.8014
chr2	156179557	156197448	3.86898	7.37802
chr2	164910769	164912597	32.8242	18.606
chr2	167492201	167504091	5.95627	1.62445
chr2	167740431	167761101	5.25188	4.69663
chr2	167909948	167943504	3.97222	3.1444
chr18	34776937	34778759	33.3176	13.8716
chr4	40850749	40854711	16.2608	37.5282
chr4	42999304	43010687	4.93952	7.62695
chr4	46450638	46452780	34.1679	19.0046
chr18	65800048	65802960	20.9667	39.3325
chr18	75366537	75369210	22.469	22.3011
chr15	63997456	64024268	3.39813	2.02988
chr15	73183568	73185511	26.5621	14.9352
chr15	73724850	73748772	4.31761	5.27202
chr15	74926344	74934766	11.213	7.5928
chr13	80882696	80887228	25.7352	67.3087
chr7	63936428	63939831	36.8031	105.521
chr7	73557192	73559427	35.7945	64.1175
chr7	73594564	73619514	4.78278	3.92551
chr10	79908772	79928368	5.58483	3.5742
chr10	80017084	80034354	5.58385	3.06336
chr10	80101925	80118147	5.07634	9.71605
chr10	80148158	80173286	6.53842	8.75536
chr10	80655960	80678911	5.62525	11.8807
chr10	80691779	80703202	8.5051	29.2009
chr10	81129041	81138688	11.3781	16.3274
chr10	81291677	81303422	9.21204	12.0969
chr10	91170605	91172383	36.4111	39.9414
chr10	93160609	93162245	44.2934	18.0505
chr6	38550450	38552088	34.2748	55.5415
chr6	47453729	47455590	40.5002	10.7925
chr6	47593945	47596119	33.114	19.8105
chr6	51468628	51471549	26.3114	62.625
chr1	133129426	133132666	19.0179	24.6061
chr5	3340827	3345255	20.6355	15.6205
chr5	3490680	3503389	7.45014	6.23017
chr12	51690862	51692697	31.7164	34.226
chr12	51828548	51830477	44.7578	19.9574
chr12	54984666	54999713	4.42617	1.70308
chr12	55490154	55493140	21.3571	33.0431
chr9	101073147	101075377	31.0812	39.3292
chr9	107611963	107641298	6.60217	4.61724
chr9	108338092	108348558	10.0417	10.2304
chr9	108560376	108570469	7.73053	9.23661
chr8	105635881	105637802	32.1856	20.2545
chr8	120476026	120490717	5.74817	5.41497
chr8	120535963	120540162	21.6197	35.9685
chr8	121947417	121951676	14.1061	30.9719
chr8	122428606	122444451	6.4496	7.3743
chr8	122547046	122576783	5.17152	4.44198
chr8	123040969	123043354	36.6179	48.7917
chr8	126592115	126596368	25.1503	48.4151
chr8	126847075	126853167	12.9214	15.5917
chr2	60124457	60125929	38.6496	7.36445
chr2	72978408	72981126	27.5934	26.8403
chr2	75658468	75660391	29.5699	45.4612
chr2	75703320	75705461	37.4644	95.3857
chr13	42049355	42052824	15.886	19.0176
chr13	46726617	46736536	4.78859	2.96258
chr13	54686965	54693974	11.0928	15.7838
chr13	55210083	55213073	29.5997	24.1182
chr12	101006027	101028419	4.2725	2.62512
chr12	108791817	108795185	24.955	38.6043
chr12	111537395	111539279	34.2673	45.8013
chr12	112617101	112645413	5.23374	7.74784
chr19	3767563	3768913	48.2904	24.5997
chr19	3905135	3936590	4.46329	5.65384
chr19	4293836	4306323	9.68056	9.51479
chr19	5636819	5638293	40.8969	17.0391
chr19	5802783	5818144	6.46611	7.76617
chr19	5843380	5849140	23.3727	39.2499
chr19	6045536	6061947	7.06208	5.96429
chr19	7482249	7495334	4.05953	9.69393
chr19	8712585	8742467	3.74373	4.06076
chr19	8770891	8786419	5.31763	2.31187
chr19	8920209	8954207	4.1351	3.70184
chr19	12794865	12797544	27.0479	109.633
chr19	16132082	16140751	7.32764	3.68284
chr19	57355096	57361903	9.71009	7.60474
chr5	96160523	96163430	26.4195	22.3609
chr5	103752874	103763529	7.07712	7.373
chr5	105699212	105701900	26.7886	22.6059
chr6	134034869	134044858	8.98685	6.93989
chr6	134919638	134932938	9.47006	11.2869
chr19	41262931	41264220	41.8616	18.3373
chr19	46500830	46504248	23.5193	24.2335
chr19	53892065	53904185	4.70305	4.56347
chr9	13826244	13828459	26.1117	94.8756
chr17	24162788	24171451	12.7613	12.0517
chr17	24707200	24738221	3.81353	3.99535
chr17	27554803	27557796	29.4425	56.9099
chr17	29392616	29396715	15.5582	13.5188
chr17	29489825	29494400	19.7245	23.016
chr17	33909433	33956675	4.62126	4.95466
chr17	34024270	34033612	13.332	9.22573
chr17	34118018	34122389	28.7829	42.5689
chr17	34186718	34206002	5.53158	2.36397
chr17	34587196	34605566	5.71543	11.4488
chr17	34999646	35002069	35.2116	33.6666
chr17	35046094	35051946	12.3647	15.2988
chr17	35120524	35136049	5.65237	4.789
chr17	35186091	35200535	6.60418	2.70593
chr17	35234678	35244053	7.26857	8.61537
chr17	35915697	35918969	22.8068	43.7028
chr15	38299329	38301896	22.8165	84.979
chr13	13519857	13531284	6.61585	8.36375
chr13	17803122	17805369	28.1505	28.707
chr3	58414630	58417114	19.1857	23.1634
chr3	65957261	65959172	36.5322	43.2264
chr11	60105192	60115171	5.40213	5.85871
chr11	62456583	62458874	36.5761	12.5361
chr11	69409002	69416214	17.8918	19.0672
chr11	69662037	69686368	5.44255	9.7108
chr11	69895204	69932112	5.18752	7.49292
chr11	69979656	70001034	6.81067	7.01431
chr11	74723024	74725035	29.3571	19.522
chr11	74829392	74831991	24.9974	87.2369
chr11	75650555	75655961	14.0446	14.2263
chr1	30948721	30950849	33.4128	53.0268
chr15	96284916	96288758	29.5134	31.7113
chr15	96698337	96714903	4.54023	6.87759
chr15	100215866	100228736	5.99822	2.84858
chr11	116023460	116031740	10.9927	18.4107
chr11	116842623	116854253	7.24797	10.8821
chr11	117317286	117350434	4.96894	2.87704
chr11	117775383	117782976	11.9937	15.3545
chr11	120034079	120042447	8.37112	7.92712
chr11	120347450	120354306	14.5806	6.6574
chr11	120572275	120582448	8.7606	14.4685
chr11	120617509	120633717	8.0143	5.2949
chr12	4906841	4918395	7.09184	5.02744
chr6	30047213	30049187	29.2398	9.97154
chr16	44138275	44140728	19.2131	42.6054
chr16	49854341	49856959	29.0567	52.5826
chr3	51276310	51277881	39.4407	18.2458
chr3	51333005	51341348	11.527	8.50486
chr5	43232646	43235423	23.5426	34.8667
chr5	53588778	53591461	19.509	39.6617
chr1	86433957	86443242	8.38838	14.4568
chr1	86487026	86509475	5.74026	7.292
chr1	86525388	86528874	27.013	64.9029
chr1	87619821	87627241	10.9731	4.12582
chr1	88243051	88277661	7.31819	15.0581
chr1	91052308	91065622	9.84787	8.29713
chr9	44603594	44605702	48.9799	14.2837
chr6	99520309	99523912	19.76	7.19751
chr6	113075561	113078551	22.5363	76.2104
chr6	113377101	113379314	27.56	33.928
chr9	25251474	25253674	30.2659	58.2588
chr9	31029720	31031441	37.157	28.091
chr9	32540278	32542003	36.9105	15.7835
chr7	80018169	80027988	6.02542	2.93328
chr7	83650581	83660285	8.89678	7.27978
chr7	90442339	90444126	33.1008	26.8014
chr15	36791722	36794929	33.8648	68.8159
chr8	84183503	84203450	6.26357	9.01059
chr8	84660307	84665446	20.2663	22.4212
chr8	84687168	84707499	5.28546	9.10031
chr8	84975953	84986402	13.7814	27.6405
chr8	94376736	94387525	7.07792	7.08221
chr1	6214024	6215617	43.1437	38.3095
chr1	10037247	10040247	17.6004	17.8221
chr1	13372411	13374802	33.0055	36.3516
chr12	76368968	76371773	36.6917	22.7751
chr12	76532794	76537366	14.4391	3.2945
chr12	84191933	84219274	4.05766	3.40057
chr12	91581757	91591198	9.60075	18.726
chr18	82909527	82915303	10.8803	9.36905
chr18	84085036	84088838	16.1619	20.2019
chr14	60721292	60758335	4.85296	3.69265
chr14	61681344	61683338	36.1584	47.9083
chr14	62759685	62762460	25.1383	54.6769
chr14	75176880	75192793	7.62858	4.14491

## Sheet: Control_TE
chr	start	end	WT_H3K27ac	WT_ATAC
chr9	77754610	77755209	17.0091	13.1434
chr9	77910252	77918270	5.49592	7.82337
chr9	78086319	78086985	8.84712	1.05572
chr9	78107783	78113676	6.49893	5.66081
chr9	78175753	78176539	25.6533	36.0043
chr9	78427714	78428056	9.21081	3.49886
chr9	78448114	78448780	19.7419	9.87324
chr9	78480878	78481762	45.2453	34.2142
chr9	78527633	78533219	5.17502	3.02976
chr9	80066608	80068070	35.5051	14.8116
chr9	82974332	82975820	28.3683	23.9056
chr9	83834181	83835154	14.7981	33.4255
chr9	85326282	85328334	21.4973	31.3377
chr9	85748513	85750200	27.0409	36.8197
chr9	86467173	86467695	20.9163	21.8296
chr9	86572064	86572406	9.49533	23.3531
chr9	88438630	88439250	16.1359	47.9469
chr9	88522375	88523706	9.39061	70.6836
chr9	88548032	88548464	19.7051	12.5124
chr9	89826933	89827275	7.0646	5.02388
chr9	90054523	90055368	13.4319	7.43016
chr9	90113603	90114661	47.5242	28.8696
chr9	90269876	90270883	12.9939	5.86606
chr9	92250175	92250972	16.1612	22.3117
chr9	94537481	94538330	11.6428	53.2319
chr6	3498617	3499056	8.72727	6.94788
chr6	4003929	4004360	8.94571	35.3114
chr6	4086645	4087160	15.2769	66.898
chr6	4600587	4601738	30.0478	9.86713
chr6	5297086	5298506	15.4268	29.5567
chr6	6577859	6578854	28.0504	35.9692
chr6	7692852	7693280	8.97918	21.9462
chr6	7844831	7845553	21.4271	6.67285
chr6	8209488	8209917	18.5694	18.8018
chr6	8258660	8259907	14.4785	45.5362
chr6	8509195	8510557	22.6651	31.6442
chr6	11907009	11908226	17.1828	48.7256
chr6	11925843	11926645	29.1274	18.956
chr6	13069757	13070366	22.3509	45.016
chr6	13607420	13608252	20.864	44.4662
chr6	13677165	13678086	21.958	62.7618
chr6	13871073	13871520	17.6926	52.7273
chr6	15720434	15721159	14.0607	23.3824
chr6	17065219	17065987	16.4909	27.4094
chr6	17636962	17637835	29.4027	24.9314
chr6	17693782	17694943	23.5638	7.08676
chr6	17749239	17749668	12.8047	13.7464
chr6	18848042	18849345	18.8114	61.8879
chr13	37993498	37994280	32.0394	15.2618
chr13	38009935	38011127	9.79758	23.3894
chr13	38036636	38037789	20.1265	15.4843
chr13	38527971	38528491	15.8959	9.65222
chr13	38634610	38635271	10.7374	34.4981
chr13	38658450	38659079	20.8192	26.3345
chr13	38960030	38960775	20.0127	24.2435
chr13	40854454	40854796	8.54215	5.90705
chr13	40886845	40887386	11.0506	2.79151
chr13	40916524	40922679	4.50501	2.21431
chr13	40967843	40968185	10.1437	2.21514
chr13	41000494	41001726	17.7025	13.4076
chr13	41016302	41016732	19.8598	12.6589
chr13	41249865	41250292	17.9223	24.2859
chr13	41486560	41487268	17.0903	11.4183
chr13	41604895	41606885	18.341	15.3695
chr13	43210009	43217646	3.65041	1.74701
chr13	43250339	43250681	14.8588	19.8542
chr13	43295031	43295373	8.01576	1.96419
chr13	43480274	43481937	18.9339	2.28965
chr13	43524219	43526032	10.6317	8.49464
chr13	43559356	43560908	18.7694	23.7716
chr13	44729713	44733545	11.7417	12.4171
chr13	45001360	45002154	19.9953	5.45246
chr13	45108487	45109095	10.9429	5.08993
chr13	45389782	45392115	19.5373	9.71479
chr13	45871745	45872396	12.7687	2.58603
chr13	45963372	45964649	22.6056	8.77982
chr13	46669470	46670076	18.8623	7.55252
chr13	46905201	46905543	12.2452	7.40311
chr13	46929313	46930548	20.5856	16.9607
chr13	47105315	47107012	29.8044	10.2453
chr13	48545925	48552984	6.26633	13.6334
chr13	48869937	48871625	16.9063	3.44375
chr13	48966986	48968925	22.4648	9.52419
chr13	49187408	49197498	5.95883	6.37318
chr13	49213939	49216314	13.2236	12.5445
chr13	49241874	49242906	14.8128	13.0824
chr13	49297814	49309072	5.11051	5.84937
chr13	49341446	49342081	13.3225	35.5
chr13	49682061	49682579	15.7533	19.3631
chr13	51071393	51071735	10.5481	3.45542
chr13	51100717	51101796	27.2833	8.32896
chr13	51115956	51116681	11.4472	8.07035
chr13	51408931	51409273	7.74951	8.61444
chr13	51637070	51646264	6.5083	12.5405
chr13	51734983	51742115	9.73165	7.2355
chr13	51754746	51755088	9.20878	0.294387
chr13	51792762	51793704	17.5555	5.76798
chr13	51845769	51848444	6.65771	9.7987
chr13	52551014	52551811	11.7422	10.5077
chr13	52572044	52583951	3.38444	3.38383
chr13	52599728	52600070	8.78197	0.482602
chr13	52614503	52614845	12.357	2.42266
chr13	52821739	52822081	8.94456	0
chr13	52929212	52929653	25.2671	17.1113
chr13	52980667	52986384	8.44667	8.51662
chr13	53376899	53377599	14.0922	7.25983
chr13	54071885	54072591	17.7619	7.83869
chr13	54209386	54223344	3.33458	2.21369
chr13	54468352	54468797	18.2048	1.63566
chr13	54564782	54565507	17.0002	4.80579
chr13	54590241	54590583	22.7323	28.7292
chr13	54621782	54622651	23.9526	10.5772
chr13	55018365	55023092	6.83728	2.3143
chr13	55040505	55041455	8.58824	0.521211
chr13	55099511	55105919	4.84746	1.61403
chr13	55189873	55190300	11.7203	12.7517
chr13	55321511	55322036	17.3743	13.3612
chr13	55361897	55370405	4.93012	5.74569
chr13	55405948	55406290	9.39576	5.03354
chr13	55445415	55450498	6.15371	8.99425
chr13	55471543	55472664	10.9365	13.8459
chr13	55527270	55529276	19.046	11.5856
chr13	55570800	55571142	11.7005	1.92558
chr13	55599972	55600622	15.2564	7.13522
chr13	55622906	55635529	1.92091	1.16166
chr13	55692929	55693884	34.9883	14.1614
chr13	55714653	55727743	1.81868	1.22972
chr13	56134379	56135699	23.7559	5.10029
chr13	56151768	56162787	3.75226	3.25228
chr13	56609582	56610042	8.11882	2.17794
chr13	56702843	56703548	15.409	10.6521
chr7	19000468	19004464	5.60259	9.17479
chr7	19094117	19094459	11.6659	13.5466
chr7	19119879	19120221	10.0664	5.99391
chr7	19228437	19229238	18.7879	107.352
chr7	19332652	19333131	10.6496	4.03838
chr7	19359365	19359793	14.2004	6.92592
chr7	19414087	19421634	3.05515	1.14667
chr7	19458034	19458707	13.1156	7.55108
chr7	19472149	19472491	9.19252	3.0983
chr7	19508701	19509129	14.4066	10.3619
chr7	19561407	19563526	15.1143	9.01581
chr7	19577513	19577855	17.0071	7.02185
chr7	19603979	19604533	19.5814	10.3081
chr7	19628791	19629577	35.0157	71.9394
chr7	19665310	19666143	14.0643	13.2416
chr7	19714732	19715342	15.5333	14.1077
chr7	19816581	19824292	6.06171	7.17699
chr7	24082044	24082683	18.9379	60.5595
chr7	24134257	24134684	10.1771	5.29164
chr7	24370085	24380429	5.19333	8.64052
chr7	24399535	24402063	9.00017	24.935
chr7	24443400	24443742	7.20483	0.685295
chr7	24459332	24462975	5.52668	3.65302
chr7	24610882	24611224	12.672	5.78157
chr7	24839065	24839688	11.8487	3.79111
chr7	24883974	24885107	23.3922	82.1883
chr7	24902510	24903465	16.4832	9.77854
chr7	24972324	24972666	21.082	12.398
chr7	25076089	25077955	14.0778	57.9283
chr7	25205393	25206012	17.8216	15.3344
chr7	25218614	25220759	19.7156	21.795
chr7	25237239	25250805	3.35517	7.70915
chr7	25267507	25269103	17.9074	168.046
chr7	25282105	25282538	23.0532	42.7109
chr7	25385879	25395015	2.66546	3.04459
chr7	25433035	25433476	7.95952	2.62358
chr7	25627757	25632622	5.29728	2.94493
chr7	25645129	25645471	8.72303	12.9048
chr7	25658221	25658563	10.5481	6.57785
chr7	25686968	25689059	24.8124	22.2939
chr7	27166372	27178808	2.97319	11.6633
chr7	27195656	27196826	13.0924	66.9961
chr7	27228158	27228622	15.1344	35.6315
chr7	27553268	27553610	13.2532	6.89637
chr7	27591494	27592393	35.0508	35.1433
chr7	27804809	27805151	11.5582	4.7874
chr7	27838124	27838466	9.84085	3.31065
chr7	27860428	27861040	19.0783	28.4657
chr7	27978582	27979517	14.7609	4.3619
chr7	28013770	28014112	7.39588	5.85396
chr7	28049634	28050061	16.563	16.2614
chr7	28169014	28179882	4.3489	5.60309
chr7	28277787	28278129	9.8693	3.25273
chr7	28311398	28312006	11.6471	8.21991
chr7	28338301	28351405	2.95336	4.60635
chr7	28435622	28442483	7.50677	27.8786
chr7	28597603	28598036	9.2431	1.89445
chr7	28741847	28742359	20.8469	35.4728
chr7	28766145	28766487	25.4476	27.0546
chr7	28796347	28809834	3.82674	7.33338
chr7	28825253	28825860	12.8103	1.80549
chr7	28961597	28962222	16.7108	8.0465
chr7	28982213	28983301	15.6955	12.4576
chr7	29007458	29007800	10.0156	3.08382
chr7	29134926	29135583	8.7271	0.736066
chr7	29155656	29156175	17.8819	15.4237
chr7	29179911	29180524	16.4982	7.26434
chr7	29238376	29239185	13.2555	29.4825
chr7	29281244	29281926	11.9427	7.25541
chr7	29518275	29518617	13.6922	21.3503
chr7	29816101	29816528	11.6275	27.3472
chr7	29954075	29954503	14.686	9.45564
chr7	29983520	29984423	16.705	20.495
chr7	30169310	30170028	18.9152	15.3073
chr7	30194207	30195260	16.8053	14.2526
chr7	30231306	30232291	9.91528	41.8422
chr7	30280469	30281095	10.8836	25.5616
chr7	30392861	30393291	9.03117	1.53151
chr7	30551861	30553077	14.516	25.2406
chr7	30587981	30589576	19.2147	26.1089
chr7	30625615	30626167	13.4974	1.09136
chr7	30649505	30650720	13.7282	32.8252
chr7	30728872	30729438	11.4467	6.81778
chr7	30777326	30777858	9.23723	5.7209
chr7	30811645	30811987	10.8753	7.38864
chr7	31032579	31042518	4.78295	3.25224
chr7	34168013	34168441	25.7601	4.97077
chr7	34195968	34196802	16.9677	14.5774
chr7	34229391	34234177	4.13911	7.37922
chr7	34313179	34313777	19.5412	14.7358
chr7	34388807	34390343	32.3904	22.1345
chr7	34984982	34985324	8.06454	6.26416
chr7	35055570	35057354	27.7042	22.1142
chr7	35119635	35120951	11.9801	7.86871
chr7	35156701	35157043	8.282	35.2974
chr7	35396486	35396828	12.8793	18.585
chr7	35555004	35555982	23.2254	41.9138
chr7	35586195	35586637	11.7298	31.2511
chr7	35646743	35647294	13.6064	8.52207
chr7	35754085	35755080	11.1282	22.1183
chr7	35802444	35803145	17.5981	14.094
chr15	37960490	37961105	20.7212	42.6901
chr15	38001475	38001817	7.57676	2.66879
chr15	38078130	38078921	23.5738	8.05634
chr15	38470089	38473877	14.2389	29.6484
chr15	38518311	38519815	31.6076	72.2575
chr15	38662078	38662505	17.543	11.0896
chr15	39112201	39113381	16.3709	63.5483
chr15	39943736	39944168	9.73754	37.8965
chr15	41446675	41447017	8.29623	13.9182
chr15	41788699	41789630	27.3178	16.0564
chr15	41832035	41832511	13.0897	10.6589
chr15	43282056	43282855	20.9254	35.1644
chr15	43477290	43477811	17.7465	42.7925
chr15	44427292	44428588	16.8385	89.1497
chr15	44619066	44620203	26.0187	75.1171
chr15	50888439	50889892	12.1809	16.2835
chr15	51864892	51877831	1.59429	2.8814
chr15	51990451	51991711	31.8655	9.59777
chr15	52712351	52713053	19.5137	34.9896
chr15	55071648	55072641	18.3793	10.129
chr15	55089984	55090582	13.4715	34.3513
chr15	55112535	55112965	9.04572	20.3011
chr15	55906357	55906970	9.42835	16.1684
chr7	114254256	114254777	26.7038	14.8988
chr7	114291618	114293194	12.6614	6.75384
chr7	114316742	114317644	11.8734	4.04756
chr7	114415235	114415763	13.7238	2.38197
chr7	114562676	114563111	10.4438	41.5356
chr7	116093202	116093778	13.7374	49.2112
chr7	116333552	116334732	22.186	25.9925
chr7	116442959	116443480	14.063	8.27148
chr7	116504312	116504829	13.989	25.3736
chr7	117380768	117381706	20.7582	16.1073
chr7	117470764	117471192	10.3547	6.4246
chr7	118115139	118130329	3.69354	4.95978
chr7	118242874	118244235	21.454	93.3434
chr7	118277256	118277687	7.5991	11.3773
chr7	118491123	118492198	25.555	43.4764
chr7	118532719	118533371	21.17	95.6174
chr7	118705082	118705889	15.1565	18.5175
chr7	118740749	118741181	16.4566	14.7169
chr7	118855346	118855688	7.86739	13.0737
chr7	119720388	119720817	13.4042	39.3541
chr7	119794224	119794758	13.3366	17.1108
chr7	119895814	119896505	16.7473	66.371
chr7	120635547	120636161	11.8344	13.2443
chr7	120842838	120852144	5.25438	9.36157
chr7	120917848	120918471	16.1943	10.7719
chr7	121034063	121035543	21.1896	18.596
chr7	121073093	121075234	10.6135	9.85981
chr7	122066596	122068099	20.8209	37.2246
chr7	122101419	122101958	17.2171	17.9534
chr7	122133113	122133628	18.8913	8.73962
chr7	122310559	122310901	9.05431	3.36373
chr7	122404632	122405062	7.47452	5.38138
chr7	122969565	122970906	32.8273	39.5873
chr7	123123938	123124806	36.2626	16.0505
chr7	123369174	123378438	4.38137	6.93054
chr7	125444930	125445454	12.5127	31.3689
chr7	125491050	125491487	14.172	26.3437
chr7	125552239	125555647	6.56221	6.55937
chr7	125707970	125708312	14.7287	7.51893
chr7	126135108	126135450	8.03405	4.58954
chr7	126199685	126200145	22.9421	13.8749
chr7	126376941	126377555	14.2593	17.935
chr7	126396105	126396546	12.7841	2.94545
chr7	126428660	126429186	13.1748	8.53803
chr7	126501637	126503617	24.8136	70.4628
chr7	126565693	126566393	27.7942	8.15346
chr7	126583663	126595074	4.80194	1.44202
chr7	126746254	126747070	12.3325	16.3856
chr7	126759479	126760217	15.9369	4.47736
chr7	126776757	126777678	33.286	20.6034
chr7	126791815	126798777	8.48106	6.61853
chr7	126862043	126862699	15.8385	8.63493
chr7	126884166	126898408	2.85443	2.94279
chr7	126975803	126976917	26.1384	21.9646
chr7	127041835	127042380	11.8125	1.6081
chr7	127088802	127092838	13.1027	11.6696
chr7	127135718	127138513	13.842	8.40424
chr7	127195334	127208608	4.69195	6.77455
chr7	127232440	127254096	3.35874	3.91805
chr7	127273353	127274261	25.2241	14.8454
chr7	127296430	127296772	16.2693	2.05588
chr7	127345101	127346177	16.1347	12.1916
chr7	127375584	127376023	14.1501	8.3352
chr7	127393201	127393628	18.3602	7.96645
chr7	127406327	127406669	15.7226	7.76505
chr7	127421361	127422154	17.5295	11.1226
chr7	127448581	127449337	14.4486	14.4156
chr7	127511935	127512450	42.5266	98.626
chr7	127572795	127573795	10.4832	16.8483
chr7	127588666	127589308	20.0371	16.0113
chr7	127708234	127708949	16.4009	65.0549
chr7	127745709	127746138	15.235	30.7169
chr7	127769889	127777814	7.51778	4.42418
chr7	127841015	127841624	25.8366	40.4656
chr7	127875475	127877454	24.5532	28.9258
chr7	127912126	127922310	4.24613	1.28723
chr7	128089559	128089901	12.2675	1.70841
chr7	128180340	128180852	14.6971	2.93672
chr7	128237325	128238554	28.6385	72.0766
chr7	128297652	128298096	12.7556	0.970226
chr7	128392118	128393476	14.2077	19.8631
chr7	128460444	128461581	26.287	10.2267
chr7	128523694	128524128	26.6949	17.4861
chr7	128739703	128740607	35.5935	10.7866
chr7	129591568	129592203	13.7779	16.4296
chr7	130519129	130520434	26.7656	29.0917
chr7	130546320	130547522	29.8201	21.2917
chr7	130847350	130847692	8.11332	12.8034
chr7	130900655	130901082	8.24978	2.4197
chr7	131362782	131363331	11.1225	43.2436
chr7	131409811	131410736	20.0025	51.3188
chr7	131560438	131560780	17.6534	31.3884
chr15	95790377	95790719	14.8913	26.8857
chr15	96459832	96461734	25.9269	29.7306
chr15	96641114	96643202	22.4149	16.5635
chr15	96757632	96759043	9.66016	6.38441
chr15	97246931	97247823	11.115	3.84499
chr15	97360769	97374125	3.28611	2.19059
chr15	97784375	97786687	9.74492	12.7314
chr15	97825123	97832106	5.703	3.60968
chr15	98092575	98093783	27.5764	15.472
chr15	98145050	98145764	20.02	7.99358
chr15	98484017	98484558	7.76535	7.5569
chr15	98533527	98534251	24.5495	26.1549
chr15	98566940	98568588	23.024	44.1578
chr15	98662474	98662995	31.5987	21.862
chr15	98762592	98763118	22.5332	5.73909
chr15	98830728	98832549	25.7542	21.9912
chr15	98870477	98872740	22.9188	6.08415
chr15	98917508	98918792	14.4575	39.7456
chr15	98933977	98934420	17.8492	50.0924
chr15	98952957	98953493	14.4527	7.24864
chr15	98985109	98986098	22.7183	11.475
chr15	99029856	99030952	18.3187	54.7299
chr15	99332534	99341902	4.21979	2.75504
chr15	99369994	99370422	18.7899	8.49157
chr15	99392879	99393513	46.4365	53.891
chr15	99457340	99457682	9.28398	1.63119
chr15	99474100	99474720	16.7716	8.19923
chr15	99498341	99498923	7.86681	1.87737
chr15	99651109	99651451	15.2714	0.0241301
chr15	99702041	99702828	22.5516	17.4424
chr15	99725614	99726051	21.2627	84.6021
chr15	99771727	99772541	12.987	7.92603
chr15	99972866	99973581	23.9408	18.9357
chr15	100038671	100039646	35.9858	4.71957
chr15	100304154	100304699	14.0699	19.3214
chr15	100468613	100468955	14.8731	10.7427
chr15	100551446	100552008	11.4762	11.5359
chr15	100599593	100600023	9.73595	1.73494
chr15	100614544	100616592	24.6556	89.3242
chr15	100669033	100678776	3.07515	2.76475
chr15	101174139	101174577	19.048	3.02968
chr15	101283507	101284587	27.4517	20.1926
chr15	101316008	101320686	9.2255	8.98383
chr15	101372356	101375767	9.6397	4.23874
chr15	101485351	101485693	9.25755	4.3048
chr15	101976778	101978061	20.7386	19.2168
chr15	102073800	102074590	26.5801	30.4632
chr15	102135694	102136256	15.1173	14.3229
chr15	102150604	102151120	16.9715	14.5474
chr15	102203250	102204229	25.2947	33.5207
chr15	102247407	102247952	11.3827	8.33728
chr15	102325989	102326574	15.047	4.91199
chr15	102399772	102407003	8.3153	53.7774
chr15	102470664	102471188	14.5423	9.47776
chr15	102624718	102625767	22.0285	73.0388
chr15	102670377	102671170	19.3789	43.9349
chr15	103240548	103240890	23.3786	21.5143
chr15	103254180	103255575	20.3451	5.06389
chr15	103308699	103309130	7.37654	1.85346
chr15	103365253	103366708	13.1874	6.16299
chr15	103453692	103454695	12.675	10.3637
chr3	57735371	57736712	16.8255	49.233
chr3	58525041	58525918	35.9974	49.5186
chr3	58576537	58577444	33.5538	20.876
chr3	58690741	58692444	15.7093	25.1868
chr3	59101224	59101997	10.2517	3.48462
chr3	59130401	59130976	8.43644	12.914
chr3	59260342	59260684	7.4101	3.19482
chr3	60408319	60409264	9.37805	4.16728
chr3	60500801	60502000	20.6465	12.7194
chr3	61364852	61365687	13.5678	20.9583
chr3	62506527	62507223	18.1729	19.0447
chr3	63963873	63964658	19.7969	37.0741
chr3	65391906	65392755	19.5391	29.8236
chr3	65527781	65529404	30.3655	48.0932
chr3	65974498	65974927	27.4029	78.3159
chr3	67430050	67430656	10.8884	12.9561
chr3	67463585	67464021	10.4565	25.9385
chr3	68691154	68692211	16.4445	6.44115
chr3	69004726	69006379	33.8705	15.2469
chr3	69044938	69045280	16.5701	23.2083
chr3	69126057	69127664	29.5696	22.0963
chr3	69316323	69316844	33.9334	67.9143
chr3	69722022	69722816	23.0426	17.3261
chr3	75556126	75557068	28.0592	90.7124
chr4	82859402	82859744	16.0925	32.1847
chr4	83273323	83273778	8.15762	7.92238
chr4	83315243	83315862	11.923	20.5765
chr4	83417592	83418136	13.8006	18.1858
chr4	83485872	83486958	23.9079	24.8714
chr4	84884381	84884973	15.4267	16.8981
chr4	86575248	86576206	20.9496	26.1392
chr4	86612324	86612759	12.6265	3.07713
chr4	86669047	86670207	14.0232	20.0222
chr4	86748687	86749117	29.1577	45.8876
chr4	86856422	86858130	21.1551	17.7003
chr4	88094545	88095073	12.6825	42.4346
chr4	88438691	88439033	9.54411	6.03734
chr4	88537560	88537992	10.8268	14.9347
chr4	88722063	88722575	44.7239	48.5284
chr4	88757100	88757558	15.8199	21.6006
chr4	93334673	93335961	34.2148	62.3498
chr4	94556202	94556722	17.1163	6.34171
chr4	94602568	94603464	21.777	35.0233
chr19	38055053	38055568	13.3239	10.1273
chr19	38223722	38224064	8.7149	14.6325
chr19	38836547	38836889	8.3572	18.807
chr19	38930561	38931385	17.9497	14.1534
chr19	40270752	40271094	8.91205	8.04014
chr19	40588056	40588398	9.70469	18.7008
chr19	40659792	40663603	6.58064	2.85361
chr19	40683523	40683865	8.99334	1.18238
chr19	40708424	40708766	11.985	9.17425
chr19	40894725	40895412	33.2504	20.3681
chr19	41321592	41322021	10.0811	4.46673
chr19	41345401	41346001	15.4087	5.68321
chr19	41369270	41369612	6.38374	0
chr19	41382174	41385407	8.51317	3.92331
chr19	41445485	41445918	9.80816	3.94518
chr19	41481353	41483727	11.4524	5.29077
chr19	41797708	41802044	4.1203	2.63828
chr19	41829643	41831037	30.0589	20.7235
chr19	41847138	41848466	30.9205	43.9631
chr19	41911988	41912696	15.2348	8.85394
chr19	41980727	41982710	16.2662	56.245
chr19	42090278	42091000	29.0142	52.3404
chr19	42128536	42130413	9.0849	37.4233
chr19	42170341	42171457	19.5475	18.6346
chr19	42306326	42306766	8.16401	2.38197
chr19	42518832	42519438	24.1282	10.3279
chr19	42752223	42753678	10.8189	29.6579
chr19	42779497	42780191	17.6544	32.7507
chr19	43674109	43675861	21.3903	78.7113
chr19	43689903	43690245	12.1822	10.9647
chr19	43752509	43753558	26.5296	41.0138
chr19	43921671	43922013	6.95282	0.106172
chr19	43965694	43966125	11.1809	5.50293
chr19	44069127	44070052	19.6703	10.6613
chr19	44106854	44107474	22.3512	7.31543
chr19	44135621	44146561	2.15447	1.45484
chr19	44284582	44284924	11.8245	16.3071
chr19	44554925	44555267	18.2082	3.54712
chr19	44931197	44931624	29.7988	13.3895
chr19	45005799	45006457	22.8457	5.72155
chr19	45047716	45058297	2.35245	3.04673
chr19	45074645	45075278	22.1591	27.4457
chr19	45363851	45364283	14.8686	6.60963
chr19	45560142	45560620	10.2168	3.43911
chr19	45575059	45575488	8.70874	2.41996
chr19	45659191	45660645	20.4962	4.12057
chr19	45748930	45749272	9.49534	2.65913
chr19	45782749	45791231	6.36335	10.6046
chr19	45997921	45998586	20.7468	17.6739
chr19	46039010	46056978	4.1611	2.64696
chr19	46152537	46152974	9.85834	7.64441
chr19	46304117	46305624	41.778	53.1674
chr19	46338141	46339774	19.2728	19.3946
chr19	46395342	46395857	13.274	26.8534
chr19	46456783	46457125	8.62751	1.5395
chr19	46599152	46599579	18.8111	8.46507
chr19	46760956	46762206	16.5885	95.7657
chr19	46961343	46962484	20.764	12.8091
chr19	46983989	46984331	9.18235	12.9675
chr19	47067476	47068537	29.9401	14.7005
chr19	47089834	47091384	16.7366	7.62316
chr19	47507383	47511078	11.0797	6.36167
chr19	47531448	47537656	3.24097	3.75886
chr19	47579083	47580285	17.2717	9.37157
chr19	47730742	47731740	16.7446	126.418
chr19	47904977	47919391	4.39719	3.19168
chr19	47936660	47937002	8.00763	1.9111
chr19	53038054	53038748	23.3252	50.6374
chr19	53142031	53143257	16.7692	134.803
chr19	53193843	53195301	12.1033	25.9064
chr19	53250994	53251336	9.09294	2.36475
chr19	53310805	53319978	8.16258	11.7118
chr19	53389940	53390732	46.9687	64.8132
chr19	53424871	53425213	8.98521	4.55575
chr19	53464148	53465750	11.5924	12.7094
chr19	53528536	53529053	15.2272	34.5742
chr19	53599983	53601163	31.4034	50.7877
chr19	53773996	53774433	7.36752	8.95876
chr19	53943613	53945665	18.9724	84.7842
chr19	55098986	55099521	13.135	7.63857
chr19	55253788	55254446	19.9756	10.668
chr19	55315484	55316435	20.8977	18.0565
chr19	55742689	55743031	8.49947	3.14173
chr19	56391811	56397509	5.7492	3.72363
chr19	56548057	56549379	26.1606	19.1505
chr13	58067522	58067951	7.40769	10.3685
chr13	58157656	58158488	14.9467	5.63787
chr13	58215115	58215838	23.6336	7.39185
chr13	58273752	58274094	7.00769	1.84354
chr13	58384812	58385242	12.3239	5.12038
chr13	59556765	59557196	13.6919	2.88741
chr13	59584413	59585974	9.95952	29.4954
chr13	59668390	59668732	9.37543	6.92534
chr13	59769210	59771263	27.9501	58.954
chr13	59822322	59822947	31.66	43.5044
chr13	60672506	60672848	7.74748	3.81738
chr13	61804245	61804587	7.2841	37.6091
chr13	62466459	62467073	15.7547	32.8621
chr13	62879580	62880455	12.0189	24.7914
chr13	63240183	63240804	11.4783	11.3276
chr13	63431285	63432083	17.2663	38.9335
chr13	63563087	63563514	10.7224	18.627
chr13	63814597	63815823	24.7989	44.7842
chr13	64128993	64129421	9.44041	4.93606
chr13	64152067	64153406	35.4983	62.6855
chr13	64312142	64312668	18.0522	32.3855
chr13	64370256	64371042	16.3865	43.7024
chr13	65112301	65113394	19.7903	34.0352
chr13	65240659	65242233	18.704	83.7024
chr13	65277997	65279051	13.1801	53.2622
chr13	66904718	66905446	18.7872	34.2841
chr13	66932821	66933466	28.0219	90.9052
chr13	67060723	67061159	12.615	71.2174
chr13	67269112	67269454	9.33681	27.9426
chr13	67305967	67306508	10.0754	22.2771
chr13	67332143	67332485	9.44047	26.5961
chr13	67360155	67360668	20.3686	21.865
chr13	67375146	67375857	13.7833	36.5988
chr13	67451640	67451982	9.24129	15.2647
chr13	67483698	67484520	13.6902	26.5184
chr13	67525486	67526015	17.1575	26.1302
chr13	67552693	67553205	20.5034	37.6971
chr13	67609196	67609740	22.24	27.9128
chr13	67637330	67637672	17.4359	27.2428
chr13	67683171	67683513	10.3429	32.4694
chr13	67723753	67724236	13.2482	16.6211
chr13	67754803	67755230	9.9183	33.0254
chr13	67813804	67814325	13.0971	32.6709
chr13	69534638	69535434	18.6772	64.4233
chr13	69809921	69810263	12.7431	20.7663
chr13	70637245	70638259	14.0167	52.1209
chr13	73330762	73331540	19.0789	20.1751
chr13	73467121	73467986	12.3788	27.7684
chr13	73603887	73604830	17.0276	15.6788
chr13	73937373	73938215	24.355	45.9669
chr13	74061909	74062514	17.6228	44.0069
chr13	74316739	74317179	10.5083	9.58788
chr13	74462687	74463118	9.1602	44.2264
chr13	74564090	74564519	8.13841	24.4804
chr13	74617233	74617804	8.61119	25.5494
chr13	74639046	74640359	25.3457	21.5884
chr13	74770261	74770603	14.4056	30.0854
chr13	74807898	74809041	23.1072	54.8057
chr13	75707602	75708577	24.6485	24.3275
chr3	113629608	113630355	18.8397	108.674
chr3	115887733	115888177	17.0341	47.2659
chr3	116006584	116008206	20.5035	15.7357
chr3	116423648	116424083	15.7807	37.3164
chr3	116507640	116508087	10.7916	12.3067
chr3	116594668	116595681	22.1842	16.2182
chr3	116661802	116662645	27.4741	23.9782
chr3	116711684	116712355	24.1133	8.03111
chr3	116807872	116808804	12.8515	33.3641
chr3	116861750	116862178	14.7688	12.4828
chr3	119782534	119783462	34.0116	27.5089
chr3	121291252	121292254	12.9491	42.5999
chr3	121426607	121426949	9.27382	8.8316
chr3	121547636	121548152	10.9771	17.2374
chr3	121571271	121577595	3.54828	2.80513
chr3	121814673	121815732	13.7355	14.9339
chr3	122245716	122246145	28.5565	15.7894
chr3	122618963	122619454	9.84152	9.44246
chr3	122924482	122924824	28.3864	10.8054
chr3	122984192	122984620	17.6823	79.1775
chr3	123267364	123267795	7.86197	31.3709
chr3	123385677	123386019	13.4016	34.9307
chr3	123507796	123508329	15.1457	45.0651
chr3	126596395	126597682	17.0659	58.9536
chr3	127552751	127553518	17.7621	106.107
chr3	127769063	127769405	10.3286	26.3886
chr3	127789881	127791723	17.4411	12.1861
chr3	127836965	127837507	13.0013	11.7514
chr3	127893415	127896253	5.57784	7.22543
chr3	129532975	129534233	20.4076	21.627
chr3	129613481	129613823	9.13155	6.41377
chr3	129830655	129831420	13.8779	49.174
chr3	130060190	130061259	16.2007	7.41257
chr3	130708924	130709644	19.7634	40.5586
chr3	130729622	130730337	28.6294	20.3784
chr3	131489718	131490813	14.3662	19.1005
chr3	5575518	5576697	17.9017	81.9186
chr3	8923499	8923927	21.3347	90.3107
chr3	8969949	8970496	10.6549	2.17853
chr3	9003888	9004945	16.8995	10.8008
chr3	9608932	9609554	14.2703	4.96742
chr3	9832919	9833558	20.5858	8.40488
chr3	9886796	9887976	12.8548	21.4914
chr3	10330983	10331516	16.648	13.5601
chr3	10350961	10351303	14.369	17.5136
chr3	10439456	10439798	9.72702	5.07214
chr3	14533972	14534404	12.3264	52.9037
chr3	14611232	14611794	14.395	128.107
chr3	14871930	14872449	9.67485	3.00842
chr3	16182907	16184062	37.0456	43.7117
chr10	57532089	57532603	29.4691	31.2085
chr10	57794570	57795429	30.1667	27.4839
chr10	58255458	58255800	13.0927	12.9916
chr10	58323595	58324112	16.6362	13.9318
chr10	58350947	58351572	13.4478	1.44187
chr10	58369441	58369872	7.48298	3.48864
chr10	58446068	58447613	34.1978	44.9448
chr10	59221041	59222603	17.0917	17.7391
chr10	59615975	59616786	20.5052	10.829
chr10	59879297	59880637	19.5234	24.7587
chr10	59897198	59907649	5.23656	7.01748
chr10	59981129	59981471	8.4202	7.08459
chr10	60002652	60003081	27.471	31.2786
chr10	60277470	60285101	4.56476	2.23671
chr10	60347924	60348978	13.6892	3.59695
chr10	60752153	60752881	12.6097	11.0026
chr10	61146169	61148160	19.6884	18.5948
chr10	61451429	61452822	21.2979	12.8568
chr10	61648704	61649046	11.0054	11.6162
chr10	61680182	61680795	31.4259	35.9986
chr10	61715265	61715607	6.96094	2.11862
chr10	62300490	62300832	8.4324	4.11176
chr10	62313593	62325953	2.88101	1.20138
chr10	62339851	62341336	18.6763	38.4093
chr10	62449212	62450175	26.2924	16.9506
chr10	62486146	62486919	31.0213	26.3033
chr10	62504115	62508761	12.449	5.99596
chr10	62546676	62547018	13.0439	0.839728
chr10	62602475	62602817	15.934	1.4478
chr10	62650600	62651401	24.9838	51.2561
chr10	62791509	62793201	19.3936	25.8217
chr10	62920484	62921116	23.3115	14.0945
chr10	62946902	62948595	8.9732	4.86277
chr10	63023040	63023934	41.6954	34.0881
chr10	63242775	63244632	20.9762	22.6021
chr10	63338407	63339686	14.9548	13.213
chr10	67003474	67004845	16.0162	17.9448
chr10	67048287	67048761	8.38493	0.755608
chr10	67096281	67097607	20.2595	6.63186
chr10	67186918	67187357	9.34952	2.2746
chr10	67548256	67549141	26.4994	8.25062
chr10	67644469	67644900	10.0956	0.658668
chr10	68239267	68241703	7.8573	4.53277
chr10	68276580	68283454	9.19433	5.69297
chr10	68541385	68541727	7.36742	3.3589
chr10	69212377	69212975	13.1623	18.862
chr10	69352241	69352972	17.1478	38.2369
chr10	70095333	70095764	10.3246	11.3888
chr10	70195140	70195922	7.8183	6.84049
chr10	71237445	71237978	22.9441	20.7907
chr10	71344354	71348259	6.64544	16.0223
chr10	75060437	75061232	14.6867	12.7202
chr10	75212045	75212819	18.0649	19.1769
chr10	75505077	75518119	3.20836	5.13409
chr10	75565127	75566561	12.0936	6.25439
chr10	75590118	75590547	7.86784	3.46258
chr10	75667319	75668233	18.6987	10.526
chr7	132576030	132576372	30.3091	37.9421
chr7	132686945	132687372	8.34257	5.90623
chr7	132735823	132736367	8.50065	3.98668
chr7	132812782	132814062	18.1633	11.1022
chr7	132852107	132859996	5.36251	2.76921
chr7	132931032	132932268	40.5845	31.2726
chr7	133122242	133124051	12.9698	12.6556
chr7	133637647	133638350	15.7752	39.5462
chr7	133698226	133709604	2.1568	3.94348
chr7	135537789	135538654	17.205	13.9539
chr7	135591832	135597057	6.07072	5.94586
chr7	135644004	135652700	4.34045	3.63624
chr7	135715580	135716562	28.3998	16.3352
chr7	137437652	137438347	13.5755	33.3828
chr7	138845992	138847071	28.62	29.4489
chr7	138909243	138920116	2.09113	10.1538
chr7	139223469	139225390	11.2088	7.84265
chr7	139247541	139247883	7.72106	14.6759
chr7	139295026	139296495	9.33222	8.14912
chr7	139388227	139401612	3.19425	12.8764
chr7	139971891	139985301	3.89223	6.2407
chr7	140035688	140036668	18.2146	36.0768
chr7	140137559	140138075	19.8946	65.3801
chr7	140855780	140858087	19.9521	28.8304
chr7	140881826	140882275	9.98033	26.8968
chr7	140940683	140956067	5.50491	4.97435
chr7	140982187	140982529	9.93637	3.05004
chr7	140999029	140999371	14.3609	22.4506
chr7	141096377	141096719	12.989	6.93499
chr7	141131386	141131728	7.83894	5.27
chr7	141168391	141173310	6.13116	4.95896
chr7	141228366	141229325	31.0596	15.0971
chr7	141265970	141269557	4.92715	5.61178
chr7	141327684	141328852	24.8121	59.4716
chr7	141392653	141392995	13.9524	8.05944
chr7	141414382	141414724	14.4991	5.58369
chr7	141562297	141562724	27.9545	5.02106
chr7	141901820	141902970	14.0351	22.1697
chr7	142060759	142061615	19.2738	15.0241
chr7	142094700	142095230	12.5744	2.05533
chr7	142340324	142340666	9.93027	14.1836
chr7	142386770	142395162	7.47873	6.45924
chr7	142442813	142443155	10.0949	25.684
chr7	142460899	142462712	7.88126	4.75212
chr7	142533545	142533976	8.1958	12.1241
chr7	143004601	143006993	11.5767	29.3839
chr7	143052987	143053329	9.61322	15.3322
chr7	143068559	143069892	13.2352	59.7336
chr7	143296161	143296503	12.2045	16.283
chr7	143548168	143557887	4.73054	7.45313
chr7	143599510	143600158	19.1232	27.2841
chr7	143628231	143628950	10.8042	5.95924
chr7	143685471	143685813	7.93649	5.6947
chr7	143822375	143823004	16.8543	58.4837
chr7	144553347	144553689	20.4764	4.03455
chr7	144581919	144582442	16.6792	43.522
chr7	144915281	144915800	14.2993	5.85465
chr7	145110904	145111530	14.027	33.1918
chr2	101678611	101679048	16.4274	12.4297
chr2	101886239	101886666	10.3855	10.7843
chr2	102186046	102186475	9.35845	9.88758
chr2	102400750	102401092	7.91617	2.67361
chr2	102899434	102901624	14.0273	10.1411
chr2	102986370	102986712	7.8552	5.1204
chr2	103073033	103074300	14.1665	37.5328
chr2	103484541	103485186	18.1022	23.24
chr2	103683131	103683565	8.68528	4.67767
chr2	103905910	103907210	7.33415	4.54014
chr2	103934113	103945974	3.03287	1.54164
chr2	103969235	103971445	23.2835	5.78869
chr2	104027647	104028885	23.9173	5.97405
chr2	104590379	104591353	19.7448	18.9807
chr2	104711819	104712356	9.25865	4.52734
chr2	104816250	104816712	25.6051	13.2469
chr2	105398670	105399356	16.9595	32.329
chr2	106973865	106974618	11.6945	53.0263
chr2	109277997	109281364	5.03089	15.2878
chr2	109890497	109891302	24.5747	21.643
chr2	110017955	110018384	11.6835	24.7074
chr2	112239237	112239579	13.6922	36.7163
chr2	112265479	112268004	16.5322	26.8204
chr2	112367502	112379810	1.5466	2.32163
chr2	112454452	112454940	12.0841	14.4858
chr2	112492750	112493280	15.7258	8.74451
chr2	3331975	3332711	14.2491	58.097
chr2	3474397	3475218	16.6819	22.15
chr2	3512393	3513682	22.0279	63.66
chr2	3658350	3659174	11.0715	4.11022
chr2	3713425	3714344	26.3215	19.6012
chr2	3752625	3753080	9.33849	5.03855
chr2	4570470	4570917	7.56034	7.25554
chr2	4651553	4652241	21.5616	14.0244
chr2	4881421	4882846	19.8807	6.7711
chr2	4919012	4919441	8.36687	9.38745
chr2	5012083	5012529	9.97111	7.84171
chr2	5063481	5064219	16.5208	18.8599
chr2	5713887	5714407	14.2865	12.1851
chr2	5844495	5845743	19.504	14.4061
chr2	5894867	5895469	13.8461	37.6735
chr2	5950976	5952174	22.4972	54.87
chr2	6212546	6213352	10.3839	11.9159
chr2	6323081	6323423	14.9503	6.05665
chr2	6478513	6478855	7.18451	5.57404
chr2	6707683	6708025	7.95885	3.19482
chr2	6721052	6722423	17.85	9.32031
chr2	10048263	10048605	17.7326	15.0282
chr2	10079752	10080283	22.8473	15.5818
chr2	11332872	11333214	17.0416	18.334
chr2	11394212	11394554	10.0177	2.13793
chr2	11512749	11513091	6.93452	0.608079
chr2	11552875	11554016	19.6084	18.6227
chr2	11602489	11603161	20.4479	9.8735
chr2	11705565	11706168	15.9326	9.68401
chr2	11777071	11778686	20.9277	60.356
chr2	12175106	12175622	14.0673	9.12571
chr2	12418853	12419399	17.848	13.5577
chr2	13271619	13272046	11.0203	14.1548
chr2	13413251	13414441	7.76385	18.8406
chr2	13544221	13545003	21.0461	28.3434
chr2	13574203	13575070	27.5137	43.1604
chr2	14054956	14056160	17.1449	33.2388
chr2	14073473	14074642	36.0775	35.3932
chr2	14603942	14604284	7.50359	34.5639
chr2	15055526	15055868	18.3545	11.6065
chr2	18392228	18392870	20.6196	31.6191
chr2	18607857	18609456	21.3327	22.9562
chr2	18672686	18677459	4.06253	1.78325
chr2	18766911	18767511	24.3926	15.4542
chr16	3717614	3717956	17.0355	1.30785
chr16	3743191	3744843	20.0071	50.6009
chr16	3871921	3872352	11.2487	5.8629
chr16	3884575	3895604	4.22634	3.69716
chr16	3908304	3909486	11.9745	25.5701
chr16	4077300	4078276	19.0698	26.0663
chr16	4213325	4214711	15.4281	11.3832
chr16	4419857	4420423	10.3574	14.3646
chr16	4474618	4476063	17.6078	23.6461
chr16	4558413	4559423	16.015	23.3504
chr16	4586755	4587306	13.1888	50.4974
chr16	4673765	4684567	5.09389	5.25269
chr16	4718876	4726757	5.12633	2.83892
chr16	4789717	4790780	23.1978	24.0774
chr16	4879157	4881337	22.1504	30.4948
chr16	4913147	4913779	14.6065	14.1572
chr16	4969171	4969513	8.71287	4.65711
chr16	5203147	5203948	16.4918	10.142
chr16	5233775	5234117	17.7692	15.3853
chr16	5255397	5255829	13.7552	8.07673
chr16	8470803	8471317	14.8198	24.1441
chr16	8637032	8638191	20.7876	21.4721
chr16	8671435	8672080	10.1223	24.2226
chr16	8737791	8739264	15.5574	7.93202
chr16	10542728	10543070	7.85724	19.8928
chr16	10785651	10786353	24.3317	24.7245
chr16	10834825	10838426	5.05733	2.93203
chr16	10937029	10937371	8.29826	1.93041
chr16	10992083	10993264	24.3701	53.4098
chr16	11012992	11013546	9.0059	4.67144
chr16	11133878	11135273	21.0218	84.296
chr16	11175255	11176305	27.5019	21.1106
chr16	11202851	11203569	18.0546	28.578
chr16	11253123	11254235	28.3869	13.9713
chr16	11317652	11323500	3.41615	3.44928
chr16	11455569	11457154	10.6761	24.0889
chr16	11908547	11909610	15.3918	23.787
chr16	13109750	13110368	20.9412	43.3429
chr16	13256398	13257070	12.2321	10.21
chr16	13671370	13672723	24.7793	31.8169
chr16	13818672	13819981	13.9706	48.1342
chr16	13902633	13902975	20.8605	17.2916
chr16	14163021	14163363	12.0643	68.3942
chr16	14316797	14317498	22.0115	55.7072
chr16	14361459	14362068	14.5989	22.4999
chr16	15594138	15594566	18.8857	19.1812
chr16	15636625	15638167	15.9688	75.3224
chr16	15863354	15863696	12.1781	29.096
chr16	15886778	15890680	12.4578	17.8759
chr16	16072633	16073336	11.1776	6.06669
chr16	16302491	16303938	22.1056	22.0701
chr16	16358464	16359108	20.221	45.5962
chr16	16570980	16571579	8.35486	9.12871
chr16	16870631	16871608	26.8654	30.3407
chr16	16895673	16896979	7.38827	26.0414
chr16	16983352	16984037	34.7316	16.7628
chr16	17110543	17111247	19.0998	2.10767
chr16	17131848	17132476	16.0731	41.5725
chr16	17200701	17201585	25.8579	6.24351
chr16	17233415	17234175	15.6246	15.8122
chr16	17405438	17406773	13.6787	29.772
chr16	17451868	17452566	21.9209	30.3285
chr16	17508784	17509126	11.0928	22.5906
chr16	17530765	17531550	22.4674	30.9915
chr16	17722269	17722897	27.1324	12.5969
chr16	17890977	17891705	20.2203	16.0243
chr16	17921515	17928503	4.46479	5.14331
chr16	18248946	18249602	20.4751	59.131
chr16	18343625	18344054	9.96927	24.8767
chr16	18426193	18426620	20.6147	6.2889
chr16	18498487	18498914	13.5907	27.3511
chr16	18811071	18812565	17.7989	22.4121
chr16	18836476	18837016	12.133	11.5596
chr16	18876776	18878019	25.3667	14.2795
chr17	78417495	78418296	17.1652	27.7782
chr17	78736262	78736691	23.887	77.077
chr17	78936384	78937052	16.9888	9.49529
chr17	79020558	79020900	12.674	3.37338
chr17	79353720	79355833	20.8563	21.9759
chr17	79615305	79615732	19.3775	11.8666
chr17	79895284	79896151	24.6925	20.0439
chr17	80061366	80062431	29.3584	48.1666
chr17	80206340	80207304	32.2324	36.8793
chr17	80224460	80225107	11.4489	7.13514
chr17	80289721	80290148	15.7556	6.91507
chr17	80479828	80480340	22.7217	9.33885
chr17	80553315	80564671	3.64986	3.50159
chr17	80727516	80728077	8.2951	7.22864
chr17	81064823	81065165	25.4395	54.4181
chr17	83276182	83277121	19.0973	27.4784
chr17	83350978	83351580	17.4763	3.31744
chr17	83397353	83397893	9.48654	10.6824
chr17	83513835	83514378	22.9811	25.1435
chr17	83705759	83707063	30.7919	7.10828
chr17	83731538	83732169	10.9637	3.22252
chr17	83823080	83823422	8.05844	2.71705
chr17	83861491	83861833	22.6876	14.1354
chr17	83956409	83957119	10.2137	14.2733
chr17	83984040	83991382	5.38738	8.94847
chr17	84618702	84619178	9.32223	3.49864
chr17	84789867	84790947	19.1063	50.8995
chr17	84957917	84958629	39.4554	40.4441
chr17	85089712	85090388	13.9633	13.0257
chr17	86166535	86167410	18.8863	11.3573
chr17	86300523	86301441	15.6976	15.4604
chr17	86963097	86963595	11.7103	10.2775
chr17	87025510	87026117	17.1445	27.6261
chr17	87106827	87107169	15.8283	20.3658
chr17	87265313	87265942	15.0221	17.0796
chr17	87299266	87302617	5.97947	4.46142
chr17	87315698	87316040	11.0522	5.06248
chr17	87445878	87447596	26.8641	20.4833
chr17	87796810	87797597	9.42639	4.53625
chr17	87975071	87975939	23.0313	19.9676
chr17	88256137	88256479	9.46486	8.11254
chr17	88440689	88442045	31.8931	20.5862
chr12	21285626	21287274	13.4317	18.7744
chr12	21373028	21374776	16.9861	30.1442
chr12	21416966	21417440	20.2497	27.2193
chr12	24493337	24498966	3.46039	2.06571
chr12	24651196	24651747	27.5571	91.3135
chr12	24707492	24707834	14.2511	12.2677
chr12	24974974	24975413	14.9228	8.76756
chr12	25189787	25190620	11.3591	27.3015
chr12	25251587	25251929	12.9687	13.3729
chr12	26469333	26469857	19.7394	31.9106
chr12	28635159	28636528	19.2175	24.7116
chr12	28750048	28752374	12.4767	18.5273
chr12	30583971	30584401	8.66262	10.0296
chr12	31350751	31351526	17.881	28.1031
chr12	31499000	31500543	23.9475	34.761
chr12	31633911	31634992	13.89	3.79263
chr12	31654535	31655381	23.8151	19.9445
chr12	32009303	32018624	4.58816	3.32729
chr12	32060594	32061463	18.6103	15.1375
chr12	32206592	32209939	12.841	11.016
chr12	32292575	32293003	12.4481	9.13943
chr12	32378773	32379685	32.3463	20.6149
chr12	32768088	32768430	7.75561	1.25476
chr12	32820406	32821380	17.4405	14.5749
chr12	32953137	32955218	19.3857	53.8453
chr12	33147625	33148262	13.967	24.4828
chr12	35046823	35047840	36.1502	26.5248
chr12	35711518	35711860	7.74545	16.949
chr12	36041665	36042433	12.3286	15.4949
chr12	36156254	36158085	13.0152	44.3768
chr1	20819680	20820467	16.3162	33.1609
chr1	20890609	20890951	8.3633	32.0399
chr1	21218511	21218853	16.6981	43.2314
chr1	23380661	23383229	7.69366	8.50315
chr1	23921710	23922415	24.0191	15.3578
chr1	24005321	24005755	14.0825	18.3076
chr1	24678579	24679380	18.4165	47.4152
chr1	30872901	30874154	36.2772	20.7465
chr1	33502790	33503132	8.36939	12.7165
chr1	33669308	33670441	12.3028	18.8372
chr1	33813453	33814562	13.9837	17.1018
chr1	34433621	34440178	3.84299	10.4892
chr1	34472607	34485894	4.27716	4.34287
chr1	34801616	34802065	11.0779	18.5525
chr1	34842368	34850336	3.58937	2.90121
chr1	36243907	36244427	28.5209	32.4703
chr1	36271795	36273036	10.5976	8.44799
chr1	36307762	36309853	24.0149	25.4813
chr1	36368573	36369110	30.1278	3.14117
chr1	36470840	36471914	19.7838	15.3293
chr1	36511705	36512494	24.8017	20.6406
chr1	36691132	36692267	13.6413	12.8302
chr1	36709309	36710023	28.1877	21.6945
chr1	36939245	36940383	26.2755	19.8161
chr1	37299758	37300398	18.3066	15.6591
chr1	37317571	37317913	7.3532	0.791467
chr1	37430092	37430712	19.9487	29.275
chr1	37474333	37478874	3.69356	2.25785
chr1	37491212	37491859	11.4221	5.70658
chr1	37540580	37541010	16.7999	0.783027
chrX	151520598	151521762	21.4125	36.3081
chrX	151800862	151803766	7.12275	19.5803
chrX	152001396	152001738	8.85717	1.72289
chrX	152015953	152016884	12.3031	26.1331
chrX	152233121	152233757	14.2229	10.0924
chrX	152327055	152327487	8.09798	2.34202
chrX	152341957	152342500	7.77899	8.8148
chrX	153498288	153498717	11.2152	16.9551
chrX	155215286	155216129	8.96182	14.2299
chrX	155262522	155262864	12.1801	43.7767
chrX	155337908	155338421	7.93582	19.9443
chrX	157491325	157492006	14.563	5.03147
chrX	157598157	157598854	12.5363	22.4439
chrX	159256211	159256675	11.1287	4.08355
chrX	159372179	159372806	19.2438	9.87929
chrX	159508248	159508889	17.9864	12.6504
chrX	159532678	159533296	14.8688	19.9528
chrX	159627394	159628294	12.5207	10.941
chrX	160137638	160138561	13.2103	35.4955
chrX	160502176	160502604	18.5446	55.4883
chrX	162759922	162761451	11.0581	35.8079
chrX	162828658	162829000	9.62948	6.9398
chrX	162887927	162888449	9.59528	9.15678
chrX	162901692	162902317	14.0495	20.7091
chrX	163908547	163909670	13.1019	68.8637
chrX	163957691	163959227	16.0103	35.6253
chrX	164075977	164076601	19.8833	63.4013
chrX	164419728	164420446	12.8135	26.2976
chrX	166479282	166479796	12.8251	32.4961
chrX	166509854	166510556	24.3168	53.1121
chrX	167207854	167209787	10.6168	17.5356
chrX	167226906	167227356	8.66068	6.9761
chrX	167382242	167382671	8.03958	19.1134
chrX	168672747	168674000	12.6179	54.3926
chrX	169319743	169320538	13.5335	55.6664
chr1	170644610	170644952	8.72304	6.84812
chr1	170867265	170867607	13.3609	6.06147
chr1	171017349	171017691	8.70474	11.843
chr1	171038205	171038547	16.2713	6.64059
chr1	171057567	171059377	8.63087	2.65447
chr1	171150119	171150633	24.041	13.7723
chr1	171222761	171247130	3.59719	2.80975
chr1	171294065	171294992	29.2368	1.40835
chr1	171328758	171330266	31.6523	14.9365
chr1	171345744	171346363	13.1795	3.5383
chr1	171370142	171370669	13.9767	1.25275
chr1	171388415	171390889	21.302	19.1929
chr1	171410922	171412124	32.501	18.0813
chr1	171503742	171504176	29.9636	14.4209
chr1	171559345	171559781	10.6924	2.16533
chr1	171682042	171682557	11.1131	2.66964
chr1	171840594	171841120	9.11002	1.14217
chr1	172082188	172083277	23.9256	17.525
chr1	172126766	172127278	17.8833	7.59165
chr1	172147431	172149425	23.3217	26.4137
chr1	172309767	172312211	7.19817	16.2132
chr1	172375842	172377337	12.6881	25.2896
chr1	172500231	172514469	4.54959	11.2364
chr1	172549475	172549905	7.47452	2.52181
chr1	172632519	172633053	20.4072	63.5194
chr1	175625108	175625630	13.7831	71.1168
chr1	175692255	175692684	11.0516	102.296
chr1	175880329	175880865	15.4227	28.2432
chr1	176813868	176814388	24.1606	77.2115
chr1	176996807	176997383	8.7995	13.6567
chr1	177440929	177443767	13.232	46.1109
chr1	177495128	177495470	7.88975	11.2108
chr1	177713515	177713857	7.86739	4.92737
chr1	177795590	177796581	27.9322	42.34
chr1	178187669	178188098	13.2907	54.3663
chr1	178369175	178369517	11.6334	21.3744
chr1	178492607	178493047	7.65376	3.26348
chr1	179046057	179046577	8.95047	34.9461
chr1	179517521	179518039	8.60663	15.0616
chr1	179803014	179803905	24.2482	53.2771
chr1	180255703	180256322	16.0811	14.8305
chr1	180279431	180296388	2.03976	1.9484
chr1	180330550	180331376	15.8034	6.77783
chr1	180404116	180407811	4.0797	2.23029
chr1	180432548	180432979	8.38771	2.01429
chr1	180568968	180569310	13.3833	9.37212
chr1	180588064	180588406	9.32056	2.68809
chr1	180640633	180642048	33.4816	6.29638
chr1	180725661	180726777	24.6304	8.8692
chr1	180766676	180768606	12.3086	8.16611
chr1	180812447	180814530	31.3496	26.3319
chr1	180847779	180851760	14.5657	44.0248
chr1	180884110	180884452	8.29623	2.90043
chr1	180904302	180904754	10.5369	4.54982
chr1	180941997	180945384	11.86	8.51027
chr1	181144283	181151522	3.32648	2.24743
chr1	181170104	181170746	10.3807	3.08504
chr1	181231911	181233874	13.5492	9.2976
chr1	181246272	181257943	3.80552	3.85654
chr1	181841914	181852499	4.08286	2.72177
chr1	182124689	182125408	30.9353	55.1481
chr1	182254874	182255718	15.9909	13.5814
chr1	182281920	182282712	25.473	14.9316
chr1	182341009	182341912	20.0965	5.24028
chr1	182408961	182409497	18.8164	65.21
chr1	182516972	182517526	11.2818	4.53738
chr1	183266084	183266511	9.62204	12.2956
chr1	183296506	183298271	18.7321	23.8317
chr1	183344948	183346033	26.1426	21.5584
chr1	183369030	183369659	17.2819	26.0038
chr1	184033211	184034883	18.1215	88.3015
chr1	184440941	184441370	9.42812	5.51705
chr1	184731380	184732703	20.4615	13.1491
chr1	184845349	184845868	23.3983	33.0004
chr1	185203466	185209428	6.79459	13.4839
chr1	185328743	185329272	23.2161	22.2988
chr1	185362457	185363853	21.1959	51.1595
chr1	187215310	187215910	13.02	9.13826
chr1	189007386	189007901	13.3401	21.591
chr5	113735022	113736494	21.4284	19.0659
chr5	113804513	113804951	8.83448	0.930759
chr5	113872276	113872618	8.31046	6.32208
chr5	113907607	113909295	21.5174	37.8803
chr5	113944805	113952043	4.94389	1.90427
chr5	114100279	114100621	7.12151	1.61672
chr5	114374705	114381024	7.5635	4.95847
chr5	114594495	114594924	9.62579	7.47917
chr5	114681506	114691108	3.06305	1.87237
chr5	114707794	114708136	8.6458	4.70536
chr5	114805532	114814044	4.95117	2.23617
chr5	114922982	114923412	9.79091	3.94968
chr5	114941994	114942699	13.7152	5.88326
chr5	115011109	115012071	26.8992	3.61496
chr5	115154893	115159056	11.8529	28.7233
chr5	115272107	115272911	25.0609	6.90786
chr5	115327005	115327626	16.6024	9.35547
chr5	115340853	115341286	18.1892	9.16349
chr5	115489350	115490439	28.4906	52.9659
chr5	115506669	115507277	16.7768	8.94199
chr5	115535162	115535702	16.8428	7.02073
chr5	115559555	115560155	22.4835	16.2216
chr5	115631387	115632245	11.5044	8.46216
chr5	115845116	115845847	15.1139	15.7937
chr5	116023869	116024442	18.2419	15.6696
chr5	117115151	117119961	8.26092	6.15708
chr5	117133607	117149464	3.74225	3.40771
chr5	117286943	117287380	9.37004	5.45004
chr5	117357285	117358038	16.9283	4.00678
chr5	117388507	117388849	16.9054	19.7287
chr5	117976801	117977324	8.6506	7.54243
chr5	118048798	118049140	10.7717	8.81231
chr5	118154951	118155380	14.6971	2.62771
chr5	118245410	118245752	9.27991	6.37516
chr5	118360498	118360840	13.552	1.44298
chr5	118374975	118380915	6.96038	5.30587
chr5	118465252	118465919	8.61918	2.40027
chr5	118559672	118561317	18.1561	10.2451
chr5	119321468	119321810	11.9322	10.1781
chr5	120085278	120085713	9.57132	2.51938
chr5	120116513	120116855	12.3285	9.72924
chr5	120511288	120511941	20.9769	5.75525
chr5	120612957	120613564	17.164	86.5708
chr5	120812634	120813156	9.94548	3.7152
chr5	121122248	121122689	8.95249	6.23147
chr5	121190792	121191521	20.674	6.08805
chr5	121204562	121205168	26.0092	2.80258
chr5	121220163	121220961	21.7721	3.75808
chr5	121330519	121330861	10.0888	9.67615
chr5	121385414	121385756	10.7371	21.664
chr5	121398026	121398540	14.0666	8.33597
chr5	121451591	121452586	22.1049	31.8687
chr5	121545079	121546186	24.2562	8.20924
chr5	121583883	121598061	4.21198	1.65719
chr5	121660063	121661237	22.5533	6.55278
chr5	121712501	121713026	12.5988	1.5719
chr5	122131484	122131913	10.7664	6.32498
chr5	122144836	122145178	8.03405	0.47295
chr5	122158178	122159063	28.7645	18.3345
chr5	122209936	122219534	3.79746	1.37304
chr5	122233310	122242901	5.0363	2.39649
chr5	122284316	122284943	21.8379	5.32002
chr5	122315410	122315752	9.54819	3.43612
chr5	122371552	122371894	7.50766	0.323343
chr5	122392064	122392824	19.4009	3.54422
chr5	122422334	122423206	32.6312	3.7439
chr5	122501278	122502354	34.4258	10.8417
chr5	122707121	122708015	24.5532	35.8789
chr5	122770343	122779391	5.94067	2.39629
chr5	122820904	122821332	19.1	63.4747
chr5	122849403	122851131	22.1186	31.4855
chr5	122899747	122900267	17.6176	5.31969
chr5	122988249	122989721	14.8564	4.14643
chr5	123015230	123026072	5.60464	3.53983
chr5	123058147	123058489	12.6415	14.7386
chr5	123076437	123076958	9.11873	6.63367
chr5	123344609	123345676	11.7486	5.43875
chr5	123394739	123395545	26.7096	15.4934
chr5	123523526	123523958	13.509	3.80149
chr5	123572511	123573124	19.4452	12.1027
chr5	123670765	123671107	8.72303	2.54331
chr5	123683286	123684799	20.919	2.67374
chr5	123720638	123721152	25.7179	23.2739
chr5	123748495	123749442	19.7565	7.20502
chr5	123862794	123866439	3.3936	0.900642
chr5	123907265	123907951	23.7877	13.1366
chr5	123930484	123931017	21.1784	24.0173
chr5	123973584	123979717	5.48004	2.22336
chr5	124022072	124032370	5.32606	2.14965
chr5	124049849	124050902	10.7074	2.69283
chr5	124112452	124116782	7.53336	2.39722
chr5	124327365	124328001	13.7497	74.7446
chr5	124353302	124354589	24.5735	4.06533
chr5	124424743	124425624	32.3673	6.81743
chr5	124445726	124446254	13.0248	5.92054
chr5	124477684	124484109	8.50277	2.37919
chr5	124540607	124553210	1.87872	2.38483
chr5	124629042	124629384	14.0601	13.7493
chr5	125050952	125051294	7.49343	1.97867
chr5	125340651	125341166	19.5175	16.3447
chr5	125441519	125441964	11.0416	8.06704
chr5	127610017	127617548	7.89484	7.74094
chr5	129007800	129008690	13.9039	15.4794
chr5	129501268	129502048	22.2746	7.10772
chr5	129715535	129725748	2.6416	4.15656
chr5	129786725	129787749	19.2328	49.4391
chr5	129846864	129847474	9.08616	10.4901
chr5	129886781	129887409	15.8916	23.8691
chr5	129942168	129942793	16.5429	4.09587
chr5	130029002	130029568	20.8892	8.91443
chr5	130171813	130172417	33.6572	8.44923
chr5	130222138	130222931	27.5524	9.47631
chr5	130254711	130255152	16.7591	8.02044
chr18	56974973	56975404	13.9193	5.19275
chr18	57354888	57355487	23.729	9.59162
chr18	58659572	58659914	17.381	8.49861
chr18	60500019	60502111	17.4221	32.6328
chr18	60525700	60526913	15.0992	48.84
chr18	60560563	60561369	21.4784	18.6449
chr18	60728576	60729007	9.6408	3.71074
chr18	60774264	60775238	26.5614	33.864
chr18	61176411	61177301	26.7972	27.2499
chr18	61211028	61212027	14.2418	12.4555
chr18	61399886	61400313	8.9351	8.31046
chr18	61554630	61556784	27.2633	28.8653
chr18	61705358	61705829	14.0285	5.55422
chr18	61725670	61726858	16.5011	13.8958
chr18	61758466	61758894	8.87849	9.87984
chr18	62179611	62189401	3.97366	5.08533
chr18	62548137	62549411	14.7745	39.2777
chr18	63691649	63692734	27.2695	43.891
chr18	63708492	63709049	11.5094	26.882
chr18	64488603	64489124	16.1789	33.5231
chr18	64516125	64516467	33.2398	19.8011
chr18	64887660	64888296	17.2469	12.4021
chr18	64921223	64921650	17.5593	14.2437
chr18	65429915	65431701	14.0386	81.986
chr18	65580908	65581250	8.13567	3.2286
chr18	66470844	66478034	4.47256	7.49629
chr18	67205310	67206120	20.9193	9.84388
chr18	67244868	67246213	23.104	9.67719
chr18	67289112	67289556	17.4036	38.6342
chr18	67307788	67309098	11.8598	17.6427
chr18	67369873	67370215	8.08079	3.82703
chr18	67448353	67449136	15.6717	10.1117
chr18	67641180	67641960	37.1288	22.47
chr18	67723651	67724572	24.6719	37.2571
chr18	67774860	67775641	28.8524	24.806
chr18	67800163	67800505	14.8995	13.2957
chr18	68299617	68301018	14.9544	32.0262
chr18	68465102	68466259	8.59506	10.4294
chr18	69345909	69346837	14.0446	2.27121
chr18	69415759	69416101	9.04618	8.01601
chr18	69592854	69593196	7.01988	10.8054
chr18	70529483	70530343	13.5831	41.0974
chr18	70568237	70569227	17.8137	31.7479
chr18	70644024	70644556	9.51552	13.114
chr18	73571788	73574314	17.586	90.4551
chr18	73702907	73703895	11.72	15.1234
chr18	73754019	73754767	9.99222	11.1122
chr18	73947633	73960320	3.16451	6.43363
chr18	74216326	74216843	18.8558	13.7084
chr18	74268253	74268865	18.0016	27.3465
chr18	74778162	74779466	12.061	48.2466
chr18	75000490	75006423	8.14749	7.23024
chr18	75018757	75019099	21.4661	15.7232
chr18	75261557	75262911	7.56937	5.67312
chr18	75283549	75283891	8.31859	11.6307
chr18	75342432	75343656	23.4861	16.6519
chr18	75489611	75489953	8.58483	7.81814
chr18	75502764	75503827	11.8131	27.6951
chr13	113600291	113602387	8.05608	15.0639
chr13	113617988	113618559	23.3271	18.5023
chr13	113793918	113795236	18.0019	38.0278
chr13	114387638	114388154	13.6739	19.7612
chr13	114818228	114818570	8.19258	24.8298
chr13	115089454	115090882	13.6859	23.4236
chr13	116971701	116972138	8.10554	4.89484
chr13	117195626	117196229	12.9806	9.98509
chr13	117220656	117221088	14.8476	18.9196
chr13	118386850	118387363	18.1723	43.3408
chr13	119408632	119409581	15.2192	25.6183
chr13	119428774	119429943	27.0111	12.0377
chr13	119462980	119463322	17.879	8.69648
chr13	119690325	119690944	19.4543	49.5682
chr13	119790485	119791476	22.6009	43.1028
chrX	77510555	77511150	8.61547	45.3817
chrX	77795374	77795819	13.5486	20.774
chrX	78583408	78583750	8.54215	11.8189
chrX	85573991	85574418	15.9754	19.5856
chrX	85776213	85777546	9.53869	77.7194
chrX	93632232	93632574	8.80026	13.6624
chrX	94177844	94178272	16.2678	68.4377
chrX	94234227	94235671	16.1495	24.2317
chrX	7573857	7574552	17.614	21.6441
chrX	7648520	7648862	8.48118	22.1128
chrX	7671185	7671527	12.3915	2.63018
chrX	7721694	7722288	20.8594	14.2237
chrX	7762736	7763575	11.5835	8.39412
chrX	7789153	7789495	7.46701	0
chrX	7841781	7842682	19.7114	34.1402
chrX	7898906	7899429	11.4695	40.5965
chrX	8073663	8074199	8.62753	3.46419
chrX	8096628	8096970	10.9973	62.2073
chrX	8132208	8132550	25.6366	33.4877
chrX	8145143	8146215	13.1144	22.3109
chrX	8192313	8192655	9.0157	3.83668
chrX	8251916	8252564	11.1502	12.18
chrX	9272954	9273296	8.89986	11.9444
chrX	10717285	10719143	11.6622	21.1908
chrX	11664335	11665673	15.7411	7.19656
chrX	12006094	12007203	12.4838	19.3297
chrX	12079362	12088834	5.90732	5.54779
chrX	12587215	12588357	17.3483	27.4529
chrX	12761287	12762732	15.4307	56.3442
chrX	13070666	13073101	15.3449	37.5669
chrX	13242390	13243644	9.00664	10.2268
chrX	13280255	13282202	19.7232	23.3765
chrX	13347216	13347643	11.7577	34.4324
chrX	13461991	13462333	9.89775	13.0881
chrX	13846112	13846454	7.87146	1.28855
chrX	17571726	17572268	15.252	16.307
chrX	18161843	18164031	21.1792	28.0615
chr11	113565262	113565776	12.2707	11.4764
chr11	113649426	113650206	21.4102	8.04088
chr11	113683488	113684871	21.2388	33.3978
chr11	113747360	113752621	9.69426	11.9429
chr11	114668733	114669160	17.709	12.9837
chr11	114883717	114890695	4.21396	1.22899
chr11	114930526	114931129	10.0942	2.52638
chr11	115001993	115003763	5.62974	0.385117
chr11	115134578	115139545	3.37477	1.35426
chr11	115162679	115174288	3.942	4.07409
chr11	115186605	115189401	9.15396	13.711
chr11	115276470	115277808	8.75653	39.0543
chr11	115403593	115420689	3.11065	4.9522
chr11	115475743	115476348	24.4599	6.54742
chr11	115513397	115513989	17.5742	7.9932
chr11	115535170	115537036	21.3243	28.4618
chr11	115564044	115564566	15.9136	13.0491
chr11	115603446	115613313	4.20364	4.10117
chr11	115707379	115708665	31.3655	9.16372
chr11	115765338	115766180	14.666	14.878
chr11	115899917	115904176	11.1843	6.34427
chr11	115933088	115933518	12.0426	6.60966
chr11	116077208	116088047	4.51334	7.38787
chr11	116130591	116131646	17.709	22.5078
chr11	116198348	116199335	20.9911	22.9197
chr11	116389601	116395008	2.00677	2.04215
chr11	116434085	116437736	10.7582	11.7293
chr11	116489929	116490451	11.9588	7.90152
chr11	116533201	116533543	8.5767	12.065
chr11	116615358	116624210	5.90962	5.15645
chr11	116671431	116672160	11.9708	9.86448
chr11	117077061	117077403	14.0012	2.68809
chr11	117109788	117115635	7.24632	7.01801
chr11	117654646	117655738	25.7994	19.1681
chr11	117809655	117810698	25.3827	11.3572
chr11	117848308	117850046	11.5968	13.4746
chr11	117969661	117970090	9.39085	2.98936
chr11	117986819	117987441	21.4603	13.5197
chr11	118145775	118149884	10.7103	3.70066
chr11	118211154	118212786	10.6038	15.3359
chr11	118247872	118248605	23.0542	13.938
chr11	118354773	118355226	11.4281	2.3464
chr11	118400338	118401924	7.9544	5.17003
chr11	118418589	118419107	22.955	79.9535
chr11	119056570	119057127	12.5563	2.36759
chr11	119084827	119086308	20.9725	7.45676
chr11	119121994	119122902	8.1687	3.07923
chr11	119267871	119268454	15.7782	11.2534
chr11	119299031	119300136	23.978	11.7387
chr11	119355116	119355650	19.8123	17.528
chr11	119390268	119391351	29.7273	20.6304
chr11	119491357	119492042	29.2268	10.4885
chr11	119806901	119807382	7.74991	0.778926
chr11	119875901	119876473	7.92778	3.83769
chr11	119943135	119943661	11.885	11.1863
chr11	120098977	120099682	20.3456	18.1929
chr11	120150479	120151302	32.9862	16.7857
chr11	120233847	120237522	7.1497	3.00009
chr11	120437244	120437862	21.9321	5.12508
chr11	120457681	120467917	2.56857	3.00336
chr11	120483710	120484982	10.1606	8.04747
chr11	120510293	120511339	11.7426	7.31678
chr11	120549037	120549815	22.9867	10.3697
chr11	120597670	120598493	29.0049	14.668
chr11	120673337	120673942	14.0957	12.2328
chr11	120784448	120796158	3.44294	1.24569
chr11	120823707	120824315	13.8478	46.4501
chr11	120938957	120949742	3.83796	0.992002
chr11	120990135	120991534	30.4279	11.4001
chr11	121228618	121229638	25.3002	12.9467
chr11	121259376	121260936	11.8039	8.85025
chr11	121353456	121355272	24.5773	25.1183
chr11	121520319	121520661	7.67229	3.73051
chr11	121672764	121673807	9.20129	74.5445
chr11	121803675	121804017	8.0117	1.12446
chr10	115249718	115252573	14.9944	13.9659
chr10	115314559	115316265	26.7295	16.9403
chr10	115362209	115362912	12.5154	50.0713
chr10	116580954	116582384	31.4156	22.2586
chr10	117063500	117063842	17.2611	38.3475
chr10	117145027	117148781	8.01008	7.35029
chr10	117216231	117224719	4.73758	3.05269
chr10	117375688	117376905	27.0418	4.38595
chr10	117709980	117710764	31.0125	36.0162
chr10	117754674	117756096	9.49158	7.37848
chr10	117792113	117792866	19.6302	35.2632
chr10	117845364	117846684	34.4901	20.64
chr10	117940908	117941250	9.42421	2.52883
chr10	118100307	118100649	9.72704	5.07697
chr10	118867934	118869251	20.2644	11.5773
chr10	120112366	120112708	11.5521	11.51
chr10	120201114	120209554	5.08726	5.19383
chr10	120227200	120227631	19.1509	9.69236
chr10	120674854	120675290	8.43341	7.21903
chr10	120882008	120882350	7.35523	5.40997
chr10	120978301	120979625	25.1945	21.1086
chr10	121364967	121365666	26.6646	14.3019
chr10	121586176	121587447	28.3314	10.9133
chr10	121625609	121626589	23.5788	48.373
chr10	121739475	121740354	18.2073	29.0499
chr10	122614639	122615099	7.92843	14.5495
chr10	122678632	122679594	22.6796	23.7383
chr10	122794536	122800489	2.62048	3.08541
chr10	123075742	123076443	25.3292	11.876
chr10	123196305	123197001	46.8239	21.3189
chr10	125388605	125389542	11.9254	37.4277
chr10	126978781	126979449	42.9471	14.558
chr10	127030352	127030888	12.1457	7.44572
chr10	127063538	127070166	4.00496	4.32914
chr10	127120559	127121186	13.4992	10.7638
chr10	127135959	127137690	10.2186	11.4486
chr10	127165066	127166432	26.2303	23.3861
chr10	127195299	127195727	8.95482	3.13517
chr10	127266093	127266999	32.628	31.4997
chr10	127311177	127324133	4.72409	3.09477
chr10	127380030	127381490	12.0258	15.7713
chr10	127480646	127481703	9.83105	9.23622
chr10	127594965	127604476	4.88093	4.2896
chr10	127642355	127643618	33.8002	13.6731
chr10	127677036	127677465	11.5198	21.6642
chr10	127739626	127739968	16.2083	2.91974
chr10	128035044	128036874	23.4291	16.3688
chr10	128058367	128059842	27.7013	37.412
chr10	128211144	128211585	8.13289	3.0203
chr10	128230814	128232754	14.8087	9.03689
chr10	128302791	128304404	21.6267	22.7406
chr10	128322299	128323259	21.4605	6.73093
chr10	128338115	128338543	17.2422	4.51573
chr10	128368442	128377323	4.66538	3.94058
chr10	128409232	128412190	9.04552	19.6068
chr10	128458811	128459957	19.5896	6.64519
chr10	128525271	128526492	18.992	91.4829
chr10	128547088	128549049	15.4916	29.5776
chr10	128565192	128566349	16.9678	66.7787
chr10	128695701	128705063	4.31874	9.64105
chr10	128747794	128749042	23.7819	18.1211
chr10	128804565	128805374	23.527	19.0205
chr10	128821809	128822151	17.0071	60.6147
chr10	128909857	128910474	17.4502	3.49895
chr11	94653685	94654203	25.0711	7.03213
chr11	94677093	94677520	12.8077	3.5677
chr11	94991048	94992917	15.6461	3.34603
chr11	95309764	95310276	45.176	102.544
chr11	95337011	95339978	7.06262	2.97279
chr11	95355468	95357019	12.6001	27.1677
chr11	95384395	95385324	23.3296	46.6172
chr11	95414204	95415035	19.8043	29.7903
chr11	95689053	95689395	8.38362	6.20144
chr11	95712624	95713843	29.8604	17.0614
chr11	95858887	95859412	21.8413	49.1911
chr11	95896722	95897149	13.0421	2.09501
chr11	96034978	96035407	12.155	0.992608
chr11	96064648	96075749	3.53586	4.57869
chr11	96318630	96319529	11.3014	4.42091
chr11	96789175	96789697	15.6779	11.5029
chr11	96823394	96830000	4.54838	6.54628
chr11	96915786	96916459	21.5536	17.6895
chr11	96967417	96977723	7.20244	8.83386
chr11	97041512	97051331	2.26432	1.05332
chr11	97141521	97142228	15.4952	2.33451
chr11	97187467	97187809	22.2547	8.41656
chr11	97279704	97280759	25.5914	4.26626
chr11	97309613	97309955	19.7752	8.19458
chr11	97362305	97363115	21.3955	3.68408
chr11	97415584	97416289	13.0744	9.60331
chr11	97434619	97436583	15.0865	21.5581
chr11	97659865	97660470	20.3583	4.22582
chr11	97703527	97704044	11.4641	5.15581
chr11	97718445	97729429	3.49688	1.94493
chr11	97744111	97745179	19.5494	31.2652
chr11	97766211	97767016	16.1206	11.8672
chr11	97781567	97782592	21.4938	9.83696
chr11	97799511	97800870	18.8858	9.98192
chr11	97825659	97830885	7.56941	2.75574
chr11	97986152	97996353	2.87702	6.5275
chr11	98026653	98027629	29.0587	13.3595
chr11	98148854	98150562	25.1852	12.3604
chr11	98358400	98358742	31.5651	7.71198
chr11	98384370	98384798	14.9718	1.54252
chr11	98399982	98400685	12.3898	9.76211
chr11	98682726	98683251	15.6029	6.36935
chr11	98710765	98712781	6.38948	1.91166
chr11	98728934	98729276	9.29007	1.74702
chr11	98741726	98742826	16.4203	7.07913
chr11	98900566	98901092	12.6687	4.11996
chr11	98918656	98918998	9.28398	3.51334
chr11	99041135	99041955	13.5277	7.32861
chr11	99229745	99230928	29.6498	5.95881
chr11	100319931	100321098	36.2191	61.6963
chr11	100527309	100527983	14.7524	23.8391
chr11	100574439	100574781	7.97104	2.41301
chr11	100618673	100620048	22.5377	21.2272
chr11	100703760	100704305	8.47869	2.55903
chr11	100822229	100822571	14.6048	5.06731
chr11	100840875	100860960	4.16051	1.85674
chr11	100891379	100891721	9.0157	5.32792
chr11	100931399	100939502	5.62642	4.00244
chr11	101063208	101063797	11.9532	7.72847
chr11	101082702	101083555	21.3633	11.5303
chr11	101119309	101119946	18.8544	33.4426
chr11	101225822	101226523	22.5112	2.97136
chr11	101278457	101278919	12.4768	5.76245
chr11	101301687	101302433	18.3702	5.55549
chr11	101315882	101316807	20.7734	15.0579
chr11	101448275	101449277	11.8871	6.69588
chr11	101552020	101553501	23.3421	50.1301
chr11	101641425	101658356	2.06913	4.5576
chr11	102184600	102185306	19.2771	10.2957
chr11	102229375	102230761	18.4126	8.94912
chr11	102284864	102298024	3.84822	9.73434
chr11	102406988	102407443	12.4045	5.06031
chr11	102432100	102432442	12.6679	51.619
chr11	102555452	102556647	20.323	14.3559
chr11	103028467	103028980	17.8932	35.6224
chr11	103115085	103116084	19.9506	34.4671
chr11	103131903	103133074	43.5727	37.5513
chr11	103170533	103177852	10.4022	6.90248
chr11	103249671	103265115	4.49493	1.56305
chr11	103343825	103345891	15.9431	7.4504
chr11	103412268	103412781	34.0683	27.0932
chr11	103697194	103698213	30.1878	35.5545
chr11	103953526	103954136	13.6395	10.7499
chr11	103966753	103967282	19.5568	13.8186
chr11	104425394	104425836	12.6026	2.5915
chr11	104468900	104469524	14.8105	9.61467
chr11	104549727	104550512	41.5489	24.6544
chr11	106036766	106037573	22.6189	35.9182
chr11	106084597	106085503	27.3083	12.018
chr11	106122224	106135549	3.03067	1.14553
chr11	106158816	106161052	25.588	18.151
chr11	106215428	106217561	18.8326	55.3291
chr11	106273270	106273612	13.806	3.80772
chr11	106487024	106487551	19.0705	1.69747
chr11	106500928	106501550	26.594	15.5205
chr11	106571896	106572238	7.50359	6.12421
chr11	106612399	106614755	13.0267	19.4648
chr11	106675443	106675983	8.67046	4.22711
chr11	106750150	106750492	7.6479	0.246127
chr11	106763040	106763474	9.17856	1.1409
chr11	106919915	106920816	23.1783	6.60749
chr11	106999016	106999546	16.1809	10.3639
chr11	107011885	107012655	23.9531	18.6935
chr11	107131030	107132074	25.9656	2.18327
chr11	107188817	107189338	14.9302	9.10149
chr11	107416579	107417863	12.7101	7.16243
chr11	107451258	107451772	10.2369	1.08535
chr11	107469004	107479735	5.1872	5.61838
chr11	107547788	107548403	12.7103	7.89555
chr11	109426032	109426374	15.1474	118.701
chr11	109610724	109611397	20.9897	24.9512
chr11	109650629	109652040	21.8026	13.3829
chr11	109860236	109860801	11.3771	18.284
chr11	113172890	113173490	17.6643	18.0042
chr4	3574526	3575465	17.5213	30.1765
chr4	3627288	3627630	8.03202	6.15317
chr4	3648592	3649407	10.9746	26.2722
chr4	3678140	3679406	28.8117	18.1059
chr4	3834931	3835718	18.6797	38.3934
chr4	3938880	3939328	19.4141	43.6866
chr4	4792705	4793577	19.5228	39.1841
chr4	5798079	5798421	9.16406	56.1603
chr4	6365521	6366996	21.6813	30.481
chr4	6452989	6454454	22.8085	6.06121
chr4	8535632	8536496	33.881	14.3349
chr4	8647038	8647650	30.2257	42.271
chr4	8690556	8692032	14.113	2.11232
chr4	8822703	8823455	11.9799	5.55507
chr4	8837740	8838082	6.99956	1.22098
chr4	8911061	8913797	16.8848	9.45054
chr4	9131891	9132433	7.94723	2.53665
chr4	9770548	9771067	10.8949	12.8224
chr4	10874066	10875058	22.5725	17.3452
chr4	11006755	11008445	30.5312	54.275
chr4	11127850	11128192	7.21296	4.03455
chr4	11146931	11157018	4.86618	3.59055
chr4	11191272	11192088	13.2542	34.8404
chr4	11253657	11254239	23.1812	23.8499
chr4	11321518	11322132	16.7962	17.6474
chr4	11485826	11486575	23.8257	30.3678
chr4	11558887	11559316	12.8986	14.6044
chr4	11965744	11967132	12.3687	47.5314
chr4	12089254	12089596	9.32056	29.7765
chr4	14864189	14864791	11.2921	32.5054
chr4	15265687	15266207	20.8403	56.2438
chr4	15957918	15958608	22.86	84.6298
chr4	16163085	16163534	20.6232	53.801
chr15	25843017	25843456	11.81	30.115
chr15	25940465	25941180	9.78068	24.6466
chr15	25984270	25985394	36.9925	35.0437
chr15	27629910	27630779	19.319	10.8279
chr15	27680903	27681715	13.6456	20.6231
chr15	27702520	27703723	11.8371	35.1996
chr15	27783283	27784266	11.4394	20.125
chr15	27873838	27874180	13.4199	13.7734
chr15	27926187	27926618	13.3726	17.8299
chr15	28024895	28026042	6.10057	11.4599
chr15	31224277	31224979	16.6403	44.8926
chr15	31366981	31367661	10.0735	6.73305
chr15	31453238	31453580	14.3934	17.4991
chr15	31530039	31531180	28.0998	5.0513
chr15	31600832	31602562	18.5301	30.5437
chr15	34046599	34046941	8.37956	40.2634
chr15	34082218	34083947	27.7983	23.968
chr15	34442558	34444124	18.5443	24.4887
chr15	35155277	35155727	12.3044	21.4785
chr15	35370901	35371970	35.5829	15.9677
chr15	35937587	35938235	14.1215	12.6207
chr15	36282527	36283307	26.9664	16.7779
chr15	36455704	36456147	7.76041	4.4597
chr15	36607865	36609804	25.41	65.0852
chr15	37006645	37008115	24.4128	34.8412
chr15	37135488	37136045	8.749	5.82267
chr2	170511096	170511713	31.6717	29.0964
chr2	172369468	172381811	3.25784	7.05449
chr2	172401297	172402239	13.2965	20.2615
chr2	172440115	172440918	13.8946	37.7456
chr2	172999909	173000700	36.1089	48.7741
chr2	173021946	173022918	13.3681	15.3299
chr2	173062296	173062918	8.67619	11.0387
chr2	173083554	173083983	8.50783	56.2938
chr2	173219309	173219651	7.60521	8.11253
chr2	173658884	173660550	15.1707	67.8031
chr2	174076359	174077377	11.1752	25.7853
chr2	174110660	174111175	15.1945	31.8786
chr2	174329495	174331400	24.7484	18.6363
chr2	174415762	174416280	18.806	37.8339
chr2	174436257	174439333	17.3438	34.7903
chr2	174463820	174473641	3.836	9.58319
chr2	174601864	174614751	1.67627	4.08481
chr2	178023395	178023737	12.298	23.5847
chr2	178413810	178415079	13.0405	17.5194
chr2	178505621	178507286	9.75698	38.7247
chr2	179976579	179977467	25.8596	18.7614
chr2	180024775	180025308	11.9233	70.2746
chr2	180041629	180042946	26.974	23.6095
chr2	180118461	180120224	18.4407	41.8756
chr2	180171428	180172585	20.4522	36.6647
chr2	180256846	180257188	13.3833	46.0353
chr2	180270641	180273509	8.06839	5.94996
chr2	180436751	180442745	4.4232	5.69337
chr2	180582802	180590196	5.14619	5.00781
chr2	180725230	180728172	6.21015	4.58683
chr2	180920270	180920980	33.5439	9.71235
chr2	180966713	180967968	23.9932	10.796
chr2	181187252	181187993	16.0337	24.9913
chr2	181241577	181242191	17.4687	16.1206
chr2	181287238	181289286	17.0786	19.1846
chr2	181365679	181366293	17.137	10.368
chr2	181497075	181497789	20.8076	47.3882
chr2	181519701	181520427	15.0811	25.8169
chr2	181580615	181601793	4.10343	4.0067
chr2	181680241	181694122	3.51427	4.54129
chr2	181837721	181838164	18.7765	28.2745
chr5	62765771	62766113	10.6599	6.0663
chr5	63827343	63827685	8.29217	3.92355
chr5	63967970	63968957	23.9904	36.8577
chr5	64030092	64038635	1.64151	0.693789
chr5	64092738	64093359	12.4308	13.2571
chr5	64230259	64231071	17.4043	9.78508
chr5	64600108	64600450	7.14183	1.87732
chr5	64701776	64702385	13.4154	6.9516
chr5	64861571	64862001	11.4526	3.58119
chr5	64959268	64970369	3.99676	2.18181
chr5	65102373	65108072	6.06041	2.67571
chr5	65325928	65335576	2.47991	0.445074
chr5	65390683	65391422	29.2554	6.60422
chr5	65536814	65538292	26.1797	18.6435
chr5	65696917	65699287	22.1493	4.90413
chr5	65724559	65724901	14.9015	9.38177
chr5	65864023	65865381	8.84613	1.24456
chr5	66066928	66075943	4.1089	1.68253
chr5	66106266	66106693	9.9948	2.56271
chr5	67260702	67261585	21.1468	17.2339
chr5	67306659	67307667	16.4074	15.8795
chr5	67846556	67848187	18.8954	72.637
chr5	69556743	69557478	14.3593	24.3398
chr5	72183088	72183671	8.02023	6.02162
chr5	72203267	72203892	13.6458	31.2485
chr5	72559052	72559490	14.749	18.7998
chr5	72634920	72635262	8.35923	4.82602
chr5	72795959	72796301	11.2554	8.8316
chr5	72833393	72833823	10.8966	5.00523
chr5	72867962	72868564	9.78999	13.3657
chr5	72914287	72915363	25.7696	42.376
chr5	73255245	73256663	19.0872	14.8545
chr5	73292653	73293507	36.5266	25.4242
chr5	74067983	74068962	18.1707	14.1868
chr5	74093042	74093583	17.5979	23.3357
chr5	74535717	74536322	19.9217	22.0321
chr5	75043704	75044889	29.9335	6.62567
chr5	75574680	75575791	11.1432	18.3337
chr9	3403660	3404548	14.0941	23.1014
chr9	4309030	4310466	14.2438	167.991
chr9	5298370	5309120	2.22702	3.06446
chr9	7184149	7185047	22.4352	44.613
chr9	7763927	7764860	22.1159	109.288
chr9	7836336	7837830	23.9286	80.6334
chr9	7871050	7873852	10.4842	29.954
chr9	13247041	13247642	20.6546	20.0339
chr9	13466713	13467324	10.0747	3.77372
chr9	13748632	13749760	21.972	29.1178
chr9	14275620	14275962	8.81042	22.4747
chr9	14380693	14381297	12.783	51.8185
chr9	14499941	14500835	14.0897	20.7346
chr9	14751626	14752538	15.6393	18.7726
chr9	14783932	14785036	27.2277	35.9805
chr9	14834929	14835271	10.036	2.41301
chr9	15018524	15018952	11.6588	16.7363
chr9	15044823	15045686	14.061	21.3283
chr9	15279403	15279931	21.5264	37.3456
chr9	15306124	15306466	14.684	55.6584
chr9	15357324	15357846	14.1612	40.1146
chr9	15709406	15709857	10.2412	36.5964
chr9	18292372	18292902	16.9756	20.3198
chr3	132683303	132684480	25.2136	50.9733
chr3	133091258	133092553	36.2788	75.2129
chr3	133310066	133310872	26.0542	36.4809
chr3	133543357	133545331	21.4277	25.9757
chr3	133583484	133584015	12.8439	16.3868
chr3	133623408	133623921	12.048	43.0126
chr3	135423062	135423582	29.9351	34.8921
chr3	135607375	135608220	10.2329	10.5847
chr3	135690584	135692206	26.1978	7.36008
chr3	137864478	137868220	12.1702	16.7251
chr3	137918105	137919360	17.9469	10.116
chr3	137953394	137953736	8.31046	8.56618
chr3	137970977	137971583	8.13793	4.16165
chr3	138143735	138144764	18.4118	60.3754
chr3	138442432	138442891	10.3111	30.2663
chr3	138464898	138465343	8.56118	7.98544
chr3	138527167	138528041	36.4192	21.1146
chr3	138742273	138742730	14.262	5.49323
chr3	139074291	139075915	20.1504	35.6544
chr3	142394947	142395391	15.5078	27.5715
chr3	142530239	142530788	12.8507	23.4346
chr3	142620140	142620741	11.0507	8.46944
chr3	142765235	142766012	24.6265	21.722
chr3	142881076	142882683	30.5415	63.3022
chr3	144570605	144571244	21.7846	37.1426
chr3	144628437	144628779	12.8244	6.99772
chr3	144719165	144720383	30.1132	29.4718
chr3	145118429	145119435	20.5152	70.3216
chr3	145924205	145925184	36.629	85.5999
chr3	145938201	145938716	19.3043	6.56673
chr3	146450396	146450932	24.3744	58.9806
chr3	146520608	146521334	18.5852	12.9607
chr3	146812266	146813447	18.7041	23.3445
chr3	148989080	148989620	7.84923	45.1716
chr2	132577431	132578322	32.1335	32.3523
chr2	132686878	132695922	3.59122	4.28634
chr2	132815499	132815930	10.2359	7.4483
chr2	132846703	132847313	11.7115	10.16
chr2	135658636	135659654	12.5169	24.2078
chr2	135724204	135724546	8.38362	8.50344
chr2	136890827	136892550	17.1438	104.816
chr2	137116864	137117293	8.55481	60.6297
chr2	140066315	140066915	21.749	90.0566
chr2	143063085	143063628	17.5946	14.7147
chr2	143933910	143934560	10.1375	8.16869
chr2	144009812	144011447	32.8285	47.0649
chr2	144165181	144166144	10.7156	10.5114
chr2	144230902	144231244	7.74139	17.4074
chr2	144269960	144275286	7.30202	6.92728
chr2	144368520	144369765	19.3204	13.1006
chr2	144527444	144528112	15.5206	28.649
chr2	144555518	144556612	17.3363	34.0041
chr2	144599927	144600269	13.3122	25.9833
chr2	145888043	145888573	12.1862	32.5085
chr2	145903240	145903759	17.3314	5.30131
chr2	145934074	145934701	16.5333	6.53091
chr2	146511673	146512015	21.3564	41.9284
chr2	147012654	147013836	27.061	57.6012
chr2	148407200	148407542	8.66003	19.3185
chr2	148442494	148443898	11.1222	14.5817
chr2	148488218	148488646	8.6966	2.88451
chr2	148680543	148681726	15.797	77.0431
chr2	148875094	148875525	14.5466	73.426
chr2	150311413	150311755	11.355	39.7084
chr2	150570529	150570959	9.70524	16.3898
chr2	150667375	150668624	13.8737	27.9104
chr2	150749098	150749525	16.1691	39.4844
chr2	150904371	150904829	9.9284	93.4909
chr2	151038875	151039217	20.9336	44.824
chrX	19238025	19238367	8.04624	4.97562
chrX	20364474	20365301	12.5702	15.4312
chrX	20425170	20426289	9.7019	34.5778
chrX	20616927	20618285	13.4742	26.7288
chrX	20663025	20663853	12.7943	6.8372
chrX	20688206	20689062	17.0789	18.5623
chrX	20703750	20705056	13.33	20.7083
chrX	20848587	20849137	8.58107	6.662
chrX	20961592	20962255	12.6162	46.9134
chrX	21061651	21062079	9.20329	3.87558
chrX	23693102	23693641	15.538	20.2898
chrX	35889008	35889623	12.8403	9.37161
chrX	36598258	36598748	14.3754	9.31688
chrX	36743643	36744157	12.6899	6.5474
chrX	36795583	36796252	15.7956	17.8323
chrX	36874275	36874977	14.764	11.3137
chrX	37109710	37110389	12.4142	29.9301
chrX	37126791	37127603	12.0106	7.09186
chrX	37191201	37191629	7.75955	5.60321
chr6	95718191	95718842	9.68092	30.8676
chr6	97148540	97148882	12.1192	15.5204
chr6	97178404	97179133	18.7271	10.9467
chr6	97205046	97211740	4.2125	8.79546
chr6	97439258	97439600	11.0948	16.505
chr6	97806921	97807683	7.85749	23.7134
chr6	97829565	97829907	10.0664	4.16002
chr6	99191514	99192055	8.58634	4.6342
chr6	99204746	99205277	8.14459	3.35694
chr6	99265190	99266479	8.80307	4.62113
chr6	99387977	99389483	12.5179	18.1609
chr6	99435663	99437321	9.72774	7.60044
chr6	99485129	99485471	7.79423	7.00255
chr6	100287057	100287569	24.116	15.2445
chr6	100335603	100336129	9.60688	7.25466
chr6	100670764	100671278	16.2681	25.2905
chr6	100833570	100834393	17.2976	17.4616
chr6	106769461	106769890	9.02792	13.9619
chr6	106794030	106800059	3.13975	3.73539
chr6	108536150	108537015	11.3438	13.9367
chr6	108659141	108661228	14.6383	30.3416
chr6	108782961	108783747	29.5037	26.8762
chr6	108828499	108829377	26.7819	55.1525
chr6	112695972	112696957	22.023	32.1218
chr6	113045672	113047803	13.2176	21.4998
chr6	113237909	113238507	39.2324	14.4018
chr6	113306720	113307872	31.2839	81.5792
chr6	113442495	113443124	13.7822	6.32647
chr6	113482884	113483315	12.6211	35.7058
chr6	113531384	113531813	17.0723	6.18647
chr11	75732778	75734001	25.5264	10.6074
chr11	76179160	76180007	16.672	6.52405
chr11	76217086	76217626	18.13	28.1318
chr11	76260915	76261257	7.52595	4.77775
chr11	76397905	76407599	3.54315	1.38755
chr11	76762907	76763700	21.4449	11.5868
chr11	76846306	76846745	15.4912	1.70689
chr11	76884823	76885165	12.676	0
chr11	76945355	76945697	11.6619	9.03429
chr11	77077797	77078815	14.8233	6.85815
chr11	77215621	77216969	26.0639	8.1178
chr11	77239124	77239466	7.34507	0.984509
chr11	77492723	77493978	10.0064	4.66084
chr11	77515231	77519059	4.31295	1.89842
chr11	77606869	77607939	39.1589	13.8487
chr11	77685487	77687932	20.4429	16.1647
chr11	77785436	77802218	3.24429	2.73453
chr11	78037860	78038202	13.0093	2.857
chr11	78079940	78080946	10.8387	5.99166
chr11	78125189	78126721	7.53471	2.14392
chr11	78176469	78183654	7.53702	11.376
chr11	78244998	78246206	25.4866	12.5659
chr11	78261572	78262418	18.5149	23.1206
chr11	78328317	78328939	12.4745	9.04323
chr11	78345550	78345892	11.0196	8.34418
chr11	78511855	78512681	19.5994	10.5064
chr11	78536421	78536851	18.6329	17.1536
chr11	78696792	78697520	15.5381	12.9659
chr11	78751245	78751587	10.2372	1.39472
chr11	78771880	78772222	7.47107	8.46483
chr11	78791761	78792103	8.18444	3.24308
chr11	78864569	78864911	7.36742	7.78919
chr11	78982576	78985636	9.4732	9.41268
chr11	79075995	79088208	4.08348	2.73329
chr11	79118496	79118838	8.37143	4.3965
chr11	79145903	79146434	20.6874	6.91282
chr11	79253396	79254839	27.6071	9.20069
chr11	79286190	79288781	13.6663	8.26394
chr11	79339206	79340394	17.4284	8.54145
chr11	79523001	79527866	5.56616	0.822404
chr11	79652578	79652920	10.479	10.2794
chr11	79703815	79704603	30.31	22.0576
chr11	79992431	79993998	27.9757	29.0601
chr11	80080281	80089865	5.52106	8.48696
chr11	80142064	80146364	4.01529	1.37567
chr11	80183608	80184485	22.1902	4.08578
chr11	80209174	80209516	25.8337	15.0282
chr11	80382470	80384001	23.8465	15.4636
chr11	80428582	80429294	36.0718	18.2389
chr11	80489070	80504306	3.16337	1.27643
chr11	80779448	80792081	2.02079	1.45653
chr11	82006893	82007324	12.2985	29.5021
chr11	82746931	82747477	11.1187	4.50712
chr11	82764215	82765099	19.5558	20.3101
chr11	82780963	82781874	25.3425	10.6204
chr11	82845392	82845839	21.4013	19.0232
chr11	82869914	82871298	24.0264	34.5877
chr11	82889674	82890651	15.1487	5.35525
chr11	82991730	82992072	8.83887	1.88215
chr11	83019879	83020647	11.2778	0.429817
chr11	83063713	83066492	8.9482	1.84114
chr11	83223571	83225131	17.2005	11.1874
chr11	83271165	83271592	15.7101	30.5129
chr11	83291078	83303239	5.96507	4.07639
chr11	83440093	83440709	10.943	20.6124
chr11	83472832	83473885	16.8317	18.2479
chr11	83549498	83549961	8.93243	1.06944
chr11	83569850	83570192	9.62339	2.41301
chr11	83592614	83593179	9.82951	1.16849
chr11	83639041	83640920	13.7462	13.0072
chr11	83942053	83942659	19.7742	2.24696
chr11	83964423	83965028	16.4372	0.963017
chr11	84818421	84829041	3.95462	7.13209
chr11	84869485	84871460	25.6757	29.902
chr11	84915994	84916336	13.2756	4.90806
chr11	85139236	85140711	17.933	38.3374
chr11	85234252	85235535	27.029	12.1362
chr11	85311278	85311966	29.561	16.6561
chr11	85352227	85353449	13.0267	31.6323
chr11	86201893	86202344	12.5808	3.10703
chr11	86257077	86258097	12.4303	9.03242
chr11	86357125	86358422	28.2206	15.2337
chr11	86484059	86484401	16.0254	23.8791
chr11	86544073	86544790	26.1241	14.3204
chr11	86585785	86592504	6.09911	14.0605
chr11	86756865	86758453	36.5187	74.157
chr11	86807165	86807613	12.5626	3.75046
chr11	86993099	86993804	20.9342	16.8538
chr11	87086200	87087305	13.2128	7.9657
chr11	87108272	87110057	9.78912	39.9984
chr11	87127126	87127468	12.2472	19.0676
chr11	87403867	87405075	12.012	10.6818
chr11	87422425	87422767	17.4196	26.0122
chr11	87470859	87471201	8.60108	8.58548
chr11	87590950	87591802	19.0706	14.746
chr11	87794968	87797705	6.25488	2.83967
chr11	87986647	87987247	12.4338	5.88127
chr11	88046366	88048614	20.5481	20.1738
chr11	88067588	88069241	26.1359	3.08632
chr11	88099454	88099796	9.5685	0.482602
chr11	88203723	88204973	16.7481	9.75245
chr11	88717611	88719214	13.7316	16.7871
chr11	88973970	88974398	14.0818	8.46845
chr11	88998893	89000585	16.0377	10.9223
chr11	90249717	90250239	10.7138	14.4529
chr11	90638042	90638716	14.343	28.0805
chr11	93884882	93886794	31.0691	45.9498
chr11	94210635	94210977	17.4461	16.5677
chr11	94321175	94328799	6.29347	3.42585
chr11	94629726	94630415	21.5565	7.56497
chr2	57123436	57124125	28.9693	13.7789
chr2	57237716	57238324	30.8761	43.1762
chr2	58159432	58160089	14.53	14.0028
chr2	59160853	59161195	7.23126	4.18898
chr2	59882194	59882536	13.9788	45.3018
chr2	60019406	60020020	13.8382	3.86012
chr2	60036920	60037367	16.3522	1.49911
chr2	60076793	60077810	10.1255	8.53974
chr2	60209263	60210718	29.6156	8.57691
chr2	60382916	60383460	13.0634	23.3557
chr2	60880818	60881695	23.7476	9.87852
chr2	61593109	61594442	33.8508	48.7026
chr2	61711219	61712417	13.6561	16.3217
chr2	66124721	66125063	7.87146	16.4133
[truncated: 5,313 more rows]

## Sheet: KO_SE
chr	start	end	KO_H3K27ac	KO_ATAC
chr7	80017769	80044998	5.52309	2.02064
chr7	80057791	80079274	5.76981	4.7318
chr7	80386761	80403661	5.55411	5.38811
chr7	83650406	83661245	9.56664	6.43275
chr10	120189000	120209648	5.96688	3.30183
chr10	127287961	127291928	23.919	92.5878
chr10	128083224	128097860	7.10918	10.1916
chr10	128492691	128505517	9.29554	14.9133
chr12	51828255	51830719	39.5221	23.9589
chr12	55488153	55493530	20.8823	46.4907
chr9	114731071	114795345	4.84127	5.29958
chr9	119321923	119341939	4.75947	8.54324
chr9	121297302	121317830	5.41336	3.33744
chr9	121704030	121720329	7.51408	11.1861
chr9	123923181	123942491	8.8542	10.7593
chr9	124422526	124426230	27.2992	301.417
chr5	64802456	64813380	8.76208	10.7675
chr5	72795930	72833800	3.46742	1.40442
chr13	23530232	23586520	5.5548	21.8778
chr13	23737996	23764424	7.50458	24.3731
chr13	37825315	37882213	4.31602	2.12038
chr13	58127052	58129834	36.5907	35.9864
chr11	5097761	5100313	35.7584	64.2647
chr11	5501721	5522222	6.16346	3.73817
chr11	11685102	11696231	9.37417	5.40366
chr1	54912490	54926642	5.44858	2.09204
chr4	133750953	133757648	28.3967	14.2181
chr4	134093809	134130057	6.58698	5.38114
chr4	134914377	134931758	9.52027	10.1534
chr4	137356471	137370794	6.39208	4.66043
chr4	141536387	141560226	7.12044	8.64928
chr4	145228887	145277490	3.93738	5.71639
chr10	59879309	59952670	3.8077	5.41592
chr10	62300201	62341470	4.00438	4.70869
chr10	62500743	62512383	11.537	5.91668
chr4	33246826	33261773	7.64471	16.8816
chr17	70847506	70853931	22.2354	24.2829
chr17	70985062	71003311	7.53052	6.72307
chr19	3904493	3936561	4.1787	8.08327
chr19	4148384	4233071	3.56099	5.00943
chr19	4283025	4306590	7.64653	10.4759
chr19	5636687	5662098	5.1481	5.78046
chr19	5798828	5826392	6.71935	15.8346
chr19	5841247	5850477	24.4936	76.2801
chr19	6045253	6062528	6.10303	11.7359
chr19	7482346	7496039	7.37093	16.4234
chr19	8712068	8742667	3.99493	6.55757
chr19	8870756	8898881	4.27373	3.97519
chr19	8920099	8968027	3.50946	4.97347
chr19	12794586	12797351	33.2584	162.778
chr3	95217165	95231421	6.85932	6.44384
chr3	95644817	95675921	8.30686	4.33393
chr3	103787547	103810191	5.5365	5.04883
chr2	3713381	3731430	5.46111	3.84807
chr2	18056177	18065957	13.4928	14.6817
chr1	86470612	86509438	3.88004	10.3
chr1	86522663	86529006	24.0697	76.3881
chr1	87619852	87659719	4.04814	3.54352
chr1	91034210	91065216	6.24019	7.91416
chr12	69183253	69198397	5.77239	5.24313
chr12	69356665	69373557	4.79493	9.94586
chr6	83441710	83457633	6.71584	4.25205
chr6	86525202	86527766	45.994	37.748
chr6	86599601	86620183	6.44373	4.79488
chr6	88193551	88203808	13.8982	5.08744
chr7	4647644	4659859	8.50994	9.98522
chr7	13024203	13039327	6.00281	19.9078
chr7	16043171	16053604	12.2712	15.4216
chr7	16272631	16314501	4.70902	18.9825
chr7	16387249	16406739	12.0716	21.7301
chr7	63896616	63940382	6.16201	8.21167
chr7	73524766	73542116	6.17593	11.5025
chr7	73555961	73559800	29.2925	65.3715
chr7	73584167	73619554	4.71921	4.59712
chr13	80882744	80887100	34.4602	91.2577
chr6	34861785	34878215	6.80409	5.26587
chr5	114365035	114381435	6.09704	4.99097
chr5	114772087	114786432	13.4498	7.77337
chr5	115506588	115545702	4.99416	4.3834
chr5	123125704	123151958	9.90997	8.39316
chr5	125388638	125406974	6.07109	8.929
chr1	172499999	172526827	5.49158	6.79811
chr1	180811603	180814740	29.389	32.9345
chr1	181839739	181873211	4.52868	4.49934
chr5	134214007	134237787	6.46894	5.58917
chr5	136169169	136183768	8.56031	4.77151
chr5	136962081	136988120	4.95452	2.01429
chr5	139364644	139389517	5.61182	6.73111
chr5	140771762	140799420	4.5892	1.63351
chr5	142815205	142822564	15.8483	11.5351
chr5	142894693	142932047	6.62827	10.4354
chr5	147418677	147431704	9.75934	4.01396
chr2	45107607	45117784	12.273	3.76736
chr14	79515101	79549254	4.18704	1.89209
chr11	60104848	60116021	7.90678	9.824
chr11	62456419	62471170	8.08475	8.43977
chr11	69035630	69073747	3.57134	11.3269
chr11	69088151	69099942	10.7867	45.4003
chr11	69408639	69419031	16.0263	35.9158
chr11	69661731	69696197	5.33893	14.2421
chr11	69894079	69931662	5.2878	14.9983
chr11	69979713	70001297	7.71603	15.5125
chr11	70638677	70670046	5.25316	9.5911
chr11	74829186	74839746	13.8776	75.3452
chr11	75650317	75680100	5.27199	6.75477
chr5	23432077	23436422	44.1769	106.258
chr5	32111600	32139922	4.68086	3.45477
chr18	39488745	39492037	27.0532	40.0628
chr11	95336817	95367658	4.49724	4.84965
chr11	98192510	98204518	7.48678	6.75864
chr11	98774217	98796497	4.2177	6.26792
chr11	102316144	102320598	27.1249	14.2384
chr11	104440294	104443226	30.8351	29.3399
chr11	106674713	106715885	3.17951	0.877028
chr11	106778798	106789912	8.70495	34.6011
chr11	107445575	107480143	5.01568	5.21216
chr11	109348227	109363925	6.92775	6.54771
chr11	109470472	109481390	12.4941	13.4351
chr5	3340352	3345271	27.8778	16.5887
chr5	3488129	3514377	6.61165	3.98875
chr13	117023500	117034572	6.92701	3.69019
chr15	38298705	38302710	25.5482	136.298
chr1	13371966	13374987	32.9076	45.3972
chr2	91070316	91098877	7.20015	4.41669
chr12	76361438	76371395	11.3145	11.6713
chr12	76527036	76540778	8.54049	4.20323
chr12	84173519	84219381	5.37576	5.46152
chr12	86818720	86837166	6.3736	13.981
chr12	91581519	91591203	8.04454	26.6968
chr17	4993681	4997423	34.3682	14.6178
chr17	24140908	24171752	5.9773	6.55075
chr17	24696144	24743091	3.33463	5.2518
chr17	26485093	26513289	4.87893	13.4442
chr17	27552705	27574929	7.8118	16.1056
chr17	28205148	28233474	5.04772	8.64676
chr17	28682325	28698386	7.36424	10.0276
chr17	28946749	28968252	5.19757	3.92825
chr17	29488541	29503584	11.0997	20.9661
chr17	33908484	33956628	5.19812	9.55976
chr17	34023997	34033799	13.4941	20.2075
chr17	34117661	34124693	23.1699	64.7838
chr17	34186289	34212173	6.25127	5.99634
chr17	34586973	34606537	5.72618	27.306
chr17	34995912	35002890	21.3927	32.8049
chr17	35045722	35059495	7.89765	11.4915
chr17	35120596	35136491	6.06439	11.6635
chr17	35163959	35243354	5.06713	6.85025
chr17	35896748	35920701	6.2985	19.9564
chr17	36019775	36043517	4.56148	3.4282
chr12	4906735	4918928	9.4076	8.99263
chr16	49853963	49859978	23.1807	29.5976
chr14	25457328	25535095	5.22505	4.77266
chr14	30619921	30641354	5.39859	5.3497
chr2	156179180	156197485	6.01169	15.9998
chr2	167687851	167717435	5.75418	2.62508
chr2	167739883	167778509	5.20936	5.48786
chr2	167921372	167949365	4.83009	4.61776
chr2	170119077	170134512	7.65749	4.7827
chr2	170152893	170221568	3.92612	2.36454
chr3	87900902	87930849	4.16663	5.51618
chr3	88138131	88150144	9.95492	17.9893
chr3	90247701	90267210	5.7811	8.96846
chr15	64039820	64061137	6.21805	3.04055
chr15	74910239	74935493	6.77855	4.52824
chr9	32499507	32522014	5.49289	3.91489
chr9	32539358	32543583	28.4144	18.8761
chr17	84100459	84189409	7.01741	7.03111
chr16	91353201	91374470	6.88571	8.4778
chr16	92695345	92727962	4.95135	3.60069
chr16	92800958	92826982	6.19707	6.78704
chr16	94568417	94571604	35.024	52.9184
chr1	131083267	131098000	7.91854	4.14914
chr5	43232347	43235549	32.7615	39.6734
chr8	117252285	117263516	9.59667	7.02339
chr8	119798467	119840806	3.41494	3.31689
chr8	120486125	120494063	18.3414	13.4605
chr8	120535477	120542947	19.475	27.6047
chr8	122429518	122444183	8.60108	10.0729
chr8	122546452	122576864	5.57455	6.52983
chr8	123034276	123043559	10.076	26.6098
chr8	126583966	126598814	19.8424	25.5725
chr8	126826618	126853417	9.60143	4.25124
chr8	84183473	84209692	8.93513	16.7279
chr8	84656422	84665586	15.7608	29.0059
chr8	84686590	84709237	7.979	17.1694
chr8	84831662	84857784	4.74658	15.6546
chr8	84969013	84990987	11.706	27.8807
chr17	45555036	45574642	7.28367	14.5253
chr17	46855791	46858921	40.4499	12.9598
chr17	47501657	47542118	3.20545	5.19615
chr17	56256001	56305000	3.45777	5.24425
chr16	95434846	95460060	7.7454	4.78299
chr11	22841157	22871808	6.31295	6.50464
chr11	32532533	32565261	4.06673	4.39066
chr15	36791638	36795033	41.8371	101.601
chr2	174326721	174331669	19.7124	21.5658
chr2	180700588	180711183	7.83051	6.56635
chr2	181580579	181602068	4.2657	5.51708
chr3	51339261	51342265	35.9828	45.6144
chr9	57637366	57653258	7.44415	9.62466
chr9	61370823	61392918	5.29692	8.11271
chr9	62341472	62345172	33.0705	14.1777
chr9	65533767	65581083	4.55023	7.54323
chr6	51468424	51471501	31.156	111.256
chr10	99260929	99268948	11.8189	16.0805
chr13	103918749	103921934	33.6525	12.1863
chr8	47673300	47676535	30.838	92.2709
chr10	21145144	21161793	5.83885	2.85991
chr4	59419798	59446109	5.95117	2.8655
chr4	63385294	63410819	7.1078	6.51443
chr9	90232808	90275389	4.72594	3.84103
chrX	12078305	12091903	7.21619	9.24199
chr11	50130777	50175270	3.34709	2.73008
chr11	50209778	50243902	5.99497	9.79104
chr14	40947447	40966902	4.97208	7.78997
chr8	25067195	25103424	4.27843	2.6864
chr8	25593635	25603557	17.5873	30.6034
chr8	33629946	33676047	4.72026	1.98894
chr7	19257541	19273082	8.54591	10.7889
chr7	25619317	25659851	4.84071	4.08504
chr7	25679708	25689533	11.6985	47.4137
chr7	27472457	27491378	5.54318	20.0111
chr7	28372086	28401561	8.09824	23.2048
chr7	28788976	28811411	5.19072	14.6175
chr7	30412117	30423191	9.91256	8.37943
chr19	46328109	46374556	3.38602	3.2416
chr19	46500041	46504896	21.1756	39.5788
chr19	47507504	47538014	4.32445	2.52867
chr19	47887279	47919936	3.31991	3.98446
chr19	53310272	53330307	6.13542	9.43652
chr3	135437566	135441007	29.4985	91.6899
chr3	136669155	136684502	5.33877	8.52012
chr3	137947009	137981856	6.32069	5.75668
chr3	144198439	144206140	13.0069	9.67185
chr2	72977966	72981267	34.3621	35.8745
chr2	75703069	75705551	39.3656	129.494
chr4	115056197	115075928	4.85397	4.21919
chr4	117118522	117134299	7.30777	9.77392
chr4	125114871	125131649	9.22904	14.12
chr4	126255254	126262919	14.9513	17.9417
chr4	130899535	130922206	6.59305	5.97891
chr9	101073063	101077166	22.7809	37.5384
chr9	106246285	106281818	3.87108	1.86145
chr9	107263433	107297566	6.95152	9.28004
chr9	107534030	107581509	3.13695	5.80702
chr9	107611413	107641097	6.13281	7.47829
chr9	108338108	108348560	10.7334	16.2363
chr9	108560481	108578822	6.03859	9.47423
chr9	110644417	110686127	4.45542	8.01541
chr16	32162946	32200945	3.05839	2.64047
chr10	77515073	77550717	3.98686	3.65864
chr10	79908048	79937752	5.67131	9.42245
chr10	79983113	79997118	8.28046	16.1031
chr10	80016442	80054893	6.07852	6.0361
chr10	80142308	80173736	7.39013	19.8372
chr10	80560767	80590467	4.69326	11.1833
chr10	80656034	80703436	5.98627	23.2585
chr10	81128892	81147167	10.5827	21.2087
chr10	81290636	81303844	13.264	23.9378
chr10	81350038	81434641	4.76723	9.70918
chr10	91169610	91195161	5.38822	11.3854
chr10	93160498	93171749	6.79515	3.67865
chr7	44848528	44870321	6.76948	26.709
chr12	100984449	101029709	4.17827	2.19609
chr12	102347750	102369252	6.13752	4.06598
chr12	104991189	105033833	3.50588	8.48848
chr12	108791636	108795197	28.153	58.4596
chr12	110484896	110504775	4.76083	2.26498
chr12	111514685	111539505	4.37931	7.34001
chr12	112617356	112648812	6.21714	12.0127
chr15	96275554	96288975	10.9797	12.8321
chr15	96696380	96714959	6.55554	12.0038
chr15	103239602	103259596	5.93911	24.9188
chr2	122145742	122164700	5.43143	5.80608
chr2	126466394	126500765	4.41084	1.4298
chr2	126673402	126676641	40.6883	14.383
chr2	128416448	128430078	7.47958	1.20942
chr2	132006788	132036135	4.55172	2.71616
chr2	25254615	25273170	6.52821	7.50898
chr2	30927809	30968226	2.16666	1.70091
chr2	31060551	31088746	4.59828	1.8585
chr2	32711801	32728172	9.74417	12.0533
chr18	75363001	75378186	8.80541	9.25068
chr11	76478556	76495706	6.49595	4.14199
chr11	80068068	80090167	5.80636	7.74564
chr11	83544053	83576859	3.72433	1.20874
chr11	86577456	86625674	3.9109	4.79054
chr11	87726008	87757953	8.1825	12.5051
chr11	93994740	93997318	37.8009	56.9666
chr8	94954082	94986545	7.32692	7.68939
chr9	41130254	41161737	4.07956	2.47247
chr9	44603329	44606089	42.1888	15.8736
chr9	56089215	56109302	5.15589	3.50372
chr13	42049337	42053543	21.6591	31.7177
chr13	49186884	49201064	8.06316	11.7874
chr13	51639099	51652232	7.89341	22.5569
chr13	51733950	51777025	5.32394	2.93432
chr13	52566577	52619371	4.25278	2.41468
chr13	52980131	53000680	5.36366	4.01506
chr13	55210188	55213200	35.9465	42.6543
chr14	60721470	60758378	4.90704	3.36907
chr14	61680702	61684427	31.2922	49.9824
chr14	62759478	62762471	30.7446	102.334
chr14	75174876	75196406	9.18805	4.14835
chr1	156024841	156041416	7.71889	9.58276
chr1	165697696	165717981	6.36509	3.20727
chr11	114882973	114917300	3.78525	2.52828
chr11	115133253	115189685	4.02398	4.41656
chr11	116004805	116031685	4.56652	21.9083
chr11	116071812	116094417	6.03902	9.00262
chr11	116412431	116437502	4.81047	8.39519
chr11	116842450	116854432	10.9044	28.1038
chr11	117308357	117350769	4.7093	3.38663
chr11	120346558	120354698	18.0321	16.4277
chr11	120571411	120582530	8.91806	37.6869
chr11	120617308	120633781	7.11305	9.52359
chr5	96160291	96164373	27.4024	21.0483
chr5	100557494	100590808	4.38034	2.88629
chr5	103752559	103763572	8.98404	8.89886
chr5	105696166	105703449	15.5872	10.4498
chr5	112265624	112288379	5.19248	12.9227
chr6	134034498	134047718	12.0194	7.14131
chr6	134108637	134190729	3.92051	2.2475
chr6	134916683	134933227	11.2245	11.039
chr15	76189611	76205324	10.2458	13.1482
chr15	77799101	77816805	5.95948	3.96035
chr15	77829783	77856813	9.08614	12.7129
chr15	79731294	79753089	8.18121	7.75994
chr15	79891700	79900879	9.69205	9.49102
chr15	80254195	80264680	8.56632	22.2769
chr15	81511592	81534537	5.72978	9.78679
chr15	81584560	81587216	45.9001	46.6607
chr15	81850983	81873120	5.15125	8.66224
chr15	82338112	82355026	6.62672	17.2951
chr15	84312152	84326619	7.25162	6.93458
chr15	85634002	85672471	5.44737	7.95702
chr15	86167684	86215231	4.09738	3.56213
chr7	120835072	120876513	3.4084	6.66294
chr7	126467857	126488104	5.37739	6.20465
chr7	127008162	127028502	6.93142	14.7785
chr7	127232136	127274705	3.08383	7.63938
chr7	127470507	127480919	9.93199	50.4793
chr6	113638351	113678134	3.94871	2.56257
chr6	117878681	117917990	6.37774	9.02163
chr6	119360483	119397322	3.56475	2.73457
chr6	124711335	124757200	4.45663	6.83137
chr10	42268744	42278463	9.74217	29.5023
chr1	58710772	58720973	11.5844	5.53745
chr1	63112249	63130549	9.35931	5.0588
chr1	74375041	74398360	4.98255	8.09669
chr8	70506125	70545873	4.35856	11.0819
chr8	70607740	70635783	4.50883	9.19484
chr7	135576548	135605914	6.32958	4.95328
chr7	135637625	135667249	4.91509	3.95819
chr7	140941237	141017643	3.55639	2.27881
chr7	141437274	141477174	4.34176	5.44121
chr7	142384157	142404234	6.8662	6.20373

## Sheet: KO_TE
chr	start	end	KO_H3K27ac	KO_ATAC
chr7	132575486	132576573	18.3762	50.1167
chr7	132686724	132690761	4.61133	2.63461
chr7	132717168	132736245	3.46511	2.09781
chr7	132811928	132814195	11.3724	8.36964
chr7	132852146	132859985	5.7444	2.77473
chr7	132930541	132932405	37.5183	33.3318
chr7	133121705	133124432	15.518	34.0406
chr7	133636952	133638251	20.99	67.3524
chr7	133708615	133709632	21.2968	50.8138
chr7	135537521	135550125	5.10355	4.04185
chr7	135713547	135717123	12.5789	11.0597
chr7	137410072	137411196	14.7448	83.1383
chr7	137437666	137438346	15.2218	31.0539
chr7	138845600	138847396	25.688	29.1625
chr7	138909824	138920220	1.64634	5.45806
chr7	139212600	139225034	2.44392	10.6225
chr7	139247780	139249024	22.2833	31.49
chr7	139295212	139296666	8.36702	8.78314
chr7	139388309	139401709	4.15107	17.1288
chr7	139950758	139951409	7.65811	7.34989
chr7	139970879	139985389	6.14954	5.85347
chr7	140035695	140036834	19.6969	65.7273
chr7	140115767	140138387	3.01661	7.54976
chr7	140855595	140858058	20.5659	29.0575
chr7	140873206	140882871	5.04541	4.25435
chr7	141038967	141048358	1.87591	5.44006
chr7	141096427	141097121	9.16593	22.2458
chr7	141123151	141131910	2.20054	5.4122
chr7	141167342	141173440	9.75076	10.4467
chr7	141193153	141194849	11.7393	18.3174
chr7	141215813	141229428	3.60663	11.032
chr7	141266051	141269760	6.11778	6.64655
chr7	141327198	141328855	27.0102	104.168
chr7	141391511	141394880	10.6721	11.5219
chr7	141413595	141414796	10.0759	68.5247
chr7	141539226	141540425	10.7792	18.0135
chr7	141559707	141562912	7.97037	11.7931
chr7	141901728	141902691	16.8643	50.6964
chr7	142057122	142061569	7.00196	5.07645
chr7	142094648	142095862	10.5459	16.4192
chr7	142340172	142340709	10.9452	17.8093
chr7	142442449	142443284	9.26891	15.2966
chr7	142460921	142462514	6.9835	3.48446
chr7	142532970	142533763	15.1629	33.0164
chr7	143004467	143008332	10.0959	31.1862
chr7	143058155	143070146	3.27536	11.4176
chr7	143295868	143296528	10.9013	14.231
chr7	143548176	143549807	25.6886	60.5112
chr7	143599260	143600101	19.3763	19.034
chr7	143626461	143632201	6.13241	2.33924
chr7	143685373	143685807	7.59025	10.6856
chr7	143712885	143713886	12.4063	7.93023
chr7	143822294	143830244	3.35877	12.8288
chr7	144470315	144470818	7.34011	9.69047
chr7	144553360	144553777	16.1785	24.5564
chr7	144581720	144582831	21.9153	42.1325
chr7	144914987	144915880	14.7622	25.0616
chr7	145110733	145112671	15.528	62.2836
chr7	145283487	145284019	9.49097	18.3693
chrX	151520044	151521813	23.9254	69.5002
chrX	151801025	151804229	9.04637	35.7566
chrX	152016289	152017185	12.4108	50.9923
chrX	152179003	152179337	6.9113	2.35286
chrX	152233001	152234000	15.1441	17.352
chrX	152327067	152343037	1.75628	6.07558
chrX	153359648	153360518	6.20377	17.3499
chrX	153497773	153498903	10.2093	22.0818
chrX	153723534	153723979	8.39234	12.2858
chrX	155215347	155216298	11.8676	21.9244
chrX	155262454	155263076	12.9706	43.3215
chrX	157491190	157492466	11.4812	11.7812
chrX	157597890	157599162	13.2355	14.3583
chrX	159254047	159256698	8.60998	41.1088
chrX	159372216	159372976	19.3515	6.50257
chrX	159507864	159510846	8.98823	5.73903
chrX	159532681	159533452	13.6785	18.8036
chrX	159626937	159648640	2.08073	1.49921
chrX	160115843	160116600	6.4831	6.23398
chrX	160137549	160138640	15.5671	38.0834
chrX	160501867	160502988	17.3003	35.4864
chrX	162759543	162761533	13.9806	39.7293
chrX	162828517	162829345	12.0357	14.4816
chrX	162887783	162888500	15.0691	17.3118
chrX	162901471	162902540	13.2409	19.1507
chrX	163908326	163909691	14.2842	87.6989
chrX	163957700	163959332	17.0291	42.6221
chrX	164075912	164076801	20.2437	62.0218
chrX	164419788	164420386	10.1242	20.1446
chrX	164979811	164980247	8.5869	7.2462
chrX	166170529	166170863	7.73668	12.0026
chrX	166440258	166441185	9.55504	29.804
chrX	166478958	166479985	13.869	35.4199
chrX	166509830	166510674	21.2806	86.8927
chrX	166661190	166661524	6.72634	5.55753
chrX	167201053	167210961	6.96794	8.31074
chrX	167226759	167227191	8.93089	2.10925
chrX	167382009	167382699	7.63827	17.5711
chrX	168671920	168674462	10.2836	39.388
chrX	169036579	169036913	11.08	53.3118
chrX	169319851	169320910	13.5622	71.5511
chr7	75781382	75796668	3.29814	2.33536
chr7	75848248	75855200	2.60244	3.17672
chr7	78782776	78783733	14.2921	19.3983
chr7	78846475	78847433	24.6235	29.6682
chr7	78895982	78896401	11.5036	6.32466
chr7	78912557	78914964	9.3713	11.4593
chr7	79269535	79280201	4.5321	9.90036
chr7	79363943	79364362	6.98367	3.78435
chr7	79391588	79393092	16.1212	14.551
chr7	79465414	79466656	16.491	44.4709
chr7	79660138	79660750	16.9001	36.7507
chr7	79742702	79743121	7.84771	4.33989
chr7	79920382	79921219	12.3174	4.74916
chr7	80091750	80092084	8.216	1.79294
chr7	80114471	80115390	13.3037	28.5957
chr7	80143323	80144416	13.8332	17.6562
chr7	80192197	80210365	3.97448	8.3419
chr7	80246459	80246878	9.31896	29.2396
chr7	80260863	80270314	2.73757	1.40678
chr7	80293870	80295127	13.6191	70.7535
chr7	80323521	80324245	10.2945	11.1814
chr7	80369378	80371443	9.79918	6.69016
chr7	80425347	80427831	9.54772	4.9073
chr7	80445456	80456325	4.13603	2.76588
chr7	80473623	80475433	4.48298	1.42124
chr7	80534371	80535817	26.7752	55.2509
chr7	80554554	80555117	8.11414	4.0285
chr7	80575439	80583117	2.37431	0.896708
chr7	80628592	80652875	3.23595	1.94037
chr7	80688111	80689204	19.2453	5.3715
chr7	80753314	80754059	10.1764	6.73497
chr7	80777943	80789884	4.92272	5.90825
chr7	80802319	80803912	25.6	61.5462
chr7	80860831	80865939	6.52958	7.58609
chr7	80882582	80883469	6.75664	9.07953
chr7	80900535	80901864	12.2035	13.0987
chr7	80918971	80919516	6.98897	2.91673
chr7	80947241	80948200	19.7116	17.6919
chr7	80992686	80996002	19.6672	7.48647
chr7	81074812	81075746	7.52259	9.63231
chr7	81212399	81214030	9.91697	19.5475
chr7	81344364	81345594	18.9952	25.6841
chr7	81523056	81523970	12.7667	12.5988
chr7	81571031	81572334	21.9947	22.4832
chr7	81706574	81706908	8.76891	2.09673
chr7	81726044	81726827	10.5971	11.8405
chr7	81762151	81763745	24.4421	26.4166
chr7	81788607	81789746	11.2928	22.1816
chr7	81828220	81829924	21.6605	7.09289
chr7	81849406	81864218	5.55318	7.47763
chr7	82602441	82602989	5.49607	1.99314
chr7	82648493	82649156	12.1384	25.8397
chr7	82691110	82691444	7.6989	22.0395
chr7	82865580	82868185	15.5626	105.861
chr7	83631520	83632409	9.42098	23.8607
chr7	83882955	83892876	5.7279	29.8005
chr7	84151512	84152097	19.2494	11.3385
chr7	84689206	84690097	35.0332	49.6217
chr7	88277280	88278769	11.4034	51.2717
chr7	88430033	88430685	9.07986	49.3564
chr7	89338056	89339027	18.2298	37.4442
chr7	89940492	89941233	10.9557	15.6906
chr7	89979632	89981635	30.7231	68.451
chr7	90023396	90023730	7.13605	1.78103
chr7	90041919	90042536	6.88397	4.52074
chr7	90059789	90060835	8.17078	16.0835
chr7	90129388	90131328	31.3859	61.88
chr7	90442270	90444318	33.4245	23.2175
chr7	90456762	90457495	11.3462	38.7344
chr7	90475584	90476684	10.7614	79.1319
chr7	92560876	92561986	12.7255	34.8093
chr7	92636772	92637847	12.6955	10.8192
chr7	92668573	92670105	38.5894	53.3857
chr7	92740627	92741693	22.0116	60.9526
chr7	92874077	92877170	16.3914	62.7233
chr7	92980652	92981073	7.96033	15.798
chr13	58113371	58113705	8.61775	12.8425
chr13	58157530	58158613	12.3858	7.87538
chr13	58214945	58216280	19.8991	10.7165
chr13	58384763	58385571	13.011	5.45146
chr13	58400881	58403462	33.5154	72.0171
chr13	59228596	59229130	7.12298	23.7773
chr13	59556630	59557444	12.7837	12.1375
chr13	59584391	59586022	11.0908	49.1633
chr13	59668488	59675862	2.86174	2.77818
chr13	59768990	59771820	23.2041	94.9778
chr13	59821458	59823615	23.9554	53.1616
chr13	60601817	60602466	13.3562	24.0335
chr13	60672959	60673702	7.06212	33.8967
chr13	62015757	62016317	7.59059	31.1643
chr13	62129887	62130221	9.49285	25.2501
chr13	62466440	62466959	12.4741	53.6862
chr13	62684703	62685037	6.98091	43.0485
chr13	62859472	62859806	6.15951	12.2706
chr13	62879393	62880280	8.19305	14.4425
chr13	62956692	62965272	2.41942	1.90442
chr13	63239510	63253860	2.89845	1.81742
chr13	63430855	63432102	17.7662	61.56
chr13	63562992	63565834	5.32671	16.7428
chr13	63814602	63815994	25.6769	69.0541
chr13	64129051	64129526	11.992	8.56537
chr13	64151773	64154119	27.0097	107.823
chr13	64248549	64249052	16.3561	31.4604
chr13	64312158	64312799	15.4298	50.8614
chr13	64369826	64370912	12.7724	46.607
chr13	64432652	64432986	6.7343	47.0037
chr13	65112240	65122968	1.97827	2.72043
chr13	65240393	65242221	22.6179	88.8119
chr13	65278181	65279610	15.2106	49.0514
chr13	66904717	66905685	19.1434	36.3004
chr13	66932589	66933728	22.4234	86.2006
chr13	67060465	67061378	9.46072	56.5867
chr13	67080972	67081482	9.9043	40.352
chr13	67108142	67108972	13.4617	71.0951
chr13	67128144	67128775	7.66291	30.8548
chr13	67173035	67173663	14.3339	47.0862
chr13	67194323	67195187	10.72	14.5552
chr13	67268630	67269440	13.2225	29.6511
chr13	67305912	67306459	11.2114	25.9582
chr13	67332177	67333337	7.99256	22.0682
chr13	67359963	67360843	17.8963	12.3485
chr13	67375050	67375955	15.5288	38.5855
chr13	67399214	67399895	7.59485	41.8616
chr13	67450980	67451825	9.9988	21.7269
chr13	67483662	67484627	18.5937	20.6229
chr13	67500090	67500691	12.702	10.7056
chr13	67525567	67526355	16.4839	45.9759
chr13	67552576	67553298	21.2892	26.0869
chr13	67609157	67609958	14.1821	32.0334
chr13	67637265	67638030	15.862	23.9158
chr13	67683044	67683470	11.8713	18.3633
chr13	67723754	67724432	12.1716	24.775
chr13	67754782	67755368	9.6128	27.0893
chr13	67779645	67780162	7.75166	42.4609
chr13	67813770	67814447	13.2827	33.1164
chr13	67830968	67831302	12.9873	12.6042
chr13	68581585	68582783	10.9385	62.7377
chr13	69533498	69535411	15.6754	42.6794
chr13	69611682	69612623	14.1038	104.645
chr13	69809986	69810681	13.7195	22.5545
chr13	70637251	70638314	15.7221	55.6539
chr13	73328012	73331618	5.19025	13.5702
chr13	73467206	73467975	10.6034	36.9858
chr13	73603229	73604810	18.5759	17.8163
chr13	73937263	73938561	19.6362	35.5583
chr13	74061866	74062491	26.889	68.7798
chr13	74208204	74209215	9.4412	26.1864
chr13	74316712	74317492	14.3442	54.7269
chr13	74349658	74350721	15.6971	39.4833
chr13	74462382	74463420	12.1401	32.1274
chr13	74493695	74494631	12.402	36.772
chr13	74522428	74522873	9.28052	37.3268
chr13	74563625	74564456	9.77796	21.3843
chr13	74617461	74617881	7.01449	22.9362
chr13	74639036	74640625	24.8877	24.3937
chr13	74770071	74770755	15.7796	55.5871
chr13	74807277	74809086	21.8842	41.8864
chr13	75707296	75709270	20.3279	51.9228
chr15	19857490	19857942	7.1807	95.479
chr15	25227545	25227965	8.41897	12.2734
chr15	25268950	25269698	11.8159	8.34372
chr15	25355014	25364544	1.40627	3.24524
chr15	25622612	25623127	7.20261	38.8206
chr15	25834878	25843789	2.86749	2.47898
chr15	25909922	25911241	8.42312	18.7488
chr15	25933132	25941404	2.40609	2.72726
chr15	25983873	25986227	23.926	30.2467
chr15	27466781	27467284	9.37653	8.24283
chr15	27596334	27597867	9.74712	5.16131
chr15	27630111	27631000	17.6344	55.1692
chr15	27671419	27682050	4.12678	4.49065
chr15	27702054	27703589	12.4716	42.5898
chr15	27783177	27784371	12.3882	23.1876
chr15	27873426	27874215	8.34519	10.172
chr15	27925464	27927293	7.91326	17.526
chr15	28024861	28026038	8.24002	17.5456
chr15	31224234	31225045	22.4012	68.1758
chr15	31338882	31349788	1.86989	1.81765
chr15	31367005	31367852	11.3955	11.2982
chr15	31418213	31418747	8.79986	18.4458
chr15	31453678	31454012	7.41449	38.3785
chr15	31530094	31531811	26.6943	12.1989
chr15	31601332	31602550	26.562	52.0213
chr15	33083023	33083708	15.8341	87.8551
chr15	34046553	34047231	10.217	53.0859
chr15	34082059	34084120	29.1342	33.5553
chr15	34238171	34238505	7.3946	18.1796
chr15	34442585	34444392	22.0507	40.365
chr15	34495065	34495707	8.64289	17.6763
chr15	35155094	35155846	10.882	57.9948
chr15	35370877	35371977	32.7001	18.828
chr15	35757554	35757888	6.60104	3.69311
chr15	35937720	35938236	17.727	14.7016
chr15	36179233	36179742	9.21511	20.6026
chr15	36282135	36283648	26.051	31.5074
chr15	36455080	36456778	8.52063	4.7992
chr15	36496303	36496829	10.5035	18.9949
chr15	36607614	36610034	18.8372	121.281
chr15	36640839	36641540	10.3148	13.884
chr15	36715612	36728090	3.52538	3.69203
chr15	36875397	36880033	5.04879	2.90574
chr15	36938279	36938696	11.6576	18.1155
chr15	37006534	37008150	29.1449	63.46
chr7	3249171	3249821	10.5355	4.44426
chr7	3289139	3290810	9.01132	35.0671
chr7	3594778	3595296	6.86851	8.30756
chr7	3617244	3630013	1.89067	1.27283
chr7	3645119	3646343	27.5248	107.585
chr7	3665035	3666135	11.9257	75.4586
chr7	3692037	3707080	4.94086	13.6501
chr7	3719384	3719718	7.34289	0.589705
chr7	4082244	4087736	3.30348	3.24799
chr7	4136380	4150267	4.05853	24.7748
chr7	4445147	4445608	6.6039	12.5326
chr7	4500886	4502373	25.4187	21.7321
chr7	4526144	4527415	12.5273	30.4594
chr7	4613757	4614495	9.50786	19.701
chr7	4684461	4685234	14.4724	119.232
chr7	4723585	4725423	12.8346	6.66995
chr7	4740073	4753145	3.54207	17.2095
chr7	4788775	4793842	7.12012	10.9614
chr7	4811244	4813774	21.5466	83.0602
chr7	4865735	4877414	2.89966	6.80271
chr7	4914682	4915858	21.096	27.4133
chr7	5014041	5021144	9.2963	35.5083
chr7	5038087	5038934	23.3926	40.6053
chr7	5060978	5063314	20.0392	117.115
chr7	5079735	5080881	24.0242	28.6379
chr7	6154846	6156903	18.8705	95.1687
chr7	6171792	6173038	8.64845	97.9827
chr7	6282965	6286871	7.62057	29.4016
chr7	6330976	6331310	7.64122	21.3188
chr7	6362969	6363303	6.7164	189.909
chr7	7120983	7121577	14.8434	51.101
chr7	7209612	7209946	6.79794	14.1291
chr7	7298027	7299777	28.618	95.932
chr7	12478209	12478804	11.4357	34.6409
chr7	12803325	12803659	6.54535	21.42
chr7	12818429	12818963	9.58978	44.8162
chr7	12834486	12835708	15.0659	27.057
chr7	12897736	12922698	2.3063	5.51763
chr7	12949736	12950247	11.5359	30.4734
chr7	12965537	12979019	3.32337	9.97337
chr7	13009492	13010561	14.3389	48.5821
chr7	13278113	13279150	9.10776	39.8785
chr7	15921866	15922656	16.6583	22.9222
chr7	15945485	15946551	17.1467	20.6622
chr7	16011360	16019148	3.17889	1.08006
chr7	16098501	16099566	26.1415	95.1417
chr7	16119483	16120341	16.8222	24.4909
chr7	16221314	16222494	12.2042	29.5291
chr7	16239600	16258771	2.99766	1.94741
chr7	16364803	16365375	6.32692	2.0869
chr7	16452914	16453425	7.71788	6.74721
chr7	16614227	16615522	18.8999	204.508
chr7	16738383	16739165	12.6154	9.84071
chr7	16781403	16783223	11.1902	7.65197
chr7	16816179	16817024	23.4676	10.555
chr7	16841794	16846005	11.668	11.723
chr7	16906144	16908761	8.75473	4.59025
chr7	16923059	16924852	21.4381	142.477
chr7	16989721	16990717	7.29442	1.92759
chr7	17024084	17028082	6.09321	9.47979
chr7	18884228	18885368	10.6384	12.3629
chr8	3221103	3221826	10.8977	60.1092
chr8	3250876	3260467	1.96727	1.99639
chr8	3278624	3279736	20.6763	50.6037
chr8	3352591	3358049	12.6388	14.0724
chr8	3467318	3467998	8.8535	35.662
chr8	3493122	3500940	2.87042	2.54512
chr8	3516235	3517357	7.8577	24.9168
chr8	3620649	3631894	3.35636	5.76405
chr8	3648864	3649198	7.60542	6.6059
chr8	3664644	3677215	3.93659	4.64498
chr8	4166562	4166981	10.6919	17.2931
chr8	4213914	4214248	7.09627	9.9833
chr8	4237891	4239558	16.0507	95.1744
chr8	4252873	4253693	12.7542	34.7704
chr8	4275347	4276322	14.3423	15.3325
chr8	4324350	4325728	22.5455	35.983
chr8	4612716	4613759	12.6443	44.0516
chr8	4677017	4679125	29.1748	205.243
chr8	4779058	4779507	10.6788	15.2337
chr8	8661564	8661898	6.58513	18.5251
chr8	8689428	8690733	26.9586	18.8905
chr8	9977662	9978346	14.888	40.5116
chr8	10924685	10925201	9.47116	14.2697
chr8	11007614	11016743	7.62277	12.0264
chr8	11452240	11464221	2.218	5.79921
chr8	11477795	11478129	10.0816	2.5673
chr8	11497169	11498148	14.8632	8.50064
chr8	11550320	11558993	10.0035	56.693
chr8	11575104	11575868	8.68173	10.0231
chr8	11634558	11636924	16.2406	128.222
chr8	11757724	11758931	18.2449	20.0913
chr8	11808482	11808816	6.03024	1.19132
chr8	12757043	12757915	9.10187	3.12116
chr8	12955659	12955993	7.08831	12.6578
chr8	13026806	13038661	4.28895	5.30342
chr8	13075403	13075820	7.26727	2.44753
chr8	13104288	13106612	23.1693	76.7392
chr8	13158743	13160196	20.968	19.1338
chr8	13287364	13288685	15.8296	46.9094
chr8	13306330	13306664	7.28521	1.49511
chr8	13337643	13339684	19.5509	18.6825
chr8	13352765	13361940	4.71536	2.70425
chr8	13594220	13601054	6.70979	4.80699
chr8	13648542	13649259	10.5692	16.3073
chr8	13673549	13677889	11.0181	24.1927
chr8	13757282	13758270	19.3798	5.67253
chr8	13785284	13786227	24.6319	111.305
chr8	13869545	13870063	9.62566	29.762
chr8	14888164	14890770	8.45418	54.0352
chr8	18594739	18596089	16.3856	56.7792
chr8	18767556	18769155	6.09859	1.09989
chr8	18845786	18847175	19.4803	46.6569
chr8	18898884	18899302	8.00951	7.05848
chrX	77510526	77512042	13.8561	23.0894
chrX	77795279	77796665	12.7805	35.9734
chrX	85573894	85574499	22.1057	50.6125
chrX	85775883	85777487	11.6303	97.2938
chrX	85870135	85870783	8.9883	8.3142
chrX	93631638	93632187	9.63026	8.33493
chrX	93831695	93832608	11.2484	25.1053
chrX	94121297	94123917	27.7521	31.6856
chrX	94177453	94178529	10.6853	68.4588
chrX	94212310	94212982	13.3439	18.1928
chrX	94234072	94235606	19.3248	29.4951
chr1	118310702	118322412	1.77955	2.06801
chr1	118380776	118390248	2.74431	8.1267
chr1	118459106	118459925	13.8453	71.7002
chr1	119503854	119504689	10.7462	32.8091
chr1	119525568	119526676	16.3228	53.4206
chr1	119837173	119837507	10.9308	51.495
chr1	120120430	120121665	10.3386	38.3388
chr1	120264752	120265392	10.1905	109.812
chr1	121327274	121328526	17.1482	68.4745
chr1	121431073	121431757	18.6125	51.707
chr1	121478530	121479168	9.61542	16.9046
chr1	121567475	121568090	8.90892	35.4101
chr1	125426977	125442129	5.73766	12.239
chr1	125560063	125561588	17.182	112.574
chr1	125576883	125577217	6.1436	2.39456
chr1	127204512	127207884	12.3359	12.3937
chr1	127233329	127243777	3.68433	2.02837
chr1	127300120	127309223	3.00305	2.84923
chr1	127345964	127346298	7.50996	2.61496
chr1	127773466	127775115	20.612	73.478
chr1	127868787	127869375	14.1837	30.154
chr1	128006172	128006506	7.88386	2.7877
chr1	128102565	128104170	18.8726	65.7122
chr1	128243942	128245299	31.3764	37.0853
chr1	128314967	128315301	6.27884	1.21515
chr1	128358670	128364729	5.19844	9.07545
chr1	128386857	128387191	6.08394	1.4832
chr1	128416679	128417717	31.5322	33.0148
chr1	128446598	128447799	8.66331	14.3291
chr1	128460252	128464300	5.78552	2.64859
chr1	128548426	128549115	10.4251	5.29863
chr1	128570228	128571555	6.1242	11.8741
chr1	128589943	128593213	26.8638	25.6939
chr1	128612946	128616173	11.6667	24.1547
chr1	128679181	128680970	7.05571	1.06648
chr1	128703939	128714508	5.05275	4.07621
chr1	128786601	128787559	8.23903	20.1734
chr1	128832284	128832770	9.08808	5.58373
chr1	130462092	130463070	11.6793	32.3245
chr1	130715775	130718107	14.3885	30.0201
chr1	130740928	130741430	8.40672	41.5697
chr1	131110391	131111442	9.38147	11.4714
chr1	131125639	131139540	3.85163	5.8154
chr1	131153222	131153641	9.68518	3.2478
chr1	131184626	131200674	4.81578	2.53844
chr1	131245220	131245637	7.37559	8.5592
chr1	131279402	131279907	7.80958	2.84835
chr1	131525972	131528538	12.7192	136.678
chr1	131638027	131639514	13.6604	8.17479
chr1	131672114	131672448	7.35681	5.40861
chr1	131688459	131689071	8.41965	3.59543
chr1	131827465	131828570	10.6832	22.1853
chr1	131867089	131868052	9.41858	8.95177
chr1	131909881	131911595	26.8797	25.4771
chr1	132006928	132011143	21.6922	16.0157
chr1	132085446	132085780	6.75816	4.72956
chr1	132316011	132319104	8.3824	7.32511
chr1	132341381	132342264	7.72086	9.7966
chr1	132370660	132370994	11.1854	6.82034
chr1	132417001	132418210	16.3301	27.7939
chr1	132476867	132477907	20.905	7.97335
chr12	40016773	40017107	6.26691	11.3593
chr12	40036812	40038556	14.2462	85.3357
chr12	40222136	40223918	23.5671	126.801
chr12	40248046	40248380	6.35641	7.88656
chr12	40445493	40446585	7.07289	77.345
chr12	40558731	40559281	7.00635	27.5855
chr12	41024245	41024665	9.88355	29.7337
chr12	44209016	44210640	20.5211	110.654
chr12	44268535	44269952	26.9847	75.5734
chr12	45074086	45074420	6.72037	47.0752
chr12	51348082	51349146	16.8424	18.4815
chr12	51377376	51378190	21.2962	29.5445
chr12	51690557	51692846	30.6273	58.4833
chr12	51844436	51845319	17.4067	24.5681
chr12	51865290	51872003	5.66045	7.02508
chr12	51970127	51971549	20.2124	21.9546
chr12	52006085	52006688	12.6478	26.5334
chr12	52307660	52308174	7.38851	3.39456
chr12	52503673	52504758	10.8146	20.7826
chr12	52603012	52605292	20.2529	69.2726
chr12	54162682	54163287	10.7592	43.8548
chr12	54187467	54203898	3.12902	4.76089
chr12	54313096	54313540	7.51355	10.2164
chr12	54404585	54405336	10.1818	4.28633
chr12	54655579	54656736	16.6564	52.7126
chr12	54695118	54696896	21.7042	72.1595
chr12	54795225	54796173	21.6494	13.8175
chr12	54820149	54821183	8.77185	1.32955
chr12	54862090	54863290	25.4741	22.6904
chr12	54955078	54955412	8.25379	0.75649
chr12	54984591	54999733	5.07094	3.46383
chr12	55016686	55020211	4.07734	1.18524
chr12	55079717	55081016	20.7287	44.3574
chr12	55301382	55303598	22.0346	18.9569
chr12	55328779	55330283	7.38968	5.95002
chr12	55387683	55399561	3.96538	6.20297
chr12	55436700	55447664	2.95939	5.42713
chr12	55464842	55473876	3.51536	2.10028
chr12	55819995	55821383	22.1907	18.2984
chr12	55836246	55836970	14.5013	56.5225
chr12	56345213	56346001	18.7398	19.274
chr15	75812730	75813156	7.16519	1.40106
chr15	75841463	75842430	8.2702	41.1749
chr15	75856941	75862998	6.18733	4.55876
chr15	75875290	75887673	1.92299	2.40328
chr15	75908768	75941384	2.16414	3.75181
chr15	75969212	75982026	1.39614	4.93479
chr15	76009387	76009721	8.44472	1.35215
chr15	76069954	76081580	5.29955	10.4344
chr15	76231971	76252059	4.14789	2.48037
chr15	76269305	76275101	6.7486	1.78836
chr15	76294259	76300551	5.64268	4.05586
chr15	76327457	76351960	3.48702	9.49113
chr15	76368731	76381076	2.32171	7.7946
chr15	76430605	76431201	6.83228	1.91607
chr15	76477471	76477977	9.20804	20.9921
chr15	76511464	76512655	11.5783	73.9778
chr15	76538047	76538955	11.7105	34.6302
chr15	76576268	76576789	10.9689	54.4042
chr15	76607131	76627119	2.89913	2.76396
chr15	76656264	76657400	8.99995	7.96856
chr15	76671563	76672171	12.1679	32.094
chr15	76697516	76724585	2.72416	8.60352
chr15	76802112	76802446	8.33136	7.99379
chr15	76817551	76818295	11.9329	16.3359
chr15	76871005	76879670	1.35251	1.31372
chr15	76899490	76905280	7.34527	5.93246
chr15	76925212	76925809	7.80558	29.1062
chr15	76948366	76949039	17.2476	8.771
chr15	77874345	77882358	3.13463	1.52631
chr15	77928414	77929020	8.26733	89.5773
chr15	77956395	77956729	6.84965	25.2263
chr15	77970017	77971685	22.7994	29.2904
chr15	78173588	78174899	5.51338	74.7046
chr15	78243710	78259057	5.45352	5.50774
chr15	78277854	78278309	7.57426	0.437255
chr15	78305195	78326815	3.45286	1.27232
chr15	78405588	78407152	15.1328	14.6237
chr15	78447880	78448401	8.20342	2.9709
chr15	78564370	78597990	2.96535	3.52031
chr15	78771299	78773617	10.6123	35.7468
chr15	78815321	78815963	7.81927	7.10274
chr15	78876712	78879875	15.6943	31.3938
chr15	78894549	78900740	8.74422	8.20067
chr15	78922959	78935660	4.71652	6.57312
chr15	78976670	78983774	7.66557	10.9264
chr15	79027691	79028790	15.2972	15.8202
chr15	79062363	79075651	1.96585	4.91376
chr15	79108690	79109878	17.5324	11.6239
chr15	79141433	79141855	9.41485	4.25718
chr15	79209384	79209893	14.8439	4.23309
chr15	79228969	79229901	14.8579	8.96561
chr15	79323763	79328906	9.22736	29.2806
chr15	79347357	79357821	2.41981	7.66227
chr15	79402749	79415051	4.68842	2.05779
chr15	79432121	79442334	6.7254	5.02898
chr15	79545647	79547421	34.0828	115.471
chr15	79658286	79671379	2.69928	2.55962
chr15	79687174	79695024	11.7748	34.504
chr15	79773924	79775030	9.31915	56.6004
chr15	79927394	79932658	4.23025	5.22549
chr15	80082997	80084124	12.6084	44.7738
chr15	80117724	80118058	6.60104	0.595662
chr15	80132993	80134539	19.6822	47.5205
chr15	80233388	80234609	15.0238	67.6776
chr15	80671811	80672264	7.57105	3.12261
chr15	80697839	80712149	3.03591	9.03619
chr15	80742581	80744389	7.48749	3.51356
chr15	80792873	80800472	6.07903	4.65194
chr15	80813791	80814227	7.33756	0.908056
chr15	80948175	80948926	11.1636	13.4709
chr15	80977790	80978208	10.8208	8.63392
chr15	81021010	81022478	6.27401	18.5832
chr15	81044126	81046330	15.9313	11.3115
chr15	81190182	81191576	10.4708	69.6044
chr15	81360347	81361653	12.2821	18.844
chr15	81399047	81400860	22.351	46.6718
chr15	81465657	81467347	15.2085	137.383
chr15	81485853	81486273	6.38658	0.980544
chr15	81568548	81568882	5.75776	0.84584
chr15	81663831	81664609	13.0713	20.5063
chr15	81729081	81729972	15.6714	16.1483
chr15	81745035	81746360	13.1498	10.1202
chr15	81810314	81812077	14.0264	140.36
chr15	81836117	81836732	9.65421	17.113
chr15	81960259	81961483	8.15427	63.9407
chr15	82015592	82016812	14.1465	62.7756
chr15	82046730	82047898	21.8655	6.90027
chr15	82127357	82128319	7.81048	50.1432
chr15	82145950	82148074	16.1079	60.2521
chr15	82165621	82166949	9.12236	2.42397
chr15	82198094	82198687	7.72268	20.7674
chr15	82243906	82245034	9.21101	8.12913
chr15	82898804	82900015	29.1565	12.2541
chr15	83008898	83009863	11.2742	12.4607
chr15	83032476	83036111	8.81358	3.5554
chr15	83100220	83100720	11.8946	15.3352
chr15	83122282	83122899	13.094	15.8097
chr15	83148261	83149873	29.6734	80.5012
chr15	83171591	83173045	21.0578	49.3396
chr15	83349576	83350570	10.0404	36.5578
chr15	83407499	83407833	7.09229	2.97831
chr15	83433200	83433534	7.99325	2.83535
chr15	83463753	83474243	3.23849	5.04342
chr15	83555053	83566416	6.77791	3.8447
chr15	84191711	84192920	16.812	31.9606
chr15	84210110	84210630	8.97163	11.6119
chr15	84297896	84298393	8.19859	1.4451
chr15	84680977	84681311	8.22197	7.76148
chr15	84922823	84924361	23.2602	44.3216
chr15	84987164	84987969	9.86602	5.0368
chr15	85036532	85037563	8.35731	69.5113
chr15	85232671	85233100	6.35789	2.16574
chr15	85335754	85337069	18.6756	27.5158
chr15	85811027	85812173	12.7807	29.4382
chr15	85859354	85860243	10.3849	14.7166
chr15	85879326	85879660	12.7367	17.8341
chr15	85970345	85982228	2.73468	3.21328
chr15	86033645	86033979	6.36636	6.18893
chr15	86051005	86083491	3.00915	2.32048
chr15	88733043	88734931	19.5347	7.33843
chr15	88750794	88752724	25.9923	101.928
chr15	88818963	88820218	11.9909	100.286
chr15	88861533	88864720	13.8256	61.1112
chr15	89075153	89089843	4.90476	4.21152
chr15	89122680	89129126	4.29559	3.39106
chr15	89196020	89196795	19.6593	78.7102
chr15	89209983	89212232	9.15236	14.8669
chr15	89310131	89315851	4.72605	10.9437
chr15	89354980	89357086	19.3733	26.7044
chr15	89373297	89374254	17.9023	28.4062
chr15	89429012	89430789	24.9466	64.8131
chr15	89475838	89476793	14.5787	53.2439
chr15	90224234	90224883	12.174	30.5876
chr15	91167895	91192374	2.26027	2.89668
chr15	91632538	91644376	2.22237	3.03124
chr15	91672957	91673664	14.2881	36.2164
chr15	91686259	91686679	7.24225	0
chr15	93002071	93002522	10.8273	14.7912
chr15	93094604	93095050	7.5454	33.5942
chr15	93266396	93276145	4.16206	8.22381
chr15	93294302	93299241	2.94958	2.48659
chr15	93335948	93341493	5.97201	7.1931
chr15	93397806	93399100	20.221	26.9245
chr15	94543190	94544261	18.6687	73.2237
chr15	94589196	94590066	23.995	50.9018
chr6	133105117	133105897	19.6457	81.3609
chr6	134064679	134095012	3.48399	1.69151
chr6	134208151	134221159	2.87384	2.38435
chr6	134366307	134368141	6.31429	20.4375
chr6	134566169	134567451	15.3375	9.86997
chr6	134640994	134641684	19.344	19.1195
chr6	134700054	134701033	10.7255	19.4582
chr6	134791175	134793104	20.7277	20.2066
chr6	134829279	134830873	19.3904	66.6936
chr6	134897411	134898921	32.5797	45.0249
chr6	135011526	135012071	11.0941	16.4892
chr6	135167708	135168210	10.5954	37.9553
chr6	135197951	135198285	6.78601	24.7081
chr6	136449384	136449718	8.53223	26.6082
chr6	136463612	136471514	7.60396	11.343
chr6	136498040	136498466	8.5873	2.33978
chr6	136518629	136519617	23.313	76.7714
chr6	136551281	136551615	6.74225	3.66928
chr6	136683260	136690744	2.83847	3.44408
chr6	136803479	136809671	11.2501	20.7456
chr6	136827358	136829053	20.1883	45.6121
chr6	136938200	136946793	9.57687	5.72478
chr6	136964340	136980319	2.60173	2.87235
chr6	137734707	137735786	20.1365	47.4736
chr6	137754490	137754912	12.6733	37.1218
chr6	138140063	138142128	8.03024	42.2018
chr6	140623176	140624893	22.3793	52.0355
chr6	142345791	142346236	7.99973	41.5428
chr6	142386479	142387842	18.3264	53.5825
chr6	142752036	142758404	6.03606	6.54027
chr6	142916371	142916705	7.66906	13.0629
chr6	143072279	143073897	8.82902	2.66826
chr6	143099177	143100330	27.2505	36.2806
chr6	143114198	143115736	8.9963	29.2011
chr6	143147072	143147495	8.18652	1.87193
chr6	143166474	143168524	26.3081	86.8155
chr6	143361762	143362096	6.72435	4.96187
chr6	143751139	143751709	9.88031	12.5479
chr6	143867743	143868077	7.29317	5.98641
chr6	144817627	144817961	7.03859	14.9392
chr6	144902137	144903664	9.80978	24.2142
chr6	145120815	145122702	12.9177	10.2154
chr6	145210575	145212093	15.5336	86.971
chr6	145249168	145250894	22.0648	19.0906
chr6	145276446	145277133	10.6275	20.9464
chr6	145303191	145307571	9.188	9.33981
chr6	145322500	145322834	7.98529	4.05646
chr6	145339776	145342036	12.9757	54.2424
chr6	145746645	145746979	7.9137	26.09
chr6	145767094	145767557	7.89102	5.12203
chr6	146170119	146170629	8.82583	1.50579
chr6	146221040	146222272	10.0149	20.3101
chr6	146500978	146502342	21.2409	30.4422
chr6	146576961	146578717	30.8977	77.7247
chr6	146633776	146643251	4.43745	8.63442
chr6	146685213	146685547	6.39221	1.14367
chr6	146724996	146725673	10.9111	12.613
chr6	146888233	146889013	12.738	47.7968
chr6	147042500	147055502	2.47436	3.56996
chr6	147090959	147092332	16.5867	28.6298
chr6	147475849	147476779	16.3499	69.4639
chr6	148105905	148106342	8.38028	27.9124
chr6	148211416	148212904	23.6904	63.1804
chr6	148895596	148896571	11.9686	65.6845
chr6	148944315	148946935	18.653	27.3239
chr6	149100848	149101743	8.39369	38.8255
chr6	149141484	149141937	9.69734	34.9812
chr6	149187839	149193834	7.11882	22.5208
chr6	149308881	149310338	23.0096	37.4798
chr6	149408967	149409501	10.0028	27.4433
chr16	95384974	95385308	7.42045	2.609
chr16	95401429	95402598	6.82067	1.25089
chr16	95415673	95416812	6.31329	14.2637
chr16	95701816	95708324	5.33892	10.3068
chr16	95728599	95729481	7.5255	51.9709
chr16	95990456	95991379	15.3051	41.3551
chr16	96081438	96083182	21.9986	30.6298
chr16	96127217	96127835	12.9159	29.4982
chr16	96440173	96440507	7.76851	12.765
chr16	97105045	97105464	6.79025	11.8516
chr16	97270548	97270990	7.43934	6.61671
chr16	97478378	97478712	7.24742	3.22253
chr16	97850646	97852287	23.7821	18.3978
chr16	97921848	97922802	14.8579	41.321
chr16	97961636	97963259	19.6489	72.9218
chr16	97996612	97998175	11.7994	28.5965
chr16	98081640	98082838	12.7611	40.7402
chr4	56801750	56802752	15.5357	16.1107
chr4	56946821	56947382	9.92988	14.955
chr4	57103671	57104472	6.91483	13.7701
chr4	57301435	57301769	6.609	23.4512
chr4	57798571	57798905	6.69651	4.44364
chr4	57955523	57957769	19.042	67.9561
chr4	58304543	58305005	7.03678	3.38045
chr4	58911279	58913134	27.171	7.49794
chr4	58986622	58987154	7.60302	7.13532
chr4	59002986	59003775	15.1968	10.7368
chr4	59035046	59037039	9.16228	9.78784
chr4	59188877	59197346	5.77982	1.27483
chr4	59238898	59244458	2.29568	1.06167
chr4	59259595	59261270	6.10186	1.86717
chr4	59274473	59274953	7.44963	1.94806
chr4	59331162	59334242	8.30163	9.75119
chr4	59363192	59363526	8.16429	4.80699
chr4	59404110	59404527	6.19836	0.830155
chr4	59459634	59459968	7.2335	0.595662
chr4	59533579	59533999	7.22959	2.52478
chr4	59548227	59550278	37.3756	42.6828
chr4	59566055	59566473	11.091	0
chr4	59580844	59582196	11.5306	31.1082
chr4	59625669	59626612	11.8789	14.1544
chr4	59782943	59783952	18.7592	23.9885
chr4	59803175	59806765	10.1304	9.75859
chr4	59844573	59845078	6.87958	15.2306
chr4	62286336	62287292	16.2332	12.1702
chr4	62359728	62361542	15.6014	54.0503
chr4	62407363	62409458	15.066	26.4705
chr4	62519538	62525435	3.98297	9.86693
chr4	62630037	62630371	6.78004	13.039
chr4	62662328	62664082	5.69714	6.23963
chr4	62729520	62729854	7.76851	2.71026
chr4	63543991	63545532	16.795	26.8668
chr4	63558373	63562659	4.84974	8.81912
chr4	70409917	70410515	11.7993	53.6137
chr4	70534159	70535861	13.4925	78.4127
chr4	71291124	71292051	13.0255	56.4425
chr4	71488672	71489006	6.47773	6.74886
chr4	72199559	72200974	14.3109	52.9407
chr4	74251227	74252490	15.6656	71.079
chr4	75277776	75278479	11.2162	37.0593
chr1	170589474	170590250	13.3139	10.4296
chr1	170845649	170854723	1.98672	0.780093
chr1	170867113	170868231	14.0467	5.07344
chr1	170884971	170885489	15.4759	14.9905
chr1	170924321	170934498	1.59315	0.234285
chr1	170953471	170954039	8.69881	1.49914
chr1	170975013	170976232	11.2285	1.95197
chr1	170995651	170999084	6.35264	9.49611
chr1	171017059	171019062	7.25204	4.89481
chr1	171038063	171038576	12.084	32.0339
chr1	171057581	171061304	12.133	4.38836
chr1	171111434	171114444	3.72755	4.65652
chr1	171149999	171150995	19.0687	14.5698
chr1	171183577	171183911	6.65872	3.29401
chr1	171221959	171247793	3.46886	5.10082
chr1	171269936	171295171	4.45208	3.50433
chr1	171326871	171330373	16.1362	12.3836
chr1	171345486	171346255	15.7933	6.65154
chr1	171360342	171370772	2.61636	2.62056
chr1	171388082	171390909	20.1037	17.3166
chr1	171410935	171412939	27.1748	22.0415
chr1	171442087	171442599	8.36838	4.75618
chr1	171470636	171478458	2.04813	0.302683
chr1	171502976	171504606	25.2875	60.8571
chr1	171559082	171562828	9.36234	4.41665
chr1	171617130	171631376	1.83816	1.08332
chr1	171681388	171682582	14.2092	3.33251
chr1	171840466	171850244	3.52456	2.77839
chr1	172026863	172027378	11.6178	7.55242
chr1	172081908	172083447	24.0138	14.5949
chr1	172126588	172127060	11.829	7.36373
chr1	172147425	172149689	24.3113	34.3621
chr1	172206220	172206847	10.2948	10.4584
chr1	172309875	172312775	8.92046	22.0719
chr1	172375927	172377338	15.028	38.737
chr1	172632419	172633262	21.8007	99.1074
chr1	173226661	173227161	7.35758	3.69253
chr1	173420651	173420985	6.32061	2.57326
chr1	173441156	173441847	8.36648	10.0397
chr1	173878073	173880211	7.50749	6.57433
chr1	173941987	173942454	6.25021	6.86744
chr1	174040974	174041308	6.5732	20.9197
chr1	175624910	175625763	12.1151	85.3438
chr1	175692242	175692849	13.3174	212.373
chr1	175880411	175881221	13.9802	28.983
chr1	176813172	176836051	3.52714	7.49684
chr1	176993678	176997253	4.33631	8.00646
chr1	177257271	177259380	34.0352	29.0908
chr1	177441049	177443264	16.0711	83.2047
chr1	177490102	177495380	3.77133	1.61219
chr1	177667234	177667568	7.37471	3.28806
chr1	177702350	177715093	3.08729	2.0676
chr1	177794850	177796692	23.3897	54.5528
chr1	177983216	177983736	10.1903	95.5157
chr1	178187078	178188092	10.5807	140.59
chr1	178317708	178319744	34.9589	77.1278
chr1	178335902	178338710	30.452	29.6776
chr1	178368544	178369924	12.5929	30.9917
chr1	178405278	178407106	49.6226	66.1099
chr1	178489330	178492965	4.53059	3.74532
chr1	179517505	179517839	10.5708	21.4617
chr1	179545782	179547303	18.8449	53.0223
chr1	179560893	179561227	8.0012	6.49867
chr1	179668412	179668832	9.29519	3.26848
chr1	179802739	179804249	21.2257	58.2756
chr1	179959616	179959950	6.24304	8.52393
chr1	180195619	180195953	9.1627	22.111
chr1	180225795	180226811	14.4651	11.8294
chr1	180255705	180257032	12.7935	21.5053
chr1	180279333	180279885	9.3589	5.72346
chr1	180329497	180331527	10.9502	9.54182
chr1	180366211	180366545	8.42881	4.47938
chr1	180386863	180387654	9.68624	61.6799
chr1	180403978	180404916	9.39483	10.2594
chr1	180432022	180433073	11.1322	13.7165
chr1	180568927	180569482	10.6189	17.1779
chr1	180601507	180601841	8.21203	2.50774
chr1	180640449	180642122	28.6717	9.39102
chr1	180725593	180726765	21.0937	13.1508
chr1	180763524	180778484	4.01849	3.81182
chr1	180847727	180851825	19.3467	70.4403
chr1	180883873	180889811	4.79661	6.40812
chr1	180904337	180905024	13.4558	11.5809
chr1	180941490	180945814	14.2927	10.5696
chr1	181143763	181151460	4.13964	4.8324
chr1	181170197	181170616	10.833	6.31041
chr1	181210486	181212933	29.0701	9.87276
chr1	181232157	181234524	8.5445	7.72186
chr1	181246819	181259958	3.69511	5.62238
chr1	181553072	181553406	7.49802	11.3057
chr1	182108620	182108954	6.87352	19.1982
chr1	182124642	182125393	27.9511	94.9058
chr1	182254264	182256001	14.9637	12.6243
chr1	182281941	182283102	26.4871	21.5659
chr1	182340827	182341799	24.616	6.01766
chr1	182408497	182409783	14.7314	54.8214
chr1	182516805	182517723	10.9729	11.4408
chr1	182928133	182928467	6.8755	6.23658
chr1	183147226	183147560	7.06047	4.21133
chr1	183265814	183266613	7.9747	2.4402
chr1	183296439	183298316	24.1526	35.948
chr1	183320929	183321467	6.9589	4.24158
chr1	183344858	183346201	27.9428	21.858
chr1	183369116	183369624	18.5959	40.1114
chr1	184033077	184035021	23.7043	93.2584
chr1	184048987	184049321	7.12014	9.39956
chr1	184479777	184480111	6.7522	1.78699
chr1	184535797	184536534	9.07731	23.4881
chr1	184728955	184735202	11.8186	9.87017
chr1	184845140	184846499	13.0803	24.3382
chr1	185203447	185209926	7.32676	12.2831
chr1	185328531	185329599	24.8098	31.4969
chr1	185362399	185363943	21.9514	61.0628
chr1	186748887	186749842	7.83643	27.9823
chr1	187215275	187215968	13.9604	13.1687
chr1	189007372	189007972	15.8276	27.8001
chr6	21949298	21959497	4.88368	8.17826
chr6	22355589	22356298	16.9003	81.4718
chr6	24664014	24665662	22.6722	72.686
chr6	25808618	25809869	14.7071	52.3491
chr6	28260760	28262613	25.5614	22.6641
chr6	28397601	28398129	9.94157	8.83223
chr6	28420924	28424138	8.89135	17.0867
chr6	28479589	28487098	3.78768	13.3461
chr6	29211060	29216475	6.88003	15.2419
chr6	29272269	29273277	9.72301	25.5321
chr6	29347536	29348751	12.1561	34.7993
chr6	29467637	29468813	14.1109	36.8077
chr6	29523598	29529722	5.10121	5.71644
chr6	29608884	29610299	20.1547	24.3114
chr6	29735804	29736138	6.97495	7.66618
chr6	29768502	29769097	10.8417	12.1611
chr6	29984911	29985835	11.2511	31.0312
chr6	30047095	30049227	37.7216	16.8735
chr6	30303019	30304715	18.6864	19.1408
chr6	30326469	30337150	1.87842	2.12676
chr6	30390686	30402554	4.09428	2.06214
chr6	30509080	30509866	19.2777	31.1893
chr6	30693466	30693800	16.4081	49.9522
chr6	30895981	30896893	16.8467	38.4552
chr6	31112975	31127063	6.23371	5.81475
chr6	31209678	31217938	2.61152	4.98258
chr6	31398315	31399728	22.2339	11.678
chr6	33059652	33060262	15.0193	26.0398
chr6	33249135	33249638	13.7967	12.8349
chr6	34176424	34177034	14.2352	35.4427
chr6	34316935	34318085	11.1437	27.8393
chr6	34384015	34384578	9.55243	5.53035
chr6	34780258	34781313	20.3081	13.7908
chr6	34910293	34911100	15.4991	42.0411
chr6	35132857	35134468	13.1594	76.9216
chr6	35177187	35178248	34.5639	16.2705
chr6	35252552	35253361	20.2503	29.8845
chr6	35538919	35540005	20.7664	40.8894
chr6	37441684	37442918	10.8729	78.5728
chr6	37463686	37464223	7.16236	37.1931
chrX	57053159	57054033	13.4802	54.336
chrX	57326072	57338651	1.05785	0.820803
chrX	57392027	57393253	13.6042	33.4582
chrX	60403536	60404929	23.814	38.3906
chrX	68678134	68679571	17.4557	38.3019
chrX	70385832	70386166	6.40613	15.7672
chrX	71215063	71215780	10.9101	20.8302
chrX	71364688	71365392	11.0522	17.801
chrX	71555941	71557364	15.7644	14.188
chrX	71816742	71817263	11.8423	30.8623
chrX	72917999	72918333	6.87352	9.10768
chrX	73228109	73229360	12.5762	32.2282
chrX	73342855	73343279	7.66273	7.35275
chrX	73356469	73356803	7.38863	3.9552
chrX	73716213	73718498	11.2389	82.3824
chrX	73785747	73787700	13.5189	62.6528
chrX	73910666	73922021	3.47776	10.1994
chrX	73947895	73948355	7.94538	1.85111
chrX	73965960	73968171	23.6876	68.8123
chrX	74023114	74024310	15.519	10.059
chrX	74084866	74085764	13.1673	68.4122
chrX	74242997	74255673	4.68062	10.2756
chrX	74270006	74283440	2.69793	11.1255
chrX	74297070	74313512	2.02446	3.11813
chrX	74353329	74353663	7.39261	9.87608
chrX	74368123	74368799	9.17219	8.87922
chrX	74392729	74393235	15.9322	43.6041
chrX	74428940	74430236	13.3594	15.4387
chrX	75096123	75096627	8.01091	10.3423
chrX	75130439	75130972	10.3767	12.0267
chrX	75382322	75382998	8.30449	12.3638
chrX	75415930	75417280	11.7509	44.1893
chrX	75514301	75514723	12.0169	24.388
chr2	101628519	101629039	7.27004	29.7968
chr2	101678368	101679076	16.6389	12.4907
chr2	101732987	101733421	6.3872	21.7746
chr2	101885789	101886695	9.18335	12.6354
chr2	102037316	102037738	9.25271	20.7484
chr2	102146674	102147008	7.13406	6.77268
chr2	102186030	102186448	12.0858	15.1926
chr2	102400411	102401341	10.9956	13.0409
chr2	102863892	102877523	3.67209	2.46486
chr2	102898894	102901993	15.4014	8.63984
chr2	102944417	102945131	8.62635	5.12146
chr2	103073122	103074205	14.5363	49.7966
chr2	103484533	103485885	15.3453	30.6726
chr2	103605983	103606407	10.6363	23.7709
chr2	103760424	103761878	10.2146	34.2732
chr2	103795757	103798237	30.7646	21.9063
chr2	103905780	103907513	10.5465	2.39361
chr2	103930869	103931203	6.57916	7.41004
chr2	103944570	103947630	10.9112	10.612
chr2	103965784	103972551	12.5917	2.9209
chr2	104027824	104028967	24.0635	9.21129
chr2	104492851	104494849	44.6405	28.8609
chr2	104589995	104591393	18.7153	29.3133
chr2	104711939	104712763	12.8664	10.1818
chr2	104731966	104732397	7.70165	9.60598
chr2	104815748	104817409	14.9797	16.4108
chr2	104849179	104849729	7.67546	7.24906
chr2	105016488	105017435	19.96	24.8531
chr2	105398528	105399450	21.3672	45.4351
chr2	105904691	105905025	12.1102	36.6332
chr2	106002914	106003334	9.86457	56.0379
chr2	106973703	106974580	16.4343	36.7459
chr2	109277747	109281426	6.01076	16.6505
chr2	109890468	109891484	24.0998	27.2598
chr2	110017834	110018374	10.3775	35.6602
chr2	112239051	112240343	11.5349	29.9135
chr2	112261904	112267969	10.6802	15.7419
chr2	112367477	112379883	2.19939	2.94634
chr2	112454527	112455674	16.5491	26.214
chr2	112492678	112493407	23.5605	8.8914
chr2	38286755	38287474	15.8559	29.9838
chr2	38480917	38486606	7.37346	7.32577
chr2	38511628	38512053	9.16083	2.90703
chr2	38535966	38536689	8.75785	47.9409
chr2	38643374	38644370	14.7989	5.66292
chr2	38823236	38824597	13.8088	17.0738
chr2	38926254	38926681	8.17361	58.6137
chr2	39004290	39008846	8.39475	13.9759
chr2	39064746	39066077	19.907	25.209
chr2	39190088	39190865	19.7788	88.6114
chr2	39225768	39226456	23.329	51.3196
chr2	43727550	43749887	2.65531	1.40606
chr2	44925794	44927904	16.4946	37.3472
chr2	45044609	45044943	7.15395	0.905406
chr2	45278978	45281053	8.51304	13.103
chr2	46370690	46373529	5.06211	18.0885
chr2	46443543	46443877	7.41449	6.25445
chr2	48813887	48814479	10.5791	18.6618
chr2	48948668	48950452	18.4345	72.2893
chr2	49450992	49452984	28.6631	48.7351
chr2	49733529	49733863	9.08314	6.40933
chr2	49771008	49771342	6.67861	10.6921
chr2	49811633	49814066	5.42722	9.6679
chr2	50296036	50296913	28.661	38.9736
chr2	51933921	51935346	20.96	12.8292
chr2	51972216	51973474	18.7107	5.7835
chr2	52072577	52073650	19.9396	5.97225
chr2	52424268	52424958	19.7022	25.3072
chr2	52741568	52742796	34.713	22.3431
chr2	52858091	52858425	7.76453	8.88729
chr2	52967789	52968123	8.216	1.19132
chr2	53190479	53201062	4.0321	9.32993
chr3	151437313	151438521	11.3329	13.0817
chr3	152191857	152193729	8.74424	5.74854
chr3	152209349	152211542	35.4431	54.8481
chr3	152339977	152347056	2.34917	1.88389
chr3	152395668	152397369	23.7778	60.7988
chr3	152477900	152478732	9.38536	26.1769
chr3	152714059	152714645	12.6587	23.8096
chr3	152763376	152763710	8.42483	6.2068
chr3	152911856	152928718	2.4615	3.22539
chr3	153720055	153725133	3.01225	4.48247
chr3	153765523	153766339	7.40478	4.08386
chr3	153790604	153792302	7.30865	22.7364
chr3	153912340	153913545	14.9008	43.1766
chr3	153943942	153944963	13.7163	140.455
chr3	154596559	154597176	11.2357	75.2887
chr3	157534173	157535211	28.3881	54.4777
chr3	157566961	157576252	3.07881	5.77263
chr3	157946625	157948188	23.2621	33.0262
chr3	158031067	158037295	8.26486	12.3495
chr3	159495431	159495850	9.25396	53.3465
chr3	159839525	159841627	8.87583	23.6858
chr3	159890734	159891068	8.16031	10.5313
chr8	113634853	113636429	27.2094	143.414
chr8	114123984	114134229	2.32834	4.6811
chr8	114418792	114419287	7.21047	4.36085
chr8	114439469	114440157	11.6404	105.858
chr8	114815929	114816263	7.5199	1.05432
chr8	115233958	115234292	11.1476	12.6578
chr8	116581497	116587771	3.93595	2.11857
chr8	116626903	116636857	4.16573	5.24703
chr8	116732067	116733591	16.6737	14.9892
chr8	116892499	116892925	7.5098	0.467021
chr8	116920972	116922444	21.4781	50.8853
chr8	116943332	116944155	14.2437	9.65506
chr8	116978661	116979406	9.87862	84.3233
chr8	116993103	116993437	7.53979	43.7693
chr8	117075037	117075371	6.16946	3.77054
chr8	117121559	117121893	7.73867	3.19871
chr8	117157314	117158753	16.7954	25.9107
chr8	117197521	117198673	7.4328	68.481
chr8	117224780	117225209	11.1596	4.1738
chr8	117278117	117282770	7.36879	4.63621
chr8	117297709	117302304	5.12463	8.543
chr8	117342631	117345687	6.57563	3.79023
chr8	117364345	117365557	5.77628	5.41699
chr8	117481416	117482418	7.46089	4.82486
chr8	117498150	117499380	23.0565	15.5505
chr8	117524577	117543930	4.50112	2.93442
chr8	117801369	117802159	16.9871	77.1578
chr8	119344349	119345213	17.0376	19.027
chr8	119394379	119395661	13.2312	13.2329
chr8	119422209	119437888	4.51198	6.75655
chr8	119558170	119559037	20.8287	51.289
chr8	119574471	119575316	13.5584	33.3296
chr8	119604685	119605378	9.6824	14.495
chr8	119777895	119778956	12.6714	33.923
chr8	119862196	119862708	11.1488	42.6035
chr8	119910482	119911258	15.6097	36.083
chr8	120042934	120043268	6.77805	0.476529
chr8	120100751	120113801	2.80602	2.84618
chr8	120152846	120153180	7.17185	19.0076
chr8	120322074	120336017	3.95023	5.63577
chr8	120363721	120378840	5.63309	17.9229
chr8	120396268	120417253	2.38985	2.06024
chr8	120562377	120567163	6.17285	19.6519
chr8	120588669	120589173	11.1913	104.272
chr8	120667647	120669066	21.5276	32.9174
chr8	120682500	120682834	7.00279	1.81081
chr8	120697185	120702740	3.20208	4.79847
chr8	120792977	120793752	11.6699	9.43927
chr8	121107763	121108356	16.523	21.0727
chr8	121187507	121187927	6.80255	40.4108
chr8	121569793	121591338	4.12667	11.2161
chr8	121695005	121696491	7.47472	4.63505
chr8	121791267	121807018	4.38127	1.87232
chr8	121829260	121829777	9.96935	12.0102
chr8	121848554	121851137	3.79297	6.97215
chr8	121897840	121908438	3.08964	6.57747
chr8	121947451	121951754	13.0023	64.3163
chr8	122111978	122112312	6.66866	20.9256
chr8	122281546	122285044	6.90643	83.5897
chr8	122376438	122377303	16.7368	51.4789
chr8	122473988	122476279	12.4592	20.5386
chr8	122592474	122596589	8.01045	3.04446
chr8	122610774	122612049	10.7541	61.2614
chr8	122698349	122702947	7.49563	25.8472
chr8	122718857	122719191	6.99881	0.649271
chr8	122762637	122775883	2.71004	0.952313
chr8	122869923	122871020	14.1067	24.0065
chr8	122906151	122906709	7.11542	40.4998
chr8	122953626	122953960	9.51473	0.595662
chr8	123064482	123066234	24.9151	24.4726
chr8	123101864	123114610	2.71588	4.08491
chr8	123212122	123236272	2.31191	2.27824
chr8	123253565	123255027	15.3512	14.6002
chr8	123278385	123281619	6.44896	8.35853
chr8	123373055	123374723	22.0431	85.6623
chr8	123442776	123452958	5.1672	4.09308
chr8	123477408	123478958	19.3053	23.2337
chr8	123491433	123491871	6.3228	1.00838
chr8	123858932	123859897	11.4064	29.1685
chr8	123948740	123950323	14.3024	19.3786
chr8	123982223	123983624	13.9153	19.3399
chr8	124020444	124022056	20.6801	27.7779
chr8	124231622	124232219	9.17754	8.83783
chr8	124271791	124272365	8.881	3.81959
chr8	124316535	124316869	6.39022	0.804143
chr8	124520805	124521425	8.01316	14.3951
chr8	124721519	124722509	12.1738	56.4941
chr8	124862464	124864202	19.7966	19.5345
chr8	124896812	124898664	15.5073	18.7102
chr8	124948159	124949729	6.65593	3.12493
chr8	125012953	125013634	11.0723	18.4402
chr8	125054066	125054485	12.2171	19.558
chr8	125066957	125068472	15.0544	21.8098
chr8	125569029	125569812	11.0035	4.54564
chr8	125619675	125620009	6.56723	14.278
chr8	125725372	125741895	2.90084	2.41354
chr8	126421977	126423142	14.1979	25.3684
chr8	126474658	126475167	7.79649	22.1582
chr8	126498028	126498362	11.3703	4.10412
chr8	126527018	126527539	7.36574	7.29743
chr8	126570938	126571450	7.30579	3.07364
chr8	126614528	126614862	6.54734	6.22467
chr8	126662338	126667684	8.47132	11.2382
chr8	126695643	126707898	6.8335	3.75936
chr8	126720259	126722064	6.22989	7.1391
chr8	126736111	126736541	10.6069	2.63263
chr8	126755872	126759007	5.2805	15.6604
chr8	126777270	126777802	9.03522	1.91472
chr8	126802554	126808025	8.38529	7.50276
chr8	126866755	126868379	7.34881	9.78463
chr8	126920419	126920973	8.10087	2.24448
chr8	126944887	126946068	25.1043	59.9313
chr8	126971068	126971583	9.41731	27.8686
chr8	127440880	127441299	8.73077	15.0947
chr8	128357325	128357659	7.77448	25.4467
chr8	128654262	128655113	7.8535	27.7363
chr8	128685332	128686547	21.4686	55.7063
chr8	129233577	129234633	12.4232	63.3045
chr6	81923633	81923967	9.93836	27.3945
chr6	81965396	81966028	17.5004	10.1396
chr6	82652417	82653524	21.1814	86.2212
chr6	82740648	82753678	2.76331	0.945935
chr6	82773186	82780976	3.59759	6.2285
chr6	82797538	82798494	8.19164	2.4411
chr6	82821873	82824528	4.74005	5.2057
chr6	82862924	82881870	2.44519	1.89612
chr6	82997126	83010703	2.9608	3.65184
chr6	83032950	83034073	15.9132	19.8721
chr6	83053732	83055471	20.87	46.1638
chr6	83078043	83078800	12.8565	34.1739
chr6	83101039	83131634	4.00196	3.43558
chr6	83165278	83166586	15.4547	10.6092
chr6	83316897	83326800	3.8445	7.26703
chr6	83349193	83350059	13.3278	11.7694
chr6	83481791	83482324	7.69843	0.067188
chr6	83506204	83507078	13.2377	73.6028
chr6	83572006	83572340	11.2013	10.99
chr6	83774798	83776117	16.6141	18.6553
chr6	83794388	83795904	25.3811	42.5777
chr6	83831302	83831722	7.35612	37.5544
chr6	83867001	83867725	13.5774	21.7775
chr6	83914335	83915316	36.7711	25.957
chr6	84569075	84569641	7.89508	6.55203
chr6	85137485	85137993	12.3559	17.4121
chr6	85333029	85333962	15.9128	33.4677
chr6	85374191	85374734	10.2909	19.9757
chr6	85432060	85432564	7.86725	5.408
chr6	85450886	85453061	20.0594	77.8306
chr6	85904594	85916446	2.67585	3.03032
chr6	85960779	85962440	26.0673	27.9059
chr6	86365659	86372262	5.15177	10.1146
chr6	86396047	86405567	5.97117	7.84453
chr6	86437784	86439427	26.4503	38.2778
chr6	86471706	86494380	4.03078	5.74223
chr6	86547454	86548431	10.2987	10.2856
chr6	86571152	86571970	9.98046	1.24527
chr6	86584532	86585883	10.7091	19.8333
chr6	86636576	86640516	6.65069	9.26941
chr6	86660621	86670229	6.50612	11.0547
chr6	86684093	86684687	11.7938	6.81257
chr6	86732699	86733927	14.2382	53.6391
chr6	86793174	86793904	7.33348	5.25449
chr6	86848709	86850877	21.1684	11.0029
chr6	87009527	87010464	26.3181	20.9398
chr6	87038084	87043482	7.58674	10.12
chr6	87152507	87153387	8.87947	19.4837
chr6	87495691	87503054	5.27379	2.47191
chr6	87531073	87548027	3.87895	4.76001
chr6	87671697	87672211	11.4647	23.1387
chr6	87731022	87731440	7.25465	11.6182
chr6	87789549	87790102	10.4195	4.25604
chr6	87810597	87812239	25.1294	29.4538
chr6	87838166	87851705	5.40469	7.12495
chr6	87888119	87888539	13.4232	8.8628
chr6	87913802	87914791	12.1303	10.2413
chr6	87980872	87981999	8.3433	6.65171
chr6	88044260	88045491	26.6139	16.1553
chr6	88074779	88085228	2.60292	1.83087
chr6	88116341	88124026	3.72886	10.3608
chr6	88164220	88167273	10.4308	5.07902
chr6	88228727	88231541	7.18038	11.083
chr6	88246441	88255015	5.07946	3.60447
chr6	88465450	88466034	13.7179	7.74343
chr6	88518150	88519697	20.673	25.2052
chr6	88834304	88843038	7.5326	19.4955
chr6	88898174	88903145	7.22786	10.7224
chr6	89643853	89644531	12.6047	142.805
chr6	90318122	90325279	6.76076	8.45931
chr6	90369482	90370596	12.2021	29.6195
chr6	90604632	90605151	11.3747	57.0135
chr6	90618619	90630070	3.36501	2.67203
chr6	90715948	90716528	8.93229	9.66971
chr6	90740268	90757687	4.7039	4.38789
chr6	90787299	90788185	9.26244	30.8397
chr6	91110152	91116951	7.06758	6.48492
chr6	91440966	91441405	8.88078	14.058
chr6	91472808	91474461	9.47032	53.9491
chr6	91492504	91516576	3.66804	2.65338
chr6	91678709	91685539	7.73857	9.57615
chr6	91705648	91714187	6.17085	7.99716
chr6	91878026	91878694	17.9406	12.7114
chr6	92090964	92092951	32.9944	81.1735
chr6	92183509	92184199	12.7282	4.99396
chr6	92214331	92214928	16.0262	20.7349
chr6	93076487	93076821	6.44591	1.10197
chr6	94500036	94500759	10.6882	21.5984
chr3	38484165	38484935	17.424	55.9415
chr3	40744935	40746333	20.8479	72.6955
chr3	40799421	40801093	24.2216	28.6754
chr3	40846285	40847500	11.6307	82.6982
chr3	40894363	40894789	8.99898	15.4864
chr3	40949644	40951137	17.4822	50.592
chr3	41082126	41083968	14.4678	114.314
chr3	41364869	41365375	9.98916	22.5648
chr3	41553167	41566195	3.4781	4.06111
chr3	41741982	41743132	14.5749	55.8828
chr3	50442862	50444075	8.73204	13.5838
chr3	51209800	51225591	3.08525	1.88033
chr3	51275739	51278005	30.9151	39.4821
chr3	51358765	51359278	11.6061	19.1505
chr3	51408608	51417176	8.28026	4.03883
chr3	51483480	51484648	14.8621	134.06
chr3	51518062	51519283	9.40711	5.8447
chr3	51552760	51561574	8.88195	6.22069
chr3	51636842	51637176	9.96621	11.0734
chr3	51652703	51662495	3.26751	2.31964
chr3	51744660	51745098	8.47944	10.6925
chr3	51788798	51789571	8.82901	6.17701
chr3	52045941	52046412	8.58347	5.07305
chr3	52069385	52070860	16.9439	6.17356
chr3	52088200	52089058	11.9253	17.2726
chr3	52101521	52105024	16.5345	48.8183
chr3	52268336	52269174	10.9258	12.8986
chr3	53016718	53017472	12.1121	18.2882
chr3	53462630	53464497	21.5281	30.8902
chr3	53863130	53864206	13.7937	34.7481
chr3	54592431	54593385	5.67424	8.70464
chr3	54692226	54693598	21.0202	36.6334
chr3	54734444	54736165	21.3373	56.3976
chr3	54807040	54808186	15.1521	43.554
chr3	55111953	55112553	11.1167	48.3883
chr1	189921869	189922203	9.11895	23.3857
chr1	190927969	190929480	23.6662	27.869
chr1	191025440	191026180	11.2201	33.612
chr1	191062412	191063459	11.046	8.48631
chr1	191111662	191111996	9.00359	0.935189
chr1	191125844	191126178	8.37113	48.064
chr1	191182845	191183262	11.9571	39.671
chr1	191200742	191202046	6.13135	6.27673
chr1	191223934	191225186	27.4461	29.7521
chr1	191312517	191326940	2.74489	3.61183
chr1	191395605	191403300	11.5786	23.9469
chr1	191420763	191423020	11.9154	11.2804
chr1	191574655	191576217	18.9154	101.912
chr1	191717674	191719151	17.319	10.0607
chr1	191821457	191822076	13.4402	18.4906
chr1	191905946	191907294	13.4936	30.1615
chr1	191989669	191990360	15.264	19.4489
chr1	192078634	192079161	9.64405	28.6837
chr1	192092098	192092749	8.73668	51.6387
chr1	192136293	192138584	13.2001	31.4397
chr1	192752862	192753597	9.39663	23.3165
chr1	192770514	192771238	16.1161	30.1367
chr1	193129641	193130331	12.9275	30.3905
chr1	193172808	193174277	11.6446	64.0964
chr1	193200587	193201628	13.5913	22.9816
chr1	193272352	193275173	6.4531	6.91569
chr1	194879642	194880315	11.4655	50.3704
chr1	194938849	194939475	11.5241	17.4988
chr1	194976339	194976878	11.368	64.816
chr1	195091789	195092378	8.30521	45.5359
chr1	195130844	195131949	26.5328	78.7595
chr1	195241592	195241926	8.72117	22.6352
chr16	57121260	57122440	23.8404	37.5832
chr16	57166593	57167483	18.461	44.1292
chr16	57215732	57216066	6.99881	2.53156
chr16	57230720	57231636	21.8777	83.2467
chr16	57336967	57337301	6.78004	15.2549
chr16	57549130	57550128	9.26266	6.15393
chr16	57606680	57607190	10.8525	19.1968
chr16	58690376	58690710	6.39818	25.953
chr16	58728139	58728688	11.5965	21.3664
chr16	59471579	59472739	15.1633	30.599
chr16	59600329	59601105	16.7525	14.4009
chr16	59639165	59639847	10.7347	38.072
chr16	62785889	62787451	15.722	49.8843
chr16	62846500	62847059	12.7188	86.4459
chr16	64770270	64771391	24.2945	24.758
chr16	64850746	64853219	25.4818	86.2699
chr16	64873236	64874411	21.9032	14.8714
chr16	65562142	65563092	20.2368	41.8887
chr16	70313595	70329300	2.78659	8.56883
chr19	37963416	37963835	7.30075	15.7357
chr19	38054911	38055499	13.8878	50.8916
chr19	38223576	38224206	6.7124	26.3626
chr19	38931033	38931618	14.0544	15.6304
chr19	40271096	40271708	11.6108	42.5762
chr19	40587864	40589633	10.4944	31.0922
chr19	40638123	40638658	8.03593	0.83671
chr19	40659595	40661001	10.26	4.27901
chr19	40678884	40679303	8.77993	1.4862
chr19	40708529	40709034	11.7703	2.70258
chr19	40830717	40832549	17.8674	12.1412
chr19	40894137	40895620	32.7737	19.5544
chr19	41263067	41264634	45.3568	29.6167
chr19	41282292	41282713	10.2703	3.28907
chr19	41320276	41346183	3.95467	3.85137
chr19	41369907	41370356	8.19625	6.38948
chr19	41384168	41385576	13.2804	11.9131
chr19	41445481	41446326	8.18992	5.94735
chr19	41481209	41483872	13.7492	10.3898
chr19	41797819	41802088	2.80742	5.1348
chr19	41829585	41831181	29.0019	29.92
chr19	41847000	41848961	29.1755	42.5863
chr19	41895325	41896291	12.5319	12.7671
chr19	41911873	41917489	5.55655	10.9317
chr19	41932636	41933401	13.1406	69.339
chr19	41980668	41982682	19.6649	121.945
chr19	42005786	42006304	8.49715	8.72235
chr19	42089473	42091138	16.5101	61.3523
chr19	42129659	42129993	9.57042	14.2304
chr19	42147214	42148387	9.75865	8.21925
chr19	42170227	42177558	5.04417	4.6595
chr19	42518491	42519478	17.735	24.9566
chr19	42752055	42754052	13.2806	28.2367
chr19	42779428	42780379	17.9768	38.7338
chr19	43524882	43525216	9.17066	13.6347
chr19	43674132	43676149	24.0696	105.593
chr19	43689617	43690151	9.57112	74.5955
chr19	43710965	43711823	13.4846	5.5813
chr19	43752517	43753586	30.1257	83.4386
chr19	43770990	43787126	2.05109	0.438715
chr19	43884905	43885326	8.93545	7.71704
chr19	43916689	43922014	4.44273	1.96971
chr19	43939336	43940462	11.9146	5.35366
chr19	43965497	43966128	12.8224	6.38788
chr19	44068924	44070028	16.8116	19.0139
chr19	44106905	44108047	18.5789	20.5084
chr19	44135253	44135965	18.4254	18.7523
chr19	44197285	44197810	7.42223	35.7241
chr19	44247676	44248990	13.6102	66.2989
chr19	44267042	44267614	11.3404	38.3781
chr19	44281123	44296394	3.69825	13.0997
chr19	44387850	44389199	15.4858	29.0876
chr19	44554808	44563351	2.69993	3.81757
chr19	44930496	44931752	17.0999	60.6928
chr19	45005741	45018356	2.87231	4.56953
chr19	45047466	45059207	4.57202	3.94107
chr19	45074417	45075414	24.645	35.0569
chr19	45176637	45176971	7.91966	12.3898
chr19	45207944	45208278	6.79794	6.59399
chr19	45363683	45364269	16.7068	74.7018
chr19	45559996	45560950	10.4321	7.16558
chr19	45574990	45575564	7.67279	4.74156
chr19	45591488	45592185	11.9361	10.41
chr19	45659094	45660721	19.603	10.3621
chr19	45748903	45749739	10.6007	6.6444
chr19	45782468	45791327	5.40362	23.6173
chr19	45997762	46004192	5.31204	10.0026
chr19	46037824	46057401	4.27882	4.22496
chr19	46075364	46076527	7.67493	48.8773
chr19	46304088	46306348	39.6272	87.359
chr19	46395340	46397448	8.21874	85.5028
chr19	46454593	46467142	3.43554	5.28382
chr19	46573441	46573775	7.144	20.6218
chr19	46598981	46620081	3.67151	2.769
chr19	46653801	46655483	6.20324	2.21188
chr19	46707447	46707962	6.90981	5.59768
chr19	46760844	46762391	17.2142	140.72
chr19	46863224	46869676	4.15828	8.16989
chr19	46900832	46902833	6.17008	6.45075
chr19	46959816	46962726	14.4675	10.9997
chr19	46983916	46988792	6.73128	9.16294
chr19	47067499	47068636	31.4981	28.3029
chr19	47090010	47091300	18.8362	17.3643
chr19	47132758	47138267	3.64359	8.52034
chr19	47578985	47580975	18.7007	10.1435
chr19	47730536	47732185	21.7162	156.54
chr19	47854933	47865795	1.42665	2.26343
chr19	53037823	53038727	18.4911	58.0194
chr19	53128183	53128600	7.20673	2.16127
chr19	53141912	53143502	15.807	178.033
chr19	53184682	53196173	5.10197	4.99353
chr19	53250954	53252962	5.72678	5.17987
chr19	53284306	53284640	7.18577	14.552
chr19	53389550	53391933	24.2076	78.4008
chr19	53421415	53425089	5.41277	9.08385
chr19	53460633	53465508	8.61117	7.25203
chr19	53528280	53529763	12.5264	44.8734
chr19	53600029	53601054	29.3463	87.688
chr19	53807591	53807925	7.26532	1.63211
chr19	53902518	53904562	26.657	49.9656
chr19	53943574	53945727	21.8259	150.096
chr19	55098854	55099997	10.9069	16.2921
chr19	55253025	55254719	17.5795	7.73842
chr19	55315522	55316804	22.3757	22.0786
chr19	55643482	55644164	9.72266	19.4021
chr19	55742320	55743269	10.1497	3.7589
chr19	56391712	56398000	7.97269	6.0122
chr19	56547695	56549250	24.4152	15.4338
chr9	38718270	38719074	8.0639	9.94509
chr9	40192131	40192937	10.3804	40.0889
chr9	40325316	40325650	6.14559	4.02072
chr9	40414666	40415000	8.05888	4.43173
chr9	40450372	40461011	6.24503	4.96518
chr9	40574777	40582403	5.04898	4.35114
chr9	40782332	40782756	9.73704	1.61413
chr9	40799310	40802322	17.1954	167.374
chr9	41058792	41074167	3.12819	5.7369
chr9	41207459	41213110	3.10156	4.85601
chr9	42097541	42098148	8.13553	1.60931
chr9	42122950	42128868	7.27976	3.42197
chr9	42142026	42142456	14.5817	3.13232
chr9	42263633	42264833	9.92878	18.146
chr9	42471492	42472401	13.7767	15.0384
chr9	42673671	42674005	7.38863	8.33928
chr9	43239172	43240388	10.8902	7.13345
chr9	44067252	44067586	7.19571	11.5022
chr9	44084756	44089696	3.95555	7.18762
chr9	44113268	44113602	8.43478	50.6968
chr9	44232778	44235300	19.9679	33.8217
chr9	44258634	44268762	4.3344	4.82646
chr9	44304994	44306255	14.3107	94.1224
chr9	44319568	44344555	4.3144	9.5499
chr9	44361091	44361864	18.0722	18.6571
chr9	44378459	44380674	18.7936	50.1752
chr9	44396347	44418555	3.71042	5.12031
chr9	44482600	44483420	11.565	10.5371
chr9	44515265	44515814	10.4543	6.6607
chr9	44537312	44538340	13.4749	19.8196
chr9	44567258	44568711	13.0858	11.0224
chr9	44766969	44773483	6.86263	4.93988
chr9	44880396	44882073	18.1321	54.4002
chr9	44920101	44921202	24.5923	22.5207
chr9	44964999	44965682	17.3063	33.9586
chr9	44986010	44987223	16.4964	49.4278
chr9	45251394	45251827	7.35311	4.30525
chr9	45268260	45269478	10.4049	3.48736
chr9	45838466	45854388	5.5545	3.09282
chr9	45905769	45907552	24.7881	19.8427
chr9	45944316	45955818	3.57986	3.56002
chr9	45984009	45985432	17.8282	6.52778
chr9	46009221	46014592	10.08	8.15289
chr9	46175286	46176123	10.365	7.10234
chr9	46272645	46283601	3.48511	2.45252
chr9	48406348	48406682	6.90932	0.375267
chr9	48422266	48422932	10.6544	15.6084
chr9	48479994	48480644	13.8569	33.5248
chr9	48494667	48496149	29.6649	24.7427
chr9	48744612	48746062	7.10689	12.7658
chr9	48814017	48817890	5.78839	14.1131
chr9	48835509	48836371	7.33329	12.2464
chr9	48984474	48985959	14.4138	82.7811
chr9	49055450	49056049	14.1673	30.6199
chr9	49485849	49486183	5.74782	15.4455
chr9	50451909	50463165	2.62373	1.96109
chr9	50479075	50482994	4.73081	2.87233
chr9	50527957	50528863	20.0164	61.4707
chr9	50590927	50617717	3.67721	3.08803
chr9	50658970	50659942	13.738	12.24
chr9	50767594	50775927	4.95903	4.17499
chr9	50835186	50841629	2.45449	1.83882
chr9	50856819	50857586	14.7484	17.999
chr9	50946426	50946891	6.66995	1.28355
chr9	51008142	51009174	25.6836	34.7837
chr9	51076741	51077195	7.05396	34.2687
chr9	51963341	51963675	7.85602	20.1096
chr9	52047607	52049150	36.0765	21.6706
chr9	52168332	52168918	10.8042	14.6362
chr9	53247579	53248668	7.40591	34.9453
chr9	53383926	53384697	17.2455	19.0668
chr9	53535854	53538062	12.0001	63.9266
chr9	53609735	53610551	11.2016	20.1146
chr9	53666317	53667705	30.2635	37.1658
chr9	54467693	54470151	7.80207	4.17975
chr9	54500981	54501834	13.1563	7.45426
chr9	54586412	54587096	13.7994	31.2097
chr9	54699237	54699808	7.18494	9.46674
chr9	54733816	54734602	14.3201	30.6856
chr9	54863520	54864576	21.0639	43.3548
chr9	54950658	54951464	17.6512	43.1004
chr9	55149067	55150482	14.7128	9.45827
chr9	55208469	55209523	17.3394	16.9014
chr9	55295907	55296241	8.95586	1.19132
chr9	55511448	55512391	23.3576	47.377
chr9	55937566	55938568	11.7071	36.1845
chr9	56041771	56042537	15.9263	40.4941
chr9	56075558	56076784	11.3757	4.57296
chr9	56160768	56161102	9.17265	20.5265
chr9	56417324	56419814	16.1937	65.4717
chr9	56465587	56466090	9.23786	8.47223
chr9	56506185	56507794	10.8547	11.346
chrX	38189623	38190531	12.6126	13.4314
chrX	38455746	38456692	15.8648	16.8351
chrX	38473510	38474124	9.50549	16.9821
chrX	38563830	38565341	19.3077	26.5957
chrX	38600714	38601265	6.62111	8.17831
chrX	38634516	38635581	8.77599	29.5755
chrX	41401579	41401913	7.72475	5.83154
chrX	41910962	41911986	12.4605	12.0789
chrX	42067713	42069094	13.1697	33.9154
chrX	42148533	42152379	18.5335	31.8539
chrX	47912325	47913436	12.7385	13.8944
chrX	48138801	48148046	4.68974	4.14449
chrX	48208165	48209292	9.46792	17.0477
chrX	48284337	48285407	6.31315	55.9034
chrX	48314871	48315320	7.15174	20.8478
chrX	48341441	48344052	3.12007	26.9266
chrX	48423937	48433773	3.88612	8.91399
chrX	48452541	48454851	16.7958	16.8049
chrX	48512888	48513968	7.45225	26.1824
chrX	48593840	48594552	8.54422	7.94966
chrX	48623708	48624133	7.67127	3.74965
chrX	48695075	48695409	9.0911	19.7045
chrX	49287679	49288306	11.066	20.6313
chrX	50805466	50805800	7.12809	4.71169
chrX	50836198	50842359	3.012	4.10238
chrX	51017206	51019425	14.516	11.9676
chrX	51204774	51206116	9.91521	18.5905
chrX	52911949	52912990	14.4591	23.7862
chrX	52987976	52988800	18.3822	32.6483
chrX	53056483	53057193	7.91523	12.3434
chrX	53269431	53269765	6.83971	13.4679
chrX	53321115	53321541	6.82837	2.33511
chrX	53369698	53370485	13.7617	20.1681
chrX	56454824	56456621	15.0297	55.5447
chrX	56597448	56610244	1.04427	3.30371
chr2	75729825	75731689	9.27427	3.0814
chr2	75763119	75763453	6.609	30.2775
chr2	75818679	75832893	2.6528	1.77691
chr2	75937954	75938811	10.9323	2.78578
chr2	75981567	75982106	10.4399	4.07868
chr2	76369769	76370469	17.8321	19.1448
chr2	76647629	76648052	11.0572	53.4017
chr2	76672701	76675826	6.62818	13.4854
chr2	77279958	77281146	9.4291	10.249
chr2	77945577	77946483	21.0641	22.5324
chr2	78868085	78870124	25.2531	31.2126
chr2	79254479	79256497	19.9281	39.9667
chr2	79370211	79370957	9.59467	12.4705
chr2	79635193	79636408	20.3379	43.0963
chr2	80314921	80316221	15.9933	36.3178
chr2	80581284	80581618	7.29118	34.1315
chr2	80638943	80639277	10.7896	25.9947
chr2	83644281	83645276	19.4411	39.8942
chr2	83723754	83725163	23.1871	28.2288
chr2	83993863	83994285	8.85446	20.1308
chr2	84424684	84426963	6.11877	6.15099
chr2	84649955	84650512	9.35599	1.01797
chr2	84670014	84679011	2.4691	8.4056
chr2	84714503	84727690	2.89453	10.9446
chr2	84840032	84840595	8.41147	43.0413
chr2	84936600	84942258	6.23521	10.9828
chr2	85036905	85038100	20.0913	19.8835
chr2	90487611	90488950	6.89781	1.84539
chr2	90565971	90581069	4.39069	2.39714
chr2	90678819	90680004	18.3274	18.7703
chr2	90744571	90746456	27.5308	52.2508
chr2	90846663	90847904	20.2753	36.7298
chr2	90904140	90918372	3.01541	1.52841
chr2	90940302	90941352	26.1638	25.4563
chr2	91042434	91054838	2.85093	2.53483
chr2	91182391	91184534	17.7186	34.9144
chr2	91202366	91206791	3.32951	3.61664
chr2	91236530	91237609	11.3925	44.4368
chr2	91264691	91266103	22.2591	47.2566
chr2	91476136	91477018	11.2815	8.31896
chr2	91526628	91527557	30.0485	6.75235
chr2	91649132	91650855	17.4448	15.3445
chr2	91709974	91711609	27.9229	23.0431
chr2	91730009	91730892	17.1788	16.3938
chr2	91947995	91966867	4.43852	5.42929
chr2	92182699	92186476	21.4152	6.61011
chr2	92273241	92274023	6.82884	2.76547
chr2	92374556	92375892	12.2559	82.8522
chr2	92433272	92434251	12.643	69.5862
chr2	92459118	92460591	17.1333	14.1548
chr2	92484465	92485069	8.11875	6.95671
chr2	93045504	93046615	20.2686	14.8005
chr2	93187871	93188205	5.93278	7.43982
chr2	93458707	93462932	9.37315	29.4773
chr2	93849191	93850057	17.8305	29.011
chr2	94010103	94011216	11.0785	16.9135
chr2	94157231	94158770	12.4517	93.1076
chr2	94178527	94178949	14.1561	4.45047
chr2	94406023	94407043	26.0281	31.0637
chr2	94437034	94438293	15.184	16.6225
chr16	19760356	19761435	12.1762	11.9463
chr16	19973908	19983332	3.39212	2.47638
chr16	20097382	20098600	44.8831	150.703
chr16	20140996	20141670	19.8417	16.5891
chr16	20301582	20302516	16.3467	24.1085
chr16	20425901	20426521	11.4663	73.9681
chr16	20498794	20499310	13.7388	31.7088
chr16	20516895	20517778	13.5	16.3825
chr16	20535435	20536232	19.115	55.7862
chr16	20548462	20549159	10.4503	84.6642
chr16	20610317	20621897	1.26189	2.8111
chr16	20651227	20652270	9.27446	18.7926
chr16	20672655	20673778	22.1395	46.4533
chr16	20717198	20718431	10.2487	110.351
chr16	21310859	21311283	7.69563	20.3737
chr16	21332768	21333783	15.554	42.2267
chr16	21423131	21423844	14.9682	68.3019
chr16	21793793	21794716	11.716	35.3607
chr16	22009307	22010233	22.2613	65.7979
chr16	22264463	22266549	30.3649	66.2996
chr16	22439150	22439707	14.3637	95.3109
chr16	22615306	22630823	4.56833	2.96559
chr16	22651535	22657608	10.7384	12.4445
chr16	22857083	22858689	16.717	79.7044
chr16	23106863	23108851	25.9631	46.097
chr16	23127094	23128471	17.8164	24.7945
chr16	23182278	23182612	6.31265	2.32904
chr16	23224756	23225191	6.81384	5.71699
chr16	23984994	23989328	12.0522	9.66754
chr16	24103138	24103584	6.98537	4.68383
chr16	24151058	24152214	6.84623	38.6372
chr16	24165377	24166151	7.93447	2.82747
chr16	24193273	24199847	3.91405	2.51942
chr16	24237903	24238594	9.94787	14.9717
chr16	24393046	24394242	14.933	8.91621
chr16	25052679	25059871	2.91787	4.04444
chr16	26581519	26582267	10.7182	56.7756
chr16	27387911	27389801	11.6717	22.4994
chr16	29579158	29580051	13.537	31.3799
chr16	29945876	29946210	8.50836	15.7255
chr16	30008765	30009099	9.28005	13.7062
chr16	30024839	30025173	7.08036	14.3019
chr16	30070327	30070661	6.29873	13.5454
chr16	30387952	30390701	19.9286	21.4367
chr16	30453816	30454266	6.9779	0.225478
chr16	30510264	30511334	17.8853	13.1475
chr16	30586958	30600366	3.61108	2.57874
chr16	30787747	30789264	6.91824	11.6459
chr16	30962614	30975096	6.27524	7.60228
chr16	31029924	31030358	7.56576	2.64963
chr16	31066273	31067100	8.93847	5.97575
chr16	31200407	31210455	2.98565	7.33421
chr16	31233615	31234124	9.48134	20.8957
chr16	31274380	31275365	23.5493	26.6736
chr16	31290446	31290865	9.11286	6.27718
chr16	31663564	31664685	24.2744	23.3204
chr16	31947525	31949252	19.2515	17.8227
chr16	32002491	32003880	18.3292	9.57658
chr16	32078026	32079649	26.5328	20.0459
chr16	32099159	32114232	3.91533	3.04787
chr16	32129367	32130956	9.4057	9.63204
chr16	32246100	32247843	20.4864	20.2615
chr16	32277171	32278540	24.2348	16.3419
chr16	32332050	32333372	26.63	28.8163
chr16	32418740	32440054	3.15657	3.82806
chr16	32501710	32502044	7.69293	3.06171
chr16	32547891	32548312	9.29836	9.02605
chr16	32608673	32609733	15.2264	70.363
chr16	32644185	32644711	9.4439	1.97816
chr16	32666132	32666466	11.255	68.0068
chr16	32868014	32878239	2.31053	3.3756
chr16	32913786	32914881	28.4822	19.6335
chr16	33056112	33062891	4.58965	5.7588
chr16	33169814	33186020	2.16564	0.929727
chr16	33250452	33252228	23.0909	19.9254
chr16	33380111	33382377	19.8462	14.8169
chr16	33684617	33684951	8.32141	2.75196
chr16	33745308	33756769	7.36075	13.2863
chr16	33769638	33770058	8.59453	31.9601
chr16	33782579	33796965	4.2668	1.93384
chr16	33920999	33922633	9.18488	31.5339
chr16	33966210	33967509	21.4559	6.68684
chr16	34690463	34691259	11.4931	23.4218
chr16	35022224	35023197	17.8857	19.5332
chr16	35363159	35364013	10.49	44.2631
chr16	35754811	35770836	3.94971	2.2431
chr16	35870756	35871682	15.2519	6.28007
chr16	35918782	35919568	10.9184	4.08533
chr16	35938299	35939653	20.03	12.1075
chr16	35982806	35984555	23.5271	39.5286
chr16	36040843	36041906	13.0263	42.7137
chr16	36071145	36072353	25.1701	35.887
chr16	36828335	36828669	8.76096	44.0254
chr16	36874298	36875937	23.219	70.5543
chr16	36931297	36936305	6.98605	6.13022
chr16	36985484	36985918	10.4402	28.5179
chr16	37011959	37012383	8.15937	10.5763
chr16	37539191	37540569	24.132	46.0446
chr16	37653730	37654416	15.3588	48.8039
chr5	96209302	96222505	1.93705	3.51602
chr5	96793261	96794844	11.8794	7.4214
chr5	96905671	96922412	3.30063	5.44826
chr5	96979783	96980117	7.0903	5.77793
chr5	96996858	96998555	27.9381	24.2141
chr5	97111231	97111565	6.26293	22.7424
chr5	98016362	98031270	2.22544	3.96395
chr5	99252465	99252799	10.3063	36.4426
chr5	99906278	99906612	11.1635	80.1166
chr5	99977484	99979780	25.3669	45.0474
chr5	100038137	100040799	22.7276	53.7632
chr5	100226986	100238415	2.44989	1.34825
chr5	100415904	100430268	3.33443	6.42312
chr5	100497834	100500463	9.63051	8.3054
chr5	100518335	100526357	2.44107	2.46207
chr5	100643833	100657751	2.87115	2.27191
chr5	100673772	100674457	13.8151	9.29117
chr5	100798325	100799041	10.4643	14.2795
chr5	100820378	100821146	21.8919	19.9133
chr5	101765359	101765693	8.71322	8.86346
chr5	101967852	101968969	9.64962	23.11
chr5	102069328	102070052	10.2459	16.9328
chr5	103691933	103694246	11.3293	15.0456
chr5	104020894	104023827	9.06912	10.7656
chr5	104046223	104047462	16.9019	55.2921
chr5	104508340	104508942	15.6216	20.1298
chr5	104571715	104572049	10.1512	14.9392
chr5	105415011	105416300	15.3145	24.1798
chr5	105518398	105520330	19.8755	25.5269
chr5	105642290	105654896	6.00279	5.87607
chr5	105717750	105719297	11.0854	27.9381
chr5	105731678	105732783	11.7352	12.7797
chr5	105745396	105745730	6.3584	5.54562
chr5	105876464	105877259	22.9766	16.8345
chr5	106695573	106697217	31.6123	35.3138
chr5	106964060	106965071	15.1181	26.1057
chr5	107359676	107360188	7.00609	2.55295
chr5	107437518	107438456	17.7621	48.6582
chr5	107597268	107597993	9.53907	18.3557
chr5	107698603	107699694	7.95128	9.55367
chr5	107723307	107726906	7.58175	6.48098
chr5	107749022	107750370	10.4447	16.2231
chr5	107868358	107869421	22.5356	9.31122
chr5	107900591	107901553	26.362	18.1331
chr5	107939298	107965869	2.71804	1.51701
chr5	107986400	107987763	17.9351	21.6365
chr5	108065556	108066651	24.4225	26.1616
chr5	108131553	108133327	20.7691	47.838
chr5	108268506	108269601	22.0468	26.5087
chr5	108312145	108313390	13.5775	20.1332
chr5	108433610	108434503	11.3114	18.5695
chr5	108447328	108462264	2.21781	4.13603
chr5	108628740	108630242	19.3115	27.685
chr5	108660269	108669994	3.48612	2.69946
chr5	109548431	109559196	5.05249	46.8601
chr5	109690388	109690972	10.1667	58.2307
chr5	109751450	109751974	8.94243	45.3639
chr5	109795976	109796669	10.3821	33.5346
chr5	109866496	109867180	12.532	62.4224
chr5	109923653	109924072	10.508	30.0943
chr5	109996337	109996930	9.57214	35.9354
chr5	110057917	110058336	8.39309	70.141
chr5	110094908	110095242	7.37471	8.86345
chr5	110107574	110110621	8.42353	50.2184
chr5	110135308	110136545	12.8651	53.3019
chr5	110176308	110177484	15.1045	37.3287
chr5	110210974	110211392	6.42827	3.84576
chr5	110230504	110231748	20.9136	45.778
chr5	110269247	110269904	13.9115	18.8746
chr5	110285615	110286748	8.66497	24.0761
chr5	110447746	110448990	27.6285	51.4634
chr5	110652929	110653648	16.8149	17.2526
chr5	110769664	110780964	4.43748	13.3702
chr5	110807542	110810285	19.2787	47.7294
chr5	110836057	110840704	7.09867	19.2799
chr5	110879697	110880120	6.81869	3.58394
chr5	111330234	111331402	20.4972	52.0646
chr5	111508860	111509289	8.70378	36.4466
chr5	112324315	112326928	11.7237	12.2957
chr5	112342388	112344046	23.1577	11.0983
chr5	113014888	113015977	12.1016	7.31132
chr5	113118896	113120502	11.117	12.1155
chr5	113138219	113138553	9.94035	20.9018
chr5	113165268	113165602	8.60582	46.4736
chr1	78488159	78489313	10.7701	37.468
chr1	78657814	78658589	18.935	53.3446
chr1	78702616	78702950	7.05451	14.0815
chr1	79671291	79672429	16.5848	30.313
chr1	79710808	79712163	10.5986	18.6339
chr1	79740028	79740465	7.07451	2.6542
chr1	79760889	79761811	15.5659	17.1115
chr1	79775905	79776602	17.2618	50.9595
chr1	79858183	79858798	9.51164	7.03932
chr1	80026105	80026439	7.85204	36.4545
chr1	80167374	80167708	6.62093	1.4832
chr1	80339368	80341523	22.2616	56.9084
chr1	80383674	80384118	8.48604	15.8534
chr1	80452008	80452567	8.41462	10.5526
chr1	80637591	80647232	2.46165	0.722115
chr1	80659915	80660249	6.33851	3.13914
chr1	80756002	80758960	19.1358	16.9209
chr1	82316296	82317217	26.4739	43.1147
chr1	82724659	82725573	17.7662	34.7076
chr1	82839423	82840197	22.5521	14.2813
chr1	84838184	84839998	18.7288	18.6821
chr1	85597971	85601364	6.42726	3.74213
chr1	85649963	85652341	3.20084	1.41642
chr1	85703060	85704237	12.6168	37.6317
chr1	85732155	85736790	9.7199	13.1497
chr1	85751322	85752723	11.2577	19.0473
chr1	85793023	85794811	30.2211	13.1577
chr1	85894476	85895757	15.8219	15.225
chr1	86064233	86065201	19.1612	32.0192
chr1	86154109	86154745	15.4362	56.2631
chr1	86228280	86234326	5.28635	3.80067
chr1	86263201	86263535	7.50399	3.3774
chr1	86300890	86301337	7.32046	4.31284
chr1	86344139	86344557	7.64082	7.41545
chr1	86358527	86360609	20.1712	125.321
chr1	86380854	86381188	5.83931	13.7896
chr1	86398709	86399043	7.40454	3.18679
chr1	86434011	86443490	7.63237	16.7851
chr1	86457033	86457367	6.28282	3.17488
chr1	86581712	86587419	5.70145	5.98806
chr1	86703498	86704126	16.4547	9.20308
chr1	87213246	87214905	33.0839	15.9185
chr1	87326936	87327881	23.7672	28.8953
chr1	87755337	87756817	23.402	15.7965
chr1	87827957	87828713	10.0609	8.59227
chr1	87853173	87854243	22.3801	4.62236
chr1	87959815	87961684	7.29181	8.54777
chr1	88008072	88008514	12.8317	8.22362
chr1	88093928	88095047	7.18658	6.07522
chr1	88229656	88229990	6.8218	0.595662
chr1	88265949	88277860	8.49285	19.1544
chr1	88509653	88510085	7.30401	4.39351
chr1	88566712	88588522	2.06101	3.52325
chr1	88654368	88656148	9.73395	18.8903
chr1	88700319	88702723	18.2127	24.2193
chr1	89069733	89070067	7.27129	41.6189
chr1	89580328	89581132	7.89866	2.95705
chr1	89643979	89644313	8.59389	8.76815
chr1	89898868	89899202	6.49961	7.97592
chr1	89930345	89930778	6.82077	16.2193
chr1	90602917	90604024	12.4719	17.9937
chr1	90998362	90998967	10.175	5.88304
chr1	91080749	91081189	6.26839	2.88931
chr1	91094173	91094507	6.52546	4.75339
chr1	91179402	91193730	6.90669	2.73009
chr1	91249646	91258037	5.85751	4.89405
chr1	91298365	91299541	14.835	7.78887
chr1	91398184	91399330	26.1261	16.0203
chr1	91412587	91414781	15.2536	36.6373
chr1	91437130	91437638	9.6373	3.37199
chr1	91456059	91459354	8.12338	22.9334
chr1	91539997	91541242	11.1156	56.6332
chr1	91983524	91984632	7.58887	2.30374
chr1	92048279	92049588	8.68031	7.29539
chr1	92179604	92181369	14.9409	116.077
chr1	92473219	92473992	17.2111	34.514
chr1	92640929	92642211	12.2338	8.94039
chr1	92676063	92676397	7.20367	8.91707
chr1	92731391	92755370	2.43614	1.91081
chr1	92772952	92775142	7.34318	3.63563
chr1	92831325	92832534	11.1279	6.765
chr1	92906847	92911279	5.21409	10.5397
chr1	92933794	92935183	16.4114	27.4865
chr1	93065512	93065846	6.06604	0
chr1	93305442	93306115	9.35521	8.47538
chr1	93343136	93344258	10.5219	19.7905
chr1	93444507	93446113	24.4444	16.476
chr1	93477855	93480232	30.3434	152.242
chr1	93512058	93512499	6.569	20.8921
chr1	93634784	93636432	13.758	60.7489
chr1	93754064	93755548	19.4651	11.382
chr1	93801003	93804543	14.2485	40.3466
chr1	93817812	93826232	5.60997	6.17778
chr10	39134019	39134534	11.7868	10.1871
chr10	39171183	39171794	14.4663	28.7812
chr10	39192220	39193548	7.3376	2.68764
chr10	39246732	39247150	9.5399	1.07567
chr10	39369702	39370656	21.0732	26.3913
chr10	39613028	39613597	6.8331	9.56644
chr10	39730822	39733342	29.7909	60.7212
chr10	39898854	39899445	14.8671	21.8779
chr10	39959508	39960428	18.9089	21.6122
chr10	40128246	40142361	3.21905	5.09825
chr10	40191498	40191832	6.91528	5.28948
chr10	40246778	40258616	4.00425	4.62497
chr10	40300868	40303029	18.5624	39.1835
chr10	40348067	40350209	26.2316	91.7163
chr10	40372180	40372629	6.33064	17.4182
chr10	40447707	40462455	3.01006	2.53122
chr10	40476017	40478092	10.8295	14.1394
chr10	40497067	40500344	5.38035	6.40809
chr10	40514957	40527770	3.79317	3.90517
chr10	40882483	40883345	19.6726	11.9186
chr10	41302635	41304240	15.9481	18.8886
chr10	41385640	41386226	8.32845	6.63737
chr10	41449883	41450879	16.1955	29.8287
chr10	41473923	41490773	4.84224	3.16964
chr10	41517836	41520403	26.478	50.1928
chr10	41594963	41596284	11.064	7.63726
chr10	41809187	41810933	24.7104	63.0035
chr10	41887316	41888070	17.2898	38.7665
chr10	42056734	42058069	8.95958	8.10857
chr10	42088848	42089270	9.89495	4.02617
chr10	42220829	42226257	2.99896	1.00502
chr10	42477949	42478804	16.6971	36.244
chr10	42501298	42503190	27.5027	61.5056
chr10	42678745	42679983	17.7499	26.6849
chr10	42761207	42762671	28.138	17.2696
chr10	42860308	42861028	12.6333	11.5143
chr10	42962428	42963038	9.82047	10.6618
chr10	43220679	43222090	15.9164	21.1627
chr10	43478438	43480313	11.2184	17.4769
chr10	43540474	43540993	14.2891	39.5028
chr10	43577649	43581183	11.282	14.7294
chr10	43667114	43668132	11.7815	7.06101
chr10	43684258	43684592	7.83613	1.38789
chr10	43901413	43902147	15.9436	6.58111
chr10	44268278	44268898	16.1409	90.6095
chr10	44380411	44381276	10.7422	28.2396
chr10	44529648	44539525	1.22447	0.986048
chr10	44630661	44631260	7.80392	3.87938
[truncated: 8,481 more rows]
