# Supplementary material for: BRD9 determines the cell fate of hematopoietic stem cells by regulating chromatin state
Source: Nat Commun. 2023 Dec 15;14:8372. doi: 10.1038/s41467-023-44081-6 (PMC10724271; doi:10.1038/s41467-023-44081-6)
Supplement: Supplementary file 9 — Supplementary Data 6 [file 41467_2023_44081_MOESM9_ESM.xlsx]

## Sheet: Ctcf
chr	start	end	Control_CTCF	Brd9KO_CTCF
chr1	4332570	4332894	9.81095	7.82173
chr1	4346199	4346560	10.8874	7.77701
chr1	4416548	4417152	11.6203	18.641
chr1	4516446	4517080	9.59621	11.9717
chr1	4768204	4770498	18.7438	22.6397
chr1	4779494	4780713	8.29208	11.8666
chr1	4785300	4785905	4.69882	5.91997
chr1	4807889	4808501	7.46204	12.4339
chr1	4857590	4857864	5.01465	12.1664
chr1	5138443	5138835	7.32342	8.37013
chr1	6214553	6215310	12.7198	16.7387
chr1	6271857	6272850	8.2881	10.1986
chr1	6382696	6383182	9.27035	12.8621
chr1	6406038	6406774	15.3958	20.1046
chr1	6417792	6418341	19.9259	15.4779
chr1	6859179	6859458	5.65037	7.2987
chr1	6997711	6997979	4.48003	7.42048
chr1	7088166	7088936	9.64377	10.6251
chr1	7141503	7141896	5.31831	7.73764
chr1	7204611	7205275	10.5362	13.5457
chr1	7396492	7398722	41.2849	58.3692
chr1	7543416	7543835	6.56368	8.35994
chr1	9541110	9541937	17.3879	20.5628
chr1	9544995	9546198	15.1873	23.6026
chr1	9548985	9549404	8.25729	12.6884
chr1	9573037	9573796	20.7531	16.5652
chr1	9696637	9697297	19.1428	19.7999
chr1	9698236	9698498	8.20351	1.24713
chr1	9700186	9700904	15.7788	13.6294
chr1	9702959	9703580	11.1531	19.4258
chr1	9729326	9729959	14.0734	15.0448
chr1	9740796	9741099	1.63121	6.74306
chr1	9748523	9748842	1.64729	6.86211
chr1	9754689	9754959	0.514477	6.21296
chr1	9772599	9773408	25.4336	28.0055
chr1	9797755	9798531	6.33044	5.52149
chr1	9845961	9846266	3.24809	7.26318
chr1	9848080	9848411	4.58703	11.9428
chr1	9859078	9859362	9.25529	8.09131
chr1	9934091	9934420	4.28434	10.0675
chr1	9989995	9990465	12.184	15.7042
chr1	10001333	10001671	11.6634	8.06454
chr1	10007072	10007796	28.6694	39.2719
chr1	10037298	10038164	12.6905	14.1546
chr1	10038902	10040623	27.6768	39.0703
chr1	10089406	10090103	22.5096	38.5762
chr1	10114648	10115111	6.34227	15.6329
chr1	10196878	10197401	9.47719	14.3099
chr1	10228955	10229255	4.66978	11.3357
chr1	10232754	10233535	5.6736	10.9237
chr1	10325887	10326152	4.82737	7.34301
chr1	10488185	10488554	12.0317	13.3483
chr1	11657407	11658132	8.02931	7.77434
chr1	12836731	12837195	11.7057	10.8019
chr1	12863934	12864452	14.88	19.2503
chr1	12865345	12865614	6.82916	11.7165
chr1	12935906	12936157	6.28499	8.84128
chr1	12990044	12990653	16.7021	21.0573
chr1	13050068	13050641	17.7214	17.5926
chr1	13051863	13052652	18.6907	19.5787
chr1	13117766	13118455	9.11305	7.21091
chr1	13134349	13134819	8.14254	15.396
chr1	13138198	13138537	8.69074	9.19107
chr1	13150657	13151686	22.4729	24.5119
chr1	13154158	13154612	0.72341	5.39996
chr1	13207212	13207589	4.36724	10.305
chr1	13227128	13227691	16.7298	19.5874
chr1	13263068	13263394	3.34275	6.01376
chr1	13355564	13356268	18.7188	16.6065
chr1	13372177	13375117	10.1206	12.2481
chr1	13376748	13377264	5.8703	9.18751
chr1	13400982	13401245	0.511792	6.1084
chr1	13500458	13500875	8.38983	11.6929
chr1	13531387	13532071	22.3864	35.8887
chr1	13589133	13590630	24.1121	24.0888
chr1	13659328	13660967	9.47648	13.3843
chr1	13697339	13697653	7.24963	7.22534
chr1	13706156	13706858	22.3216	18.4907
chr1	13784027	13784828	15.593	14.491
chr1	13789023	13789627	19.8052	23.36
chr1	13839523	13840250	10.1372	13.3015
chr1	14570747	14571261	5.41759	6.86779
chr1	14729028	14729365	6.68136	13.2134
chr1	14739921	14740404	10.2197	14.8628
chr1	14862226	14862935	8.95016	9.15679
chr1	15007576	15007925	10.5923	6.40321
chr1	15791731	15792532	12.8841	14.5578
chr1	15805562	15805930	4.83103	5.7555
chr1	15902397	15902953	11.8721	11.2253
chr1	16061974	16062320	11.9321	4.61217
chr1	16104221	16106185	12.0171	19.4671
chr1	16115200	16115660	16.3371	18.9884
chr1	16116444	16116824	3.52798	6.85843
chr1	16305020	16305299	7.85031	5.64656
chr1	16433268	16433954	12.2123	20.3735
chr1	16440020	16440612	9.12562	16.3545
chr1	16491196	16491463	9.55017	10.1799
chr1	16519450	16520071	13.8529	16.9437
chr1	16553948	16554261	4.45175	11.2253
chr1	16590783	16591179	0	6.16876
chr1	16602376	16602872	7.71788	6.58374
chr1	16619027	16619813	3.04412	8.83259
chr1	16631556	16632223	7.82828	13.597
chr1	16645774	16646419	5.47255	17.1229
chr1	16664918	16665366	4.04286	6.50552
chr1	16745930	16746517	13.9839	15.6141
chr1	16797993	16798866	14.392	21.7083
chr1	17123419	17123999	6.87489	17.8128
chr1	17163420	17164088	15.6073	16.4562
chr1	17629481	17630266	7.29901	11.7922
chr1	18012803	18013204	2.99145	9.24689
chr1	18106237	18106949	6.45936	6.43028
chr1	18288902	18289309	10.8607	7.58617
chr1	18976791	18977081	8.10209	6.49874
chr1	19179094	19179511	7.62549	8.21347
chr1	19205166	19205924	7.22232	10.1416
chr1	20311525	20311926	4.24818	7.20496
chr1	20513599	20514257	10.611	17.4157
chr1	20554385	20554846	10.3383	8.93147
chr1	20612574	20613271	11.057	15.7924
chr1	20700034	20700386	6.29569	14.6533
chr1	20801661	20802046	8.03554	9.24977
chr1	20832350	20832766	3.32104	6.0288
chr1	20890472	20891448	12.8236	16.8467
chr1	20925309	20925880	9.02185	14.8169
chr1	20933246	20934027	14.579	22.008
chr1	20938822	20939505	18.0788	29.7918
chr1	20943088	20943433	6.48585	8.39137
chr1	20994416	20994698	8.18301	7.2383
chr1	21079089	21079773	4.94642	8.69103
chr1	21080422	21080750	9.78651	6.36252
chr1	21101001	21101911	19.6347	23.7655
chr1	21161672	21162419	20.5618	23.9952
chr1	21166061	21166702	20.745	21.8751
chr1	21213418	21214273	9.74044	11.3477
chr1	21218142	21219042	28.8801	39.5966
chr1	21271273	21272039	18.2791	29.2678
chr1	21276019	21276574	5.04841	8.1757
chr1	21344000	21345095	9.31272	12.2113
chr1	21411081	21411609	16.8905	15.7031
chr1	21460996	21461578	16.9737	23.2773
chr1	21960442	21961879	9.86217	19.7233
chr1	21967080	21967473	3.56198	10.2839
chr1	22268878	22269576	17.317	24.1096
chr1	22487501	22487777	2.88711	8.26594
chr1	22604255	22604990	8.0153	8.39758
chr1	23168492	23168961	4.6792	7.80252
chr1	23286667	23287194	6.18095	7.47339
chr1	23324023	23324546	16.8605	9.55543
chr1	23382602	23382864	3.5428	6.28389
chr1	23495289	23495914	9.54486	16.5661
chr1	23705569	23705826	7.17317	13.5426
chr1	23762592	23763503	12.2386	15.4036
chr1	23764075	23764400	6.88829	0.55954
chr1	23792634	23793293	14.9022	19.5585
chr1	23826875	23827574	11.6816	18.1763
chr1	23905895	23906465	11.0175	12.7324
chr1	23920417	23920889	1.52625	7.02976
chr1	23921755	23922269	3.30795	7.03617
chr1	23995594	23995843	1.54819	6.25267
chr1	24134754	24135222	6.99929	12.669
chr1	24136881	24137570	12.2904	13.8064
chr1	24171532	24171950	13.9316	11.2531
chr1	24249080	24249620	6.72211	13.3822
chr1	24367620	24367934	5.58297	7.93456
chr1	24374972	24375329	1.89724	11.7703
chr1	24378515	24378863	3.42229	9.61006
chr1	24633765	24634203	11.1787	14.7934
chr1	24678080	24679111	33.9567	63.8685
chr1	24719327	24720268	4.65513	8.34809
chr1	25510181	25510738	5.38213	10.8298
chr1	30584761	30585523	10.1548	13.4511
chr1	30700389	30700642	4.49453	9.33643
chr1	30778479	30779064	14.4238	18.0579
chr1	30780134	30780745	17.4088	16.2438
chr1	30872816	30874005	6.56684	8.95582
chr1	30920634	30921423	23.8209	37.1989
chr1	30943644	30944036	4.82369	6.3483
chr1	30948373	30950469	9.60707	12.9376
chr1	31153891	31154524	12.6819	15.2783
chr1	31210098	31210695	10.1657	11.7119
chr1	33536460	33537110	11.063	19.7006
chr1	33565643	33566298	18.5426	18.704
chr1	33577292	33577573	6.46088	0.834034
chr1	33597016	33597414	5.59239	12.2315
chr1	33610875	33611286	3.73348	5.40652
chr1	33662932	33663961	12.5168	19.0145
chr1	33669740	33670039	7.5629	10.258
chr1	33670309	33670834	10.202	19.214
chr1	33672356	33672930	17.0808	16.6318
chr1	33684189	33684968	13.8258	16.6617
chr1	33739102	33740462	15.7302	25.126
chr1	33742638	33743309	15.5271	20.1159
chr1	33757506	33757832	5.12642	9.46215
chr1	33814162	33814817	11.7414	12.4505
chr1	33846964	33847245	1.85472	8.32996
chr1	33875668	33876331	9.86835	11.5126
chr1	33883276	33884002	10.688	20.0561
chr1	33892432	33893370	19.9693	17.2089
chr1	33907371	33907713	3.63346	10.2933
chr1	33944124	33944441	4.42275	7.06493
chr1	33964550	33965122	14.8363	18.3969
chr1	33966235	33966862	11.4465	23.9766
chr1	34005534	34006139	14.5468	16.5721
chr1	34010928	34011339	8.30796	8.82789
chr1	34060998	34061573	11.4404	10.9508
chr1	34068297	34068893	7.46903	15.8156
chr1	34164551	34165142	16.7316	20.3444
chr1	34189835	34190525	14.1	14.9337
chr1	34201341	34202036	7.82278	19.7515
chr1	34218060	34218919	15.9115	24.3455
chr1	34409822	34410464	16.8348	24.6615
chr1	34434506	34434918	5.36577	10.1637
chr1	34439770	34440399	10.8058	18.0424
chr1	34441953	34442237	9.20979	3.70495
chr1	34462573	34463648	30.5915	48.1274
chr1	34465241	34465627	3.25555	6.93573
chr1	34472211	34473255	4.66619	10.916
chr1	34474692	34475006	5.39093	11.6479
chr1	34477632	34477887	0.612304	6.56317
chr1	34482652	34483087	7.86446	9.41613
chr1	34485503	34486466	17.0389	30.834
chr1	34486956	34487838	8.15668	12.2054
chr1	34510686	34511621	20.35	32.3555
chr1	34516107	34516369	9.24332	2.87656
chr1	34518339	34518616	4.18674	12.6947
chr1	34602256	34602983	19.7248	29.8521
chr1	34642228	34642959	19.2486	20.6359
chr1	34700648	34701341	7.11039	11.5882
chr1	34738142	34738867	21.8853	23.0675
chr1	34798583	34798851	5.31174	8.91909
chr1	34842338	34843598	11.7603	13.8414
chr1	34866942	34867833	32.5389	34.4717
chr1	34893724	34894168	8.41078	8.45868
chr1	34896931	34897446	9.55332	15.2724
chr1	35385214	35385959	7.86579	15.8205
chr1	35388020	35388644	10.5369	7.6114
chr1	35726559	35727116	8.37478	17.8849
chr1	35839327	35839967	22.8604	35.2092
chr1	35846481	35846993	13.6431	23.5689
chr1	36064643	36065390	36.714	44.2113
chr1	36068199	36069503	3.92079	6.52908
chr1	36134331	36135222	27.3651	36.0968
chr1	36144716	36145792	8.63252	8.81453
chr1	36149060	36150096	10.6496	17.4781
chr1	36159796	36160114	3.7553	7.42191
chr1	36162008	36162330	5.1065	6.99751
chr1	36180058	36180414	9.49169	13.9232
chr1	36224586	36225084	14.4872	15.3017
chr1	36243916	36244437	5.50808	7.74984
chr1	36252614	36253459	36.9723	54.0206
chr1	36254417	36255070	9.8892	14.0359
chr1	36256100	36256680	14.9027	15.1034
chr1	36257174	36257442	2.51524	6.22667
chr1	36273232	36274087	6.7984	7.4692
chr1	36276839	36277861	26.0005	45.0035
chr1	36278261	36278537	5.55963	5.87001
chr1	36278897	36280087	31.4592	35.4287
chr1	36307300	36308179	8.78723	11.8272
chr1	36310552	36311148	11.3373	12.2472
chr1	36321623	36322228	7.92748	13.899
chr1	36323796	36324640	19.8789	18.6231
chr1	36325069	36325749	3.80685	14.002
chr1	36368834	36369226	5.94994	8.31556
chr1	36444901	36445354	8.60975	10.8645
chr1	36454341	36454869	12.675	15.5115
chr1	36471302	36472172	27.3387	35.2233
chr1	36496939	36497282	3.16137	7.83641
chr1	36501122	36502025	26.4708	39.4542
chr1	36511108	36511927	20.3569	22.3643
chr1	36512441	36512950	7.74078	14.0577
chr1	36513501	36514311	19.2563	21.1133
chr1	36534784	36535103	2.24477	10.7032
chr1	36545785	36547769	28.6826	41.5137
chr1	36556799	36558450	17.6803	31.8622
chr1	36615981	36616449	6.54831	12.3968
chr1	36634708	36635388	23.2497	16.755
chr1	36662726	36663073	1.19163	6.87731
chr1	36664524	36665062	10.8222	11.9642
chr1	36683890	36684822	26.8603	37.3084
chr1	36691299	36691878	9.45883	9.37025
chr1	36709171	36710245	8.31572	18.2197
chr1	36737117	36737807	25.4502	42.4248
chr1	36744381	36745762	17.6976	21.34
chr1	36746274	36747047	24.6915	29.6922
chr1	36784373	36785299	23.6504	33.6151
chr1	36786359	36786758	15.7636	14.8599
chr1	36821917	36822343	8.25304	11.6034
chr1	36847993	36848417	8.68815	10.4517
chr1	36874884	36875227	8.92529	13.3139
chr1	36903997	36904547	9.08244	16.3215
chr1	36912176	36912662	5.88702	9.52454
chr1	36930036	36930399	3.81779	10.1131
chr1	36936116	36936428	0.766193	5.98127
chr1	36938017	36938405	1.77064	6.88745
chr1	37110847	37111106	7.91603	6.45055
chr1	37132352	37132864	9.77124	1.20229
chr1	37194588	37194881	2.48439	10.2988
chr1	37211797	37212084	4.47234	7.83053
chr1	37249239	37249499	3.61561	9.26085
chr1	37250388	37251284	20.8536	25.9721
chr1	37258458	37258867	9.328	13.6288
chr1	37272073	37273091	23.0637	29.2637
chr1	37307711	37308014	8.57186	4.90725
chr1	37308550	37308839	3.35712	10.4851
chr1	37401609	37402516	22.1999	18.391
chr1	37418836	37420274	48.2844	63.1094
chr1	37429502	37430800	8.75222	11.1713
chr1	37448143	37448831	20.1449	25.1328
chr1	37466438	37466974	15.0151	12.9505
chr1	37477767	37478292	3.01713	8.30391
chr1	37478569	37479714	24.1874	34.4345
chr1	37505365	37505730	3.96208	8.6163
chr1	37538577	37539129	11.6908	9.47623
chr1	37540730	37541392	8.39816	12.8741
chr1	37624254	37624601	6.40192	13.1353
chr1	37634341	37636685	18.5369	20.7939
chr1	37638861	37639867	19.9435	21.865
chr1	37654022	37654916	10.0213	8.89358
chr1	37675523	37675925	6.3698	10.9874
chr1	37678054	37678989	19.1408	25.231
chr1	37690484	37691126	15.7094	21.5638
chr1	37719781	37720285	6.35832	18.6485
chr1	37738872	37739194	3.30067	7.77971
chr1	37759498	37759866	10.1917	8.87108
chr1	37799423	37799877	7.62545	4.51746
chr1	37802251	37802622	5.90071	9.82424
chr1	37864430	37865448	11.059	25.9002
chr1	37866936	37867573	30.5446	46.8156
chr1	37872119	37872393	4.63737	6.49492
chr1	37891035	37891781	9.97135	11.3854
chr1	37902933	37903612	19.2732	19.233
chr1	37904595	37905116	9.63551	8.8175
chr1	37985686	37986276	13.2703	19.8481
chr1	37996478	37998601	11.6679	17.3868
chr1	38126531	38126839	0.548893	6.87671
chr1	38129252	38130722	31.7697	37.3472
chr1	38185200	38186096	21.7718	37.8284
chr1	38202596	38203436	9.05292	14.7074
chr1	38252534	38253268	17.9728	30.6299
chr1	38307175	38307800	3.44408	10.3346
chr1	38392828	38393384	13.1309	21.7667
chr1	38639745	38640001	4.85828	7.60497
chr1	38654813	38655610	11.9274	13.9439
chr1	38720109	38720815	12.0814	22.0636
chr1	38767601	38768487	24.9709	28.1005
chr1	38769716	38770612	16.1486	24.3159
chr1	38778325	38778775	15.2573	12.8668
chr1	38787069	38789442	15.0345	20.8442
chr1	38799198	38799806	21.1874	25.6615
chr1	38834860	38835379	9.92577	9.13628
chr1	38856149	38856918	13.8978	18.9662
chr1	38862122	38862626	11.2659	11.7139
chr1	38934605	38935132	14.1641	19.9549
chr1	38936652	38937275	26.5971	18.5439
chr1	39000969	39001669	22.7085	31.7537
chr1	39010459	39011299	22.1336	18.6018
chr1	39180562	39180835	8.9971	7.22401
chr1	39192764	39193036	1.57167	7.10041
chr1	39196445	39197099	12.171	18.2999
chr1	39206926	39207328	14.3602	13.8249
chr1	39210923	39211327	8.37461	14.8349
chr1	39217417	39218121	17.772	18.1632
chr1	39227671	39228009	2.33522	6.56844
chr1	39229997	39230377	6.39287	7.38816
chr1	39253681	39254215	12.7322	9.84847
chr1	39340530	39341363	16.9123	16.9568
chr1	39352867	39353337	6.95805	7.51073
chr1	39367563	39368321	4.11973	8.70727
chr1	39391954	39393073	18.9929	35.2346
chr1	39406926	39407346	2.44078	4.81485
chr1	39413621	39414358	3.62201	6.60405
chr1	39416431	39416679	1.27655	7.76794
chr1	39428793	39429624	5.57196	12.0042
chr1	39432150	39432530	4.27608	9.04647
chr1	39436864	39437362	11.8428	8.82833
chr1	39468814	39469412	8.29398	15.5984
chr1	39477885	39479126	8.22838	10.5443
chr1	39482331	39482725	2.35041	6.08407
chr1	39493475	39493836	5.14842	8.28615
chr1	39494278	39494576	3.02086	6.53639
chr1	39497132	39497421	9.31128	8.28781
chr1	39497790	39498364	13.6853	17.6772
chr1	39504033	39504560	11.9553	18.606
chr1	39522383	39523195	22.2033	30.029
chr1	39525652	39526102	1.81862	6.20864
chr1	39526616	39527980	21.5773	31.6058
chr1	39529949	39530865	33.8303	50.6371
chr1	39535539	39536093	6.62415	11.9381
chr1	39562019	39562473	2.38369	7.76686
chr1	39576489	39577596	8.40829	13.6971
chr1	39611452	39611832	13.6302	10.0957
chr1	39614631	39615515	30.9291	37.6301
chr1	39641641	39642072	8.28472	13.7792
chr1	39650639	39651443	15.3432	33.1496
chr1	39680444	39681213	10.6589	20.4268
chr1	39685746	39686420	12.6645	25.7602
chr1	39709939	39710449	4.57751	11.2367
chr1	39736152	39736533	4.38639	6.67962
chr1	39758479	39758922	2.7686	13.6935
chr1	39761290	39762426	8.51308	12.803
chr1	39910789	39912059	18.6543	23.7878
chr1	39936283	39937149	56.1124	69.9129
chr1	39949198	39949500	9.74837	12.9286
chr1	39950022	39950358	11.2681	12.5639
chr1	39955225	39955837	6.14417	8.05937
chr1	39974942	39975228	0.53464	7.6573
chr1	39976722	39977282	7.44732	16.7437
chr1	39983008	39983599	11.5316	12.6223
chr1	40000766	40001522	11.1954	16.2592
chr1	40001911	40002434	4.45755	12.9079
chr1	40085681	40086073	3.21121	7.39519
chr1	40095569	40096220	11.9988	7.43314
chr1	40114834	40116938	23.3843	27.4083
chr1	40250459	40250874	11.7515	13.4036
chr1	40262491	40262771	2.01903	7.34904
chr1	40290133	40291083	7.61816	15.2011
chr1	40293676	40294391	12.9775	18.2877
chr1	40294711	40295179	10.2964	14.9527
chr1	40355993	40356288	10.1731	10.3345
chr1	40356814	40357338	2.21939	9.11405
chr1	40378135	40380604	21.376	29.5682
chr1	40441883	40442164	5.19629	14.4624
chr1	40465345	40465890	9.98176	22.2346
chr1	40544529	40545215	20.5238	25.5151
chr1	40579548	40580319	18.134	24.3608
chr1	40619057	40619511	10.6709	21.572
chr1	40657854	40658857	15.4801	20.4392
chr1	40677229	40677723	11.8733	11.9176
chr1	40768502	40769112	16.1593	31.3484
chr1	40797100	40797944	15.8881	31.5002
chr1	40802514	40803319	21.0641	31.1309
chr1	40844505	40845524	10.4184	20.3139
chr1	40879007	40879434	9.02303	10.3327
chr1	40884839	40885306	9.64982	14.3516
chr1	40887546	40887981	7.09706	6.37802
chr1	42684910	42685168	9.90834	3.18501
chr1	42691148	42691710	9.4863	9.62947
chr1	42714653	42714908	3.96521	8.76362
chr1	42779748	42780039	1.60597	8.17571
chr1	42866106	42866396	3.70944	6.8173
chr1	42914783	42915412	7.36307	14.3566
chr1	43065993	43066441	10.7609	10.9402
chr1	43084645	43085015	5.74204	0
chr1	43092125	43092375	3.52764	6.13041
chr1	43098478	43098944	5.01204	6.74881
chr1	43110503	43111164	27.0914	31.9412
chr1	43112720	43113352	6.97202	14.1407
chr1	43138185	43138651	11.0061	7.77136
chr1	43139354	43140209	22.8637	39.6515
chr1	43264168	43265031	20.835	23.951
chr1	43269645	43270133	6.41895	10.9322
chr1	43299266	43299896	13.8994	16.8915
chr1	43304524	43304796	1.44499	5.14476
chr1	43445462	43446287	6.99994	10.7879
chr1	43510890	43511578	3.48712	7.53942
chr1	43520684	43521366	6.43878	11.9761
chr1	43542447	43542764	6.29443	8.6448
chr1	43635659	43636093	6.08871	12.884
chr1	43732104	43732713	8.55616	5.71821
chr1	43738121	43738700	8.32252	14.9514
chr1	43760084	43760686	8.19595	14.4787
chr1	43827563	43827840	4.52106	7.47077
chr1	43898843	43899720	9.66431	17.7239
chr1	43902644	43903351	16.7523	20.1439
chr1	43933146	43933489	2.27292	6.21186
chr1	43949708	43950183	7.0911	7.78176
chr1	43966590	43967206	7.20905	9.64728
chr1	44041507	44042489	23.5243	25.1236
chr1	44064416	44065219	9.91392	16.4132
chr1	44102159	44102653	5.97915	10.9353
chr1	44118427	44118693	6.03987	7.5896
chr1	44119668	44120254	15.8913	18.4054
chr1	44147803	44149161	8.3679	8.24231
chr1	44155088	44155778	14.1437	10.5336
chr1	44229067	44229405	4.04283	9.01111
chr1	44551494	44551831	7.23734	14.636
chr1	44745632	44746143	8.77676	10.5239
chr1	45314027	45314336	4.89445	9.03541
chr1	45431798	45432324	8.42207	4.77173
chr1	45761438	45761781	5.68545	1.11706
chr1	45765940	45766762	11.7677	16.1166
chr1	45770117	45770412	4.42041	10.3147
chr1	45795074	45795707	4.50288	7.99786
chr1	45816615	45817469	24.8613	20.9917
chr1	45824999	45825898	17.4171	23.9243
chr1	45862924	45863246	13.0722	11.5306
chr1	46022257	46022717	7.2404	7.51756
chr1	46417127	46417391	7.9211	4.14402
chr1	46769398	46769714	2.99872	6.87802
chr1	46849358	46850306	16.1215	23.0273
chr1	46852787	46854413	10.9009	14.3968
chr1	46914253	46914961	11.6609	16.9618
chr1	46939435	46939699	8.847	4.02246
chr1	46970410	46971065	14.5526	18.2764
chr1	47809585	47809927	9.99673	4.99312
chr1	50962156	50962648	11.1643	15.1799
chr1	51333828	51334641	16.7575	22.8858
chr1	51458869	51459524	18.5754	27.0434
chr1	51465095	51467022	10.1233	10.6577
chr1	51478229	51478752	9.88897	13.9129
chr1	51480519	51481056	4.72635	9.60693
chr1	51596819	51597579	29.0768	38.8614
chr1	51600182	51600943	17.7356	17.1913
chr1	51615317	51616106	13.9058	20.8285
chr1	51638697	51639189	6.61189	8.39244
chr1	51644198	51644991	23.6356	34.1135
chr1	51727194	51727514	2.05267	5.95938
chr1	51915751	51916277	7.55817	7.11414
chr1	51944806	51945394	15.3153	18.8373
chr1	51998460	51999069	19.8724	19.3103
chr1	52003424	52004628	22.8975	27.3105
chr1	52008667	52009020	10.6919	4.56204
chr1	52086130	52086874	7.22796	12.9636
chr1	52098548	52099709	12.7632	21.0918
chr1	52100141	52101049	15.5189	18.0752
chr1	52113606	52114458	53.9178	76.198
chr1	52119114	52119832	7.12076	11.6939
chr1	52146363	52147002	19.0405	19.5314
chr1	52169828	52170538	20.9584	25.6169
chr1	52216736	52217231	11.908	19.4237
chr1	52232885	52233523	4.80009	8.30862
chr1	52238924	52239280	3.46939	7.29894
chr1	52267511	52268115	17.6604	16.5544
chr1	52300956	52303382	14.6448	16.394
chr1	52306739	52307774	14.6915	20.059
chr1	52328523	52328903	10.1277	10.2748
chr1	52486131	52486489	11.2524	8.51856
chr1	52489539	52490364	11.533	20.3887
chr1	52499873	52500991	3.95859	7.11951
chr1	52581899	52582149	7.54631	10.0786
chr1	52630053	52631022	37.7774	48.0451
chr1	52631433	52632162	14.3383	16.4465
chr1	52647914	52648892	18.0284	23.9079
chr1	52709002	52709380	4.13063	10.535
chr1	52718757	52719405	8.07776	14.755
chr1	52726529	52727551	5.81395	8.89205
chr1	52748217	52748841	21.6968	36.9832
chr1	52793535	52794234	13.3408	20.3313
chr1	52800153	52800874	4.91361	6.29876
chr1	52816672	52817900	11.3311	20.8549
chr1	52845027	52845362	5.31335	10.5287
chr1	52853966	52855085	12.4079	17.9241
chr1	52856811	52857059	3.47793	4.39177
chr1	52955017	52955767	11.2749	21.708
chr1	52964670	52965002	8.90966	11.1189
chr1	53052907	53053486	12.5777	11.7468
chr1	53272675	53273083	4.5659	12.3941
chr1	53296676	53297349	8.1969	10.0454
chr1	53352536	53353258	15.8614	16.214
chr1	53706372	53706899	9.26018	10.5402
chr1	53712366	53712749	8.33054	12.3856
chr1	53715210	53716362	18.1198	22.3962
chr1	53773965	53774349	1.64326	6.87309
chr1	53784165	53784507	2.73297	6.6537
chr1	53818180	53818625	12.629	11.1123
chr1	53851511	53851856	7.55018	5.9137
chr1	53890304	53890886	20.9405	28.4287
chr1	53908736	53909669	20.4687	21.7017
chr1	53927498	53927909	6.23293	16.3047
chr1	54039042	54039549	11.8407	13.8504
chr1	54250523	54250827	4.0168	4.75995
chr1	54332894	54333384	9.50013	14.8529
chr1	54381161	54382034	14.973	23.0395
chr1	54478033	54478295	4.02367	6.36184
chr1	54513762	54514380	13.5664	9.74036
chr1	54555462	54555736	2.13398	8.13462
chr1	54584830	54585429	1.96846	5.58801
chr1	54665799	54666470	16.7139	26.3797
chr1	54706494	54707218	19.0063	28.4754
chr1	54755711	54756375	3.8548	8.82979
chr1	54827781	54828115	5.65488	9.64602
chr1	54832476	54833362	15.6952	21.122
chr1	54841714	54842176	2.14664	5.61377
chr1	54888603	54888982	1.58539	5.46273
chr1	54912390	54912716	4.6805	10.4823
chr1	54913568	54913997	1.40814	6.32668
chr1	54925910	54927011	31.3009	50.8843
chr1	54934878	54935139	5.32631	8.33114
chr1	54958397	54959337	15.5084	18.2751
chr1	54979007	54979830	9.4074	18.4118
chr1	54983401	54983777	5.80219	13.8343
chr1	55012425	55012998	9.00915	13.6926
chr1	55025601	55026074	10.3834	14.6116
chr1	55026991	55027689	7.54849	8.39412
chr1	55042264	55042671	8.21764	11.0651
chr1	55052386	55053458	9.12981	12.8615
chr1	55081907	55082511	14.8739	14.3744
chr1	55087195	55087966	7.89104	8.0635
chr1	55130641	55131939	6.88314	7.2298
chr1	55161811	55162580	16.1116	21.4827
chr1	55171028	55171440	4.29157	6.99607
chr1	55180055	55180429	16.8144	11.81
chr1	55185682	55186170	6.84261	10.5058
chr1	55192411	55193381	16.0001	25.0946
chr1	55237191	55237737	8.721	9.54831
chr1	55238872	55239784	20.2469	21.9519
chr1	55265410	55265738	8.80491	5.09357
chr1	55301044	55301666	8.09514	10.1155
chr1	55362830	55363897	26.44	29.0928
chr1	55382965	55383724	22.1165	18.7689
chr1	55404129	55404843	15.1206	22.3176
chr1	55447662	55448247	7.83036	13.3419
chr1	55473971	55474284	6.19254	8.37624
chr1	55736317	55736909	19.5263	16.7027
chr1	55755635	55756204	13.5444	13.8452
chr1	55838148	55838787	13.4812	17.8376
chr1	55874075	55875199	23.116	25.2261
chr1	55886295	55886813	10.5519	21.122
chr1	55890796	55891367	4.23936	6.93838
chr1	55905125	55905603	11.3358	8.89865
chr1	55960209	55960770	14.3018	19.2395
chr1	55975545	55975853	5.34211	0.479917
chr1	56977050	56977712	12.1198	19.6534
chr1	57205585	57206307	14.1701	15.7399
chr1	57269858	57270143	6.14728	6.88913
chr1	57339156	57339846	10.3873	11.3454
chr1	57393835	57394710	18.8338	18.0056
chr1	57423830	57424090	4.41908	1.97859
chr1	57428700	57429439	18.3634	19.8572
chr1	57969297	57970745	29.3722	32.8804
chr1	58031024	58031784	27.2292	28.0313
chr1	58112689	58113509	10.8259	18.1696
chr1	58156614	58157260	17.2273	19.8903
chr1	58240240	58240666	7.58319	9.35939
chr1	58271058	58271630	16.0035	12.03
chr1	58296211	58297080	16.0221	21.9336
chr1	58303447	58303779	1.03789	7.46922
chr1	58392275	58393348	10.6005	7.50691
chr1	58393349	58394150	8.7113	6.91772
chr1	58395348	58395666	9.96898	7.55953
chr1	58396129	58396639	10.2128	10.6571
chr1	58401765	58402072	2.15363	5.96148
chr1	58415343	58416154	9.54128	13.8519
chr1	58421011	58421668	3.99585	7.02039
chr1	58423176	58424152	5.82207	6.95869
chr1	58445162	58445603	11.2467	12.3554
chr1	58448465	58448827	10.8603	13.2653
chr1	58498655	58498993	10.9943	6.09947
chr1	58560236	58560861	12.3945	12.2919
chr1	58561930	58563084	10.3968	18.9715
chr1	58579016	58579722	19.3842	21.9465
chr1	58584271	58584695	6.93071	13.2727
chr1	58586032	58586833	10.5705	7.25766
chr1	58600983	58601332	8.90454	11.1178
chr1	58618681	58619170	11.9264	18.4848
chr1	58652570	58653340	5.30715	7.95147
chr1	58677365	58678267	24.0958	32.8524
chr1	58697530	58698162	14.7823	23.9061
chr1	58709916	58710636	6.05857	16.6318
chr1	58711237	58712545	5.2013	8.55217
chr1	58713087	58713529	2.38507	8.32754
chr1	58715211	58715465	7.36388	9.57915
chr1	58726782	58727358	7.65547	6.5979
chr1	58743123	58743566	6.26885	7.15847
chr1	58746835	58747472	10.2171	15.0251
chr1	58761154	58762066	12.8769	22.7964
chr1	58769700	58770625	23.7888	31.8516
chr1	58795344	58795762	12.3293	14.4892
chr1	58802202	58803954	18.3993	29.0257
chr1	58897466	58898179	16.9466	21.8634
chr1	58918027	58918342	0.184596	5.39331
chr1	58972894	58973875	6.19305	5.72772
chr1	58993754	58994194	10.1147	18.311
chr1	59009082	59009707	16.0919	19.2657
chr1	59068111	59068430	7.25415	6.26462
chr1	59070742	59071450	3.96352	8.42527
chr1	59119434	59119868	4.53552	9.43559
chr1	59142628	59143689	8.08473	12.983
chr1	59144388	59145049	16.4405	15.9508
chr1	59150465	59150834	6.22742	8.74427
chr1	59170423	59170790	4.96449	6.56876
chr1	59176454	59176868	14.1989	12.2967
chr1	59237721	59238533	30.664	42.7237
chr1	59247308	59248221	17.755	16.0249
chr1	59286388	59286937	8.72238	12.7518
chr1	59316487	59317178	14.7248	22.3484
chr1	59481378	59482665	6.73113	9.43977
chr1	59483757	59484139	5.1952	13.5992
chr1	59517985	59518352	2.01279	8.9297
chr1	59523403	59523783	7.88907	10.9709
chr1	59581023	59581295	4.88921	5.20911
chr1	59583960	59584236	1.58011	8.48791
chr1	59584482	59585563	25.3265	31.8574
chr1	59603955	59604214	4.31973	7.91112
chr1	59608695	59609825	11.5229	11.7969
chr1	59611003	59611356	4.9326	11.7935
chr1	59613525	59614345	21.9368	20.7621
chr1	59623138	59623909	29.0237	28.8813
chr1	59638435	59638801	10.6034	10.713
chr1	59656357	59656679	2.682	8.61929
chr1	59679984	59680304	1.28208	6.97439
chr1	59684841	59685152	6.11118	5.80351
chr1	59690487	59690899	4.59737	11.1904
chr1	59719746	59720820	16.465	17.987
chr1	59749592	59750160	12.0525	10.2074
chr1	59762848	59763881	11.0058	11.9369
chr1	59764581	59765012	1.8763	4.97513
chr1	59784095	59784436	3.48306	6.90135
chr1	59790017	59790310	2.19406	7.86268
chr1	59862553	59862952	5.00084	10.8896
chr1	59883475	59884245	31.3576	35.4936
chr1	59892699	59893353	11.1238	12.6301
chr1	59909375	59909724	7.17361	14.1801
chr1	59912417	59913774	7.51864	8.78513
chr1	59967276	59967806	14.3379	17.7832
chr1	59973094	59973425	9.92554	9.87447
chr1	60000556	60001005	2.70762	7.8945
chr1	60054436	60055073	8.68044	19.15
chr1	60097988	60098707	8.10829	13.3967
chr1	60104413	60105097	13.0823	15.9689
chr1	60158066	60158968	14.1681	17.5723
chr1	60160279	60160676	5.48443	1.70977
chr1	60179940	60180740	8.15551	14.2709
chr1	60196845	60197248	9.54704	10.5234
chr1	60232885	60233191	1.07681	5.76169
chr1	60239586	60239904	4.2971	5.76444
chr1	60272200	60272857	7.64095	9.7794
chr1	60340923	60341292	0.178009	9.40575
chr1	60343161	60343453	8.59607	11.5963
chr1	60410536	60410840	1.555	7.31267
chr1	60423967	60424222	5.76412	8.6759
chr1	60428890	60429386	18.0605	25.3762
chr1	60441408	60441837	9.32485	13.3198
chr1	60447021	60447683	10.42	15.411
chr1	60448755	60449013	2.02007	8.58632
chr1	60530104	60530413	2.95514	7.38002
chr1	60534888	60535471	10.4615	22.7069
chr1	60565177	60565642	9.49217	17.9435
chr1	60566540	60566970	9.29816	7.67794
chr1	60720019	60720451	2.45773	9.66385
chr1	60822930	60823588	15.2619	19.1241
chr1	60860553	60861351	23.4888	25.7496
chr1	60868408	60868979	12.2938	12.6046
chr1	60954659	60955459	19.8847	20.2892
chr1	60958135	60958691	11.4499	9.99049
chr1	60961001	60961670	17.9694	16.9098
chr1	60962066	60962562	8.03702	13.0185
chr1	61055098	61055610	8.9447	12.3001
chr1	61101278	61102027	8.76403	12.346
chr1	61125128	61125599	3.17557	4.51132
chr1	61139183	61139492	12.1969	9.17074
chr1	61180919	61181662	24.1102	17.3643
chr1	61297890	61298382	7.43701	10.7307
chr1	61376857	61377510	14.0283	26.5052
chr1	61771066	61771719	12.5837	15.1722
chr1	61925080	61925377	3.79241	8.48695
chr1	62378340	62378684	13.2786	7.54507
chr1	62503943	62504251	2.82838	5.50957
chr1	62696894	62697637	6.52899	18.7896
chr1	62701001	62701592	23.3054	30.5084
chr1	62706804	62707226	3.51878	5.07663
chr1	62707505	62708150	7.31231	11.751
chr1	62722345	62723106	25.4445	23.3711
chr1	62774800	62775321	6.85151	11.481
chr1	62786020	62786877	19.9543	18.0127
chr1	62795511	62796022	5.49997	14.6174
chr1	62820148	62820765	14.1871	18.7384
chr1	62929467	62930094	16.3463	23.3283
chr1	62964367	62964768	7.41953	12.5232
chr1	62966760	62967360	12.3564	14.7555
chr1	62984251	62984955	12.4598	14.8908
chr1	62986356	62986833	13.38	18.3402
chr1	63088627	63088909	9.04598	11.3971
chr1	63090844	63091139	5.71259	8.26758
chr1	63100929	63101295	2.84208	9.64759
chr1	63110687	63111578	19.3331	32.2703
chr1	63114211	63115176	12.317	16.4422
chr1	63115952	63116443	5.44328	8.70266
chr1	63122038	63122356	0.948135	6.4311
chr1	63126547	63127141	3.18874	8.50005
chr1	63160419	63160726	2.89372	8.06163
chr1	63173305	63173599	0.651946	9.18548
chr1	63176610	63176917	3.48298	7.72269
chr1	63180349	63181854	31.961	48.3233
chr1	63182359	63183546	13.8561	14.972
chr1	63609625	63609943	2.63108	7.32405
chr1	63657787	63658545	15.1706	21.1581
chr1	63659174	63659952	11.9474	12.7608
chr1	63668644	63669109	9.81636	9.62844
chr1	63763094	63763443	6.10914	12.7925
chr1	63953428	63953919	15.6039	18.5283
chr1	64119605	64119907	2.68133	8.7715
chr1	64121085	64122492	9.49157	11.852
chr1	64418493	64419091	15.1276	9.15546
chr1	64446020	64446793	8.72874	17.0992
chr1	64447888	64448828	21.9028	28.1207
chr1	64461670	64462129	8.64969	9.61023
chr1	64532301	64533213	8.11152	11.5608
chr1	64533484	64534341	4.50327	6.0152
chr1	64543727	64544241	9.29746	9.87599
chr1	64617259	64618154	38.2359	49.3957
chr1	64655863	64656151	3.82867	8.16464
chr1	64690023	64690727	5.02309	6.23813
chr1	64704986	64705687	20.1568	18.0898
chr1	64709688	64710400	19.1316	18.5219
chr1	64717395	64718062	14.3231	25.1514
chr1	64734856	64735331	6.12536	9.05721
chr1	64735807	64736912	4.77403	10.7693
chr1	64737287	64738176	11.7153	17.4453
chr1	64918812	64919479	19.9235	18.226
chr1	64986144	64986731	14.0811	10.775
chr1	65010034	65010831	23.7669	32.023
chr1	65046221	65046996	18.8421	21.2223
chr1	65075550	65075871	3.40488	8.53708
chr1	65088359	65089113	12.1706	17.0981
chr1	65111506	65112647	26.0209	29.4424
chr1	65178065	65180411	32.0942	39.3375
chr1	65185568	65185967	8.20968	13.5755
chr1	65186548	65186918	14.4846	9.99535
chr1	65282651	65283341	11.4564	16.3938
chr1	65312093	65312425	5.80895	7.52194
chr1	65388278	65388716	9.10866	13.8099
chr1	66104570	66104955	8.38796	8.90372
chr1	66430418	66430699	6.46088	1.15242
chr1	66655823	66656095	8.00483	9.05607
chr1	66678675	66679058	7.30995	11.144
chr1	66700593	66701205	4.84742	7.64782
chr1	66805354	66806152	5.55139	10.9043
chr1	66816725	66818186	7.99613	16.0287
chr1	66837972	66839270	17.4837	23.1121
chr1	66847382	66848077	23.9517	19.3387
chr1	66863034	66863305	5.41188	6.86466
chr1	66895609	66896721	14.2794	26.0348
chr1	66992667	66993166	11.0141	19.1141
chr1	67014005	67014730	4.87759	12.9452
chr1	67061238	67062011	10.3084	19.7487
chr1	67143872	67144414	8.54894	14.6713
chr1	67181089	67181681	7.31033	13.2761
chr1	67640153	67640599	9.49817	4.78818
chr1	68106519	68106795	8.85249	3.28735
chr1	69138830	69139429	10.6423	17.855
chr1	69238949	69239242	6.34328	1.48691
chr1	69241289	69242193	17.771	24.4364
chr1	69331146	69331849	12.0042	13.8787
chr1	69370246	69370580	3.52705	8.89775
chr1	69488565	69488991	6.46594	11.7883
chr1	69596044	69596337	1.74201	5.14775
chr1	69611046	69611360	0.370368	5.78832
chr1	69626184	69626484	3.34889	12.5577
chr1	69682926	69683219	4.77032	7.19556
chr1	69684962	69685341	2.82983	6.83547
chr1	69686626	69687017	2.46207	5.83975
chr1	69688680	69689799	16.5285	32.8474
chr1	69692313	69692705	1.91464	5.85463
chr1	69757800	69758152	3.52411	10.4181
chr1	69759515	69759807	1.55253	10.2442
chr1	69775698	69776039	7.99558	13.9653
chr1	69784836	69785692	15.7044	13.1544
chr1	69790277	69790806	18.6213	19.7691
chr1	70127982	70128289	6.77305	9.82284
chr1	70269758	70270544	7.64866	13.3114
chr1	71036848	71037489	9.22935	13.2367
chr1	71102322	71103120	4.37877	5.2474
chr1	71287896	71288189	7.39436	0.567547
chr1	71289372	71289951	12.7897	16.3757
chr1	71505644	71506504	13.6668	18.2077
chr1	71531675	71532142	8.11414	13.2667
chr1	71675291	71675969	18.1883	17.9891
chr1	71778358	71778693	2.26292	9.10342
chr1	72123295	72124330	17.5151	24.1556
chr1	72141601	72142457	19.9475	29.3148
chr1	72166269	72166736	3.59245	9.03746
chr1	72212103	72212665	11.2261	16.1408
chr1	72220004	72220566	8.58001	8.58778
chr1	72226891	72227206	5.07982	8.53298
chr1	72232463	72233148	17.8326	16.1741
chr1	72236579	72236832	3.75395	8.1833
chr1	72243685	72244501	7.81876	8.48164
chr1	72252493	72252753	2.62163	5.5393
chr1	72254593	72255623	15.8323	14.8541
chr1	72284103	72284522	4.46916	6.3918
chr1	72306474	72307505	13.9777	24.2625
chr1	72313454	72314367	17.242	22.0194
chr1	72575079	72575714	12.2163	12.7599
chr1	72710641	72711196	4.27039	7.62201
chr1	72716771	72718213	12.4834	12.4033
chr1	72718682	72719394	23.7247	13.0217
chr1	72854774	72855513	23.1085	20.3704
chr1	72865641	72866372	18.2057	17.0613
chr1	72877786	72878253	6.23952	8.31279
chr1	73451802	73452080	7.0845	0
chr1	73826203	73826912	23.3998	18.9377
chr1	73862749	73863266	7.38981	17.2184
chr1	73901286	73902886	24.7115	33.7894
chr1	73966436	73966789	2.90404	6.94498
chr1	73986516	73987441	20.8238	16.0893
chr1	73996120	73997289	16.6533	16.9287
chr1	74001116	74001681	4.5836	6.7143
chr1	74036738	74037154	12.4494	20.216
chr1	74077140	74078152	25.2987	28.6242
chr1	74082615	74083664	19.8107	30.9177
chr1	74098378	74098648	9.79898	8.72696
chr1	74124225	74125750	26.3929	29.3907
chr1	74139308	74140070	19.0039	25.062
chr1	74159712	74160110	3.46853	10.702
chr1	74182857	74183391	8.68508	16.6776
chr1	74186125	74186427	0.873572	10.2366
chr1	74195876	74196710	27.0559	25.4321
chr1	74203484	74204114	6.5754	11.6047
chr1	74205214	74206488	13.8211	20.9812
chr1	74227970	74228273	0.12083	6.0113
chr1	74236174	74236523	6.2233	8.60727
chr1	74237871	74238644	2.57571	5.24853
chr1	74247830	74248229	2.78514	8.61081
chr1	74268748	74269140	8.04313	12.6767
chr1	74279177	74279490	3.70176	7.67096
chr1	74284524	74285150	10.4723	11.4396
chr1	74286913	74287695	28.9845	44.8291
chr1	74295269	74295700	2.92064	7.9399
chr1	74303912	74304380	11.8196	16.0664
chr1	74312785	74313882	17.9613	21.4155
chr1	74326794	74327473	21.8043	28.5394
chr1	74332010	74332682	10.4813	14.8662
chr1	74360843	74361261	2.94964	11.0577
chr1	74361799	74362555	19.6447	29.3926
chr1	74368194	74368518	3.34012	8.34097
chr1	74374997	74375318	1.77121	5.94081
chr1	74386428	74387269	30.5759	36.4217
chr1	74390091	74392266	24.0676	32.6041
chr1	74396955	74398778	32.2743	44.7685
chr1	74441886	74442628	5.10833	6.97762
chr1	74452544	74453455	19.5079	22.1131
chr1	74455832	74456152	0	4.77419
chr1	74456672	74456942	7.53371	0.990472
chr1	74460239	74460745	16.0905	19.5146
chr1	74587567	74588519	10.7828	12.0874
chr1	74643877	74644251	4.73625	7.6549
chr1	74661455	74662287	19.5172	25.6639
chr1	74723665	74724563	9.87359	6.31776
chr1	74748647	74749368	21.4519	21.2229
chr1	74759895	74760404	11.1976	9.55077
chr1	74762990	74763714	18.0411	25.8374
chr1	74775651	74776497	17.5409	24.0932
chr1	74784327	74785068	23.9776	17.5424
chr1	74787641	74789031	16.1452	21.3641
chr1	74802920	74803623	14.092	15.8873
chr1	74806075	74806881	14.1963	17.2691
chr1	74807852	74809302	25.7299	26.8044
chr1	74814911	74815383	6.96963	7.93217
chr1	74861874	74862215	7.39875	13.6116
chr1	74880501	74881191	15.8775	26.6765
chr1	74893176	74893985	11.1914	19.0249
chr1	74894684	74895466	17.2992	22.1826
chr1	74901572	74902172	10.9261	14.1007
chr1	74915772	74916103	6.39907	10.2652
chr1	74926562	74927149	11.7349	12.4498
chr1	74948251	74949336	16.8529	21.3709
chr1	74954114	74954430	6.97543	9.61385
chr1	74964282	74965298	12.3293	21.0372
chr1	75000314	75001069	20.7818	21.3594
chr1	75016783	75017762	17.5612	20.5399
chr1	75028938	75029225	4.26598	10.1312
chr1	75051918	75052586	8.64836	10.3142
chr1	75121940	75122818	8.04053	10.3526
chr1	75123880	75125509	19.1348	28.1161
chr1	75131717	75132050	2.70012	10.5628
chr1	75140949	75141541	2.81027	6.92551
chr1	75142417	75143391	33.9561	50.4023
chr1	75168600	75169027	3.38679	8.1236
chr1	75182203	75182591	11.2427	15.4692
chr1	75191500	75192004	7.34967	9.95232
chr1	75192391	75192697	3.30786	6.66741
chr1	75209114	75209527	4.11692	5.38269
chr1	75210289	75210842	1.95501	6.17769
chr1	75218193	75218624	4.66703	6.11682
chr1	75218954	75220057	19.1552	21.9338
chr1	75232334	75232991	14.3362	18.3835
chr1	75234356	75235310	21.6616	22.3259
chr1	75236357	75236892	7.17037	8.17233
chr1	75251389	75252477	30.8287	41.6684
chr1	75252909	75253272	6.22653	8.08779
chr1	75253991	75254979	31.8826	39.3582
chr1	75290593	75291067	12.5537	8.9122
chr1	75316923	75318576	16.3496	26.7213
chr1	75342719	75343409	10.5996	13.6314
chr1	75371451	75371882	7.64512	16.9064
chr1	75390282	75390832	6.37473	6.28565
chr1	75398638	75399174	11.2925	19.6688
chr1	75413623	75414232	6.62532	15.1522
chr1	75425556	75426272	21.052	25.7743
chr1	75435286	75435588	2.97015	6.76216
chr1	75445426	75446288	24.9803	29.0126
chr1	75456508	75457167	12.0999	9.94746
chr1	75467433	75468311	17.0622	23.657
chr1	75476936	75477969	32.9726	46.9042
chr1	75478653	75479088	2.40117	8.99138
chr1	75495127	75495756	11.4221	15.0709
chr1	75559346	75560086	38.5412	48.4326
chr1	75597456	75598283	13.8319	16.6742
chr1	75652531	75652806	5.95576	9.11641
chr1	75652965	75654019	11.3525	10.6833
chr1	77516054	77516826	17.5233	22.0568
chr1	77943021	77943514	8.11432	11.1745
chr1	77978526	77979295	10.9866	14.0381
chr1	78419757	78420164	8.55894	8.33643
chr1	78454640	78455078	12.3539	8.33477
chr1	78525012	78525802	19.2681	39.9867
chr1	78536527	78537470	9.72672	16.1813
chr1	78627407	78627806	6.03447	1.32343
chr1	78686843	78687349	13.0026	8.043
chr1	78707146	78707669	9.25689	15.684
chr1	78724250	78724978	19.3508	21.815
chr1	79614461	79614724	6.17018	8.51553
chr1	79626119	79626575	5.13376	9.95709
chr1	79671170	79671618	2.49013	6.5294
chr1	79683000	79683599	9.4738	15.8305
chr1	79698671	79699279	2.0509	7.17512
chr1	79760653	79760937	1.23227	5.85875
chr1	79761973	79762540	6.48937	9.10719
chr1	79775809	79776451	10.4176	11.9786
chr1	79782419	79782996	13.1756	17.442
chr1	79786354	79786998	19.9729	20.5138
chr1	79858312	79858972	6.37603	9.15737
chr1	79999024	79999507	7.49978	15.7446
chr1	80106153	80106839	9.62068	16.7445
chr1	80153157	80153544	12.3514	12.4234
chr1	80178080	80178404	7.68725	10.7751
chr1	80180143	80181747	18.8731	22.9523
chr1	80230613	80230978	9.77393	5.42182
chr1	80244008	80244515	6.31858	12.4886
chr1	80299367	80300029	0.948309	4.91226
chr1	80408377	80409334	18.8785	24.7943
chr1	80504617	80505420	11.2321	18.9709
chr1	80512458	80513111	11.8713	12.511
chr1	80515661	80516321	11.0961	12.5566
chr1	80522175	80522789	18.0901	17.7372
chr1	80576418	80577907	10.0406	11.921
chr1	80655824	80656214	10.3319	10.3804
chr1	80665802	80666341	2.32144	4.97779
chr1	80714021	80714276	3.6865	8.62251
chr1	80722454	80723408	22.0318	27.7488
chr1	80727431	80727719	5.13356	7.80672
chr1	80728051	80728617	10.1669	15.1213
chr1	80739754	80740051	0.768633	7.00697
chr1	80757179	80757776	8.1239	17.4571
chr1	80758288	80759050	6.65872	8.89893
chr1	80830270	80830704	7.21018	10.1593
chr1	81287177	81287645	11.7092	15.4389
chr1	81301763	81302098	6.50267	15.9977
chr1	81310053	81310458	11.1616	8.79299
chr1	81316223	81317100	11.2519	15.3931
chr1	82293988	82294584	7.76353	13.4268
chr1	82433409	82433672	8.13137	10.845
chr1	82476316	82476617	6.48234	9.94432
chr1	82554127	82554993	13.9849	20.8574
chr1	82571747	82572040	1.09519	10.1893
chr1	82641649	82642082	15.2843	17.9019
chr1	82759514	82759966	12.4167	18.2853
chr1	82762182	82762689	6.81982	10.8736
chr1	82787230	82787791	10.7624	12.9887
chr1	82803599	82804161	15.5295	15.0645
chr1	82838926	82840011	43.1638	42.9327
chr1	82987707	82988597	10.5758	13.3107
chr1	83064567	83065335	13.1629	11.1656
chr1	83076043	83076754	20.1035	18.3715
chr1	83187123	83187581	5.62623	11.0262
chr1	83727233	83727536	9.25774	10.9282
chr1	83811285	83811551	5.93867	8.02465
chr1	84153996	84154363	5.33419	11.5662
chr1	84248476	84248749	6.38199	0.972463
chr1	84286384	84287303	14.7672	15.4631
chr1	84470329	84470946	14.4035	13.9139
chr1	84581799	84582129	13.4014	6.5656
chr1	84696049	84696413	3.85759	9.67121
chr1	84696980	84697817	10.8595	15.8034
chr1	84733645	84734436	10.7994	16.7679
chr1	84839267	84839546	3.73218	7.19762
chr1	84884983	84886345	9.9965	14.2107
chr1	84933327	84933974	21.8841	25.5982
chr1	84935115	84935515	6.76777	6.33803
chr1	84987186	84987457	4.25957	8.44357
chr1	84994810	84995210	7.95764	17.3925
chr1	85114677	85115433	25.7481	25.9324
chr1	85323077	85323683	27.5956	35.1579
chr1	85451657	85451980	14.9554	11.4708
chr1	85573768	85574135	10.0845	12.2313
chr1	85581320	85582044	28.3236	37.4224
chr1	85735651	85735935	9.22496	11.8545
chr1	85736295	85737164	42.5062	48.4676
chr1	85738117	85738678	10.8392	9.44208
chr1	85739019	85739310	2.35345	6.39286
chr1	85792876	85794517	17.4574	29.9069
chr1	85801617	85801869	4.96531	8.77918
chr1	85819723	85820143	8.19916	9.12031
chr1	85842153	85842873	18.062	23.4431
chr1	85853044	85853906	34.4705	55.8636
chr1	85854401	85854795	4.99871	7.78711
chr1	85895325	85896100	28.0055	28.8878
chr1	85899524	85899856	4.45969	9.1066
chr1	85935156	85936175	16.1406	27.4189
chr1	85962242	85962549	10.1262	11.7234
chr1	86007655	86008685	15.5521	26.4491
chr1	86018122	86018791	7.26567	10.5314
chr1	86021438	86022079	5.56213	13.0532
chr1	86059212	86060091	38.557	47.9804
chr1	86062361	86062916	15.7874	19.048
chr1	86063886	86064713	46.6649	59.6272
chr1	86093894	86094611	2.30982	5.66931
chr1	86152455	86153296	18.0843	25.4968
chr1	86154537	86154981	3.42446	7.88703
chr1	86174460	86175286	10.8581	12.7138
chr1	86178488	86179415	67.9868	87.8993
chr1	86186721	86187139	4.12693	12.9654
chr1	86188923	86189471	5.99911	9.61461
chr1	86190629	86191030	0	7.19041
chr1	86213894	86214689	51.003	65.4719
chr1	86217944	86218255	10.9586	1.42586
chr1	86233657	86234099	9.21869	7.37708
chr1	86263998	86264284	3.03466	8.53796
chr1	86273116	86273690	2.27369	6.78691
chr1	86282862	86283147	0.978575	4.39485
chr1	86301651	86302393	11.1425	18.5423
chr1	86302782	86303486	3.81167	9.51744
chr1	86307705	86308491	5.91288	16.9562
chr1	86313626	86314416	13.5747	16.9664
chr1	86315618	86315979	4.79942	7.07662
chr1	86339276	86340402	23.5111	33.3798
chr1	86340974	86341415	6.74656	8.71468
chr1	86346974	86347572	19.1611	21.3649
chr1	86348838	86349236	6.82072	10.0887
chr1	86359070	86360219	10.456	6.66929
chr1	86363431	86364379	21.8009	29.9504
chr1	86370938	86371311	6.55615	11.0126
chr1	86371672	86372493	37.3501	45.6762
chr1	86380883	86381745	42.6778	67.3391
chr1	86388117	86388443	7.20408	1.04406
chr1	86388824	86390040	25.352	29.7521
chr1	86392858	86393488	7.72742	12.6868
chr1	86395707	86396391	19.4566	20.163
chr1	86401067	86401687	12.6612	15.5798
chr1	86404689	86405555	24.7767	39.0468
chr1	86415451	86417279	35.5908	47.6613
chr1	86429817	86430852	26.5874	43.0233
chr1	86431439	86432092	2.58237	7.01722
chr1	86434593	86434979	5.68535	10.4552
chr1	86437347	86437619	2.16155	5.92416
chr1	86438472	86439265	8.55476	11.7517
chr1	86439889	86441509	31.074	42.9481
chr1	86441800	86442102	8.88548	9.21908
chr1	86455744	86456272	2.24744	7.16271
chr1	86470945	86472348	29.5099	31.0724
chr1	86479173	86479554	6.83112	8.26722
chr1	86486364	86488632	5.94764	11.0954
chr1	86492700	86493374	7.20059	9.68857
chr1	86499773	86502382	45.5733	70.4218
chr1	86503422	86505021	20.1611	25.3126
chr1	86509070	86510285	34.9791	42.5155
chr1	86520239	86520874	13.9375	19.9914
chr1	86522502	86523019	2.32442	10.2476
chr1	86524590	86529306	31.9477	46.1568
chr1	86531203	86531477	2.806	6.80369
chr1	86531956	86534385	22.9185	31.293
chr1	86538359	86540163	11.9995	14.6937
chr1	86557919	86558425	0.219193	6.02312
chr1	86586792	86587071	2.51642	7.69605
chr1	86598234	86599034	13.2219	18.636
chr1	86609339	86609889	13.2174	9.56197
chr1	86612147	86612417	2.32113	7.54199
chr1	86614044	86614809	9.19022	17.3569
chr1	86615745	86616073	10.21	1.66624
chr1	86618082	86618987	18.0774	24.6801
chr1	86620464	86620791	7.33023	1.93898
chr1	86643016	86643543	5.73551	15.5594
chr1	86649998	86650792	19.841	35.2328
chr1	86652838	86653109	3.87812	7.3778
chr1	86669413	86669967	10.1656	11.8609
chr1	86696806	86697273	7.44776	12.5733
chr1	86698631	86699263	5.534	14.4592
chr1	86699763	86700103	5.75778	13.1769
chr1	86968138	86968793	3.55102	6.36629
chr1	87040945	87042772	21.6317	22.2911
chr1	87061052	87061523	9.96796	6.35301
chr1	87070653	87071301	12.6609	23.156
chr1	87098298	87099068	28.2111	28.8342
chr1	87111619	87112235	18.1223	22.8608
chr1	87174046	87174846	21.294	27.2533
chr1	87175425	87176185	10.166	9.8961
chr1	87184406	87185769	22.414	21.8308
chr1	87186848	87187590	34.0938	40.9378
chr1	87206181	87206952	7.38127	17.5346
chr1	87213856	87214272	10.5559	10.1735
chr1	87217763	87218438	15.0499	22.3897
chr1	87245902	87246732	25.152	37.9882
chr1	87258588	87258856	8.7712	8.29497
chr1	87281988	87283030	6.58282	10.7083
chr1	87326652	87327576	10.253	14.1491
chr1	87364867	87365195	3.39459	10.1516
chr1	87379915	87380266	7.91197	9.21209
chr1	87418631	87419300	20.783	21.7736
chr1	87447176	87448031	18.467	33.2537
chr1	87467950	87468773	5.24537	9.69982
chr1	87541297	87542198	15.0598	19.4007
chr1	87568236	87568923	7.40132	13.749
chr1	87608044	87609030	19.7987	37.8294
chr1	87625235	87625609	2.01255	6.25601
chr1	87632140	87632563	1.00554	6.35665
chr1	87640467	87640767	3.45298	5.89961
chr1	87663956	87664708	24.8698	24.7907
chr1	87666993	87667514	5.8181	7.94956
chr1	87682494	87682919	6.01495	14.0904
chr1	87696325	87696856	24.1806	33.9648
chr1	87715426	87715818	2.52996	5.80501
chr1	87721443	87721755	11.1547	7.32776
chr1	87740604	87740865	8.98581	4.84741
chr1	87754730	87755141	5.17709	6.36005
chr1	87755807	87756302	11.8341	12.8562
chr1	87765962	87766823	25.3345	24.987
chr1	87810312	87810827	2.46099	8.05917
chr1	87829811	87830084	3.7156	10.9251
chr1	87852991	87853283	7.91383	8.44911
chr1	87853892	87854248	5.25098	6.08063
chr1	87902020	87902289	0.676509	8.4955
chr1	87922512	87923111	11.036	9.98439
chr1	87936457	87937078	14.8066	15.5281
chr1	87963492	87963920	9.17556	10.6812
chr1	88094028	88094664	15.7103	14.2827
chr1	88095142	88095394	3.29881	5.62639
chr1	88120364	88121232	19.168	18.5429
chr1	88121518	88122050	7.9749	12.8504
chr1	88125865	88126276	11.0773	3.47579
chr1	88143513	88144871	19.9099	18.7711
chr1	88145322	88145809	9.27784	14.1836
chr1	88150122	88150511	1.53633	9.04966
chr1	88277276	88278269	122.119	139.892
chr1	88284695	88285320	49.5713	46.2472
chr1	88287421	88288597	50.374	54.3339
chr1	88289767	88290560	45.9594	49.9034
chr1	88301600	88302035	17.8949	12.3402
chr1	88318260	88319093	17.7862	18.2165
chr1	88357224	88357973	18.2555	18.0133
chr1	88424431	88425170	24.9314	33.8823
chr1	88433903	88434370	6.41937	10.4722
chr1	88445344	88445866	14.5659	14.8683
chr1	88456475	88457146	17.9415	30.3145
chr1	88465503	88465929	8.59681	10.793
chr1	88473806	88474414	18.4546	16.8678
chr1	88510984	88511266	3.21135	8.72803
chr1	88562099	88562841	30.1769	51.8564
chr1	88587155	88587938	5.19978	8.13988
chr1	88635686	88636042	3.18507	11.4182
chr1	88701771	88702878	9.73703	11.7934
chr1	88704981	88706742	33.5176	39.3972
chr1	88742209	88742930	13.1816	23.7127
chr1	88744825	88745829	25.695	22.5701
chr1	88750162	88750442	8.04533	14.2327
chr1	88756524	88757029	6.5611	15.4188
chr1	88777003	88777355	7.63864	12.4431
chr1	89070020	89070513	5.57628	5.68289
chr1	89126931	89127551	7.55332	8.95293
chr1	89175290	89175657	12.8044	13.0289
chr1	89191313	89192211	20.4199	24.5531
chr1	89192548	89193416	20.947	31.139
chr1	89196125	89196746	11.8744	19.3976
chr1	89235239	89235660	12.9192	17.5182
chr1	89322948	89323490	13.6767	16.3112
chr1	89342793	89343349	10.2956	10.8877
chr1	89344417	89345082	17.6079	12.8628
chr1	89454512	89455093	6.01792	7.47341
chr1	89463087	89463468	1.09377	7.37387
chr1	89524259	89524993	24.9648	33.2612
chr1	89525738	89526365	11.9325	12.58
chr1	89575378	89575640	2.52352	6.25791
chr1	89579951	89581758	13.4348	17.0577
chr1	89583371	89583890	5.14132	5.94533
chr1	89606465	89607214	23.7819	36.5927
chr1	89609686	89610239	2.8741	6.0669
chr1	89627485	89628174	16.7039	23.294
chr1	89631786	89632370	25.8232	28.0649
chr1	89633994	89634446	7.33519	5.02798
chr1	89643432	89644408	21.7426	29.0384
chr1	89646296	89647151	26.8334	36.5987
chr1	89676195	89676921	11.2057	12.4813
chr1	89730478	89730923	10.9786	16.0008
chr1	89752615	89753078	6.46785	12.5916
chr1	89757466	89757969	13.8637	13.9335
chr1	89770335	89770779	6.24988	8.41707
chr1	89859187	89859761	12.0025	18.6615
chr1	89921790	89922288	5.17865	12.9291
chr1	89922957	89923371	3.26945	6.89885
chr1	89929270	89929636	0.432491	5.88526
chr1	89938888	89941300	18.1192	29.1179
chr1	89943055	89944101	12.6119	26.9482
chr1	89950558	89950949	6.22679	0.853082
chr1	89994612	89994970	5.08328	0.306951
chr1	90012735	90013528	9.94796	9.32486
chr1	90026879	90027176	7.2549	5.68744
chr1	90051212	90051828	10.2804	14.5822
chr1	90060412	90061257	4.5532	12.6109
chr1	90159440	90159760	4.28033	6.68872
chr1	90203812	90204560	2.50345	11.1053
chr1	90557060	90557699	10.062	9.37613
chr1	90588327	90588851	9.08921	14.9897
chr1	90590764	90591355	7.02935	9.74931
chr1	90592633	90593608	17.8442	21.8749
chr1	90603367	90603627	5.95561	6.50802
chr1	90650248	90651155	14.2882	15.1402
chr1	90849917	90850176	3.45911	6.22151
chr1	90872081	90872464	7.54894	6.69552
chr1	90906168	90906845	16.9395	22.0923
chr1	90909958	90910385	5.1571	7.87536
chr1	90928160	90928949	19.6611	20.8211
chr1	90956497	90957330	16.4482	24.6606
chr1	90973055	90975573	18.4628	20.4692
chr1	91021219	91021850	22.8503	37.2603
chr1	91033989	91034628	3.54893	6.79355
chr1	91037821	91038338	19.1869	42.4103
chr1	91039811	91040619	13.4388	12.1329
chr1	91052736	91053664	7.43674	11.0628
chr1	91055651	91056034	4.36067	9.31331
chr1	91080356	91081318	7.70336	17.4427
chr1	91098795	91099713	35.4445	47.8329
chr1	91107520	91108006	6.55172	13.8366
chr1	91128848	91129258	11.7399	10.9461
chr1	91172542	91172821	4.04094	7.94353
chr1	91178748	91179680	30.078	42.4347
chr1	91180020	91181039	6.52323	11.8404
chr1	91210933	91211731	26.6505	28.7291
chr1	91239009	91239948	26.6979	28.3899
chr1	91249744	91250440	4.4465	7.67911
chr1	91251888	91252393	20.7718	31.1573
chr1	91297986	91298605	7.48376	12.4174
chr1	91346733	91347405	22.7781	36.1447
chr1	91365923	91366771	34.3704	44.0475
chr1	91380315	91381515	18.0635	24.4704
chr1	91390036	91390476	10.3423	8.77649
chr1	91398252	91399520	2.44746	7.36557
chr1	91412741	91413757	8.96425	14.0452
chr1	91428420	91429114	23.0848	37.8448
chr1	91447495	91447868	7.7109	12.6368
chr1	91459229	91460069	16.7406	21.8677
chr1	91478858	91479206	7.05807	8.00606
chr1	91483097	91483915	19.5709	33.6796
chr1	91523492	91524306	23.4425	25.4035
chr1	91534285	91534760	5.81933	10.7503
chr1	91540255	91540604	4.50781	11.951
chr1	91563969	91564370	13.6548	16.8956
chr1	91574194	91574447	3.72416	8.70605
chr1	91602203	91602454	2.18795	6.88861
chr1	91635797	91636085	7.10772	0.384933
chr1	91682509	91682844	3.88938	7.90744
chr1	91754996	91755699	8.06614	12.3557
chr1	91819120	91819756	8.76689	6.78278
chr1	91874626	91875109	14.9505	19.5318
chr1	91896981	91897352	10.118	9.56211
chr1	91913544	91914422	17.0647	17.6915
chr1	91962046	91962810	19.4883	34.6803
chr1	91969066	91969411	3.75168	14.2994
chr1	92045093	92045479	5.33664	8.06188
chr1	92051917	92052241	3.63923	9.01029
chr1	92069261	92069802	4.52819	7.04991
chr1	92079832	92080249	1.97545	5.60158
chr1	92178314	92178752	9.60282	10.6438
chr1	92179451	92179877	3.56915	9.01241
chr1	92180217	92181028	4.84898	9.57834
chr1	92225379	92225640	4.10509	7.29534
chr1	92226954	92227213	0.956241	6.99498
chr1	92275336	92275859	10.2369	10.0928
chr1	92360109	92361257	18.0254	23.1849
chr1	92453634	92454758	13.8736	16.3761
chr1	92521266	92521723	15.1791	15.1445
chr1	92610917	92611557	18.9115	24.7765
chr1	92614399	92615020	10.9155	14.3004
chr1	92632799	92633292	9.3353	13.4784
chr1	92641655	92641911	2.27982	8.93831
chr1	92647580	92649359	35.9906	49.4661
chr1	92696517	92697433	27.8755	32.8599
chr1	92707743	92708435	11.4886	16.0822
chr1	92831992	92833063	9.17352	7.31391
chr1	92833633	92834612	23.0255	34.5041
chr1	92849408	92849851	9.82743	8.79827
chr1	92894971	92895721	29.9053	33.5124
chr1	92906590	92907784	27.1214	31.0081
chr1	92908900	92909623	15.8499	16.322
chr1	92910319	92911484	23.8248	22.0987
chr1	92934091	92935119	6.57924	9.14475
chr1	92935891	92936293	5.26621	11.4083
chr1	92949154	92949970	16.589	12.7624
chr1	92956276	92957229	25.7565	25.6545
chr1	92972782	92973174	11.4302	12.4237
chr1	92984952	92985882	9.34048	14.8682
chr1	93010427	93011292	20.2179	26.3914
chr1	93014145	93015037	25.1071	29.9501
chr1	93028986	93029682	12.1234	13.3658
chr1	93038474	93038769	8.51595	0.830715
chr1	93072364	93072913	13.0924	13.7916
chr1	93080841	93081584	27.7914	25.4463
chr1	93125170	93125679	8.29929	11.3524
chr1	93128644	93129145	5.21427	11.9529
chr1	93174208	93174947	32.8348	36.9733
chr1	93223719	93224453	20.4888	17.7309
chr1	93236134	93236922	11.4405	10.1097
chr1	93238128	93238443	6.41302	2.50988
chr1	93343558	93344144	10.9464	14.255
chr1	93449933	93450690	7.15362	12.3915
chr1	93477966	93479273	15.7403	18.9083
chr1	93481273	93481580	1.93265	6.33843
chr1	93486454	93486749	9.465	8.56097
chr1	93506986	93507705	13.6212	15.1848
chr1	93635469	93636554	4.603	10.7616
chr1	93661209	93661559	2.62742	7.48241
chr1	93667934	93669326	13.7255	28.71
chr1	93686402	93686736	5.09068	8.05048
chr1	93726782	93727783	15.4142	27.3154
chr1	93742764	93743344	10.7644	17.8028
chr1	93801639	93802127	10.1348	14.2292
chr1	93803460	93804460	49.1598	76.315
chr1	93824874	93825655	11.2989	14.9916
chr1	93826119	93826397	4.24528	9.28738
chr1	93827385	93828068	8.97554	20.9243
chr1	93832783	93833305	10.6299	11.7515
chr1	94011572	94011994	5.41724	7.82119
chr1	94034347	94035494	21.5982	33.0875
chr1	94078741	94079837	30.5172	44.5417
chr1	94139365	94139932	6.85019	10.6165
chr1	95313653	95313994	6.61561	14.0736
chr1	95340487	95340821	2.9693	5.6135
chr1	95396971	95397637	8.58217	14.5081
chr1	95664359	95665185	8.57019	11.46
chr1	95762010	95763043	20.521	23.454
chr1	96801458	96802454	8.48044	9.50104
chr1	96846556	96847223	15.6646	17.0232
chr1	97018955	97019431	10.8812	12.3294
chr1	97038240	97039194	6.50603	7.51162
chr1	97632828	97633405	1.97633	5.90556
chr1	97647052	97647636	9.36312	7.9379
chr1	97660561	97661483	7.93478	9.76155
chr1	97688663	97689501	21.7149	20.9764
chr1	97769158	97770913	13.6004	12.923
chr1	97802504	97803043	15.2212	11.5956
chr1	97809517	97809900	8.9294	10.9028
chr1	97876971	97877267	5.12941	7.37561
chr1	98028525	98028879	3.64109	7.57917
chr1	98071782	98072545	8.55946	10.4995
chr1	98095251	98095723	2.84261	7.4995
chr1	98144807	98145217	14.7812	10.0377
chr1	98178909	98179588	10.0941	21.8625
chr1	98350233	98350784	8.24124	10.7042
chr1	98523767	98524082	4.52945	6.56644
chr1	98820340	98820674	2.77263	6.75484
chr1	101901405	101902559	5.76104	11.9139
chr1	104986090	104986689	19.8743	17.868
chr1	105092447	105092730	5.42592	6.54265
chr1	105362614	105363121	12.2166	21.141
chr1	105630491	105631008	13.103	18.7928
chr1	105649417	105649683	1.74881	5.91155
chr1	105659691	105660545	19.1103	20.0983
chr1	105663158	105663493	9.20915	13.9222
chr1	105680558	105681188	16.7573	23.4441
chr1	105711190	105711868	14.6339	15.8491
chr1	105735315	105735650	6.1298	11.2573
chr1	105780385	105780736	11.5964	14.3071
chr1	105881093	105881422	1.94416	8.61916
chr1	105890779	105891691	15.9987	23.0928
chr1	105904616	105905411	8.59148	14.9368
chr1	105910244	105910609	8.69711	11.3978
chr1	105997601	105998182	5.79181	6.2164
chr1	106036822	106037713	24.2809	39.2358
chr1	106070818	106071880	11.5509	22.6853
chr1	106151456	106152635	22.0222	24.8155
chr1	106170926	106171890	19.1369	31.9854
chr1	106172349	106172918	5.84583	6.32016
chr1	106389596	106390433	12.3338	19.7107
chr1	106395313	106396166	19.3069	29.1762
chr1	106424810	106425815	21.0016	23.9952
chr1	106494929	106495184	1.93404	6.55936
chr1	106511188	106512268	28.5086	42.683
chr1	106517763	106518105	4.01759	9.80994
chr1	106542694	106543146	8.60259	11.5706
chr1	106544664	106545264	19.0129	21.7653
chr1	106628669	106629101	7.13389	11.8474
chr1	106711969	106713039	29.7945	31.8959
chr1	106713727	106714349	6.54571	7.12775
chr1	106716378	106716669	1.69108	5.41706
chr1	106717194	106717853	17.1784	26.4867
chr1	106735415	106736398	16.3231	22.2796
chr1	106737874	106738714	13.9204	19.0568
chr1	106791802	106792203	0.676699	5.71595
chr1	106795894	106796645	2.23822	7.1478
chr1	106799903	106800270	9.49766	10.5514
chr1	106818244	106818913	14.8694	15.8908
chr1	106883650	106884328	12.9106	19.9384
chr1	106901270	106902040	21.209	29.9898
chr1	106960917	106961504	17.4932	19.9529
chr1	107014299	107015004	11.5074	16.6464
chr1	107127321	107127840	9.56061	18.6136
chr1	107243017	107243700	19.3369	21.8199
chr1	107352985	107353529	14.3588	14.5887
chr1	107381111	107381363	0.576863	4.77356
chr1	107480236	107480503	1.07681	5.65631
chr1	107481352	107482139	21.1436	30.5022
chr1	107562042	107562659	13.9898	21.183
chr1	107565447	107566080	9.55864	11.2056
chr1	107593583	107593858	7.44371	8.15808
chr1	107598330	107599027	9.32054	15.9445
chr1	111660242	111660607	6.95356	7.91825
chr1	111863952	111864518	14.1888	7.9309
chr1	112378822	112379137	10.4434	5.82552
chr1	112388730	112389157	6.476	9.4354
chr1	112451627	112452053	4.17328	9.47353
chr1	112452404	112452797	4.1456	7.53968
chr1	118012628	118013153	7.07825	10.4637
chr1	118275297	118275738	7.18608	3.45324
chr1	118311125	118311533	3.87706	11.7339
chr1	118320516	118322139	25.2902	31.3345
chr1	118335869	118336254	9.92346	9.16136
chr1	118367919	118368346	14.2659	12.2458
chr1	118458800	118459498	23.3412	30.8248
chr1	118476793	118477382	19.9146	25.2114
chr1	118498162	118499058	19.1182	24.7435
chr1	118505730	118506054	2.65548	8.71616
chr1	118529191	118529680	7.16995	6.46917
chr1	118564521	118564949	7.94023	13.594
chr1	118627766	118628039	5.21052	10.1093
chr1	118759396	118760178	11.2556	17.0977
chr1	118768692	118769272	13.8835	9.90655
chr1	118772046	118772791	15.7822	11.8823
chr1	119053575	119053950	9.3295	9.97617
chr1	119082432	119083026	14.2741	24.6505
chr1	119083610	119084115	6.39904	10.1868
chr1	119087357	119088060	20.2557	20.4854
chr1	119093465	119094180	13.2486	22.7244
chr1	119160285	119160607	2.32752	9.06626
chr1	119423524	119423796	9.18457	6.81439
chr1	119457988	119458697	15.8393	18.3136
chr1	119463344	119464002	17.067	13.4076
chr1	119481530	119482061	15.2985	16.3139
chr1	119482818	119483535	5.75652	21.4159
chr1	119484379	119484975	11.975	12.8378
chr1	119494345	119495073	7.86902	9.6191
chr1	119548485	119549125	19.9513	21.7346
chr1	119648450	119648890	1.89666	7.5609
chr1	119674931	119675579	8.41676	14.1637
chr1	119685835	119686269	6.52787	2.76502
chr1	119818468	119819133	10.7617	10.0814
chr1	119894803	119895623	18.7549	30.195
chr1	119918965	119919748	9.93749	12.7625
chr1	119929762	119930034	8.94704	8.75217
chr1	120013004	120013705	11.891	21.6536
chr1	120016106	120016569	5.46779	15.2423
chr1	120032851	120033505	24.337	27.1397
chr1	120073375	120073790	2.74522	6.5448
chr1	120093264	120094430	21.1096	28.666
chr1	120098226	120099217	24.0659	29.1435
chr1	120099553	120099833	5.54943	7.13719
chr1	120105597	120106157	7.16658	12.2652
chr1	120121487	120121748	4.52179	7.12767
chr1	120147027	120147521	2.67896	8.97068
chr1	120154006	120154865	11.1016	14.7319
chr1	120155183	120155962	21.8735	26.7758
chr1	120171714	120172145	8.01738	7.38034
chr1	120196685	120197676	16.639	21.3687
chr1	120264922	120265477	10.4247	8.51738
chr1	120296959	120297416	7.82751	6.93279
chr1	120327456	120328171	12.0317	19.3813
chr1	120368067	120368354	7.66526	8.57597
chr1	120468842	120469571	14.7534	12.0924
chr1	120549342	120549988	7.8194	6.63262
chr1	120586313	120587001	13.2457	17.1863
chr1	120594572	120594900	7.6132	10.2138
chr1	121180398	121180692	8.13104	7.98478
chr1	121248985	121249401	6.31851	10.115
chr1	121327535	121328042	15.0711	10.7297
chr1	121389701	121389954	4.97547	11.0007
chr1	121400324	121400948	5.26154	7.27789
chr1	121419021	121419524	13.3713	9.4559
chr1	121440857	121441503	20.3211	19.7293
chr1	121490177	121490651	13.4783	9.51332
chr1	121567695	121568441	42.8575	49.3545
chr1	124674532	124674868	7.11145	7.87522
chr1	124718116	124718464	9.57374	9.40608
chr1	125370290	125371308	22.0905	21.7725
chr1	125382420	125383083	18.2928	20.5713
chr1	125434630	125435967	7.44669	10.4498
chr1	125473690	125473982	7.12098	6.83055
chr1	125491770	125492028	2.62526	7.14647
chr1	125517321	125517587	10.2257	11.6111
chr1	125518922	125519473	17.3736	13.611
chr1	125560677	125561022	4.65683	8.07004
chr1	125574121	125574737	19.4543	24.3132
chr1	125581763	125582026	2.54668	8.12358
chr1	125607156	125607908	21.4833	26.9031
chr1	125669022	125669419	8.4165	8.6003
chr1	125677252	125677595	7.55653	13.6315
chr1	125729691	125730015	3.16397	6.73821
chr1	126407856	126408361	8.85759	11.0129
chr1	126568876	126569327	9.17082	14.3368
chr1	126929229	126930195	4.01408	7.75756
chr1	126931641	126932330	23.6993	20.2425
chr1	126947957	126948220	8.69638	4.76988
chr1	126966411	126966892	11.4979	6.1239
chr1	126993169	126993859	7.23338	12.6618
chr1	127011838	127012327	7.52008	11.944
chr1	127203055	127203710	11.7825	19.721
chr1	127205183	127205483	8.66475	14.8787
chr1	127206988	127207345	3.23647	7.10688
chr1	127221552	127221836	11.7236	7.74204
chr1	127238614	127239291	12.3889	23.3736
chr1	127280140	127280736	17.7837	20.7171
chr1	127302762	127303174	10.1905	10.8175
chr1	127409287	127410046	8.89967	15.4941
chr1	127458856	127459620	23.8372	18.7326
chr1	127484260	127485212	17.4552	28.8051
chr1	127487076	127487623	14.8136	24.0538
chr1	127492364	127493054	4.6303	5.22875
chr1	127496240	127497158	17.4941	24.337
chr1	127499972	127500847	19.8995	23.5147
chr1	127679644	127680326	19.6147	22.7431
chr1	127696433	127697104	8.18121	10.9841
chr1	127765437	127765891	8.1093	14.347
chr1	127773879	127774473	17.3876	12.0527
chr1	127826669	127827782	12.6112	10.9994
chr1	127855389	127855753	8.22401	0
chr1	127980739	127981207	11.1478	11.2207
chr1	128102745	128103024	3.81323	6.77587
chr1	128103363	128103809	7.3711	11.7851
chr1	128141045	128141363	14.9027	13.5533
chr1	128167347	128167698	3.47587	6.95685
chr1	128223399	128223656	9.38963	12.6609
chr1	128244179	128245200	5.37879	7.99401
chr1	128251281	128251554	0.5246	7.2632
chr1	128281742	128282141	7.43243	12.0717
chr1	128282948	128283408	8.50447	10.3546
chr1	128309193	128309474	2.3184	6.45079
chr1	128368483	128369401	22.0665	30.2491
chr1	128371733	128373349	10.958	12.5692
chr1	128386616	128387081	11.4883	10.7264
chr1	128396501	128397016	0.817542	6.12746
chr1	128416600	128417054	8.55757	6.74727
chr1	128437376	128437667	0.0518053	6.37281
chr1	128443053	128443326	0	7.65147
chr1	128447291	128447773	8.60557	17.5487
chr1	128542622	128542902	6.19937	8.95708
chr1	128545901	128546532	3.84479	6.17229
chr1	128566774	128567250	2.82777	10.8646
chr1	128570309	128570606	3.4226	6.45689
chr1	128587639	128587907	3.90948	10.9366
chr1	128590745	128591705	9.1989	8.33482
chr1	128592127	128593320	34.4779	45.0284
chr1	128613977	128614480	1.89031	6.08031
chr1	128614839	128615288	3.52063	6.7531
chr1	128626110	128626365	2.09873	6.0941
chr1	128642117	128642553	7.20922	13.019
chr1	128666007	128666632	6.13869	9.27652
chr1	128667282	128667613	0.465208	6.61921
chr1	128712735	128713375	5.84508	9.76262
chr1	128746376	128746882	17.0141	20.2007
chr1	128786698	128787358	2.05574	7.91084
chr1	128820558	128820896	12.412	12.245
chr1	128821577	128821996	7.21388	9.4206
chr1	128824013	128825142	28.9318	30.0344
chr1	128832209	128833218	37.0962	49.4742
chr1	128875012	128875989	24.7436	21.1075
chr1	129244407	129244690	3.32557	6.8794
chr1	129491085	129491559	7.1265	8.81782
chr1	129843260	129843869	7.72689	12.5734
chr1	129919219	129919914	11.6094	13.8342
chr1	130167094	130167705	6.41506	12.2298
chr1	130192656	130193203	5.29548	10.7575
chr1	130274553	130274891	4.52708	8.007
chr1	130342424	130342764	5.38723	11.4636
chr1	130350029	130350789	10.1121	16.2376
chr1	130372076	130372797	16.4404	18.5402
chr1	130462120	130463011	27.5041	41.4295
chr1	130547824	130548914	18.048	25.2171
chr1	130575822	130576629	9.7407	9.64992
chr1	130618496	130618793	6.78719	1.49963
chr1	130633659	130634544	18.0053	29.9815
chr1	130691799	130692317	9.34001	15.6476
chr1	130717455	130717960	6.11758	8.29579
chr1	130776660	130777208	4.11861	13.5506
chr1	130786981	130787289	5.31065	11.578
chr1	130796771	130797595	8.53478	10.1283
chr1	130838234	130838789	9.70102	12.3284
chr1	130874933	130875587	14.7197	15.3899
chr1	130876696	130877994	11.689	14.2213
chr1	130926448	130926788	12.7666	4.99961
chr1	130979211	130980012	18.7669	18.3238
chr1	130987458	130988012	9.94789	15.2013
chr1	131050617	131051047	5.95252	8.99416
chr1	131052888	131053902	18.1837	23.9855
chr1	131059981	131060961	35.4788	40.5785
chr1	131078719	131080367	10.8361	14.8106
chr1	131084211	131084802	3.32519	8.2898
chr1	131095568	131095979	3.76754	6.33639
chr1	131096691	131097159	7.97256	10.8114
chr1	131097765	131098194	3.45132	7.08606
chr1	131110932	131111365	3.99888	9.15194
chr1	131112361	131113015	11.9915	13.2784
chr1	131115525	131117185	13.7255	17.9097
chr1	131118614	131119598	18.4623	25.8632
chr1	131121806	131122613	17.265	14.7569
chr1	131138151	131139314	10.582	17.4073
chr1	131155332	131156097	32.2847	45.2634
chr1	131161946	131162197	3.15322	5.67206
chr1	131181410	131182264	37.6759	56.5406
chr1	131187031	131187334	3.71021	11.4288
chr1	131198046	131198576	9.7482	7.23476
chr1	131199240	131200592	19.9298	30.132
chr1	131207506	131208256	22.9261	29.9415
chr1	131244923	131247340	21.5269	28.4135
chr1	131260118	131261035	23.6629	35.0119
chr1	131270076	131270983	31.135	42.6865
chr1	131274868	131275150	2.97078	10.1384
chr1	131280182	131280799	3.80463	9.78925
chr1	131290306	131291157	14.9982	32.7575
chr1	131328959	131329644	14.6871	13.7564
chr1	131498702	131499168	5.79307	1.01629
chr1	131526043	131527115	10.3372	16.5609
chr1	131548463	131548804	6.87139	9.09439
chr1	131555032	131555577	31.439	43.5075
chr1	131565967	131566861	17.4097	23.3446
chr1	131600297	131600765	14.0883	15.7464
chr1	131612915	131613824	30.1046	34.3572
chr1	131637877	131639410	3.97712	10.744
chr1	131657882	131659082	37.7988	39.2032
chr1	131700597	131700897	2.39771	8.00337
chr1	131701389	131701863	6.22689	9.90722
chr1	131703512	131703781	0.0400301	5.66848
chr1	131708178	131708940	18.1391	18.6459
chr1	131711864	131712980	20.7451	19.4397
chr1	131763581	131764014	10.3976	13.8368
chr1	131765291	131766290	28.7646	41.4781
chr1	131814139	131814610	10.4138	11.3124
chr1	131846247	131846833	9.49286	10.6125
chr1	131855209	131855470	0.924162	8.90866
chr1	131866261	131866546	2.18385	7.56474
chr1	131866883	131867754	40.548	47.5815
chr1	131882703	131883494	18.9756	19.9472
chr1	131905313	131905938	17.1791	19.247
chr1	131909867	131910692	30.0137	47.58
chr1	131921970	131922242	2.28427	9.17763
chr1	131937496	131938520	16.8999	20.6164
chr1	131948882	131949147	1.42627	7.53017
chr1	131981307	131983405	23.2085	33.6951
chr1	131994669	131995605	19.4126	37.0336
chr1	132000294	132001097	18.5995	25.6764
chr1	132007103	132008222	13.834	11.2307
chr1	132010500	132011089	5.49924	6.81385
chr1	132014707	132015377	9.82954	21.2215
chr1	132030596	132030890	9.59243	14.0379
chr1	132031585	132031894	2.2756	7.37058
chr1	132045621	132045875	1.63218	5.44809
chr1	132046167	132047186	17.6866	25.1218
chr1	132067375	132068056	4.88124	14.0857
chr1	132085433	132085715	5.35734	6.71413
chr1	132108239	132108981	4.29564	5.70765
chr1	132109226	132110034	10.3643	16.8689
chr1	132116457	132117364	17.7692	30.0456
chr1	132120892	132121752	24.5764	30.524
chr1	132139490	132140630	12.3994	15.3359
chr1	132155524	132156372	33.2923	48.5085
chr1	132157034	132157978	21.8842	35.0076
chr1	132162482	132163057	8.45907	18.4514
chr1	132165713	132166558	16.0936	20.0224
chr1	132210821	132212830	14.5051	20.1816
chr1	132225225	132225507	2.28727	8.20387
chr1	132233634	132233919	8.2669	5.61981
chr1	132237261	132238324	17.4964	26.7606
chr1	132254431	132254927	9.50245	10.2167
chr1	132260982	132261612	9.97847	21.2923
chr1	132281632	132281956	6.26147	1.95393
chr1	132292809	132293314	7.3735	12.6324
chr1	132306023	132306762	20.27	26.9921
chr1	132312347	132313167	18.382	37.2762
chr1	132351029	132351571	10.0231	7.99501
chr1	132355623	132356408	35.1425	47.0672
chr1	132367361	132368189	31.9442	45.9964
chr1	132381993	132382273	4.16111	7.53659
chr1	132390255	132390800	14.5123	18.3376
chr1	132416717	132418186	12.9474	26.3869
chr1	132420582	132420841	2.71074	4.2841
chr1	132423191	132423657	10.2066	8.54765
chr1	132440951	132441282	8.58848	12.7948
chr1	132469508	132470237	7.00593	10.4917
chr1	132472595	132472974	11.9472	14.7512
chr1	132476854	132477349	1.86865	10.4614
chr1	132492985	132493340	6.34864	10.5136
chr1	132520536	132521504	17.8742	23.9238
chr1	132523721	132524581	16.9473	17.7622
chr1	132525004	132525360	5.36592	2.31643
chr1	132525457	132526617	20.3759	20.0068
chr1	132594426	132595375	11.8892	19.4124
chr1	132609003	132609822	17.4972	33.3012
chr1	132758475	132759444	26.0602	35.7383
chr1	132771354	132771995	13.6088	15.1832
chr1	132802413	132802724	6.28083	11.1349
chr1	132843563	132844067	14.1609	19.8988
chr1	132968511	132969412	16.1343	29.4416
chr1	132982409	132983311	17.7125	26.0538
chr1	133013224	133013896	17.7017	18.1628
chr1	133021231	133021872	13.5181	21.8857
chr1	133025008	133025914	6.54764	10.901
chr1	133039099	133040078	35.1158	49.844
chr1	133045737	133046705	12.3845	15.3816
chr1	133069870	133070404	1.98222	4.87688
chr1	133087431	133088426	21.2581	28.1555
chr1	133101129	133101817	17.1711	29.123
chr1	133116199	133116907	4.40003	6.22212
chr1	133120102	133120508	6.97542	8.49828
chr1	133125487	133126535	10.4301	16.9875
chr1	133131001	133131909	5.37695	10.2526
chr1	133133607	133134192	3.79922	7.71155
chr1	133143766	133144090	1.31943	6.01186
chr1	133145534	133146540	22.7876	34.795
chr1	133163946	133164326	2.98107	8.15846
chr1	133177099	133177933	20.5705	36.6598
chr1	133180899	133181591	17.1574	31.7287
chr1	133268512	133268956	11.4593	8.66237
chr1	133306669	133307873	26.6002	34.5984
chr1	133311273	133311604	10.3354	11.0614
chr1	133314169	133314880	20.3443	26.3591
chr1	133316507	133317524	9.85013	12.1061
chr1	133318216	133318624	8.82827	5.36285
chr1	133353318	133354018	23.8299	31.7926
chr1	133380441	133382547	28.0948	29.0469
chr1	133384995	133386175	21.6439	35.2221
chr1	133423885	133424243	1.70846	6.51931
chr1	133609727	133610980	29.2381	49.8222
chr1	133613521	133614542	14.1462	17.191
chr1	133632172	133632425	1.74929	8.80214
chr1	133661141	133662470	3.84136	6.32979
chr1	133701772	133702301	11.2628	11.8056
chr1	133716358	133717214	18.0945	31.5017
chr1	133736050	133736879	10.2953	19.1736
chr1	133815936	133816473	3.27656	7.56059
chr1	133844297	133844713	2.57038	5.83946
chr1	133896148	133897203	24.1614	35.8106
chr1	133911218	133911973	31.9978	34.1792
chr1	134036532	134036934	9.13148	9.75124
chr1	134045803	134046503	18.1797	21.8179
chr1	134048556	134049441	23.887	42.962
chr1	134052590	134053967	18.5115	27.7805
chr1	134059580	134060241	16.3852	20.8425
chr1	134060726	134061497	6.21646	6.72148
chr1	134074386	134074675	6.00631	6.7635
chr1	134077269	134078568	9.06711	10.9232
chr1	134092449	134093027	2.52064	7.06971
chr1	134106251	134107604	21.1582	24.5984
chr1	134110637	134111612	10.2446	11.0971
chr1	134119883	134120778	30.691	32.8182
chr1	134122054	134122940	16.4974	24.7879
chr1	134151310	134152200	28.3589	28.6472
chr1	134154447	134155188	14.5711	18.3311
chr1	134180012	134180276	3.78108	8.63798
chr1	134188739	134189551	6.28053	13.1259
chr1	134196118	134196953	36.7716	41.4374
chr1	134201947	134202682	17.2173	22.925
chr1	134244098	134244683	29.3611	30.5836
chr1	134290889	134291510	11.7218	15.3684
chr1	134322606	134323155	9.7482	12.8758
chr1	134331532	134332690	26.732	26.0264
chr1	134339570	134340316	7.50016	13.2899
chr1	134360482	134361063	2.2463	6.30344
chr1	134361830	134362154	5.12151	8.83321
chr1	134368548	134369249	19.4379	26.7268
chr1	134399800	134400115	8.97003	10.1507
chr1	134405430	134405711	5.39173	7.23983
chr1	134414585	134415971	5.9955	10.1547
chr1	134435169	134436191	18.2795	20.8404
chr1	134450405	134451537	12.8609	16.6461
chr1	134493657	134493944	6.83983	7.70855
chr1	134494467	134495474	19.3858	25.2107
chr1	134510048	134510491	3.11863	5.87649
chr1	134513386	134513708	3.52138	7.17267
chr1	134518515	134519337	27.0605	39.5764
chr1	134523957	134525023	20.1776	24.5725
chr1	134556391	134556811	4.14317	7.5667
chr1	134591789	134592283	6.14699	7.58876
chr1	134603586	134603878	4.62808	8.50905
chr1	134607262	134607550	6.96562	7.21244
chr1	134636489	134637304	11.5001	24.8115
chr1	134638328	134639001	7.05449	15.0378
chr1	134641339	134641999	11.3669	16.7337
chr1	134674044	134674818	17.2346	16.219
chr1	134679628	134679919	9.6395	9.73466
chr1	134680768	134681229	7.0098	8.92304
chr1	134704646	134705483	15.2105	25.8034
chr1	134725112	134725699	17.2547	32.7225
chr1	134741281	134741782	14.1361	17.8828
chr1	134745380	134746285	21.7707	29.3448
chr1	134747535	134748362	16.535	16.6624
chr1	134768652	134769153	3.97626	5.89107
chr1	134829607	134829964	4.53649	8.9592
chr1	134854133	134855022	23.6305	31.9939
chr1	134907520	134907809	5.61135	9.2973
chr1	134955672	134956266	12.7042	12.2106
chr1	134960610	134961343	10.9518	18.23
chr1	134962555	134963820	13.4904	16.3689
chr1	134988885	134989921	25.0536	26.0472
chr1	134990920	134991214	2.39902	6.17878
chr1	135023667	135024033	6.26375	11.2232
chr1	135029519	135030451	2.78446	6.96063
chr1	135062990	135063563	5.5532	6.27943
chr1	135064452	135064817	4.81468	6.69268
chr1	135074406	135074745	1.04505	7.83708
chr1	135094552	135095364	8.99378	15.4708
chr1	135105803	135106894	16.853	27.7994
chr1	135108514	135109229	19.0995	20.8814
chr1	135109859	135110715	26.4763	32.3344
chr1	135111106	135113356	21.0271	22.2327
chr1	135131773	135134085	19.2667	24.6796
chr1	135136181	135137137	35.4278	44.9993
chr1	135146558	135147595	4.74442	10.1832
chr1	135154144	135154982	23.3699	34.0989
chr1	135171226	135172401	11.1915	19.3574
chr1	135258737	135259848	16.3305	24.1899
chr1	135267994	135268448	6.5012	22.0454
chr1	135282277	135282755	2.13335	7.30772
chr1	135283960	135284579	2.40239	8.53851
chr1	135362266	135362603	2.00345	7.04098
chr1	135368103	135369489	12.8355	23.7285
chr1	135381265	135382040	12.3882	11.7549
chr1	135394752	135395406	8.72482	16.0546
chr1	135429168	135429417	1.01627	7.02205
chr1	135430133	135430929	14.1636	21.426
chr1	135452174	135453059	8.48675	14.665
chr1	135460844	135461869	18.331	21.8126
chr1	135540113	135541068	26.988	32.9273
chr1	135544090	135545314	13.9414	28.9808
chr1	135659380	135659650	1.08877	6.40025
chr1	135670322	135671778	25.9766	30.5284
chr1	135687017	135687378	4.51307	6.08261
chr1	135687822	135689142	2.91882	9.07338
chr1	135697363	135697773	3.96845	14.3094
chr1	135699070	135699930	19.9273	28.3247
chr1	135700416	135701263	26.5771	36.1981
chr1	135703781	135704703	7.08688	12.14
chr1	135719323	135720029	30.3811	43.7347
chr1	135725796	135726188	3.04639	7.38526
chr1	135729242	135729782	5.9484	7.30068
chr1	135747552	135747825	2.57962	7.8652
chr1	135752657	135753681	38.637	65.7752
chr1	135766111	135766506	4.33179	7.09529
chr1	135781161	135781905	27.0072	38.1091
chr1	135787599	135789323	17.9198	26.5746
chr1	135789556	135790501	22.7418	33.1739
chr1	135810926	135811876	21.5884	24.3228
chr1	135828827	135829572	17.5947	21.3211
chr1	135846907	135847826	26.843	32.9484
chr1	135850491	135851262	15.6801	12.0177
chr1	135865226	135866285	17.9113	24.9801
chr1	135882337	135883283	13.5569	18.0337
chr1	135944729	135946115	22.1252	31.2662
chr1	135958128	135959304	12.365	15.1269
chr1	136045601	136046289	18.4968	21.0634
chr1	136047274	136047993	14.8777	17.0269
chr1	136051359	136051947	10.7681	9.21028
chr1	136075871	136076713	10.1607	17.9178
chr1	136093755	136094074	7.69635	2.37781
chr1	136115870	136116737	29.1286	28.6131
chr1	136134906	136135321	10.5476	16.7264
chr1	136169908	136170696	28.4016	39.7414
chr1	136174966	136175787	25.8645	25.9817
chr1	136212733	136213327	14.0711	15.71
chr1	136234233	136234944	8.5297	14.0234
chr1	136243756	136244044	4.32595	10.3088
chr1	136247402	136247806	6.86601	7.6064
chr1	136289793	136290272	5.70778	13.1354
chr1	136306012	136306771	8.53222	8.30885
chr1	136411311	136411615	1.53021	6.46816
chr1	136414266	136414805	7.56566	13.2681
chr1	136415148	136415770	4.21204	7.42168
chr1	136458614	136459538	24.0488	22.6803
chr1	136464856	136465638	7.21685	8.68751
chr1	136466356	136466841	4.53594	9.61435
chr1	136521323	136521731	7.85176	5.75612
chr1	136524730	136525524	16.9727	22.0102
chr1	136550308	136551502	25.4963	27.3927
chr1	136556624	136557180	15.6525	15.2866
chr1	136564840	136565358	1.46763	9.20649
chr1	136604228	136604525	5.48196	8.0482
chr1	136618759	136619058	2.78027	7.03166
chr1	136624742	136625897	5.97421	6.98995
chr1	136630956	136631326	7.86074	3.31952
chr1	136634610	136635154	5.72452	5.37894
chr1	136683632	136683880	3.10452	5.54853
chr1	136685671	136686045	2.77265	10.8167
chr1	136689776	136690024	2.33165	6.18377
chr1	136710018	136710676	5.77682	10.0852
chr1	136725860	136726736	26.4962	22.8762
chr1	136739537	136740301	16.0141	14.4228
chr1	136744344	136744601	8.08238	4.33257
chr1	136749077	136749839	13.463	15.0221
chr1	136758781	136759554	7.90405	7.63503
chr1	136773676	136774296	15.2352	14.1744
chr1	136856093	136856454	8.51905	6.74259
chr1	136866625	136867349	12.3209	15.4392
chr1	136988331	136988623	5.79709	7.45999
chr1	137217883	137218776	10.1761	13.303
chr1	137225087	137226041	13.0008	15.5436
chr1	137226329	137226993	14.9554	11.5143
chr1	137323965	137324400	8.64421	15.4834
chr1	137330384	137331022	4.83553	11.6848
chr1	137334034	137334660	7.98837	5.26311
chr1	137946575	137947213	5.88703	8.90612
chr1	138044320	138045102	27.1668	27.6829
chr1	138066761	138067076	10.775	6.1188
chr1	138085659	138086243	11.2236	15.2747
[truncated: 49,136 more rows]

## Sheet: Brg1
chr	start	end	Control_Brg1	Brd9KO_Brg1
chr1	4571816	4572106	5.91358	8.65157
chr1	4746836	4747125	0.20853	11.0545
chr1	4748150	4748474	1.38694	8.78063
chr1	4774851	4775816	5.53099	10.4877
chr1	4785427	4786057	15.9189	9.8143
chr1	4807291	4808314	17.1211	19.0298
chr1	4857291	4858375	19.3713	17.4287
chr1	5082616	5083629	12.5411	14.4026
chr1	6214017	6216299	20.3492	17.8364
chr1	6382743	6383051	3.52624	8.91152
chr1	6405942	6406914	9.63042	12.5399
chr1	6453427	6454009	8.52699	8.60861
chr1	6466773	6467349	12.0207	10.0468
chr1	7088173	7089815	18.3863	20.351
chr1	7090029	7090666	7.64267	10.425
chr1	7109058	7109354	1.10651	9.49668
chr1	7146852	7147211	2.29544	7.57256
chr1	7396811	7397702	19.1385	16.942
chr1	7398077	7398505	8.47595	8.28176
chr1	7548246	7548552	4.17438	9.32232
chr1	9545112	9546769	8.64185	10.9395
chr1	9700134	9701099	13.1079	14.616
chr1	9744894	9745223	8.01996	9.52314
chr1	9745529	9746521	7.48032	7.49125
chr1	9747151	9748757	12.4697	17.0205
chr1	9769545	9769992	17.2366	14.7735
chr1	9772859	9773614	25.5221	14.4193
chr1	9796852	9799678	20.9678	17.7012
chr1	9805609	9806925	15.6109	16.4641
chr1	9807631	9808179	2.73737	8.25685
chr1	9812855	9813768	12.0737	16.0915
chr1	9815581	9816545	7.02623	11.6256
chr1	9822464	9823964	7.23008	7.53509
chr1	9825713	9826312	5.69101	11.4877
chr1	9846519	9848544	5.99223	12.2811
chr1	9858872	9859270	5.67167	10.3929
chr1	9876483	9877329	14.4902	13.6169
chr1	9878936	9879327	0.583017	10.5908
chr1	9881705	9882679	8.82242	13.1929
chr1	9892761	9893707	22.0545	16.0857
chr1	9943929	9944904	8.72603	14.6968
chr1	9982953	9983397	9.96011	6.94549
chr1	9991768	9992498	12.9414	19.3338
chr1	9997631	9998006	5.36623	10.3523
chr1	10037789	10038809	13.0973	11.3348
chr1	10039507	10040373	14.0225	10.3857
chr1	10231455	10233707	16.2199	10.5429
chr1	10248173	10248532	2.12392	7.98897
chr1	10254336	10254743	13.5679	2.9005
chr1	10261006	10261979	13.6788	20.456
chr1	10266441	10267248	4.03749	9.4091
chr1	10267990	10269492	10.8795	13.5413
chr1	10279955	10280763	16.5969	9.75794
chr1	10296892	10297191	8.7633	2.32973
chr1	10314550	10315349	7.24088	15.5174
chr1	10325230	10326522	14.9527	21.1589
chr1	10328811	10329599	7.28543	12.4073
chr1	12492626	12492960	1.24735	7.70564
chr1	12875375	12875865	5.29393	11.6434
chr1	12983089	12983445	7.59203	10.4372
chr1	13153137	13155726	7.6026	12.1409
chr1	13162456	13163351	4.91988	10.3867
chr1	13176528	13176839	9.38564	1.86819
chr1	13206089	13207687	5.24701	11.9452
chr1	13219591	13220319	2.24051	12.3629
chr1	13256046	13256543	6.50576	11.7057
chr1	13267321	13268063	7.88893	9.39423
chr1	13291769	13292150	5.10635	12.6526
chr1	13293386	13293780	7.80748	3.61814
chr1	13301412	13301746	12.552	4.99713
chr1	13328189	13328529	8.80088	6.88975
chr1	13332555	13332846	4.60566	6.66763
chr1	13335901	13336488	13.6569	13.4002
chr1	13342566	13343148	11.307	10.2504
chr1	13371845	13375188	15.9796	12.5784
chr1	13382223	13382644	1.52483	8.45973
chr1	13383629	13384029	7.99824	7.51685
chr1	13425853	13427116	10.1396	8.43655
chr1	13454636	13454977	5.42103	7.36668
chr1	13513498	13514251	13.4769	19.4923
chr1	13559387	13559851	4.88187	12.339
chr1	13560017	13560304	5.86128	2.44325
chr1	13573820	13575084	8.32502	6.39861
chr1	13584600	13585102	1.98605	5.66718
chr1	13588691	13590374	15.9121	14.8344
chr1	13592857	13593994	13.3615	17.7481
chr1	13599128	13599533	10.413	5.30072
chr1	13613617	13613960	1.82957	6.18249
chr1	13647718	13648390	26.0015	22.4243
chr1	13651980	13652547	7.77287	9.34462
chr1	13658650	13660987	13.5715	12.2578
chr1	13771916	13772216	4.06135	7.28954
chr1	13782518	13782818	3.71636	8.8358
chr1	13784385	13784845	15.7214	18.7515
chr1	13799837	13800217	0.910182	7.28386
chr1	13839911	13840317	14.479	3.56054
chr1	13873898	13874202	12.3728	4.7552
chr1	13980241	13980714	15.148	7.64374
chr1	14095715	14096067	8.22543	13.3098
chr1	14104139	14106076	11.1262	10.9009
chr1	14143755	14144420	16.2907	15.5387
chr1	14196690	14196981	13.1687	5.7938
chr1	14218477	14219122	8.39285	10.8333
chr1	14304037	14305185	7.47039	9.26154
chr1	14306353	14306710	3.02391	9.04819
chr1	14307239	14307792	4.26912	9.10464
chr1	14309068	14310495	9.628	9.02645
chr1	14484624	14485074	6.11678	10.5345
chr1	14504796	14505102	10.1898	8.37548
chr1	14595713	14596519	17.7304	20.4591
chr1	14924877	14925337	3.57718	10.5065
chr1	14995291	14995635	7.79594	1.33953
chr1	15805415	15806349	17.918	15.8287
chr1	15850702	15851058	1.97989	9.06063
chr1	16103832	16104124	5.97179	12.2023
chr1	16104821	16106618	10.3191	13.4276
chr1	16220002	16220336	8.00973	4.51726
chr1	16227810	16229018	15.6313	10.6795
chr1	16519418	16520060	7.73824	8.08252
chr1	16552855	16553402	6.56254	8.39309
chr1	16617573	16619895	18.9323	16.0345
chr1	16621169	16621454	17.3165	14.2162
chr1	16637516	16638056	8.40899	12.6629
chr1	16656304	16657405	13.0952	14.8122
chr1	16665117	16665764	13.0971	12.2671
chr1	16687808	16689871	15.0406	17.1496
chr1	16747174	16747795	19.3458	6.11985
chr1	16758662	16758936	4.81013	10.1017
chr1	16798043	16798634	8.66759	15.8024
chr1	16911214	16911524	1.71583	7.70564
chr1	17097552	17097829	2.87563	7.07695
chr1	17451723	17452059	12.0445	3.17858
chr1	17606220	17606590	1.82354	11.4168
chr1	17607570	17608935	11.5568	15.5185
chr1	20819633	20820494	6.9827	13.9829
chr1	20824878	20825242	1.3605	7.50665
chr1	20890236	20891538	9.83591	7.89503
chr1	20928572	20929051	7.73486	13.5999
chr1	20933280	20933672	3.71979	8.94405
chr1	20951157	20951638	6.67314	10.2977
chr1	20995250	20996124	13.4819	14.3745
chr1	20997473	20997949	7.64875	8.24633
chr1	21014572	21014913	8.58682	5.26515
chr1	21029372	21029760	3.33269	6.53788
chr1	21031294	21032158	11.8577	9.34132
chr1	21035787	21036498	9.20211	12.0863
chr1	21048988	21049282	7.3304	6.66774
chr1	21069464	21070280	4.43929	7.83029
chr1	21078361	21079978	11.7789	16.7713
chr1	21094651	21095242	7.61461	14.5012
chr1	21128641	21128995	3.08284	9.42526
chr1	21166329	21166620	9.44542	7.58913
chr1	21218641	21219072	8.43518	13.5269
chr1	21276345	21276630	0	8.29505
chr1	21318225	21318524	6.95806	7.21083
chr1	21333412	21333802	5.95598	10.6852
chr1	21335831	21336158	8.23729	9.16665
chr1	21552721	21553162	6.36935	8.67365
chr1	21554483	21555328	9.33825	9.05162
chr1	21829771	21830205	10.4115	7.30793
chr1	21881126	21881398	0.823635	8.49887
chr1	21960183	21961861	7.6811	9.93192
chr1	21963043	21963873	12.0594	10.4927
chr1	22407068	22407360	1.1441	9.24149
chr1	22511422	22511739	0	7.96331
chr1	22753467	22753776	3.25621	6.90266
chr1	23255932	23256356	8.28091	6.9896
chr1	23324921	23325222	2.4113	6.43588
chr1	23335875	23336165	4.40921	8.52403
chr1	23345440	23346134	10.4299	15.3536
chr1	23379892	23380842	15.378	20.0298
chr1	23381702	23383975	9.66187	13.0531
chr1	23418963	23419341	5.29244	9.34462
chr1	23433450	23434487	18.0965	13.882
chr1	23762514	23763234	3.61919	8.87647
chr1	23915654	23916008	3.26418	9.10746
chr1	23921399	23922562	12.8589	6.76878
chr1	23922620	23922972	2.53462	9.81594
chr1	23924123	23924533	0.431378	9.29939
chr1	23983107	23983450	10.3014	5.93088
chr1	24005150	24005648	10.0442	4.82145
chr1	24572514	24572895	3.37328	12.2158
chr1	24678033	24679457	11.5739	7.84093
chr1	28047958	28048255	10.6529	6.98437
chr1	28054043	28054375	9.75876	5.28719
chr1	30718524	30718819	7.26558	8.59375
chr1	30778488	30778793	5.21468	8.0644
chr1	30872060	30874288	13.067	13.8729
chr1	30921126	30921792	6.90662	8.28415
chr1	30929979	30930832	12.1212	16.3526
chr1	30948623	30950671	25.0611	14.798
chr1	31691864	31692139	0	7.70564
chr1	33496166	33496475	10.2604	3.98499
chr1	33502293	33503308	8.85456	9.03268
chr1	33534950	33535741	0.856293	9.59163
chr1	33536172	33536629	3.02731	8.15415
chr1	33583054	33583848	9.9793	10.4851
chr1	33584458	33584911	12.7281	1.78608
chr1	33592168	33592922	15.6727	9.47774
chr1	33628953	33629241	0.518585	6.59261
chr1	33669538	33670695	13.6888	12.032
chr1	33738440	33739122	15.2987	7.16783
chr1	33756441	33757872	7.3013	9.07338
chr1	33813133	33814741	11.1099	10.4218
chr1	33883119	33883967	23.4924	20.3173
chr1	33903407	33904217	22.0568	17.3805
chr1	34005961	34006316	5.90105	8.4914
chr1	34010811	34011318	5.03373	10.6906
chr1	34028758	34029462	9.75699	7.62465
chr1	34290333	34290656	3.59775	10.3919
chr1	34432278	34432692	0.743661	7.57908
chr1	34433151	34435387	10.6995	14.3388
chr1	34438710	34440460	14.8499	11.3321
chr1	34459406	34460599	16.7119	20.9351
chr1	34462730	34463468	10.0815	5.99327
chr1	34464056	34465974	15.2159	11.5681
chr1	34467775	34468822	12.1839	21.4742
chr1	34472280	34474349	16.7871	17.5215
chr1	34478855	34479681	12.3763	10.9036
chr1	34480764	34481327	11.2209	13.6293
chr1	34481705	34482544	14.9875	11.2104
chr1	34483020	34483421	0.722032	11.4336
chr1	34484279	34486516	14.6367	17.7688
chr1	34490086	34490746	9.31769	15.2268
chr1	34492230	34492655	6.79718	9.14886
chr1	34510338	34511409	9.73961	8.31
chr1	34517824	34518165	3.69598	11.502
chr1	34579408	34579821	7.37216	14.262
chr1	34602339	34602808	5.06167	7.40333
chr1	34801218	34801743	13.7749	14.4191
chr1	34802063	34802548	8.82503	9.7806
chr1	34821493	34821838	10.7505	3.12246
chr1	34823278	34823603	7.69138	11.3617
chr1	34827630	34828110	0.652326	7.08277
chr1	34838351	34838938	2.30553	9.11812
chr1	34839213	34839874	4.54477	8.97399
chr1	34840227	34840540	2.10539	8.67069
chr1	34842130	34843564	15.7141	12.9599
chr1	34849093	34851638	8.21639	10.7031
chr1	34858721	34859156	11.4176	5.85274
chr1	35810395	35811075	16.5556	16.7462
chr1	35813194	35814032	11.827	8.75942
chr1	35850100	35850661	8.43283	10.1204
chr1	35860709	35861781	16.3666	16.1459
chr1	35862279	35862570	6.54607	8.50004
chr1	35869290	35869957	9.76005	12.1904
chr1	35890395	35890787	12.9106	6.23921
chr1	35935024	35935467	5.37649	10.9549
chr1	35950934	35951394	5.6221	15.7765
chr1	35973369	35974215	2.07667	8.23028
chr1	36052194	36053142	11.1636	14.3611
chr1	36053639	36054957	7.41934	4.47489
chr1	36064639	36065179	13.8824	13.5619
chr1	36067687	36069948	7.50607	7.89786
chr1	36071059	36071363	9.4897	6.43827
chr1	36091066	36091378	9.78806	0.755746
chr1	36113610	36113947	4.51737	11.3595
chr1	36128693	36132527	9.13184	12.005
chr1	36133344	36134086	14.6955	10.9728
chr1	36134418	36134858	7.43192	11.2502
chr1	36160309	36160787	14.3427	10.8072
chr1	36162205	36163149	5.7942	14.9934
chr1	36172805	36174321	7.63513	11.2118
chr1	36179725	36180434	5.08524	10.8205
chr1	36230518	36231744	12.0101	15.6878
chr1	36233123	36233745	13.3644	15.1239
chr1	36234627	36235263	5.71218	11.8783
chr1	36235638	36236180	3.74422	11.1774
chr1	36239333	36240278	12.9292	6.97504
chr1	36243147	36244813	15.4713	18.1041
chr1	36253047	36253477	4.17713	7.16446
chr1	36257122	36257717	2.79858	10.1067
chr1	36259297	36259630	2.39597	5.53511
chr1	36259999	36260941	4.80514	11.3981
chr1	36261302	36262593	11.8966	18.0065
chr1	36263875	36265102	21.5982	30.6141
chr1	36270376	36272031	7.72215	15.0481
chr1	36272499	36274791	18.1381	21.9295
chr1	36276105	36276687	7.79991	12.1728
chr1	36277162	36277554	12.3124	14.5424
chr1	36279119	36279459	14.3072	5.03133
chr1	36280852	36281177	0.374893	8.76072
chr1	36294280	36294817	3.77664	11.8584
chr1	36296485	36297559	7.82409	11.5097
chr1	36306884	36310210	23.8716	27.34
chr1	36315489	36315899	2.2208	6.08182
chr1	36324143	36324456	8.37552	6.08574
chr1	36325359	36326612	12.1434	19.1934
chr1	36368359	36369345	14.9268	15.3753
chr1	36444496	36445694	9.44528	7.03928
chr1	36446091	36446992	15.1005	24.5982
chr1	36461766	36462416	6.83879	9.1875
chr1	36470225	36472211	17.3105	18.6022
chr1	36501281	36501652	3.40771	13.5628
chr1	36508073	36509053	19.0287	15.1487
chr1	36509093	36509403	10.4809	3.11706
chr1	36511283	36511875	7.70798	13.5526
chr1	36512261	36513336	4.79807	10.1084
chr1	36534838	36535262	4.56686	10.9733
chr1	36545851	36547526	12.2228	6.77729
chr1	36555919	36558428	8.86481	12.2728
chr1	36569384	36569668	5.70176	11.3088
chr1	36571786	36572283	5.49088	9.02661
chr1	36573720	36574252	12.9164	8.40957
chr1	36591246	36591959	15.6773	16.0057
chr1	36592582	36592883	4.30031	9.13414
chr1	36603720	36605056	5.85531	7.79908
chr1	36630346	36630675	4.15732	12.9193
chr1	36657547	36658354	3.38	7.2645
chr1	36691128	36692407	10.3324	12.7393
chr1	36708922	36709506	10.2297	10.0569
chr1	36709659	36710541	12.7491	12.4409
chr1	36718775	36719587	6.75547	14.58
chr1	36737142	36737625	5.68258	11.1612
chr1	36753850	36754504	11.2001	9.45178
chr1	36767264	36767667	8.17765	1.09753
chr1	36797257	36797992	7.94268	7.22339
chr1	36835678	36836977	12.1602	4.38255
chr1	36862758	36863088	0	10.6431
chr1	36869388	36870150	6.3219	11.1115
chr1	36874681	36875698	17.9654	19.6937
chr1	36883654	36884073	6.70691	9.72125
chr1	36904487	36904982	3.5254	11.6161
chr1	36913665	36914854	7.24584	7.19755
chr1	36917184	36917727	2.76017	11.2051
chr1	36919494	36920810	15.2853	10.0314
chr1	36921910	36923568	10.33	14.1788
chr1	36927447	36928375	8.51998	15.31
chr1	36936847	36939627	7.29092	9.08434
chr1	36940246	36940578	14.0837	5.70032
chr1	36940628	36940931	5.19722	9.34849
chr1	36947481	36947899	9.63153	4.38005
chr1	36960512	36961308	11.6742	10.4917
chr1	36987083	36987598	16.8865	11.6497
chr1	36999882	37000848	12.6794	9.30421
chr1	37012988	37013363	13.2549	2.75349
chr1	37028931	37029726	7.95955	11.1756
chr1	37030622	37031113	7.13759	9.75211
chr1	37201147	37202065	8.04907	10.5075
chr1	37250450	37250989	12.1556	4.68057
chr1	37272433	37272735	6.78483	8.32822
chr1	37299464	37301316	17.5663	11.2747
chr1	37307718	37309241	20.4818	13.09
chr1	37312796	37313109	4.2652	7.28713
chr1	37314604	37314981	3.28745	9.52474
chr1	37317684	37319009	9.98949	12.6419
chr1	37322707	37323805	12.3268	6.16732
chr1	37344006	37345011	12.6983	11.7831
chr1	37346184	37346578	7.01277	12.638
chr1	37408052	37408483	8.11298	7.98455
chr1	37419297	37419753	9.07885	10.1897
chr1	37427298	37427705	7.91218	7.83817
chr1	37429470	37430684	23.3392	12.2465
chr1	37466115	37466726	10.2215	8.90374
chr1	37473729	37475234	15.6456	23.2101
chr1	37477163	37479873	11.3724	14.3234
chr1	37480220	37480604	3.39128	7.5411
chr1	37480946	37481371	7.42912	7.45544
chr1	37486173	37487548	20.9266	25.8618
chr1	37491103	37492784	24.5087	26.8822
chr1	37495782	37496895	14.7408	19.622
chr1	37515539	37515877	2.25588	8.89568
chr1	37522996	37523461	1.36928	8.42151
chr1	37524778	37525407	9.4978	8.21526
chr1	37530510	37531212	8.89645	18.5792
chr1	37531533	37531847	3.04163	9.37929
chr1	37532632	37532917	2.25707	9.18188
chr1	37538781	37539168	2.26138	9.22686
chr1	37540399	37541641	12.0031	18.2479
chr1	37542463	37542886	8.53897	8.93344
chr1	37546923	37547348	1.28545	10.7625
chr1	37559904	37560825	7.33293	9.23506
chr1	37561421	37562673	28.5159	26.3112
chr1	37585387	37586782	28.3379	32.9768
chr1	37602195	37602683	11.9682	8.80781
chr1	37605817	37606286	15.8722	4.98156
chr1	37614535	37615198	8.87636	4.39094
chr1	37665494	37665797	6.05333	14.5924
chr1	37690913	37691354	9.14703	5.78011
chr1	37696844	37697409	7.15113	9.39952
chr1	37719788	37720303	3.41138	10.9525
chr1	37734762	37735359	13.336	13.2067
chr1	37864371	37865683	11.5064	14.2613
chr1	37866195	37866516	1.72233	8.22654
chr1	37868462	37869204	12.0365	10.4369
chr1	37872115	37872869	5.43854	9.8763
chr1	37890028	37891370	10.3979	12.646
chr1	37903130	37903534	12.018	3.94819
chr1	37904365	37905315	11.2711	11.9267
chr1	37996163	37999023	11.0508	14.9613
chr1	38011504	38011887	3.51986	14.0029
chr1	38011988	38012688	10.9151	6.78317
chr1	38128930	38130999	17.21	11.7004
chr1	38233249	38233663	7.34803	12.3849
chr1	38249551	38250089	6.85009	12.4723
chr1	38259682	38260226	8.2171	7.94078
chr1	38384348	38384944	11.3228	4.23811
chr1	38428170	38429191	3.44787	12.1977
chr1	38436840	38437181	8.05278	1.92528
chr1	38495185	38495883	5.11845	11.1699
chr1	38549024	38549506	9.07566	8.7192
chr1	38557214	38558160	8.72624	16.0141
chr1	38590905	38591183	2.9454	9.72352
chr1	38601327	38602285	6.17176	11.5327
chr1	38626993	38627354	5.24046	11.4923
chr1	38630707	38631314	7.00166	5.54248
chr1	38631916	38633017	14.2292	13.1843
chr1	38634137	38634527	1.61916	8.8279
chr1	38637665	38638647	5.20177	10.6969
chr1	38639225	38639544	5.04743	9.38687
chr1	38643703	38644198	3.02517	13.1261
chr1	38657480	38658301	9.02398	9.78738
chr1	38664402	38665604	16.4723	12.8201
chr1	38694037	38695020	10.2064	20.7731
chr1	38696207	38696707	1.79485	10.3471
chr1	38722166	38722778	5.979	14.2554
chr1	38767368	38768205	4.6707	7.57307
chr1	38777135	38778665	13.7082	17.17
chr1	38787340	38787731	1.19619	8.33234
chr1	38885926	38886293	13.7723	5.66061
chr1	38909699	38909988	0	6.93508
chr1	38987131	38988123	11.1214	8.8879
chr1	39088578	39088874	7.0994	10.0225
chr1	39089675	39090433	8.02315	10.4301
chr1	39205103	39205664	6.75607	9.52423
chr1	39309632	39309977	5.51007	11.5473
chr1	39313348	39314298	10.4837	10.8804
chr1	39367330	39368681	18.97	16.6969
chr1	39383080	39383889	9.97727	8.19332
chr1	39384797	39385136	14.5079	10.6288
chr1	39396120	39396907	7.2564	15.4348
chr1	39408359	39409225	13.7169	16.1035
chr1	39417593	39418365	8.12541	6.36814
chr1	39428025	39428707	12.5709	10.3247
chr1	39434124	39434570	13.2451	9.90331
chr1	39437748	39438109	5.35296	10.7452
chr1	39438429	39438911	4.35436	11.1076
chr1	39449976	39450623	11.1046	11.4382
chr1	39455659	39456266	6.72755	10.8768
chr1	39467857	39469928	7.46404	11.5588
chr1	39476453	39476833	13.0081	6.87019
chr1	39478175	39479543	14.7953	16.6235
chr1	39480069	39481136	5.33991	8.70225
chr1	39481991	39483251	12.2672	28.0547
chr1	39487088	39487964	15.156	25.4884
chr1	39492939	39494182	23.4039	30.8437
chr1	39502819	39504403	25.0088	23.9965
chr1	39520716	39521134	12.7345	13.7669
chr1	39525514	39526306	17.8288	15.7674
chr1	39527524	39527901	9.34107	9.18545
chr1	39530128	39530679	6.27713	11.7976
chr1	39535139	39536583	17.9696	19.8885
chr1	39536704	39537070	3.18222	7.46563
chr1	39574161	39574783	2.16106	8.08225
chr1	39575503	39579944	19.3546	23.2575
chr1	39581084	39581461	3.3917	8.34744
chr1	39583012	39583936	6.63707	10.7862
chr1	39590129	39590781	13.0589	13.2296
chr1	39602287	39603069	9.59297	20.6653
chr1	39608183	39609330	4.36781	9.68748
chr1	39613991	39615213	15.0245	20.3891
chr1	39626154	39626479	0.669166	7.35948
chr1	39635986	39637546	13.5017	13.4157
chr1	39650615	39651356	5.64357	8.73306
chr1	39657224	39657572	0.801878	9.77818
chr1	39689531	39690018	0	7.2183
chr1	39708832	39709432	7.17506	11.692
chr1	39713346	39715623	8.89174	16.8259
chr1	39733739	39734969	11.1488	11.6988
chr1	39735347	39737023	7.7833	10.5709
chr1	39739862	39740614	5.43384	9.84929
chr1	39754008	39755080	15.8937	25.9907
chr1	39761568	39762281	9.11751	13.1677
chr1	39784632	39785148	8.8128	15.1962
chr1	39836889	39837163	2.50547	11.1704
chr1	39842540	39842950	0.56239	12.1411
chr1	39846842	39847785	13.222	14.8998
chr1	39870042	39870355	2.32723	8.11431
chr1	39893177	39893876	11.0976	6.47759
chr1	39894852	39897330	16.5202	30.1776
chr1	39898699	39899071	0.697317	9.24263
chr1	39900490	39902144	9.98111	15.2128
chr1	39904624	39905036	8.0165	7.75427
chr1	39916028	39916658	11.0091	15.4578
chr1	39918366	39919487	12.7681	6.91102
chr1	39920308	39921085	10.9311	17.5653
chr1	39922365	39924136	9.47927	10.1527
chr1	39932177	39933293	5.5762	8.55078
chr1	39935524	39935932	4.66246	14.3612
chr1	39936251	39937083	16.6536	14.4259
chr1	39944035	39944645	7.80698	10.2018
chr1	39949974	39950403	5.05722	9.13181
chr1	39969033	39969549	8.32785	12.1439
chr1	39976094	39976543	0.195496	9.06485
chr1	39978997	39979607	4.29546	7.56164
chr1	40007604	40009582	6.63998	9.56076
chr1	40022646	40023020	7.10754	2.75261
chr1	40030353	40030887	4.51671	8.04908
chr1	40033602	40033930	3.19141	9.48169
chr1	40037903	40038629	8.39304	11.4056
chr1	40045251	40046442	10.542	11.3508
chr1	40050850	40052068	11.3726	14.6977
chr1	40053859	40054241	3.14496	8.54076
chr1	40054660	40055524	8.18517	12.181
chr1	40059136	40059835	5.32667	14.5272
chr1	40060340	40060811	6.1834	8.54655
chr1	40064440	40064948	1.77948	10.615
chr1	40074646	40075038	0.558135	9.27429
chr1	40080935	40081500	11.9464	17.0261
chr1	40084360	40084910	17.2887	19.2921
chr1	40085430	40086189	6.88198	10.4387
chr1	40087308	40088216	8.61386	13.6919
chr1	40090955	40092059	9.29065	16.4918
chr1	40124989	40125605	9.88115	6.02942
chr1	40129338	40129643	11.224	6.45253
chr1	40213548	40213844	4.50573	10.5276
chr1	40224582	40225235	10.3445	16.6786
chr1	40230318	40230776	13.9478	6.30584
chr1	40240236	40241089	11.811	17.9425
chr1	40252255	40252591	6.92489	3.56386
chr1	40252596	40253172	4.08728	14.8494
chr1	40262475	40263629	9.35698	11.1471
chr1	40265334	40266210	6.87211	11.1996
chr1	40266629	40267147	9.42877	9.95783
chr1	40268160	40268514	1.72831	10.5136
chr1	40270977	40271757	10.2357	12.5819
chr1	40292398	40293019	4.6413	6.81968
chr1	40294095	40295718	21.0111	23.2594
chr1	40321668	40322746	21.005	16.2133
chr1	40323047	40323729	3.59033	8.69201
chr1	40324209	40325448	11.1978	9.50922
chr1	40354497	40356964	25.4567	21.6614
chr1	40358858	40359801	10.1239	9.95932
chr1	40380182	40380892	2.86933	7.36703
chr1	40391167	40392963	10.1052	8.31489
chr1	40404617	40405630	9.54326	3.46868
chr1	40409821	40410415	17.8321	13.6626
chr1	40412383	40412834	3.71248	9.97462
chr1	40418318	40418757	0.9132	10.3175
chr1	40429074	40429467	5.01044	9.06246
chr1	40429653	40430604	6.37423	11.9417
chr1	40432049	40432366	3.64518	11.2935
chr1	40465056	40465701	2.76241	10.666
chr1	40469649	40470179	7.14383	15.3008
chr1	40473641	40474820	8.01292	10.2467
chr1	40475460	40476150	11.8898	15.2907
chr1	40476791	40477126	1.83025	8.50611
chr1	40479251	40480108	10.9334	17.7203
chr1	40494417	40494939	2.01537	8.14259
chr1	40496293	40496849	0.730457	6.97111
chr1	40500817	40502488	13.9424	16.3133
chr1	40514796	40515904	15.8242	20.6216
chr1	40516085	40516964	8.47027	8.95748
chr1	40529063	40529680	1.73479	7.6382
chr1	40543506	40543875	1.37402	8.27365
chr1	40600277	40601164	10.5887	15.4512
chr1	40633425	40633876	0.618744	6.54381
chr1	40634529	40635257	12.3237	10.1105
chr1	40737679	40737995	7.86068	0
chr1	40785989	40786934	6.76961	16.3555
chr1	40790263	40791423	9.47574	11.0629
chr1	40800966	40801307	3.70367	17.1513
chr1	40846734	40847087	1.04661	9.13762
chr1	41419379	41419737	1.56628	8.79476
chr1	42865925	42866350	7.83293	12.9527
chr1	43070628	43070956	7.10577	9.23737
chr1	43091432	43092959	7.80148	9.85031
chr1	43097780	43099686	12.1753	12.5134
chr1	43139759	43140063	4.79657	7.77661
chr1	43163581	43164004	4.59005	7.98253
chr1	43169202	43169628	0.830351	9.10568
chr1	43198246	43198540	0	6.93508
chr1	43241052	43241859	4.14301	9.83496
chr1	43395457	43395747	0.524044	9.23614
chr1	43430103	43430484	6.27204	6.36676
chr1	43444760	43445397	7.95117	6.03629
chr1	43445512	43447432	7.01456	7.84692
chr1	43449131	43449402	4.23007	8.22883
chr1	43456060	43457655	7.00808	11.8179
chr1	43464190	43464497	8.38131	8.47871
chr1	43466170	43468203	8.00568	10.722
chr1	43468501	43468792	10.2558	9.35799
chr1	43471145	43471742	6.26967	13.0363
chr1	43472035	43472525	4.20573	13.8639
chr1	43474162	43474707	10.8559	14.4385
chr1	43475186	43475519	8.03772	2.4112
chr1	43500098	43500813	9.76264	15.6333
chr1	43507754	43508394	6.79417	11.4405
chr1	43519859	43522167	10.1477	18.3934
chr1	43526220	43526525	0	7.70564
chr1	43533922	43534492	4.7325	7.96791
chr1	43535594	43536499	7.04276	8.1501
chr1	43538793	43539167	4.66247	10.6478
chr1	43562495	43562784	4.07087	7.44968
chr1	43811050	43812075	10.1281	9.97748
chr1	43814109	43814625	10.7323	5.36707
chr1	43826243	43826539	8.74147	0
chr1	43827119	43828372	12.6233	10.5333
chr1	43888325	43888653	3.71465	7.48951
chr1	43916845	43917383	10.985	15.5774
chr1	43933020	43935666	14.539	13.3378
chr1	43939988	43940308	10.6078	1.40628
chr1	44041863	44042750	9.58584	13.0119
chr1	44095825	44096121	1.7837	7.70564
chr1	44100998	44103004	13.3245	13.97
chr1	44117881	44120029	9.72034	11.4716
chr1	44147838	44148544	12.6205	15.2738
chr1	44162157	44162636	11.151	2.31974
chr1	44584983	44585317	5.13455	9.05759
chr1	45794361	45794699	2.06595	6.69342
chr1	45795342	45796454	12.6252	10.993
chr1	45868641	45869252	9.46239	8.89365
chr1	45881342	45881659	3.4344	12.1248
chr1	45891996	45892304	3.56878	9.22175
chr1	45924858	45926212	12.18	6.98744
chr1	46852618	46854618	13.9632	9.20208
chr1	46858739	46859039	14.0139	9.09266
chr1	46894484	46894863	4.16886	11.6418
chr1	46905912	46906263	13.7655	5.30834
chr1	46921678	46922026	10.4621	15.8807
chr1	51473527	51473802	6.40765	5.8731
chr1	51476020	51476967	10.2526	13.945
chr1	51477471	51479156	11.9971	17.8094
chr1	51480137	51481085	29.1797	26.2057
chr1	51493799	51494549	12.1142	14.4167
chr1	51502150	51502771	6.59276	8.35584
chr1	51508801	51509518	23.1417	38.8915
chr1	51520129	51520759	10.0962	13.7038
chr1	51529690	51530086	8.28084	8.63966
chr1	51537819	51538126	8.83793	10.5469
chr1	51553819	51554279	9.79451	12.1984
chr1	51577528	51578230	24.5861	23.5911
chr1	51579798	51580625	6.4872	12.3011
chr1	51584951	51585701	5.75402	14.4712
chr1	51593668	51593963	10.3388	9.11617
chr1	51594330	51595241	6.51749	9.98942
chr1	51626495	51626782	9.44012	5.75641
chr1	51670252	51670568	1.33499	7.1643
chr1	51805098	51805757	15.6061	17.4061
chr1	51930196	51931781	21.3768	21.2598
chr1	51934178	51935313	27.4466	27.1605
chr1	51938504	51938813	12.0921	12.1445
chr1	52008427	52009654	6.28577	12.2411
chr1	52011241	52011835	8.63925	11.421
chr1	52012331	52013426	13.4409	15.8645
chr1	52015023	52015326	5.68581	10.2233
chr1	52021500	52022755	18.0274	20.505
chr1	52027995	52028810	7.65813	6.84337
chr1	52113413	52114236	15.2581	19.9972
chr1	52118783	52120484	15.7075	15.4439
chr1	52125000	52125438	5.58742	6.6536
chr1	52129685	52130213	5.75408	9.39271
chr1	52141613	52141929	9.65171	15.2748
chr1	52150581	52151292	6.87856	13.415
chr1	52166476	52166905	6.81626	10.8454
chr1	52225716	52226134	8.19291	6.3378
chr1	52230942	52233619	16.1843	14.7089
chr1	52298279	52298765	10.6184	7.97835
chr1	52301189	52301487	3.47752	9.26746
chr1	52306766	52307159	8.89076	13.9996
chr1	52331298	52331647	7.13243	10.9027
chr1	52342056	52342791	12.8712	3.5121
chr1	52430277	52430648	3.54543	7.43148
chr1	52430691	52431058	11.7767	2.82191
chr1	52479989	52480321	10.1534	0.529183
chr1	52495686	52496026	1.64149	7.80536
chr1	52499211	52502163	17.4955	17.5215
chr1	52513860	52514267	11.1408	12.5297
chr1	52578210	52579225	8.87393	10.3992
chr1	52595092	52595365	1.69403	6.4129
chr1	52597633	52598069	3.34139	7.89298
chr1	52619952	52620381	0.537482	10.1485
chr1	52630271	52631496	21.719	13.3418
chr1	52652688	52654011	15.4461	18.4225
chr1	52654922	52655863	6.77055	12.917
chr1	52702585	52703703	13.5289	18.7899
chr1	52708653	52708985	4.99974	13.7077
chr1	52722413	52723356	18.5708	26.5179
chr1	52726375	52727945	15.5979	15.3328
chr1	52728603	52729729	9.03117	9.85036
chr1	52734063	52734419	2.60183	12.5412
chr1	52752602	52753144	9.92255	11.277
chr1	52753636	52754020	6.98727	10.5351
chr1	52764046	52764841	12.7402	10.753
chr1	52765197	52765545	7.75527	9.99519
chr1	52799261	52801139	14.7203	19.9469
chr1	52801504	52802620	18.5999	12.9353
chr1	52803266	52803543	0	9.04648
chr1	52809998	52810561	5.20787	10.3089
chr1	52815621	52818133	13.0474	15.4193
chr1	52844247	52845869	17.8295	14.483
chr1	52847392	52848221	7.80221	9.44754
chr1	52909797	52910304	12.4784	5.58697
chr1	52952155	52953315	4.08959	6.91648
chr1	52960362	52960646	2.66174	9.08397
chr1	52963017	52963597	8.11592	9.66926
chr1	53296728	53297690	12.3208	18.7467
chr1	53313281	53314213	14.064	16.0066
chr1	53340868	53341595	6.64968	15.0064
chr1	53351562	53353373	6.64245	9.33442
chr1	53741803	53742501	9.06569	9.58017
chr1	53773546	53774844	17.3928	24.8397
chr1	53777435	53777751	1.29353	8.63714
chr1	53782078	53782486	4.01704	8.378
chr1	53783887	53785684	10.5225	13.1266
chr1	53791266	53792138	13.1552	15.1957
chr1	53815882	53816445	9.23129	4.01843
chr1	53817789	53818706	21.0218	32.0057
chr1	53823432	53824538	18.1657	17.9654
chr1	53824935	53825344	14.5522	14.002
chr1	53838051	53839163	4.8116	11.9701
chr1	53845239	53845743	8.14401	9.08777
chr1	53850481	53852434	21.8607	21.1544
chr1	53855693	53856744	6.49198	11.653
chr1	53883039	53883322	3.11557	8.17941
chr1	53906069	53906611	2.61056	7.41561
chr1	53910403	53910832	3.58831	6.62434
chr1	53940283	53940957	3.99837	8.698
chr1	53941537	53941839	1.93914	11.7065
chr1	53977476	53978739	3.24054	7.07113
chr1	54128794	54129508	4.76889	11.3836
chr1	54250522	54251369	11.8289	7.27806
chr1	54383816	54384102	0.517631	8.87496
chr1	54438488	54439335	12.4144	11.8177
chr1	54443759	54444073	6.91356	8.55965
chr1	54500610	54501061	13.1244	14.1128
chr1	54563699	54564494	17.4171	22.8979
chr1	54568933	54569442	14.8282	7.94787
chr1	54584955	54586748	21.6702	19.9332
chr1	54600410	54601148	1.72196	8.31542
chr1	54695472	54695822	0.703716	10.5457
chr1	54747607	54748412	11.1889	11.9117
chr1	54798261	54799539	15.4036	21.5746
chr1	54809879	54810523	11.5103	15.8875
chr1	54827927	54828528	7.64051	8.09029
chr1	54832736	54833157	1.8298	6.91128
chr1	54835015	54835348	5.55913	9.95948
chr1	54835723	54836397	11.7794	8.55395
chr1	54837168	54838929	16.969	16.7187
chr1	54841725	54842792	13.8071	13.4614
chr1	54865102	54865474	10.6887	4.98796
chr1	54870556	54871694	8.66195	9.10999
chr1	54877326	54877873	6.78529	2.26802
chr1	54888451	54889308	8.76874	12.6869
chr1	54896551	54897189	9.66773	19.7424
chr1	54909951	54913256	9.51487	11.3008
chr1	54913484	54915198	17.8478	23.2716
chr1	54916594	54917111	2.66331	10.0457
chr1	54920142	54920540	12.028	7.08609
chr1	54921470	54921773	10.5198	7.35469
chr1	54922886	54926788	15.9191	16.8726
chr1	54944425	54945128	8.22408	7.15978
chr1	55025792	55028163	14.4776	17.8033
chr1	55028493	55029902	20.1538	26.7926
chr1	55052132	55053734	12.7847	14.4935
chr1	55055257	55056079	9.72226	12.044
chr1	55058182	55058482	8.00043	0.909267
chr1	55087249	55089439	16.1018	14.1108
chr1	55129707	55131888	17.8628	17.3898
chr1	55210025	55210716	17.0258	11.7269
chr1	55215218	55215977	6.65931	11.2508
chr1	55236682	55237954	8.46629	14.7679
chr1	55363564	55363869	9.89672	11.3387
chr1	55418927	55419400	15.0151	25.4172
chr1	55436538	55437048	11.3877	6.99552
chr1	55525191	55525491	10.3848	13.1458
chr1	55528452	55529663	11.3366	9.27222
chr1	55792825	55793139	7.37668	11.2002
chr1	55806722	55807132	7.89583	6.35998
chr1	55807157	55807495	11.4305	3.54733
chr1	55808597	55809253	11.5733	14.5514
chr1	55821202	55821914	10.9667	4.82036
chr1	55822523	55823120	8.41809	9.01961
chr1	55903464	55903890	4.46238	14.2536
chr1	56713074	56713975	8.50628	6.79397
chr1	56795188	56795473	10.0212	3.95286
chr1	56973259	56973669	4.11887	8.14167
chr1	57300944	57301344	8.79414	0.35446
chr1	57370397	57370889	8.64089	9.85131
chr1	57377177	57378178	13.4257	13.8578
chr1	57405771	57407180	10.9877	11.0471
chr1	57472030	57472575	13.4016	8.94704
chr1	57576305	57576735	10.2493	5.41187
chr1	57969773	57970276	12.7261	12.8009
chr1	57976795	57977248	7.21575	8.20575
chr1	57995597	57995885	6.70751	2.82005
chr1	57995893	57996468	8.21839	13.4628
chr1	57996946	57997322	1.17074	8.23028
chr1	58029237	58030032	9.93216	12.9474
chr1	58030362	58030738	3.01396	6.32027
chr1	58078353	58078672	2.51756	10.7299
chr1	58101735	58102388	2.9292	8.1281
chr1	58113505	58114133	14.8222	3.36693
chr1	58114668	58115150	3.60689	11.1396
chr1	58178676	58179009	1.51076	7.78432
chr1	58296372	58296694	9.35388	9.4143
chr1	58303432	58304648	11.2944	15.3428
chr1	58343257	58343655	8.62765	6.34651
chr1	58344130	58344418	10.44	2.04949
chr1	58348522	58349448	13.0856	10.49
chr1	58392162	58394209	20.0968	21.304
chr1	58416044	58416423	3.46022	7.97809
chr1	58422705	58424721	14.7388	10.1955
chr1	58445092	58446938	10.7478	16.242
chr1	58448288	58448605	0	11.0796
chr1	58504366	58504952	16.4972	12.8024
chr1	58505189	58505470	5.74865	13.7001
chr1	58585361	58587167	14.5868	16.0112
chr1	58602981	58603261	6.34938	7.17175
chr1	58603501	58604357	10.337	5.92867
chr1	58617887	58618904	16.6489	24.4762
chr1	58651718	58653360	14.3139	12.1085
chr1	58669625	58670173	14.6814	10.3154
chr1	58678455	58678895	10.5821	3.76526
chr1	58710778	58713642	18.0886	20.6678
chr1	58713930	58714440	4.50833	8.77537
chr1	58716075	58717147	9.28078	16.9495
chr1	58719533	58721527	13.4973	14.4382
chr1	58722255	58722752	7.28075	8.07775
chr1	58726925	58727701	12.9357	9.48509
chr1	58728222	58728572	4.80625	8.30889
chr1	58742143	58744354	17.6329	22.3495
chr1	58761146	58761767	13.0927	9.84734
chr1	58770013	58770660	13.2368	18.9628
chr1	58773586	58773929	6.25646	7.92131
chr1	58795006	58796299	28.2146	17.5686
chr1	58796887	58798071	3.72453	8.7925
chr1	58801884	58804250	16.8111	19.012
chr1	58856774	58857453	6.84578	8.14597
chr1	58860650	58861223	17.0612	10.0294
chr1	58876681	58876991	7.96211	12.2346
chr1	58953673	58954107	8.90213	15.3864
chr1	58954984	58955301	6.21168	8.18694
chr1	58955630	58956971	9.4844	12.9806
chr1	58961097	58961826	3.73086	7.74792
chr1	58967008	58967950	6.0332	5.79969
chr1	58972655	58974589	16.0127	16.4839
chr1	58988543	58988957	12.5853	2.20002
chr1	59119716	59120049	18.3219	12.7178
chr1	59162796	59163776	16.3925	12.686
chr1	59171416	59172451	5.93918	8.34294
chr1	59172994	59173317	7.61732	12.4054
chr1	59228484	59229083	8.45121	7.77254
chr1	59236836	59238166	16.6621	23.4124
chr1	59316027	59316861	12.0628	9.84549
chr1	59377287	59377744	4.27149	15.3371
chr1	59442757	59443077	4.07363	9.23714
chr1	59481267	59483108	10.2859	15.5862
chr1	59495745	59496704	11.9372	13.4041
chr1	59550339	59550957	4.78467	14.4587
chr1	59565745	59566138	1.93017	8.9958
chr1	59573900	59574370	0.643905	6.00057
chr1	59584768	59585206	3.80172	11.3051
chr1	59592997	59594060	9.34335	10.9227
chr1	59608458	59608877	5.62817	8.76862
chr1	59633974	59634279	6.62359	10.6919
chr1	59653315	59653587	8.36642	12.652
chr1	59669930	59671292	20.4241	19.6862
chr1	59684476	59685693	13.4069	10.817
chr1	59688166	59688511	1.86834	7.73245
chr1	59762263	59764187	13.9033	16.0641
chr1	59764581	59765575	7.47054	7.5351
chr1	59766542	59766919	6.76603	7.35409
chr1	59830180	59830779	12.5762	14.2869
chr1	59895377	59896075	18.8427	18.3876
chr1	59906864	59907590	12.881	7.19618
chr1	59912462	59915194	17.7153	15.0113
chr1	59917297	59917620	2.79869	5.97843
chr1	59923065	59924009	3.65694	13.7347
chr1	59997417	59997714	8.23563	10.845
chr1	60000177	60000642	8.32556	9.45225
chr1	60013703	60014028	1.57213	10.9349
chr1	60015783	60017557	10.8317	14.5434
chr1	60096773	60097134	9.11635	6.95429
chr1	60097342	60098761	13.2452	11.9321
chr1	60158728	60159027	1.9104	8.35508
chr1	60173160	60173577	11.4737	2.92704
chr1	60179974	60181368	21.8565	19.3061
chr1	60342898	60344243	13.144	11.4903
chr1	60409424	60410883	8.13276	10.7942
chr1	60447117	60447520	3.61826	12.9944
chr1	60566281	60567471	12.4142	11.0417
chr1	60579702	60580715	18.9288	17.7237
chr1	60600488	60601149	10.8317	7.59839
chr1	60627174	60628159	15.8664	10.051
chr1	60662480	60663073	8.49033	4.69096
chr1	60668506	60669675	8.00749	9.80969
chr1	60745711	60746416	8.42003	15.7938
chr1	60803363	60804429	9.73491	13.688
chr1	60811893	60812174	7.35249	9.37291
chr1	60824058	60824802	9.80649	9.01063
chr1	60851786	60852999	11.5134	8.83131
chr1	60863168	60863681	4.74246	6.90053
chr1	60865240	60865736	9.63566	11.1545
chr1	60911501	60911876	2.59927	10.8578
chr1	60912736	60913426	6.60563	6.63355
chr1	60915633	60917144	10.7271	17.699
chr1	60937199	60937765	13.7817	13.9382
chr1	60940506	60941967	26.6722	24.5621
chr1	60960513	60961308	6.46652	12.3096
chr1	61001940	61002284	0	5.68963
chr1	61145839	61146725	8.99483	1.63854
chr1	61181371	61181686	0.266181	7.13812
chr1	61187376	61187683	10.8138	0.958814
chr1	61771296	61771689	10.4042	7.00371
chr1	62150716	62151298	12.0206	10.0835
chr1	62229110	62229811	10.765	5.56873
chr1	62333416	62333744	9.0989	1.87003
chr1	62482955	62483505	12.5294	8.58829
chr1	62562158	62562438	0.294775	11.264
chr1	62678512	62679830	16.1617	14.2385
chr1	62680237	62680556	8.06603	3.15956
chr1	62691150	62691630	7.05824	7.48732
chr1	62702853	62704145	6.40657	10.3454
chr1	62721120	62721880	13.558	16.119
chr1	62724571	62726062	11.777	13.9466
chr1	62750447	62750849	7.09808	9.2966
chr1	62750967	62751815	10.2723	5.89373
chr1	62760010	62760816	9.86649	18.6465
chr1	62766850	62767344	14.459	8.25471
chr1	62770364	62770884	11.1083	15.7314
chr1	62771365	62771997	2.54975	9.99783
chr1	62773571	62774581	6.42085	7.27535
chr1	62875306	62875918	2.06579	8.83379
chr1	63089868	63090303	2.72865	8.05992
chr1	63107876	63108201	8.15496	1.38939
chr1	63112486	63115230	16.2828	12.8075
chr1	63115697	63116762	5.24415	10.2568
chr1	63117055	63117359	4.68021	7.86787
chr1	63119408	63120588	11.9298	24.0351
chr1	63120921	63122582	12.127	16.0348
chr1	63125856	63126969	14.3689	23.7054
chr1	63129564	63130540	10.5682	13.3349
chr1	63130654	63131551	10.1537	11.6538
chr1	63176988	63177874	8.69614	6.32976
chr1	63180590	63181617	4.76846	9.42535
chr1	63658112	63658474	3.86882	10.558
chr1	63730465	63730860	11.728	13.1913
chr1	63980732	63981178	11.7881	6.01593
chr1	64000396	64001114	6.35898	8.75524
chr1	64003545	64003817	2.42756	7.547
chr1	64051866	64052977	8.54581	4.25024
chr1	64078146	64079255	9.64806	13.053
chr1	64084672	64085027	3.51332	8.00519
chr1	64104417	64105013	7.92662	11.9489
chr1	64108613	64109086	2.04411	11.5959
chr1	64110312	64111145	4.26849	13.7388
chr1	64111587	64112043	4.33832	12.6771
chr1	64117638	64118625	12.7958	16.7713
chr1	64120682	64122532	17.5725	14.4824
chr1	64126399	64127871	6.58884	15.4102
chr1	64189376	64190203	10.7581	12.316
chr1	64193019	64193461	4.91441	14.571
chr1	64195130	64195476	0.795154	9.00179
chr1	64198323	64199082	10.5741	7.46808
chr1	64295303	64295766	9.41697	6.27769
chr1	64301180	64302096	13.3457	11.9118
chr1	64302737	64303523	13.2612	12.478
chr1	64305083	64305950	5.39005	9.40497
chr1	64308468	64309227	8.20417	8.73713
chr1	64337827	64338807	4.60946	9.12883
chr1	64448216	64448929	8.81984	12.7073
chr1	64481798	64482670	20.9002	21.369
chr1	64508734	64509091	3.65878	8.60787
chr1	64527403	64528247	4.18492	9.35816
chr1	64529382	64534644	14.4772	14.5567
chr1	64546272	64546580	3.14342	7.43044
chr1	64557189	64557475	1.02152	10.6209
chr1	64600797	64601302	9.54956	0.860591
chr1	64616354	64618099	18.6231	12.9004
chr1	64690346	64690966	16.0404	13.3034
chr1	64691351	64691789	14.2707	7.20249
chr1	64717409	64717963	13.6285	14.1817
chr1	64734699	64735029	2.12	9.02261
chr1	64736298	64736650	6.1486	7.87639
chr1	64737277	64737868	9.75824	10.9078
chr1	64738672	64739085	11.2295	9.58634
chr1	64797011	64797993	8.96401	12.5691
chr1	64876385	64876783	8.40711	8.91377
chr1	64919093	64919424	7.99525	2.179
chr1	64925586	64926539	35.9738	25.5119
chr1	64927671	64929039	22.0181	14.9877
chr1	64949238	64949878	12.4318	3.19784
chr1	64956481	64957155	7.53024	14.3343
chr1	65088849	65089678	10.3734	12.4294
chr1	65090082	65090949	20.6097	14.9633
chr1	65091665	65092325	1.55824	7.28066
chr1	65107022	65108343	12.3196	19.7453
chr1	65112104	65114077	15.2612	16.6946
chr1	65176363	65176646	0.722184	8.78389
chr1	65177051	65180277	13.3659	17.54
chr1	65186011	65187415	15.0812	15.622
chr1	65279443	65279761	6.57117	0
chr1	65823922	65824257	0	7.70564
chr1	66649638	66650098	8.29928	11.8667
chr1	66698509	66698800	12.4979	8.49474
chr1	66699982	66701933	15.667	14.6324
chr1	66702738	66703573	9.08764	11.5594
chr1	66704552	66705347	1.00524	7.88205
chr1	66712800	66713373	5.50568	11.541
chr1	66730882	66731156	0	10.4673
chr1	66778793	66779155	8.22259	9.63843
chr1	66814342	66815033	4.0896	8.34574
chr1	66815362	66818320	27.3941	20.8474
chr1	66823764	66824131	0.621142	8.83104
chr1	66841719	66842261	6.77295	6.80428
chr1	66845637	66846105	0.282737	9.8889
chr1	66862096	66864776	10.7224	7.53715
chr1	66865170	66865473	5.8847	7.13598
chr1	66895879	66896722	9.12262	4.33088
chr1	66987680	66988319	6.83145	10.443
chr1	67038045	67039318	10.7011	9.80729
chr1	69241845	69242298	1.17129	11.322
chr1	69331279	69331691	8.34402	10.5971
chr1	69348651	69349159	2.22822	6.66205
chr1	69349824	69350384	9.36964	7.0259
chr1	69454149	69454611	3.01156	6.1345
chr1	69461396	69461974	2.2689	6.31916
chr1	69493525	69494207	5.52476	18.6834
chr1	69495411	69496864	13.1327	19.9042
chr1	69498153	69498446	3.41166	7.6846
chr1	69498948	69500060	6.67663	10.5135
chr1	69513108	69514233	9.20107	17.1716
chr1	69516187	69516557	6.71699	8.08051
chr1	69517962	69518243	8.92369	12.5484
chr1	69559526	69560237	7.60824	6.14067
chr1	69583746	69584793	3.05193	10.3434
chr1	69604160	69604882	1.85085	7.35558
chr1	69606517	69608927	6.06185	13.0113
chr1	69611253	69611710	0.839962	9.901
chr1	69630401	69630951	2.90369	8.6051
chr1	69638267	69639593	3.1093	7.63126
chr1	69643948	69644260	1.77621	10.0618
chr1	69651613	69651960	1.19684	9.75751
chr1	69654467	69655647	7.67416	15.4687
chr1	69656975	69657892	8.6636	10.4434
chr1	69659910	69660221	0.813026	12.7205
chr1	69665343	69665732	1.82877	7.979
chr1	69667007	69667999	1.24144	8.99354
chr1	69679443	69679754	1.75665	9.98512
chr1	69680563	69681430	2.80609	12.585
chr1	69682374	69683624	1.91801	12.2723
chr1	69684054	69689607	8.56352	12.9343
chr1	69691835	69692403	1.92135	9.71075
chr1	69759436	69760092	4.60936	13.015
chr1	69770130	69770614	6.36921	8.96019
chr1	71003795	71004094	6.13431	10.8188
chr1	71099986	71100434	6.93073	12.4116
chr1	71101816	71103598	12.3586	9.75789
chr1	71115679	71116260	18.8817	13.0824
chr1	71556582	71557788	19.9896	18.5702
chr1	71621402	71621875	2.33494	7.66329
chr1	71653572	71653953	4.14698	10.0679
chr1	71675343	71675687	9.06415	8.32389
chr1	71691711	71692012	11.8607	0
chr1	71722054	71723414	6.49662	6.67218
chr1	71728782	71731893	17.8438	17.6628
chr1	71735542	71735991	9.49467	9.22961
chr1	71811324	71811732	8.77583	6.81798
chr1	71853046	71853439	3.10027	7.54486
chr1	71900597	71901000	4.496	9.36914
chr1	71912236	71912898	18.87	23.0122
chr1	71933698	71933993	0	11.3626
chr1	71937989	71939083	21.4911	21.0968
chr1	71949399	71949837	7.69916	5.30246
chr1	71953013	71953429	9.05427	11.6733
chr1	71956806	71957383	9.53181	7.39315
chr1	71974517	71975171	21.1061	20.81
chr1	71986088	71986579	9.92592	9.26246
chr1	71988048	71988419	11.1412	6.08559
chr1	72000925	72001314	1.96012	10.8038
chr1	72070511	72070880	9.38027	5.02433
chr1	72106610	72107545	8.66636	12.5466
chr1	72134668	72135026	7.16537	14.9507
chr1	72142038	72142315	5.8222	8.77942
chr1	72195995	72197135	8.45482	7.50016
chr1	72214407	72215044	13.0065	8.97339
chr1	72225883	72226404	6.11051	11.7995
chr1	72226683	72227005	3.05151	10.7927
chr1	72228951	72229263	6.8571	8.87137
chr1	72233033	72233336	2.4516	7.70564
chr1	72236366	72236770	8.19146	6.16833
chr1	72238049	72238363	6.36699	7.70564
chr1	72243680	72244840	14.3299	7.13437
chr1	72254189	72255833	11.2531	12.6534
chr1	72284130	72284453	7.8404	7.72473
chr1	72313789	72314253	5.27434	7.00815
chr1	72320763	72321253	11.029	11.8132
chr1	72325934	72326983	7.62215	11.7737
chr1	72428433	72429584	12.491	5.23931
chr1	72582881	72583641	7.48488	13.9533
chr1	72710862	72712367	8.63718	9.58981
chr1	72712692	72712966	1.86476	9.08366
chr1	73901878	73902844	5.66631	10.0827
chr1	73936485	73937169	4.19466	12.64
chr1	73996142	73996554	5.32949	13.8178
chr1	73997910	73998570	11.4714	2.48916
chr1	73998917	73999574	9.59952	7.59774
chr1	74001208	74002081	7.92221	5.77261
chr1	74007079	74007708	5.45291	11.2657
chr1	74016028	74016364	6.68314	9.38896
chr1	74034545	74035077	6.81407	9.4032
chr1	74052529	74053840	9.7604	7.32595
chr1	74055738	74056061	11.1299	13.6841
chr1	74066668	74066950	6.96869	11.6077
chr1	74067532	74068183	4.00279	7.97078
chr1	74068221	74068869	9.74499	5.90766
chr1	74080951	74081344	0.553382	9.9487
chr1	74082534	74083086	7.69929	8.98712
chr1	74092800	74093171	1.58555	8.32043
chr1	74094562	74094861	15.1824	7.87058
chr1	74108352	74108686	8.77463	2.00716
chr1	74124140	74125697	12.4381	15.9507
chr1	74130910	74131538	11.9308	11.0235
chr1	74133399	74134426	20.8847	16.4692
chr1	74146134	74146756	2.61812	8.3325
chr1	74149133	74150159	8.71877	19.0418
chr1	74150895	74151951	10.3692	15.3646
chr1	74153294	74153889	8.39573	11.552
chr1	74154559	74156202	22.4199	15.7443
chr1	74159356	74160280	14.7955	16.7739
chr1	74167202	74167565	10.3943	10.7879
chr1	74177923	74178204	5.87453	10.9141
chr1	74178647	74179120	9.74137	11.8957
chr1	74200781	74201621	9.19575	7.21395
chr1	74226966	74227569	7.39356	16.8016
chr1	74236001	74238813	21.3341	21.7364
chr1	74239489	74240764	7.10544	10.4217
chr1	74248129	74249662	18.4271	19.4214
chr1	74250042	74250475	4.68071	11.4001
chr1	74273451	74273778	4.77971	8.45028
chr1	74283933	74285484	13.2008	9.37992
chr1	74294837	74296201	15.7079	18.8054
chr1	74297219	74297627	8.34234	8.75195
chr1	74303394	74304877	14.7372	17.6612
chr1	74308399	74309038	9.58494	11.2703
chr1	74332223	74332907	7.34353	9.74922
chr1	74342151	74342452	1.74537	8.64773
chr1	74368325	74369424	10.5238	10.2655
chr1	74373009	74373753	12.6257	16.0078
chr1	74374636	74376059	24.7467	22.1855
chr1	74379241	74380130	8.71984	8.58629
chr1	74381200	74382331	11.9648	18.9405
chr1	74386382	74387493	14.0587	15.6443
chr1	74389706	74392947	19.2386	16.8992
chr1	74396643	74398520	16.6909	16.0648
chr1	74425661	74426021	0.18196	6.13455
chr1	74504317	74508282	9.52501	9.51652
chr1	74587321	74587604	5.90246	8.99082
chr1	74587890	74588453	8.41917	18.2636
chr1	74661664	74662012	5.07481	13.3299
chr1	74662495	74662830	3.28115	6.25192
chr1	74701936	74702896	11.6423	8.98671
chr1	74712444	74714098	20.984	10.6034
chr1	74715390	74715934	10.3761	6.71977
chr1	74772874	74773276	3.53274	7.97016
chr1	74775803	74776181	6.82784	20.3608
chr1	74781885	74782415	11.1459	7.66203
chr1	74788531	74788821	8.26727	5.56401
chr1	74802922	74803649	20.1311	22.6251
chr1	74806513	74807309	8.89758	11.1906
chr1	74808014	74808372	9.00978	12.3699
chr1	74816691	74817680	15.2379	14.5761
chr1	74997109	74997771	8.0942	13.3138
chr1	75017216	75017552	1.23603	9.76507
chr1	75124388	75125662	18.9226	12.45
chr1	75141145	75143295	19.0259	13.1942
chr1	75168367	75169352	13.564	16.9571
chr1	75179041	75180522	9.06641	11.8212
chr1	75187567	75188566	16.2564	28.1584
chr1	75189739	75190386	11.2645	4.00408
chr1	75191647	75193228	14.3607	15.3304
chr1	75208599	75209704	6.88017	11.4057
chr1	75210045	75211390	4.88882	11.5304
chr1	75213166	75214059	11.3245	12.688
chr1	75215207	75215934	10.8377	13.9443
chr1	75217580	75219636	11.8962	13.8409
chr1	75222433	75222776	0.905238	6.72166
chr1	75223385	75223871	10.0658	9.88732
chr1	75230490	75230952	11.8336	12.5092
chr1	75233976	75234377	1.11082	5.9762
chr1	75234444	75235019	12.0371	4.70112
chr1	75236080	75237659	11.4284	13.8789
chr1	75251395	75251985	13.9116	8.52845
chr1	75316930	75318221	19.1433	16.7053
chr1	75357730	75358066	0.577072	8.24687
chr1	75436120	75436978	8.74936	8.83544
chr1	75449576	75450581	5.21178	8.64412
chr1	75479148	75479800	9.84997	12.6481
chr1	75521091	75522235	12.138	21.4343
chr1	75653710	75654015	11.2283	3.91093
chr1	78404935	78405280	0	7.08026
chr1	78488035	78489426	8.8581	10.9552
chr1	78490126	78490517	18.938	6.95676
chr1	78537087	78538004	9.57369	13.8265
chr1	78595906	78596272	5.98142	10.87
chr1	78657437	78658707	13.0795	15.7268
chr1	78666750	78667026	3.82117	9.86656
chr1	78702359	78703433	12.5803	17.7675
chr1	78724461	78724930	3.27948	9.34863
chr1	78836210	78836485	1.31011	6.76976
chr1	79179597	79179873	0	13.5016
chr1	79581368	79581749	4.21231	11.9609
chr1	79642632	79643076	10.1917	5.27247
chr1	79643760	79644345	7.06342	8.10608
chr1	79670807	79672708	23.8991	17.2507
chr1	79683759	79684418	4.60627	10.3482
chr1	79687229	79687622	3.27695	11.5369
chr1	79697379	79697916	10.9664	8.31692
chr1	79698214	79699616	4.25647	8.60922
chr1	79700521	79701228	2.69806	6.73127
chr1	79710708	79712132	16.5724	15.5985
chr1	79739064	79740158	7.03916	8.50438
chr1	79740470	79741564	11.1935	9.93704
chr1	79751560	79752824	10.9649	8.92611
chr1	79759451	79760081	5.11984	8.03099
chr1	79761181	79762369	8.45619	8.37113
chr1	79767763	79768514	10.849	3.52141
chr1	79775688	79777323	8.80541	10.7153
chr1	79806840	79807401	8.89289	8.73031
chr1	79848617	79849133	13.35	10.8805
chr1	79853549	79854086	8.72189	14.4728
chr1	79855715	79856035	0	7.70564
chr1	79858276	79859147	7.61249	10.3314
chr1	79861048	79862104	9.92386	12.0167
chr1	79894958	79895329	5.30402	14.6802
chr1	79898250	79898872	4.8192	13.3994
chr1	80015418	80015782	10.5781	10.5339
chr1	80025644	80026738	9.04865	22.2942
chr1	80030287	80031015	2.54285	8.22853
chr1	80032197	80032541	5.56037	5.20579
chr1	80131447	80131782	8.4473	10.3877
chr1	80167586	80168147	10.2334	5.52169
chr1	80214404	80214771	7.58224	2.47337
chr1	80299653	80299977	0.574184	9.1564
chr1	80334888	80335679	10.0271	8.70708
chr1	80338533	80341641	12.7732	13.9847
chr1	80371420	80371927	11.3001	10.9581
chr1	80378450	80378738	6.75527	2.09765
chr1	80383368	80384299	11.4054	18.472
chr1	80389364	80389944	5.11396	12.2785
chr1	80396685	80397172	2.83275	8.26576
chr1	80401623	80402443	27.5204	22.2655
chr1	80413888	80414232	13.9504	9.00037
chr1	80417341	80417717	7.5018	2.80354
chr1	80418267	80419413	19.67	26.4762
chr1	80451689	80453008	23.8403	24.0575
chr1	80453755	80454368	8.93142	8.38193
chr1	80561323	80561662	0	9.01492
chr1	80613192	80613992	6.76346	10.9285
chr1	80626721	80627136	7.12512	10.0452
chr1	80628082	80628569	3.00492	9.62967
chr1	80633812	80634423	2.2986	8.74988
chr1	80635293	80638196	13.7271	14.349
chr1	80646337	80647290	12.0495	29.904
chr1	80659084	80660974	21.4956	17.1489
chr1	80661304	80662026	6.41085	11.0505
chr1	80664968	80666295	22.0429	17.763
chr1	80670547	80671427	4.00776	11.8106
chr1	80713584	80714255	11.4064	11.7502
chr1	80715490	80716731	5.45476	6.87733
chr1	80718317	80718607	6.06267	7.52496
chr1	80719568	80719876	3.49222	9.562
chr1	80722665	80723285	7.67261	8.55326
chr1	80724585	80724972	15.0714	4.16543
chr1	80730341	80731023	3.27913	10.4761
chr1	80746628	80747233	12.1678	21.1682
chr1	80755697	80759083	18.4078	17.2435
chr1	80759364	80760533	12.5139	16.3869
chr1	80763209	80763808	10.3869	14.166
chr1	80765458	80766017	8.89893	10.0573
chr1	80784698	80785772	15.7848	15.6897
chr1	80826277	80826679	8.29087	4.05218
chr1	82282952	82283323	9.91589	10.7837
chr1	82316169	82317187	12.7524	7.70716
chr1	82724269	82725936	13.1451	11.2095
chr1	82761534	82762375	15.4098	7.09176
chr1	82796193	82796551	3.89741	9.93554
chr1	82796938	82797323	5.34595	9.8312
chr1	82798303	82799421	8.84971	10.6942
chr1	82839193	82840205	15.0728	13.3021
chr1	83672713	83672996	0	6.58928
chr1	84198774	84199469	5.69475	10.7569
chr1	84199687	84200282	12.3987	8.65623
chr1	84218754	84219096	1.6702	8.32749
chr1	84241498	84242018	7.74983	5.37913
chr1	84245374	84245697	11.8072	9.59507
chr1	84247125	84247484	2.16771	8.35386
chr1	84250696	84251465	9.93233	11.1587
chr1	84286445	84286944	9.03689	0
chr1	84290164	84290456	1.57034	8.16481
chr1	84302721	84303284	11.1744	7.94927
chr1	84317033	84318625	19.9266	15.3919
chr1	84321478	84321778	12.0028	3.08226
chr1	84349988	84350822	14.4929	12.6709
chr1	84363231	84363561	6.69349	2.97952
chr1	84406725	84407555	18.8767	17.7156
chr1	84437449	84437866	12.655	7.62434
chr1	84722379	84722733	3.47884	12.3029
chr1	84740017	84740453	3.72	9.98199
chr1	84837578	84838509	10.2037	4.01091
chr1	84838675	84840467	11.7684	9.45145
chr1	84914975	84915738	6.78581	9.38614
chr1	84924095	84924600	10.7118	10.3637
chr1	84935282	84936272	13.4108	17.7012
chr1	84958518	84958814	5.73617	9.98089
chr1	85526308	85526771	9.15665	0.609129
chr1	85543815	85545069	10.413	13.1586
chr1	85581363	85581838	9.31146	2.78052
chr1	85598082	85598904	10.0139	8.31309
chr1	85600400	85601387	10.8844	8.55818
chr1	85607808	85608669	5.64977	10.8774
chr1	85618837	85619433	5.15912	6.79803
chr1	85649563	85650413	12.258	10.1896
chr1	85652059	85652378	6.85448	6.98097
chr1	85658269	85658935	9.34195	9.70957
chr1	85686926	85687998	8.5854	9.94546
chr1	85690518	85690938	4.32026	11.5658
chr1	85698148	85698683	10.2409	9.58668
chr1	85702925	85704335	22.2915	25.4745
chr1	85732268	85733417	13.4181	15.8123
chr1	85734412	85736958	21.7692	15.7842
chr1	85737837	85738439	4.3743	9.08037
chr1	85739832	85740350	6.89454	9.6395
chr1	85751303	85752224	5.90902	17.8242
chr1	85758105	85758605	8.77514	15.6794
chr1	85779416	85779914	9.40231	12.3569
chr1	85792650	85794917	17.6296	18.2271
chr1	85800058	85800347	2.73356	8.10559
chr1	85809132	85809439	7.16082	10.4465
chr1	85837936	85838405	6.10362	14.9907
chr1	85840637	85841380	13.5014	10.0516
chr1	85853410	85853739	8.43808	16.8587
chr1	85892240	85892711	3.63828	7.76454
chr1	85894491	85896132	14.1821	14.7774
chr1	85896750	85897698	2.53593	9.55239
chr1	85901396	85902091	1.31011	12.3778
chr1	85919754	85920027	5.53319	10.9177
chr1	85936175	85936456	1.05835	9.6252
chr1	85950054	85950449	2.99502	9.72276
chr1	85957390	85957915	2.81487	11.8887
chr1	85960889	85961408	4.75579	24.0404
chr1	85961910	85962934	8.54644	12.5954
chr1	85977614	85978467	9.27677	20.7772
chr1	85986921	85987243	1.4281	9.17019
chr1	85988646	85989041	6.34493	8.93464
chr1	86038021	86038756	6.90349	10.7963
chr1	86040539	86041252	3.61797	14.8623
chr1	86045885	86046476	5.92766	9.0199
chr1	86059175	86059851	8.14363	8.00657
chr1	86064278	86065518	17.5492	13.7769
chr1	86144431	86145338	18.3589	10.2034
chr1	86147572	86147990	7.90613	11.3483
chr1	86154018	86155162	14.2784	8.02896
chr1	86185006	86185522	4.51431	16.9255
chr1	86186558	86187302	20.3913	23.2412
chr1	86187909	86188247	1.80237	8.17072
chr1	86190334	86191325	14.9969	21.4903
chr1	86193965	86194379	16.7055	6.32086
chr1	86202642	86202966	4.55305	11.5537
chr1	86214132	86214801	12.7144	14.582
chr1	86215152	86215656	11.674	11.1365
chr1	86216198	86216883	16.997	12.4933
chr1	86217502	86218118	8.70502	9.73963
chr1	86226135	86226431	5.48389	9.9913
chr1	86228561	86230209	24.9295	23.2825
chr1	86232590	86234462	14.491	15.9069
chr1	86235003	86235597	0.90208	8.35945
chr1	86259994	86260364	5.49894	12.7081
chr1	86262808	86263102	5.51674	9.36733
chr1	86263273	86264343	16.0642	11.6679
chr1	86265307	86265666	1.83562	10.6977
chr1	86267189	86267715	5.61406	8.94206
chr1	86269014	86269642	8.13188	9.44064
chr1	86300960	86302198	5.70926	8.20732
chr1	86303263	86304034	8.84454	10.5101
chr1	86307178	86308365	9.92684	13.3625
chr1	86327826	86328124	1.34968	9.94493
chr1	86340287	86340651	3.35807	7.79455
chr1	86343991	86345013	17.1084	22.176
chr1	86358898	86360650	18.37	16.9586
chr1	86361598	86362156	3.63686	6.18937
chr1	86378596	86379771	8.3825	15.8087
chr1	86380899	86381404	17.0574	15.4326
chr1	86398197	86399936	9.38852	16.5758
chr1	86406381	86407535	3.86222	9.69682
chr1	86415135	86417279	7.46594	14.9103
chr1	86430209	86430538	5.02542	12.7694
chr1	86433949	86435132	19.0249	18.5952
chr1	86437309	86438150	7.91053	11.3395
chr1	86440111	86443811	26.6743	20.996
chr1	86457056	86457537	5.54279	14.6007
chr1	86469664	86473603	13.7484	15.9266
chr1	86478942	86479854	16.3333	33.2627
chr1	86486650	86488541	16.3366	13.3388
chr1	86491578	86493445	22.6438	23.949
chr1	86499863	86500328	14.2056	12.1534
chr1	86501080	86502227	17.1811	15.504
chr1	86503263	86505343	23.2287	21.4269
chr1	86509313	86510487	17.8227	11.8998
chr1	86510804	86511115	4.47798	10.4708
chr1	86515541	86516472	5.45154	12.8902
chr1	86522453	86523253	7.63304	16.9755
chr1	86524231	86529143	20.1995	13.7575
chr1	86529595	86529968	4.89624	8.7551
chr1	86532163	86532664	18.3625	12.4213
chr1	86533826	86534140	9.75909	5.70316
chr1	86569321	86570094	10.1335	15.2538
chr1	86571020	86571744	5.53903	9.58522
chr1	86581978	86583561	14.5983	14.3988
chr1	86586798	86587710	10.5427	12.0603
chr1	86598778	86599063	2.88455	7.65157
chr1	86629685	86630085	9.41316	0.747448
chr1	86643107	86643472	11.45	4.4545
chr1	86703443	86704334	14.2583	9.45433
chr1	86926162	86926494	2.62023	8.2766
chr1	87111775	87112049	5.44605	8.69556
chr1	87180488	87181154	5.80699	5.36155
chr1	87186917	87187306	12.2423	14.1792
chr1	87201532	87201826	9.01482	10.7669
chr1	87213428	87214740	14.0078	12.4794
chr1	87218153	87218466	12.1845	2.13198
chr1	87245996	87246304	4.02817	8.41116
chr1	87280142	87280581	8.98278	13.7964
chr1	87281528	87282526	12.7756	11.8148
chr1	87320719	87321221	1.85034	5.97111
chr1	87326504	87328074	11.8628	13.2861
chr1	87406024	87406470	1.27486	7.10785
chr1	87468408	87468786	5.12955	8.15819
chr1	87541700	87542162	3.7602	11.2416
chr1	87549256	87549558	10.2813	3.05164
chr1	87607479	87608383	9.86644	11.0726
chr1	87619885	87622820	20.5083	19.7228
chr1	87624755	87626976	15.4854	19.8126
chr1	87627791	87628151	2.38368	11.5242
chr1	87631859	87632728	6.7752	13.0029
chr1	87636756	87639094	15.1537	14.8154
chr1	87639571	87641102	14.8057	19.468
chr1	87647937	87649287	10.1248	14.5665
chr1	87650266	87651341	24.39	26.7726
chr1	87651711	87652934	8.71232	9.72688
chr1	87657684	87660618	18.0022	18.6191
chr1	87755160	87756745	19.3649	16.1055
chr1	87765875	87766488	14.5138	5.61896
chr1	87770584	87771048	8.46774	5.90545
chr1	87813665	87814037	10.4316	3.39297
chr1	87827804	87828805	17.6793	20.0455
chr1	87829162	87830325	12.0377	14.2332
chr1	87846692	87847594	6.9253	7.91409
chr1	87848616	87849855	16.2078	13.6288
chr1	87852472	87854395	10.9251	14.1715
chr1	87856752	87857574	16.3748	17.4136
chr1	87858480	87858911	7.2193	1.913
chr1	87872914	87873468	7.92925	15.8842
chr1	87875820	87876376	10.9145	3.80016
chr1	87900927	87901428	12.7377	15.2944
chr1	87934983	87935852	10.3829	11.5221
chr1	87946173	87946644	3.82742	8.85085
chr1	87947675	87948174	8.19937	8.88543
chr1	87959765	87962830	8.88868	14.3483
chr1	88002917	88003307	8.84159	0.14621
chr1	88005034	88005351	14.1633	6.16452
chr1	88007459	88008871	6.44758	10.9516
chr1	88081499	88082269	18.2438	16.9544
chr1	88092273	88092695	12.9273	15.5574
chr1	88093964	88095455	21.2825	19.2481
chr1	88102898	88103442	16.7473	18.3037
chr1	88134330	88134971	16.0095	14.6419
chr1	88260446	88261051	23.9978	31.6581
chr1	88276440	88278071	53.1074	56.7761
chr1	88283609	88284156	25.5293	20.9982
chr1	88357548	88357989	11.4821	8.4535
chr1	88424521	88424865	7.47983	11.1642
chr1	88431502	88431806	0.896391	7.07196
chr1	88474384	88475308	8.82484	17.0575
chr1	88509476	88510678	10.8984	8.40441
chr1	88553548	88554507	8.41533	6.49717
chr1	88556265	88556675	7.05225	4.63466
chr1	88562551	88562919	3.41769	8.19981
chr1	88566922	88567586	9.06228	18.3612
chr1	88575737	88577105	5.53255	10.5761
chr1	88586121	88588401	18.3203	27.9708
chr1	88588914	88589679	10.2514	11.632
chr1	88612889	88613219	3.23161	8.25671
chr1	88635472	88636001	8.50211	18.578
chr1	88636963	88637300	3.17615	7.0334
chr1	88642909	88643370	6.77508	4.06511
chr1	88652412	88653138	20.0812	16.755
chr1	88653909	88655713	22.2963	31.307
chr1	88692673	88692995	13.2273	2.16811
chr1	88701190	88702780	13.9366	14.7725
chr1	88745361	88745633	4.03631	14.4877
chr1	89015500	89016170	12.4617	8.94774
chr1	89069253	89070694	14.2958	15.4102
chr1	89078761	89079618	8.98123	12.7247
chr1	89108419	89108970	11.218	9.40901
chr1	89235318	89235624	10.8106	12.7219
chr1	89252389	89253049	12.1424	9.40788
chr1	89302318	89302997	11.3067	14.946
chr1	89454411	89454802	5.58558	13.2356
chr1	89465871	89466162	3.54316	9.83991
chr1	89524181	89524547	5.46239	8.63621
chr1	89552136	89553163	8.84933	12.323
chr1	89555209	89555580	0	13.4132
chr1	89563520	89563932	11.5048	14.7268
chr1	89575162	89575801	2.80475	8.32788
chr1	89576827	89577183	2.07557	8.47621
chr1	89579986	89580354	6.66449	10.6162
chr1	89580642	89581350	4.40406	7.43137
chr1	89602727	89603523	4.0472	10.2961
chr1	89609835	89610451	14.071	11.0256
chr1	89613126	89613763	15.419	10.8314
chr1	89643849	89644741	6.42866	12.4932
chr1	89716436	89716708	0.968133	9.82469
chr1	89899086	89899542	3.07417	12.1702
chr1	89901951	89902965	15.8867	14.1696
chr1	89927151	89927505	5.32188	9.35996
chr1	89939393	89940769	9.17126	9.39573
chr1	90222022	90222530	9.31781	10.9548
chr1	90368652	90368984	11.6884	5.73746
chr1	90603023	90603792	8.54386	11.4212
chr1	90909571	90910001	4.2076	9.97432
chr1	90942613	90942952	0	5.10755
chr1	90973060	90974109	7.35612	10.5998
chr1	90974737	90975548	12.0301	20.6789
chr1	90999099	90999397	6.58574	9.88804
chr1	91010175	91010540	8.37037	1.35957
chr1	91023940	91024431	11.3748	17.8752
chr1	91033416	91035635	20.5863	24.3309
chr1	91037252	91038300	6.76934	10.8467
chr1	91040257	91040614	5.35789	12.1564
chr1	91041303	91042521	13.5378	20.0878
chr1	91046068	91046713	29.4379	25.5708
chr1	91048666	91049665	4.43786	6.1676
chr1	91052446	91054437	23.8012	26.1508
chr1	91054741	91058215	15.9672	19.3761
chr1	91061152	91061539	9.66504	7.53043
chr1	91062053	91063645	9.24485	14.3106
chr1	91064863	91066010	8.53688	13.2387
chr1	91067256	91067681	4.87363	8.58318
chr1	91069568	91070182	6.9005	15.4941
chr1	91080010	91080789	15.4523	23.5601
chr1	91085935	91086379	3.72379	8.63587
chr1	91086745	91087033	11.6227	0.679595
chr1	91087964	91088441	10.4287	12.9946
chr1	91095001	91095908	8.36624	12.2135
chr1	91096358	91096817	16.3379	11.681
chr1	91098077	91099118	9.37845	3.4272
chr1	91160166	91160547	5.52242	11.3663
chr1	91176057	91176570	10.8844	13.7169
chr1	91179197	91181049	13.4152	9.9466
chr1	91181589	91181911	0.569615	6.08794
chr1	91183419	91183790	6.60354	12.5533
chr1	91187082	91189496	17.2643	24.2361
chr1	91207253	91207899	16.348	18.0426
chr1	91216161	91217043	16.3274	21.9515
chr1	91217676	91218617	5.97696	11.0794
chr1	91220389	91220823	9.3338	15.0597
chr1	91226585	91226965	0.448196	6.46869
chr1	91230915	91232327	14.4484	9.72591
chr1	91235101	91236063	8.96652	19.3298
chr1	91241567	91241954	1.67911	6.50301
chr1	91248142	91248600	7.35151	12.1541
chr1	91249829	91252301	12.5542	15.0241
chr1	91257604	91258943	8.2364	12.7273
chr1	91282511	91283049	12.4485	9.22099
chr1	91297698	91298625	18.1988	13.5942
chr1	91298980	91299309	12.3605	10.1696
chr1	91366349	91366938	8.78599	9.37236
chr1	91397967	91399512	13.0766	17.7005
chr1	91403601	91404114	18.574	8.5438
chr1	91412953	91414948	14.2517	17.9447
chr1	91436675	91438542	5.70499	11.9179
chr1	91455945	91456882	15.7717	16.9491
chr1	91457629	91459843	11.3827	13.4365
chr1	91494471	91494940	14.1962	13.0914
chr1	91538745	91539055	7.86068	4.26545
chr1	91539507	91540490	12.5507	11.1265
chr1	91954744	91955152	6.9359	8.63107
chr1	91984412	91984979	13.4454	11.8588
chr1	92034145	92034870	17.3242	21.1677
chr1	92036849	92037403	9.5397	11.386
chr1	92048203	92049491	11.4584	17.4574
chr1	92051897	92052995	13.7407	20.0922
chr1	92055785	92056065	1.01534	6.70942
chr1	92058744	92059113	3.9694	11.452
chr1	92061161	92061468	9.50792	3.91055
chr1	92061520	92062209	14.107	24.9198
chr1	92064027	92064520	2.80359	8.99356
chr1	92080140	92080758	4.94579	9.95001
chr1	92082761	92083272	10.345	18.7227
chr1	92127624	92128194	7.6837	5.42369
chr1	92178166	92179872	7.31314	8.91434
chr1	92180338	92181333	6.63089	19.9572
chr1	92183002	92183970	8.79453	10.3962
chr1	92216114	92217714	23.1472	23.3312
chr1	92224930	92225922	16.1981	15.7841
chr1	92250777	92251266	21.0476	15.2064
chr1	92331318	92332457	18.9593	19.1376
chr1	92338676	92339009	0.251793	6.70599
chr1	92371766	92373280	12.4227	15.0733
chr1	92383397	92384079	3.21381	8.2186
chr1	92399071	92399447	8.52619	1.18864
chr1	92473113	92474128	9.01075	7.22433
chr1	92628078	92628515	2.94401	9.6488
chr1	92640258	92641982	8.1867	12.8913
chr1	92647768	92648875	13.2195	9.93728
chr1	92659359	92659893	10.1227	9.62773
chr1	92675892	92676429	10.3004	18.396
chr1	92708353	92708740	8.70024	6.31584
chr1	92726366	92726725	3.49972	12.4922
chr1	92731680	92732399	6.97148	14.4232
chr1	92741607	92742977	16.0637	27.4411
chr1	92749438	92750156	8.04497	14.1814
chr1	92755031	92756490	7.37848	10.9242
chr1	92773329	92775520	8.95015	12.6491
chr1	92797814	92798139	2.77341	14.5957
chr1	92799565	92800098	12.2458	10.9845
chr1	92805842	92806119	4.01074	12.0342
chr1	92815584	92815928	2.23938	8.03269
chr1	92831343	92833013	7.23936	7.55799
chr1	92845022	92845799	7.67858	4.9209
chr1	92906923	92907630	15.1525	16.1655
chr1	92910302	92911600	14.0913	11.8624
chr1	92920588	92921266	7.23847	12.1199
chr1	92933372	92935398	12.5677	20.029
chr1	92971490	92973741	14.7704	11.4178
chr1	92974428	92974743	8.51782	1.53624
chr1	92981095	92981442	11.5116	2.37165
chr1	92992323	92992622	16.0018	8.99937
chr1	93010513	93010977	8.39433	9.92101
chr1	93013403	93013803	11.7124	4.06473
chr1	93029475	93029777	10.8366	3.08226
chr1	93038315	93038668	9.03719	0
chr1	93069327	93069789	9.68122	11.2549
chr1	93071198	93071984	20.4768	18.0485
chr1	93125235	93125775	11.546	12.5944
chr1	93165354	93166074	10.2535	12.7272
chr1	93272576	93272991	15.4625	14.9768
chr1	93285818	93286149	2.68751	10.3223
chr1	93305649	93306296	6.53234	10.1733
chr1	93342302	93342637	11.5055	8.4003
chr1	93343380	93344113	4.30568	9.83127
chr1	93389357	93389765	0.921572	6.48936
chr1	93401373	93402029	5.21649	8.57253
chr1	93411085	93411557	3.66665	9.69735
chr1	93444723	93446398	9.59785	9.13452
chr1	93477264	93480105	16.8876	12.2314
chr1	93511448	93512222	12.4021	7.68175
chr1	93634840	93636868	11.7523	9.45955
chr1	93668755	93669295	6.40743	11.3045
chr1	93685719	93686010	2.03946	6.1857
chr1	93691613	93692529	10.8499	14.8527
chr1	93748333	93749001	10.4417	13.2611
chr1	93753888	93755771	11.2692	10.4712
chr1	93764760	93765139	11.9293	7.421
chr1	93801089	93802571	16.25	14.6293
chr1	93803254	93804670	21.9055	23.9909
chr1	93817940	93819102	9.40418	16.3384
chr1	93824635	93825764	17.4771	13.2709
chr1	93833128	93833512	1.68541	9.05413
chr1	94034560	94035780	12.2356	14.2074
chr1	94046446	94046748	5.67427	10.645
chr1	94055583	94056528	2.58973	9.72298
chr1	94058313	94059031	13.165	9.81128
chr1	94074439	94074914	6.12582	7.38768
chr1	94078224	94079366	6.40487	9.0349
chr1	94542040	94542399	0	7.70564
chr1	94582006	94582706	7.77646	10.2595
chr1	94658403	94658723	2.09209	8.83259
chr1	94791472	94792105	2.20008	7.8992
chr1	95313281	95314926	12.5596	12.2756
chr1	95339448	95340166	5.34811	14.9026
chr1	95381033	95381513	4.75189	7.47447
chr1	95450693	95451402	21.8802	22.2475
chr1	95468353	95468656	8.59141	2.5482
chr1	95528645	95529134	8.91895	12.0391
chr1	95571004	95571310	5.67716	8.9043
chr1	95572481	95573803	15.7561	21.1847
chr1	95575836	95576171	0	7.25941
chr1	95589502	95590858	19.5609	29.0905
chr1	95591267	95591592	8.84427	8.64929
chr1	95596949	95597280	4.66258	9.55871
chr1	95597980	95599185	13.0424	16.3769
chr1	95655668	95655949	4.23339	10.4534
chr1	95656526	95658078	15.2107	20.0118
chr1	95662449	95663077	3.99084	7.47987
chr1	95663961	95664448	5.95066	9.31323
chr1	95665061	95668205	10.5859	14.3667
chr1	95668561	95668908	12.195	7.20378
chr1	95673971	95674583	9.96073	13.0316
chr1	95744927	95745395	2.50825	7.33683
chr1	95747279	95747937	5.98113	10.6825
chr1	95748641	95749423	6.49528	17.0884
chr1	96220200	96220597	0	9.23901
chr1	96859629	96861001	10.2021	7.53603
chr1	96865984	96866507	10.6036	9.86264
chr1	96867027	96867341	11.1818	2.19881
chr1	96871247	96872405	4.88521	7.77485
chr1	97019487	97019818	3.64141	7.24004
chr1	97580403	97580772	9.61459	9.0463
chr1	97632687	97633365	6.94863	8.67396
chr1	97659287	97660081	19.9339	19.8483
chr1	97660260	97662269	17.2767	10.7204
chr1	97662593	97663240	13.7167	6.01207
chr1	97672580	97673363	10.5177	6.94787
chr1	97676003	97676802	15.5443	16.7364
chr1	97705579	97705910	5.53335	7.18883
chr1	97718433	97718984	18.4866	11.943
chr1	97769078	97771297	19.3966	15.9148
chr1	97795044	97795388	0.380846	8.0282
chr1	98027862	98029815	6.92824	9.95698
chr1	98038631	98038930	0	9.10245
chr1	98052823	98053184	5.25497	8.86683
chr1	98056442	98056966	7.84318	5.99688
chr1	98089535	98089911	11.6273	6.43913
chr1	98090542	98090852	2.73856	7.99895
chr1	98094836	98096219	9.86706	13.5203
chr1	98099058	98099655	3.351	8.83632
chr1	98129891	98130685	10.9858	13.874
chr1	98131145	98131613	8.95244	10.1194
chr1	98554316	98554683	3.21995	13.0471
chr1	98561209	98561562	5.3518	8.21644
chr1	98590038	98590373	3.45322	8.57971
chr1	98590951	98591626	11.5193	13.0596
chr1	100079992	100080374	5.50797	9.2508
chr1	101901670	101902606	12.9444	16.6034
chr1	104997819	104998207	3.31243	8.48017
chr1	105169685	105170526	8.74863	16.0142
chr1	105170990	105171462	17.8087	6.36042
chr1	105434739	105435675	16.2071	18.4705
chr1	105662842	105665475	13.344	16.2231
chr1	105684081	105684420	0.823166	8.79216
chr1	105746946	105747601	12.8651	6.16451
chr1	105780050	105780700	8.30813	8.91247
chr1	105786879	105787348	13.2855	11.1329
chr1	105879393	105879796	2.27563	8.49341
chr1	105880919	105881541	5.07406	10.2304
chr1	105906439	105906762	9.73053	6.1836
chr1	105964731	105965554	3.98128	12.0154
chr1	105971429	105972495	12.9954	11.5426
chr1	105980670	105981531	14.9012	15.209
chr1	105988838	105989143	3.1185	9.50952
chr1	105989448	105990758	15.1833	11.2926
chr1	105991129	105991961	11.9753	9.99881
chr1	105993803	105994464	9.87838	13.0122
chr1	105996165	105996457	8.10745	12.1127
chr1	105997159	105997689	2.36315	10.3968
chr1	106030104	106031051	7.39169	12.4088
chr1	106151743	106152322	16.9636	19.2814
chr1	106162411	106163233	19.6358	11.7722
chr1	106171001	106172024	12.4262	10.7307
chr1	106231044	106231944	11.3165	10.4214
chr1	106316529	106317514	11.9985	9.05902
chr1	106321129	106322096	9.26022	3.75003
chr1	106400466	106402333	7.51403	13.6225
chr1	106407253	106408811	16.2587	19.3383
chr1	106511555	106512376	12.7644	16.9055
chr1	106515502	106516028	6.85443	12.663
chr1	106517561	106518055	9.80993	11.9141
chr1	106519358	106519786	12.293	5.69281
chr1	106526877	106527312	7.00233	7.81547
chr1	106540062	106540609	7.97804	11.5768
chr1	106548759	106549507	7.46309	9.68562
chr1	106552846	106553723	10.6766	12.5768
chr1	106569158	106569522	11.6146	3.81049
chr1	106579537	106580185	7.22787	12.0222
chr1	106581588	106582287	8.88404	16.8003
chr1	106583073	106583947	2.85107	8.84827
chr1	106588448	106588767	8.36173	1.23677
chr1	106612801	106613375	6.94315	5.11741
chr1	106626803	106628732	13.7144	11.491
chr1	106644434	106644853	3.88344	7.0068
chr1	106664683	106665375	3.3832	9.13987
chr1	106678257	106678567	3.31332	18.1455
chr1	106688093	106688962	4.52735	7.88653
chr1	106695539	106696274	18.3915	10.8634
chr1	106697835	106698187	8.49341	0.70927
chr1	106700488	106701087	0.765507	9.56065
chr1	106702585	106703043	3.67862	7.94119
chr1	106711617	106712001	9.49491	1.93845
chr1	106712249	106712719	6.93524	13.0734
chr1	106713088	106714880	12.2129	18.6174
chr1	106759152	106760455	18.3044	13.6159
chr1	106795499	106797329	21.7966	21.1893
chr1	106814914	106815654	12.7577	12.5435
chr1	106817911	106818627	4.69702	8.92822
chr1	106883624	106884207	8.13933	10.1006
chr1	106901325	106901816	11.9458	9.17145
chr1	106931466	106932559	14.8883	21.5857
chr1	106933672	106934061	12.0335	10.9701
chr1	106961154	106961467	4.66283	8.60668
chr1	106983067	106984343	9.4552	8.32041
chr1	107350498	107350825	6.46243	11.099
chr1	107381449	107382052	8.40385	11.8894
chr1	107389481	107390347	7.15116	14.2866
chr1	107447200	107447864	18.1107	15.8964
chr1	107481382	107481755	1.12044	14.7378
chr1	107496532	107497511	17.8625	18.6935
chr1	107501973	107502854	13.9384	20.3828
chr1	107509546	107510163	5.08333	14.657
chr1	107513477	107514176	20.5888	22.7576
chr1	107515877	107516276	3.45424	10.448
chr1	107525196	107526095	10.7345	9.02563
chr1	107528038	107529140	10.0969	10.6467
chr1	107534100	107534625	1.14292	6.78684
chr1	107582796	107584757	20.557	24.7249
chr1	107589849	107590659	11.2087	7.65617
chr1	108135583	108135866	3.49981	7.72742
chr1	111864330	111865259	8.41913	7.86821
chr1	118310833	118312550	8.10485	13.4663
chr1	118321485	118322110	8.86056	4.002
chr1	118322242	118322838	1.0859	13.3039
chr1	118334953	118335534	5.30134	8.12474
chr1	118388076	118390205	11.4495	10.7937
chr1	118391023	118391346	2.83114	8.94618
chr1	118413035	118413375	8.71226	1.08786
chr1	118458505	118460155	9.70914	10.3769
chr1	118507322	118507687	8.68264	1.16957
chr1	119093825	119094120	1.07918	7.48623
chr1	119492293	119492671	13.3888	4.32984
chr1	119502527	119503361	7.13965	5.58243
chr1	119504132	119505201	16.089	21.9002
chr1	119524961	119525305	7.4189	3.35106
chr1	119525324	119526835	10.174	11.0174
chr1	119534418	119535152	13.2082	22.6235
chr1	119648562	119648895	8.64754	7.15491
chr1	119822315	119822639	0	7.63905
chr1	119836258	119837688	13.0975	15.8833
chr1	119895086	119895463	4.58366	12.3045
chr1	119912671	119913661	12.9992	8.60541
chr1	120019484	120019827	12.257	17.0468
chr1	120033076	120033436	4.30882	11.3444
chr1	120055096	120055904	3.62713	9.34214
chr1	120073302	120074058	9.34235	11.1243
chr1	120075624	120076074	11.2437	6.22616
chr1	120080493	120081062	12.8433	9.46345
chr1	120099175	120100879	10.0896	13.3935
chr1	120112904	120113209	5.24905	15.7296
chr1	120120733	120123586	11.7345	13.4126
chr1	120196746	120197621	5.96364	10.4268
chr1	120258675	120259340	4.67701	10.825
chr1	120264839	120265634	17.2424	9.48134
chr1	121327458	121328592	13.2779	12.8944
chr1	121430724	121431514	9.36483	8.73176
chr1	121477886	121479261	9.55477	10.7733
chr1	121508991	121509327	8.19991	2.02273
chr1	121989011	121989355	7.86068	1.50529
chr1	122435566	122435903	8.64597	1.16156
chr1	125241804	125242197	5.53715	16.6701
chr1	125343079	125343678	4.86426	10.7776
chr1	125419644	125420408	9.89788	18.4714
chr1	125425618	125427212	5.04484	14.2037
chr1	125430565	125432350	2.42279	9.52478
chr1	125433116	125433630	3.07138	9.3577
chr1	125434276	125436336	24.0342	22.0688
chr1	125437658	125438480	8.93013	7.48254
chr1	125441329	125442126	12.2595	5.69077
chr1	125462823	125463409	15.7996	21.368
chr1	125465584	125468405	11.3512	15.2665
chr1	125470830	125471583	24.2206	20.5545
chr1	125473157	125474548	10.6806	7.70564
chr1	125476071	125476817	4.0761	7.91223
chr1	125560007	125561634	17.2336	15.0987
chr1	125576828	125577123	3.53953	8.9072
chr1	125663012	125663308	7.9315	1.93683
chr1	125729381	125729771	0.762554	5.55992
chr1	126817335	126818274	8.66991	12.265
chr1	127085853	127086511	4.80442	9.76906
chr1	127117953	127118532	3.87604	10.1624
chr1	127119120	127119563	2.00509	8.97194
chr1	127130010	127130285	8.20369	12.6709
chr1	127135671	127136018	4.39096	10.7923
chr1	127203553	127203865	12.2823	10.531
chr1	127204457	127205814	13.2382	15.4942
chr1	127205907	127207811	15.2555	14.7516
chr1	127222192	127222592	5.42387	8.90774
chr1	127232862	127233293	7.44728	9.99409
chr1	127236918	127237265	6.42975	13.7414
chr1	127240018	127240496	9.28043	19.3931
chr1	127242338	127243636	15.3429	11.9099
chr1	127271008	127271309	0.726874	9.40549
chr1	127277550	127278822	8.63418	11.5754
chr1	127291463	127292129	7.23316	12.2249
chr1	127296792	127297101	7.83948	5.27176
chr1	127303732	127304135	1.19308	8.89495
chr1	127305321	127306521	10.0398	9.9223
chr1	127308347	127309962	10.7746	9.25726
chr1	127318129	127318815	8.23309	12.7783
chr1	127321625	127322916	11.722	11.7023
chr1	127343011	127343670	4.57446	10.9235
chr1	127344781	127345557	5.30968	12.2188
chr1	127347470	127348103	6.98313	8.00754
chr1	127348441	127349772	7.66677	8.42931
chr1	127425066	127425342	7.54739	10.9889
chr1	127496839	127497175	6.07487	9.79717
chr1	127513442	127513795	6.71387	9.27297
chr1	127610234	127610652	10.716	6.96826
chr1	127754545	127754841	3.62494	8.10654
chr1	127756498	127756856	8.06562	1.14939
chr1	127772853	127775736	14.9334	11.0696
chr1	127776031	127776668	6.36752	8.60806
chr1	127781770	127782041	4.11405	9.00224
chr1	127785974	127786510	5.89307	11.2796
chr1	127796361	127796685	3.02458	7.88163
chr1	127829801	127830853	12.3626	7.55915
chr1	127836466	127837195	6.04737	13.6228
chr1	127849885	127850607	6.74835	7.3321
chr1	127868489	127869174	9.88802	13.7194
chr1	127981037	127981640	17.9049	10.0084
chr1	128004346	128005057	18.5867	11.5205
chr1	128005842	128006636	9.2005	7.95409
chr1	128015913	128016907	15.981	19.5943
chr1	128044141	128044521	2.17893	8.45187
chr1	128057232	128057664	6.94482	7.76272
chr1	128080140	128080493	1.81857	8.12912
chr1	128102302	128102743	5.998	8.50941
chr1	128103180	128104085	13.1446	10.3468
chr1	128221825	128222351	1.19305	11.3827
chr1	128240154	128240466	0	9.23689
chr1	128243838	128246020	14.1711	16.0575
chr1	128314846	128315188	9.74157	9.67486
chr1	128322885	128323781	7.35915	22.367
chr1	128327030	128327416	0.750091	11.7501
chr1	128357228	128358770	6.921	9.43066
chr1	128359142	128360289	10.1131	9.55446
chr1	128363853	128364683	6.23645	11.6699
chr1	128368776	128369176	9.40661	2.84338
chr1	128379467	128379738	2.36401	11.5556
chr1	128386262	128387050	15.324	18.8026
chr1	128399146	128399619	1.84745	8.84275
chr1	128411684	128411994	5.84057	10.5741
chr1	128416486	128417798	21.8296	19.3898
chr1	128435829	128436526	10.8531	10.056
chr1	128438449	128439187	2.79243	11.4875
chr1	128443891	128444175	3.9857	9.79485
chr1	128444472	128444892	5.89863	7.87076
chr1	128446650	128448219	28.658	26.0096
chr1	128460281	128461562	10.3991	12.2388
chr1	128462320	128462804	8.78641	3.66177
chr1	128463209	128464229	20.1346	16.691
chr1	128468472	128469579	4.89133	8.12747
chr1	128506550	128507424	10.6053	15.1239
chr1	128512942	128513833	11.3117	11.101
chr1	128548025	128550307	14.498	17.6372
chr1	128560689	128562128	8.96322	16.282
chr1	128567251	128568188	9.59445	11.8274
chr1	128569769	128571246	17.632	23.0533
chr1	128577405	128577687	1.08247	7.75482
chr1	128586552	128587405	14.6401	14.9994
chr1	128590048	128593952	16.1306	12.6721
chr1	128596983	128597603	15.6411	17.5341
chr1	128605358	128606216	5.16105	15.5514
chr1	128607847	128608637	26.3217	20.9106
chr1	128612711	128613014	1.00312	9.32306
chr1	128613626	128615952	22.2319	28.5857
chr1	128617592	128618191	7.8235	6.82059
chr1	128622572	128623668	11.3392	16.5559
chr1	128625832	128627102	10.4128	15.4283
chr1	128641988	128642719	20.1679	23.3446
chr1	128675339	128675914	12.8232	14.433
chr1	128678919	128679550	4.32898	16.2979
chr1	128681236	128681834	0.878519	11.1307
chr1	128690860	128691178	0.420224	7.62325
chr1	128697813	128698435	9.9459	7.50247
chr1	128703951	128706386	14.7739	19.4385
chr1	128707757	128708128	14.0087	10.2687
chr1	128712536	128714666	15.7423	21.4347
chr1	128721814	128722696	13.8141	13.4071
chr1	128724171	128725482	9.12383	17.4473
chr1	128738076	128738353	6.1722	17.9427
chr1	128746564	128747197	16.8618	20.1296
chr1	128765245	128765834	6.51275	9.0767
chr1	128766761	128767302	7.99145	3.23894
chr1	128767351	128767636	5.38756	11.1989
chr1	128786527	128787861	10.587	25.5626
chr1	128813488	128813898	7.71369	10.4834
chr1	128823953	128825650	10.1397	13.9973
chr1	128832155	128833312	16.6125	14.6454
chr1	129486722	129487006	2.53719	7.85758
chr1	129651552	129652058	1.53537	8.20818
chr1	129983124	129983427	1.47009	9.24168
chr1	130210127	130210417	0.975809	12.2546
chr1	130281975	130282531	3.78896	12.0906
chr1	130301634	130301942	1.76525	8.55627
chr1	130428669	130429030	4.09002	11.4624
chr1	130429956	130430301	1.70884	8.7822
chr1	130462177	130462935	13.3189	14.9254
chr1	130474257	130475343	9.60509	10.9156
chr1	130547912	130548512	10.6556	10.043
chr1	130548998	130550147	6.81852	12.5946
chr1	130550710	130551694	7.45193	10.3337
chr1	130715428	130717980	16.6865	12.0488
chr1	130723245	130723618	1.26796	7.18918
chr1	130740759	130741833	12.0997	11.1768
chr1	130831656	130831956	0.943279	12.2365
chr1	130872825	130873436	7.06946	10.7879
chr1	130987565	130988083	6.55057	11.6805
chr1	131010570	131010856	3.08747	9.5162
[truncated: 58,583 more rows]

## Sheet: Brd4
chr	start	end	Control_Brd4	Brd9KO_Brd4
chr1	4807765	4808313	5.74566	11.9332
chr1	4857545	4858187	12.7869	11.2868
chr1	5082845	5083288	3.40131	15.9892
chr1	5241945	5242351	0	12.439
chr1	5519106	5519401	11.1526	2.84677
chr1	6119629	6119994	10.6673	1.20699
chr1	6214257	6214919	20.2267	20.058
chr1	7087823	7088525	9.92038	9.86122
chr1	7397273	7397613	7.24963	11.2364
chr1	9544836	9545627	1.80086	10.4283
chr1	9700375	9701132	13.6405	9.62671
chr1	9747872	9748714	28.3918	19.4054
chr1	9772992	9773669	2.71195	12.9198
chr1	9798005	9798576	6.54168	12.1719
chr1	9805795	9806460	6.26755	15.4889
chr1	9819460	9819872	0.568563	10.3866
chr1	9826463	9827132	5.23326	12.6508
chr1	9858395	9858689	0.839829	11.4726
chr1	9881696	9882083	4.7987	16.1981
chr1	9990022	9990405	10.5407	11.4726
chr1	10039563	10040093	12.9766	17.209
chr1	10231515	10231950	3.28922	15.9826
chr1	10232837	10233379	10.3414	16.5655
chr1	10260880	10261424	2.6224	16.4076
chr1	11177956	11178304	0	14.2287
chr1	12983144	12983432	0	8.61243
chr1	13192281	13192688	8.78876	0
chr1	13227357	13227728	16.2741	7.00727
chr1	13267303	13267677	4.49152	12.9941
chr1	13297053	13297423	13.3864	3.4542
chr1	13371081	13371486	2.68352	14.7303
chr1	13372238	13373220	12.6019	15.765
chr1	13373527	13373855	10.082	13.8091
chr1	13374146	13374554	9.24307	13.9696
chr1	13560127	13560498	1.71785	12.2643
chr1	13574107	13574430	0.86243	13.7956
chr1	13589363	13590089	25.7339	8.00557
chr1	13593351	13593825	18.9084	8.96997
chr1	13683200	13683513	0.99786	11.2234
chr1	14309949	14310249	6.98522	15.9776
chr1	15373035	15373335	10.5517	0
chr1	16104177	16104732	8.47557	15.3671
chr1	16105451	16106448	9.87011	11.5509
chr1	16228456	16228742	2.89987	16.0858
chr1	16619093	16619609	15.2018	13.4826
chr1	16656343	16657062	14.4466	13.4034
chr1	16688536	16688925	7.20987	12.9709
chr1	16798409	16798734	0	25.5434
chr1	17160311	17160719	0	13.8403
chr1	17337512	17337917	0	12.1298
chr1	17349602	17349914	0	16.0323
chr1	18459865	18460214	11.3075	0
chr1	18943198	18943582	0	11.4726
chr1	19681799	19682126	10.5646	0
chr1	19892300	19892617	2.29008	11.4726
chr1	20329962	20330305	14.9077	0.742545
chr1	20470786	20471124	0.949029	11.9614
chr1	20820060	20820472	19.1364	6.33224
chr1	20850055	20850384	0	12.8744
chr1	20926109	20926418	0.150251	13.7598
chr1	20929053	20929435	8.30876	13.1725
chr1	20995977	20996318	0.674566	14.3828
chr1	21028473	21028830	13.4808	0
chr1	21079095	21079673	7.07949	19.174
chr1	21106906	21107326	12.8278	0.0382422
chr1	21218687	21219032	0.886955	17.0128
chr1	21237933	21238321	11.3893	1.31876
chr1	21263161	21263531	12.0859	0
chr1	21961274	21961766	6.95725	8.57649
chr1	22262270	22262619	5.10956	14.6679
chr1	23269463	23269816	11.5441	0
chr1	23383300	23383760	10.1434	7.30758
chr1	23407767	23408086	11.6631	5.38027
chr1	23433685	23433990	4.03386	11.4726
chr1	23454559	23454878	0.998938	14.731
chr1	23921984	23922719	6.42576	10.2988
chr1	24005483	24005799	2.01684	14.2972
chr1	24678512	24678932	8.26549	13.647
chr1	24691836	24692130	2.61997	11.4726
chr1	24828834	24829242	10.6551	0
chr1	26112030	26112354	0.631798	19.3123
chr1	26396425	26396766	0	15.7051
chr1	26811986	26812314	10.2493	0
chr1	29204876	29205215	10.5517	1.88842
chr1	29902565	29902938	12.9619	0
chr1	30472725	30473130	0	11.6596
chr1	30827735	30828110	0	14.2872
chr1	30871752	30872160	0	15.8424
chr1	30872609	30874030	11.8229	13.2182
chr1	30939706	30940071	10.8639	0.553202
chr1	30948695	30950198	17.5328	17.3883
chr1	31069552	31069854	0.880473	12.6123
chr1	31566448	31566764	10.5517	0
chr1	33515887	33516220	9.84191	2.22563
chr1	33813671	33814103	2.00775	7.88212
chr1	34182071	34182507	0.745395	10.7885
chr1	34328141	34328491	0	11.4726
chr1	34396148	34396557	0	15.1529
chr1	34433233	34433661	23.0189	9.30142
chr1	34434497	34435020	20.8774	12.8722
chr1	34468222	34468519	4.62569	11.3104
chr1	34472438	34472882	10.68	15.4726
chr1	34478669	34479414	3.24907	16.0956
chr1	34485406	34485824	10.7637	17.5877
chr1	34842589	34843474	12.7264	17.4358
chr1	36060345	36060821	9.54529	0
chr1	36065017	36065346	3.09174	18.2028
chr1	36068003	36068572	9.03847	12.2832
chr1	36128991	36129396	2.07908	12.1128
chr1	36130030	36130697	5.9988	11.0013
chr1	36162926	36163463	2.11427	18.2494
chr1	36244028	36244384	12.6679	15.8039
chr1	36249129	36249637	0	9.25489
chr1	36261965	36262785	3.92986	14.9368
chr1	36263981	36264577	6.16813	24.0271
chr1	36273275	36274035	12.8481	18.4377
chr1	36275770	36276107	4.37096	18.1384
chr1	36276544	36276882	5.83776	11.4726
chr1	36296612	36296970	0.831167	14.485
chr1	36303523	36303821	0.644433	11.6497
chr1	36307109	36308550	11.9678	29.0152
chr1	36335064	36335496	1.35804	10.8406
chr1	36368790	36369322	10.1233	22.8978
chr1	36470905	36471629	14.3584	12.1096
chr1	36511050	36511487	1.83508	13.8512
chr1	36514029	36514341	1.0687	10.6416
chr1	36618289	36618629	1.78138	11.3984
chr1	36672945	36673332	1.83223	12.8244
chr1	36690894	36692083	8.58156	15.0717
chr1	36709505	36710037	14.6851	13.8103
chr1	36770159	36770546	16.7736	0
chr1	36791819	36792151	11.1238	4.85169
chr1	36836360	36836827	10.389	3.70957
chr1	36883545	36883945	5.75594	12.3618
chr1	36919915	36920389	5.93031	13.9608
chr1	36947773	36948081	2.5283	17.9838
chr1	37089725	37090070	12.4357	1.10403
chr1	37309954	37310263	0.785402	12.6459
chr1	37322825	37323161	4.85503	19.0938
chr1	37360161	37360737	11.475	0
chr1	37429910	37430592	19.3087	20.9805
chr1	37455971	37456291	12.662	0
chr1	37470953	37471296	3.13782	16.0349
chr1	37474231	37474523	3.1366	8.33729
chr1	37478348	37479333	7.03374	14.8504
chr1	37489311	37489704	1.10618	10.264
chr1	37491317	37491716	2.73974	11.7544
chr1	37495977	37496418	3.20618	12.8618
chr1	37505196	37505624	1.03052	18.2597
chr1	37540570	37541439	6.69528	11.734
chr1	37561986	37562367	12.5623	8.62405
chr1	37585729	37586418	10.7753	18.0665
chr1	37864435	37865523	13.8413	16.1777
chr1	37871898	37872288	11.8937	11.8433
chr1	37890261	37890793	13.7727	22.1991
chr1	37915049	37915403	13.6636	0
chr1	37997230	37998166	12.0352	14.4977
chr1	38128991	38130340	13.4974	17.8068
chr1	38402914	38403301	0	10.1801
chr1	38427282	38427584	0.0349394	9.94546
chr1	38441801	38442226	0	18.583
chr1	38621180	38621614	1.93043	12.1176
chr1	38687013	38687418	9.11352	12.5264
chr1	38694071	38694470	18.1098	13.0311
chr1	38777408	38777749	12.1174	9.60201
chr1	38850298	38850606	10.5243	0
chr1	39098265	39098633	0	14.8053
chr1	39217625	39217958	16.4201	2.29453
chr1	39371629	39371939	0	14.078
chr1	39428281	39428623	3.36296	14.7736
chr1	39455704	39456000	1.23341	15.3873
chr1	39482413	39482887	8.06737	13.1621
chr1	39487502	39487901	3.8716	15.6822
chr1	39493375	39493963	13.2686	19.1523
chr1	39503732	39504117	3.04765	12.158
chr1	39507924	39508247	9.59779	0
chr1	39535271	39536255	11.3238	12.5593
chr1	39576799	39577691	14.9356	20.8874
chr1	39585578	39586007	12.1701	7.58959
chr1	39608556	39608879	2.53502	11.5366
chr1	39620327	39620661	4.34072	12.4481
chr1	39749640	39749968	2.07817	15.0124
chr1	39754238	39755248	2.80194	12.3836
chr1	39825920	39826229	11.0776	1.89354
chr1	39893282	39893846	1.63139	15.4393
chr1	39898698	39899006	0	13.0967
chr1	39901253	39901869	3.01477	20.2559
chr1	39936516	39936909	14.6005	12.144
chr1	39937491	39937814	1.38511	15.4152
chr1	39942712	39943026	0.961078	12.3715
chr1	40051088	40051562	4.32753	19.1646
chr1	40058895	40059546	0.599713	12.2657
chr1	40074472	40074825	0	11.4726
chr1	40091014	40091486	6.09405	10.1552
chr1	40271160	40271908	0	15.6599
chr1	40274130	40274530	0	9.28135
chr1	40295077	40295450	11.7908	11.6449
chr1	40355613	40356274	3.1671	10.0494
chr1	40468891	40469206	1.51408	12.4779
chr1	40469763	40470158	4.03903	12.2975
chr1	40482449	40482789	0.868964	14.3341
chr1	40513004	40513436	0	9.3215
chr1	40623721	40624067	0	11.4726
chr1	40658065	40658357	4.93616	13.7358
chr1	40769761	40770098	0	11.4726
chr1	40790676	40791037	4.03945	16.2206
chr1	41173609	41173902	5.03456	12.8509
chr1	43092535	43092827	7.24887	11.4726
chr1	43098717	43099081	11.1778	20.6697
chr1	43185994	43186349	1.31376	13.3277
chr1	43241563	43241904	0.680755	12.5358
chr1	43325199	43325553	0	13.0995
chr1	43344725	43345076	10.5517	0.673324
chr1	43367825	43368209	0	11.2455
chr1	43467552	43467879	12.7072	1.65599
chr1	43521049	43521350	2.32067	14.3465
chr1	43827396	43827894	3.57232	14.744
chr1	43933370	43934455	15.9608	14.9366
chr1	44101684	44102441	19.0795	13.7945
chr1	44569326	44569718	0	11.4726
chr1	44770401	44770701	1.48427	11.4726
chr1	45075413	45075741	13.5306	0
chr1	45442460	45442793	0	13.3538
chr1	45768339	45768628	0	14.4897
chr1	45924947	45925377	4.15196	15.4107
chr1	46342182	46342474	0	13.7672
chr1	46852881	46853655	13.4745	21.2792
chr1	46854097	46854700	8.40985	11.0541
chr1	46921625	46921913	4.16938	18.0057
chr1	47235416	47235730	10.9415	0.540749
chr1	47823817	47824118	0	11.4726
chr1	49496516	49496958	0	11.9035
chr1	50127300	50127707	0	11.4726
chr1	51001351	51001705	0.97171	12.6653
chr1	51458944	51459261	3.5949	9.20705
chr1	51478087	51478894	8.21122	23.9717
chr1	51493892	51494246	4.72143	11.9847
chr1	51508947	51509318	5.5119	21.3496
chr1	51577611	51577944	2.42721	12.4855
chr1	51930438	51930792	3.20723	14.4672
chr1	51934455	51934852	6.51706	16.6628
chr1	52012740	52013143	4.6396	12.4918
chr1	52113642	52114497	6.76543	12.2724
chr1	52118918	52119710	18.0977	13.1428
chr1	52121276	52121618	1.32051	9.76178
chr1	52232013	52233611	14.8661	14.4119
chr1	52484876	52485161	0.118475	11.4726
chr1	52500493	52501004	25.8279	4.94379
chr1	52620432	52620758	9.28938	1.80184
chr1	52630703	52631535	6.04946	11.8394
chr1	52726451	52726784	2.40185	16.7852
chr1	52729114	52729429	0	13.9056
chr1	52800291	52800599	4.20697	12.0016
chr1	52814471	52814828	0	8.29116
chr1	52817146	52817728	12.4481	11.993
chr1	52844815	52845440	20.0094	10.2024
chr1	52873621	52873940	9.33445	0
chr1	52898233	52898540	12.3939	0.979099
chr1	52934576	52934996	1.2863	11.8496
chr1	53163419	53163720	0	13.5842
chr1	53296801	53297251	8.21625	19.7431
chr1	53313409	53313766	11.6069	11.704
chr1	53349109	53349436	2.54919	11.4726
chr1	53352463	53352813	17.9861	15.275
chr1	53691746	53692043	10.9709	0.571701
chr1	53784754	53785214	18.8095	13.832
chr1	53818271	53818579	9.14708	12.7913
chr1	53833757	53834082	2.81811	10.3148
chr1	53839133	53839586	3.87128	16.6645
chr1	53845980	53846591	2.37629	12.4227
chr1	53850709	53851465	11.0514	14.2164
chr1	53851610	53852013	24.2191	3.88874
chr1	53876041	53876356	18.9395	2.29453
chr1	53909778	53910086	12.4565	1.14726
chr1	53946231	53946575	1.07357	10.8856
chr1	53978558	53978965	0	11.4726
chr1	54129833	54130174	0.977809	12.8319
chr1	54250495	54250796	16.8196	3.6438
chr1	54363597	54363933	0	13.1731
chr1	54471879	54472194	3.8187	11.4726
chr1	54585331	54585620	4.24988	18.4039
chr1	54662456	54662802	11.924	0.83558
chr1	54695368	54695684	0.734612	13.7527
chr1	54696458	54696810	0	14.8558
chr1	54819279	54819583	16.1399	0
chr1	54884441	54884730	11.7347	2.64387
chr1	54896771	54897106	0.302376	14.2809
chr1	54912154	54912519	2.63648	16.3132
chr1	54913721	54914135	4.3685	11.3285
chr1	54925650	54926573	6.75399	19.1878
chr1	55023694	55023984	0	12.2876
chr1	55026806	55028069	8.9894	21.8934
chr1	55052788	55053498	10.84	17.9005
chr1	55087414	55088395	23.1944	22.2857
chr1	55131022	55131968	11.2265	21.5288
chr1	55371090	55371408	0	10.3254
chr1	56505636	56505992	0	11.4726
chr1	56643206	56643511	2.11034	10.3254
chr1	56973649	56974031	0.309368	15.8635
chr1	57340284	57340618	10.5517	2.03347
chr1	57406387	57406788	13.5356	14.6026
chr1	57688994	57689290	10.5517	0
chr1	57734027	57734328	12.6129	0
chr1	57969844	57970282	22.1248	8.91618
chr1	58120809	58121180	3.25936	11.4726
chr1	58303759	58304145	0.814613	18.5762
chr1	58348283	58348913	0.452216	12.4487
chr1	58392240	58393557	13.6523	19.8284
chr1	58422604	58424106	9.92083	17.0455
chr1	58443945	58444328	15.5989	4.06785
chr1	58504041	58504908	9.07664	11.0413
chr1	58540799	58541110	2.11034	15.442
chr1	58559943	58560296	15.0892	0
chr1	58586008	58586807	9.25749	16.9232
chr1	58628803	58629170	0	18.1624
chr1	58652540	58652944	20.231	11.7964
chr1	58710979	58712787	14.6136	15.8003
chr1	58716082	58716574	5.6533	15.2689
chr1	58770521	58771056	2.39829	9.53408
chr1	58795010	58795716	9.087	17.7842
chr1	58801767	58802109	0.592376	12.734
chr1	58802924	58803258	2.62844	12.6611
chr1	58803615	58803965	3.64184	11.3153
chr1	58973242	58973706	8.85523	20.6705
chr1	59120506	59121047	2.10253	11.4769
chr1	59670195	59671110	9.5438	13.9878
chr1	59684912	59685344	18.6657	12.3809
chr1	59712852	59713242	9.70756	12.7611
chr1	59763438	59763855	8.77537	16.733
chr1	59764273	59764561	3.39999	15.2092
chr1	59912557	59913650	6.21903	13.8092
chr1	60043987	60044298	0	11.4726
chr1	60097883	60098588	17.8256	21.5751
chr1	60530603	60530999	14.1808	0
chr1	60564164	60564611	0.613744	15.4714
chr1	61225648	61226017	8.94749	1.07576
chr1	61638637	61638961	7.08656	15.697
chr1	62699448	62699751	0	11.4726
chr1	62875891	62876196	1.11398	8.96746
chr1	62990321	62990713	3.14936	15.4354
chr1	63112917	63113294	4.00236	15.6904
chr1	63114123	63115214	13.4048	23.4059
chr1	63119559	63120459	2.92868	17.2039
chr1	63121741	63123208	2.76056	12.5034
chr1	63124045	63124393	4.26919	12.1517
chr1	63129693	63130054	15.0003	5.59331
chr1	63177082	63177420	8.04176	13.4685
chr1	63549241	63549534	10.6741	0
chr1	64078671	64079089	5.76556	12.5156
chr1	64116833	64117122	3.54157	9.06694
chr1	64121112	64122504	12.474	17.1414
chr1	64191514	64191878	2.36543	11.8571
chr1	64303087	64303395	4.56326	14.7506
chr1	64531806	64533075	17.2868	14.4796
chr1	64533924	64534217	6.97924	11.7624
chr1	64617063	64617853	11.1127	10.093
chr1	64723120	64723413	10.386	0.125299
chr1	64725317	64725628	0	11.4726
chr1	65107781	65108246	1.20267	14.9613
chr1	65174309	65174697	13.3201	6.75939
chr1	65176833	65177148	11.4427	5.55786
chr1	65186438	65186862	17.913	16.3296
chr1	65846796	65847190	3.67434	17.5526
chr1	66285300	66285723	5.15361	12.3405
chr1	66628602	66628887	0	11.4726
chr1	66815808	66816151	3.65464	13.5598
chr1	66816725	66818178	16.6489	26.4873
chr1	66944174	66944475	15.3262	0
chr1	66987929	66988293	1.2233	12.0967
chr1	67038459	67038860	4.67853	12.4626
chr1	67044626	67044936	0	20.3695
chr1	67304217	67304507	8.99441	0.498467
chr1	68127431	68127738	0	11.1213
chr1	68131420	68131708	9.34265	0
chr1	69395722	69396027	10.7593	0
chr1	69496207	69496627	2.49221	12.2648
chr1	69579972	69580314	0.197459	13.5928
chr1	69606859	69607243	10.2494	16.468
chr1	69680839	69681305	4.49239	12.7873
chr1	69686971	69688203	7.4821	10.465
chr1	69761332	69761707	15.1606	0
chr1	70045713	70046032	1.52818	11.4726
chr1	71102487	71103321	16.4804	19.3714
chr1	71125562	71125858	14.587	0.612391
chr1	71145492	71145787	10.5517	2.29453
chr1	71690318	71690611	0	13.7672
chr1	71872609	71873017	9.49652	0
chr1	71886309	71886692	2.70542	10.9574
chr1	71923573	71923903	0	12.0636
chr1	71938110	71938875	11.0758	10.6418
chr1	71986093	71986414	13.9571	5.82567
chr1	72162551	72162851	7.83638	0
chr1	72226120	72226516	10.0348	9.96613
chr1	72236490	72236803	13.8487	3.20354
chr1	72243898	72244537	10.3568	21.5664
chr1	72254498	72255169	11.4417	14.5605
chr1	72283932	72284248	3.48606	10.4343
chr1	72332631	72332973	16.1484	0
chr1	72710755	72711325	5.62016	8.75542
chr1	72836412	72836748	8.98778	0
chr1	73304033	73304381	11.4613	0
chr1	73902132	73902541	15.2522	7.37166
chr1	73937682	73938037	0	13.7284
chr1	74133492	74134177	4.32234	11.1041
chr1	74236200	74238662	7.72133	17.8203
chr1	74295243	74295830	7.93084	18.3015
chr1	74303934	74304238	18.2641	6.42316
chr1	74339184	74339534	0	12.0626
chr1	74375046	74375357	5.63887	17.0282
chr1	74386414	74387416	18.9151	16.2976
chr1	74391136	74392640	7.05363	22.4662
chr1	74396955	74398161	13.1047	24.2704
chr1	74437408	74437847	0.822021	10.1137
chr1	74505490	74506663	12.5055	15.7741
chr1	74513859	74514239	0	10.8145
chr1	74587604	74588581	15.6515	13.5112
chr1	75124257	75124895	6.28801	10.9367
chr1	75141591	75142024	4.82502	27.9583
chr1	75142664	75143245	19.7957	10.6117
chr1	75168721	75169080	8.13568	19.0273
chr1	75191854	75192658	12.8458	15.1627
chr1	75212760	75213535	4.87419	16.5591
chr1	75214732	75215382	4.83105	14.5826
chr1	75217448	75217796	1.07943	11.1891
chr1	75218627	75219237	12.6966	12.5146
chr1	75231155	75231508	11.0957	1.67702
chr1	75236259	75236961	9.98352	14.1431
chr1	75317493	75318033	15.2726	10.4061
chr1	75444548	75444903	0.303176	7.39421
chr1	75449730	75450042	0	16.3926
chr1	75521468	75521988	19.0093	20.0683
chr1	75723050	75723738	9.06096	1.78426
chr1	75741533	75741935	10.5517	0
chr1	75923939	75924372	11.5703	8.62699
chr1	77189111	77189433	0.517754	14.9999
chr1	77969444	77969762	1.32726	14.9866
chr1	78181933	78182317	0	11.4726
chr1	78488660	78489232	2.87773	14.429
chr1	78658290	78658683	6.74449	9.80866
chr1	78658799	78659091	10.689	3.26892
chr1	79671170	79671475	0.885649	8.26029
chr1	79711317	79711799	15.1007	15.6523
chr1	79739553	79739977	2.25965	11.4726
chr1	79788748	79789176	0	12.3733
chr1	79858591	79858990	13.741	15.1071
chr1	79859361	79859726	3.32451	16.1371
chr1	79861687	79862223	0	17.1405
chr1	80166091	80166402	13.0284	0.907483
chr1	80247037	80247406	11.238	0
chr1	80335160	80335471	3.39282	11.7604
chr1	80339637	80340027	2.922	11.8197
chr1	80340645	80341155	12.4179	11.5626
chr1	80383437	80384043	1.4243	12.245
chr1	80418625	80419147	15.0958	14.1496
chr1	80450053	80450428	0.855391	14.7829
chr1	80451921	80452252	3.08581	11.8192
chr1	80630863	80631444	8.57937	3.18312
chr1	80646673	80647226	2.19048	12.0369
chr1	80665151	80665749	3.47253	13.4871
chr1	80715825	80716224	4.38463	11.7716
chr1	80746762	80747147	3.43683	21.944
chr1	80756693	80758593	9.09778	17.1836
chr1	80759157	80759874	5.58048	13.3575
chr1	80782561	80782885	0	12.6057
chr1	80868851	80869184	0	11.4899
chr1	81140472	81140784	12.0972	0
chr1	81748421	81748789	9.90942	1.27197
chr1	82316264	82316816	11.1366	16.7808
chr1	82461542	82461920	10.5517	2.8105
chr1	82724648	82725302	18.7994	11.3709
chr1	82795989	82796309	0	10.856
chr1	82839320	82839632	10.2405	15.922
chr1	83076304	83076660	9.98262	1.03125
chr1	83137402	83137700	8.99018	1.53225
chr1	83915421	83915844	1.01775	10.8163
chr1	84826341	84826708	2.96712	11.7915
chr1	84838888	84839745	12.4158	17.371
chr1	85114118	85114520	4.88212	14.064
chr1	85213551	85213912	10.1366	1.53181
chr1	85600764	85601147	9.97865	16.4751
chr1	85703444	85704170	16.9786	10.7647
chr1	85735638	85736025	10.3118	13.7019
chr1	85736337	85736903	12.0766	9.36458
chr1	85766183	85766499	14.2448	0
chr1	85792880	85793782	6.14618	11.6507
chr1	85794125	85794722	4.64486	12.0069
chr1	85822352	85822778	10.6855	3.96426
chr1	85895525	85895883	17.0949	6.97972
chr1	85977653	85977997	3.6072	12.9734
chr1	86064253	86064910	12.6363	18.1572
chr1	86070077	86070365	0.791377	10.3254
chr1	86154376	86154678	7.88931	13.8811
chr1	86228375	86229019	9.36216	12.1888
chr1	86229826	86230114	2.05904	9.74376
chr1	86233731	86234295	7.15045	22.2659
chr1	86303329	86303628	1.75038	12.5086
chr1	86321049	86321391	10.9404	0
chr1	86343915	86344787	3.49706	15.9985
chr1	86346956	86347266	2.59367	11.6355
chr1	86358886	86360327	9.30247	18.1651
chr1	86434138	86434800	17.482	15.3061
chr1	86440915	86443014	14.5753	20.4977
chr1	86487334	86488362	16.5152	22.6663
chr1	86503637	86505030	10.9259	16.7189
chr1	86524868	86527247	19.3665	19.5001
chr1	86527390	86528191	15.7946	14.5521
chr1	87213643	87214335	17.9409	21.3338
chr1	87290514	87290825	14.7113	4.72924
chr1	87326798	87327179	18.6164	14.4236
chr1	87468460	87468972	4.71116	18.9926
chr1	87498506	87498843	13.1442	1.66813
chr1	87498846	87499277	3.14837	13.4637
chr1	87513708	87513999	10.5517	0
chr1	87521319	87521671	12.5242	0
chr1	87621847	87622132	10.3666	13.0667
chr1	87637336	87638023	13.2365	10.7712
chr1	87640336	87640713	6.30302	15.9095
chr1	87650698	87651353	16.538	13.7181
chr1	87659262	87659684	2.96047	15.2407
chr1	87679235	87679562	0	12.2655
chr1	87755666	87756121	5.92749	22.8999
chr1	87849505	87849810	9.27165	13.376
chr1	87853006	87853521	9.21993	15.1573
chr1	87946266	87946662	0	15.6561
chr1	87960056	87960518	1.32467	11.9295
chr1	88078537	88078828	0	12.1862
chr1	88276932	88277798	51.4693	46.4682
chr1	88586959	88587953	9.39248	20.4661
chr1	88642529	88642888	11.7333	2.35844
chr1	88654699	88655485	13.3198	12.3455
chr1	88701669	88702648	6.11977	17.1562
chr1	88773803	88774090	10.6693	1.0873
chr1	89005540	89005840	10.5517	0
chr1	89078781	89079180	2.54933	14.8138
chr1	89454469	89455179	4.41982	9.74042
chr1	89523669	89524034	9.64395	0.565774
chr1	89580319	89580637	6.74246	11.7973
chr1	89871029	89871328	0	11.4726
chr1	89902254	89902818	2.10285	16.1268
chr1	90586758	90587130	0.15317	13.0887
chr1	91034204	91034712	2.55899	16.5134
chr1	91052653	91054118	18.0726	16.0288
chr1	91056329	91057044	8.98443	13.1285
chr1	91079864	91080596	9.72427	18.701
chr1	91179948	91180322	4.18117	16.7549
chr1	91181079	91181759	2.12896	12.134
chr1	91187635	91188079	5.69886	15.0901
chr1	91207273	91207681	2.68447	13.8627
chr1	91216450	91216786	3.66796	13.1799
chr1	91250237	91250734	12.3818	12.2944
chr1	91298287	91298633	7.47767	10.8891
chr1	91398342	91399096	7.25463	14.9692
chr1	91413795	91414407	3.72757	11.2589
chr1	91436725	91437974	0.854949	9.99377
chr1	91459054	91459594	6.82343	16.066
chr1	91494561	91494934	2.4894	14.9544
chr1	91539067	91540223	8.2953	8.07848
chr1	91719160	91719475	10.5517	0
chr1	91752739	91753071	10.5517	0.711857
chr1	92114470	92114759	10.5517	0
chr1	92180531	92180883	14.6405	18.278
chr1	92225186	92225597	7.82519	18.6912
chr1	92433548	92433853	7.30661	15.2492
chr1	92473516	92473825	11.8425	13.8563
chr1	92648079	92648563	5.07091	18.963
chr1	92742169	92742513	18.1894	0.193434
chr1	92831371	92831656	2.86562	14.6045
chr1	92901119	92901459	10.5517	0
chr1	92910360	92910655	0.257533	12.4993
chr1	92925722	92926034	11.7895	0
chr1	92934194	92934609	12.8298	21.4469
chr1	92972403	92973126	0.452424	14.1067
chr1	93342986	93343666	1.23206	11.8168
chr1	93445361	93445781	10.1246	15.2805
chr1	93478262	93479806	10.0965	18.0189
chr1	93635205	93635952	23.0188	9.78322
chr1	93754738	93755527	18.0783	17.8822
chr1	93801524	93802423	10.7442	21.9269
chr1	93803585	93804115	11.6546	12.6112
chr1	93824132	93824445	1.55073	13.7672
chr1	93824768	93825748	4.69012	14.4017
chr1	94034703	94035493	6.51533	16.753
chr1	94283467	94283769	0	12.0425
chr1	94318252	94318642	11.4932	1.47674
chr1	95281884	95282224	0	15.1641
chr1	95322372	95322659	0	12.5439
chr1	95450823	95451200	16.155	5.13682
chr1	95467847	95468197	0.313536	12.2724
chr1	95528664	95528954	7.35707	13.0788
chr1	95590234	95590545	10.667	12.1662
chr1	95598233	95598554	14.6672	6.2474
chr1	95657129	95657685	4.61162	12.4342
chr1	95666019	95666360	4.78384	11.1631
chr1	95667163	95667994	3.63405	14.601
chr1	95683980	95684344	7.86159	13.6663
chr1	95759089	95759466	11.8056	0.517334
chr1	95762179	95762474	0	15.5561
chr1	96011016	96011330	7.01654	15.9375
chr1	96802972	96803417	0	12.0656
chr1	97006128	97006557	0	20.3192
chr1	97071009	97071373	8.5689	0
chr1	97632741	97633028	6.69131	11.4726
chr1	97661527	97662283	5.18372	13.2542
chr1	97718072	97718366	13.064	1.83406
chr1	97718458	97718870	3.91847	14.7529
chr1	97769199	97770467	13.7804	15.7305
chr1	98663576	98663879	0	14.8273
chr1	99028842	99029135	0	13.3913
chr1	99086469	99086847	10.5517	3.77566
chr1	99566550	99566869	12.2519	0
chr1	99983113	99983401	12.3836	0
chr1	100366419	100366708	0	13.1876
chr1	104748729	104749091	11.2746	0
chr1	105171845	105172145	0	11.4726
chr1	105231389	105231675	0	13.5506
chr1	105663779	105664253	7.7379	13.2589
chr1	105971781	105972123	13.1001	4.44146
chr1	105990423	105990710	20.8754	5.64438
chr1	105993562	105994194	20.4422	4.0009
chr1	106151838	106152502	2.68242	14.6034
chr1	106171583	106171897	9.12688	18.7508
chr1	106479472	106479822	12.041	0
chr1	106627004	106627895	4.22304	11.107
chr1	106796348	106797038	15.7174	19.1676
chr1	107332367	107332754	8.46862	0
chr1	107496720	107497254	7.22021	22.0859
chr1	107497732	107498036	11.7526	1.97752
chr1	107528203	107528553	0	11.0268
chr1	107531119	107531488	3.36853	8.55006
chr1	107563225	107563511	2.44976	11.7775
chr1	110137686	110138077	11.0105	1.0387
chr1	110629081	110629374	10.5517	0
chr1	110883471	110883905	0	10.8858
chr1	112470706	112471138	0	11.4726
chr1	114140940	114141347	9.54578	0
chr1	114201099	114201402	0	11.4726
chr1	115092387	115092700	10.5517	0.0733077
chr1	115180556	115180902	12.6742	0
chr1	115205814	115206106	0	13.5786
chr1	116805975	116806268	0	12.8979
chr1	118311036	118311373	15.9496	7.07424
chr1	118388250	118389476	12.4951	22.6571
chr1	118459045	118459638	14.0357	16.3326
chr1	118943943	118944241	10.5517	0
chr1	119091398	119091755	10.5517	7.1278
chr1	119837341	119837649	14.4024	3.18105
chr1	120005281	120005581	8.20922	0
chr1	120099878	120100352	1.07298	13.3557
chr1	120120642	120121274	6.87529	12.9975
chr1	120258583	120258947	3.16551	10.4893
chr1	120265270	120265638	23.0359	6.71523
chr1	120597383	120597701	17.1548	0
chr1	121033862	121034193	10.5517	1.28244
chr1	121303156	121303459	10.5517	1.02232
chr1	121478693	121478999	10.6827	13.9397
chr1	121521571	121521950	3.0792	10.7703
chr1	122240428	122240775	0	11.3139
chr1	123346829	123347236	1.13035	10.7397
chr1	124587461	124587796	6.67119	11.8425
chr1	124678476	124678826	0	11.4726
chr1	124695066	124695504	0.298724	10.9121
chr1	124735090	124735485	13.0788	0.3253
chr1	124881770	124882119	12.8314	0
chr1	125125284	125125630	0	9.93408
chr1	125434141	125436220	18.5454	24.1748
chr1	125560282	125561045	19.8643	18.8675
chr1	125635812	125636108	0	11.4726
chr1	126992610	126992922	10.5517	2.16215
chr1	127204495	127205412	8.67379	19.0068
chr1	127206229	127206719	6.78754	17.9957
chr1	127249796	127250220	0.353382	10.3524
chr1	127305897	127306325	7.94828	10.2503
chr1	127312253	127312671	0.015146	8.94207
chr1	127454554	127454957	9.31586	1.45187
chr1	127469908	127470331	1.20733	10.3172
chr1	127496837	127497146	1.97374	15.8909
chr1	127608634	127608948	0	13.8476
chr1	127773843	127774688	13.9807	22.3044
chr1	127802837	127803192	1.46832	14.4006
chr1	128078217	128078512	0	11.4726
chr1	128103787	128104227	4.73387	11.5091
chr1	128221886	128222183	3.36801	12.7087
chr1	128244101	128245052	6.65056	16.4538
chr1	128304397	128304983	9.52533	3.8216
chr1	128359244	128359669	9.78699	14.7605
chr1	128570287	128570738	5.61977	9.97178
chr1	128590739	128592886	21.6155	21.6254
chr1	128614499	128615250	11.2935	14.9526
chr1	128623024	128623381	2.57142	10.6114
chr1	128669385	128669722	0	15.3604
chr1	128675856	128676243	3.27184	10.2809
chr1	128705009	128705794	20.5711	17.2572
chr1	128706113	128706465	6.6008	13.1935
chr1	128714038	128714424	10.2783	14.1417
chr1	128736521	128736845	10.1935	2.15997
chr1	128786727	128787495	8.61446	13.9494
chr1	129209517	129209828	1.77784	11.4726
chr1	129257382	129257708	12.5973	0
chr1	129413716	129414085	1.93877	12.1193
chr1	130434801	130435138	11.2405	0.367669
chr1	130462714	130463034	6.84541	13.0143
chr1	130715702	130716434	5.21818	16.6291
chr1	130717045	130717580	18.4605	11.0909
chr1	130733732	130734139	13.4087	0
chr1	130895165	130895451	1.77829	15.9815
chr1	131025748	131026278	6.56195	11.6025
chr1	131074004	131074561	1.81102	8.20178
chr1	131079877	131080275	0.0212094	22.1526
chr1	131083978	131084691	19.0522	13.1783
chr1	131090091	131090458	4.8532	13.0232
chr1	131096501	131098068	8.05215	16.602
chr1	131103630	131104072	17.5702	23.4748
chr1	131125877	131126459	8.57189	11.926
chr1	131136231	131136622	2.48815	17.2764
chr1	131137907	131138735	11.2908	14.3658
chr1	131191511	131191932	0	12.0231
chr1	131199217	131200253	9.8367	18.7837
chr1	131204142	131204448	1.81378	11.4726
chr1	131276404	131276741	1.28374	12.0514
chr1	131282494	131282824	12.662	0.479765
chr1	131345358	131346103	7.95697	1.01021
chr1	131527493	131528114	12.0265	13.2647
chr1	131565775	131566209	1.17187	14.9673
chr1	131637995	131638415	4.25584	14.9691
chr1	131657750	131658356	14.0306	10.6207
chr1	131691397	131691709	1.86684	7.00125
chr1	131729774	131730134	2.15724	11.9443
chr1	131745665	131745966	0.378599	12.7685
chr1	131754881	131755201	0.613318	20.7655
chr1	131827585	131828155	4.69827	12.0845
chr1	131909977	131910870	10.4784	17.9169
chr1	132007324	132008649	15.0097	25.6502
chr1	132010521	132011487	9.09892	15.4085
chr1	132085347	132085680	8.14984	16.1926
chr1	132211175	132211606	0.0342747	12.8515
chr1	132235488	132235796	9.03746	0.782226
chr1	132311801	132312221	0.813988	12.3959
chr1	132416573	132418095	10.3423	12.8611
chr1	132477053	132477750	11.3601	15.2255
chr1	133024883	133025728	10.7215	15.2932
chr1	133034954	133035246	0	13.7357
chr1	133070181	133070510	13.9706	8.41792
chr1	133130629	133133133	10.3587	16.9771
chr1	133418200	133418638	7.78127	13.9924
chr1	133529915	133530254	0	13.1377
chr1	133573554	133573848	0	11.4726
chr1	133609864	133610400	13.6345	23.1122
chr1	133661084	133661471	5.42035	25.5481
chr1	133720219	133720512	10.3932	0
chr1	133777810	133778155	0.630044	11.1334
chr1	133800891	133801286	3.40859	10.2237
chr1	133801611	133801935	5.24328	10.7927
chr1	133815938	133816441	9.41052	14.2142
chr1	133823100	133823488	1.71329	15.8192
chr1	133863639	133863973	18.8161	5.17986
chr1	133896407	133896709	13.9897	4.26995
chr1	133977159	133977578	11.2921	0.925479
chr1	134054414	134054713	2.11034	12.4626
chr1	134063311	134063955	7.81873	16.8099
chr1	134076957	134077806	5.52316	12.3077
chr1	134078790	134079560	14.6682	25.3173
chr1	134087028	134087429	0.768353	14.5167
chr1	134092916	134094324	9.30767	17.1699
chr1	134306070	134306426	14.0848	0
chr1	134361713	134362662	12.9489	14.4635
chr1	134414974	134416123	9.91803	14.1466
chr1	134419993	134420768	14.6526	10.7917
chr1	134433851	134434225	0	9.49098
chr1	134455409	134455718	14.4924	20.7473
chr1	134465737	134466093	0	8.87516
chr1	134560374	134560692	16.4314	18.7819
chr1	134636982	134637286	15.8553	1.3737
chr1	134737939	134738235	9.57495	1.20153
chr1	134800524	134800809	0	11.4726
chr1	134804545	134804877	9.97962	2.16322
chr1	135131825	135133296	5.01403	15.015
chr1	135146320	135146860	7.05791	12.2332
chr1	135147168	135147795	12.662	14.8321
chr1	135282407	135282788	2.55899	11.1354
chr1	135430222	135430754	9.25454	12.0419
chr1	135688262	135688643	4.68594	14.809
chr1	135728950	135729704	10.2998	12.8238
chr1	135790763	135791074	0.325711	11.7825
chr1	135898481	135898832	7.62968	11.1262
chr1	136003001	136003348	0.370982	11.4726
chr1	136140236	136140545	9.05602	17.079
chr1	136175083	136175462	8.046	10.6492
chr1	136297879	136298245	11.2494	2.40738
chr1	136346203	136346510	15.9891	9.26032
chr1	136414808	136415736	15.2272	16.8752
chr1	136427573	136428076	10.9922	5.68386
chr1	136466002	136466466	2.21495	13.4309
chr1	136681166	136681578	17.4308	0
chr1	136685371	136686148	7.12137	12.6391
chr1	136977882	136978272	1.22833	12.2139
chr1	137136853	137137255	0	10.1884
chr1	137401178	137401538	16.1558	0
chr1	137751513	137751882	6.00502	13.164
chr1	137898528	137899032	14.316	12.9841
chr1	137900406	137901141	5.74241	18.1533
chr1	138136319	138136916	5.45436	26.4466
chr1	138175044	138175427	7.51566	15.7681
chr1	138177129	138177490	2.87614	15.2036
chr1	138209308	138209748	3.20867	12.8754
chr1	138244130	138244609	11.7588	0.641894
chr1	138275466	138275764	11.9751	3.2108
chr1	138303616	138303985	3.79746	25.5383
chr1	138322679	138323205	4.81847	12.3538
chr1	138618900	138619273	6.11602	12.4077
chr1	138856472	138856860	4.56333	16.0499
chr1	138915141	138915557	3.14521	10.8549
chr1	138934734	138935110	9.51897	1.727
chr1	138962753	138963803	8.67248	15.8694
chr1	139130492	139130779	3.78684	13.6872
chr1	139422017	139422806	8.75964	11.9699
chr1	139423421	139423764	0.0799837	11.1716
chr1	140941991	140942279	13.7245	0
chr1	141106701	141107013	0	11.4726
chr1	141596425	141596841	1.18199	11.4726
chr1	141829047	141829337	0	11.4726
chr1	143000700	143001118	1.06527	12.7407
chr1	143640306	143640593	14.4635	1.19124
chr1	143702242	143703004	12.1746	14.5772
chr1	143739047	143739800	15.7505	11.6616
chr1	143766632	143767149	16.2786	8.57897
chr1	143776987	143778035	25.2163	17.5111
chr1	143916519	143917106	11.0262	16.7614
chr1	143999173	143999550	24.8035	5.43505
chr1	144002813	144003431	5.54561	20.8995
chr1	144003729	144004678	8.47249	16.3011
chr1	144006563	144007048	10.9651	14.1125
chr1	144191257	144191594	0	12.3373
chr1	144200591	144200910	1.76633	14.7886
chr1	144243215	144243524	15.8036	8.19793
chr1	144244444	144244876	4.45515	12.5136
chr1	144246278	144246676	1.15061	14.4849
chr1	144246980	144247350	5.3671	11.2308
chr1	144248816	144249506	7.34642	20.5443
chr1	144306780	144307472	3.88216	8.92943
chr1	144318172	144318568	3.32538	11.264
chr1	144335184	144335534	16.3762	4.81195
chr1	144541259	144541654	4.00162	10.3399
chr1	144569711	144570155	2.30521	12.1444
chr1	144617761	144618168	0	13.0004
chr1	144620841	144621268	0	12.2787
chr1	144672776	144673160	0.395688	16.229
chr1	144737563	144737996	14.6408	0.678291
chr1	144774950	144775748	6.09565	11.9413
chr1	144931525	144931847	1.82852	15.3776
chr1	145051894	145052242	15.5243	1.95826
chr1	145996018	145996328	14.1461	0
chr1	146559710	146560027	11.284	0
chr1	147577940	147578240	10.5517	0
chr1	147897106	147897440	12.1502	0
chr1	149218437	149218797	1.27207	14.3472
chr1	149961164	149962025	7.51486	26.0166
chr1	150051935	150052300	0.242834	13.7358
chr1	150392390	150393565	20.3365	26.7688
chr1	151035069	151035372	11.9725	10.4276
chr1	151177198	151177695	3.66018	20.1152
chr1	151245063	151245573	6.87308	17.2495
chr1	151270598	151270912	4.20723	18.8093
chr1	151342730	151343066	0	17.0587
chr1	151343970	151345691	13.8883	13.0185
chr1	151428346	151429201	11.9413	21.1848
chr1	151500377	151501093	14.401	19.0132
chr1	151570885	151571204	14.6202	2.99943
chr1	151571855	151572187	4.79276	13.5737
chr1	151583434	151583764	15.2584	1.78
chr1	151620708	151621178	1.01925	20.7777
chr1	151683963	151684297	1.11835	12.0359
chr1	151689306	151689607	5.84024	15.8635
chr1	151729635	151729952	0	10.7307
chr1	151755063	151755680	3.49215	16.2662
chr1	151836077	151836401	0	13.236
chr1	151872409	151872794	0	9.7562
chr1	151905094	151905534	0	9.04251
chr1	152015604	152016277	11.9408	18.1926
chr1	152115464	152116172	0.527585	9.53135
chr1	152192377	152192687	9.49652	0
chr1	152232254	152232568	11.7413	5.25403
chr1	152490225	152490525	0	13.7443
chr1	152528822	152529163	6.71471	11.7216
chr1	152586981	152587421	14.475	0
chr1	152766443	152766985	9.08769	18.3097
chr1	152797861	152798237	9.12609	10.0874
chr1	152807669	152808388	5.52092	20.6157
chr1	152810727	152811012	4.50946	13.3888
chr1	152837728	152838119	14.8965	0
chr1	152865588	152865918	1.08714	10.5548
chr1	152902571	152904203	12.2082	18.8469
chr1	153084923	153085511	2.26466	17.2168
chr1	153277985	153278287	0	11.4726
chr1	153408622	153409054	0.874423	14.7445
chr1	153414693	153415002	15.3392	10.589
chr1	153451298	153451600	12.0401	4.34593
chr1	153486825	153487781	11.7658	17.3146
chr1	153587991	153588575	12.5067	0.730792
chr1	153748469	153749451	14.003	18.6203
chr1	153751832	153752665	5.36578	15.3014
chr1	153802800	153803182	9.61806	3.27361
chr1	153980944	153981232	1.40689	12.7792
chr1	154275954	154276354	0	11.4726
chr1	154898449	154898861	1.78764	11.4726
chr1	155027719	155028031	3.92982	16.0838
chr1	155032232	155032558	0	11.4726
chr1	155050216	155050696	10.3451	15.1774
chr1	155075039	155075440	7.01516	13.0748
chr1	155083270	155084271	11.3528	18.1064
chr1	155098052	155099800	11.1493	18.4363
chr1	155145400	155145884	4.55205	16.0664
chr1	155146434	155146909	0.515367	9.88338
chr1	155158544	155159100	3.73484	12.4755
chr1	155223043	155223384	21.0662	12.0849
chr1	155224329	155224641	6.06722	11.9065
chr1	155351101	155351773	8.32202	7.41964
chr1	155426036	155426427	5.67794	10.8095
chr1	155473764	155474172	9.49652	2.69945
chr1	155558037	155558475	9.84824	10.6973
chr1	155813042	155813418	8.4638	19.1557
chr1	155880626	155881067	0.928358	13.3977
chr1	155972948	155973569	13.5694	17.8648
chr1	155986943	155987394	2.31155	11.7779
chr1	155998481	155999192	11.3264	0.348536
chr1	156035286	156037293	14.6041	27.9105
chr1	156040648	156041171	10.245	18.0053
chr1	156303350	156303693	3.25472	12.349
chr1	156420655	156421142	13.247	17.3197
chr1	156471216	156471556	10.2662	15.2721
chr1	156558331	156559130	7.05207	12.8281
chr1	156562717	156563046	15.3112	0
chr1	156614540	156614834	0	11.7145
chr1	156644400	156644690	14.5031	2.80882
chr1	156673333	156674024	4.16265	15.1452
chr1	156718165	156719259	10.1022	17.2027
chr1	156860130	156860882	3.23847	9.53814
chr1	156921599	156922025	16.1248	2.60154
chr1	156922082	156922422	0.91241	13.7132
chr1	156938914	156939231	3.049	15.2438
chr1	157077053	157077361	4.07679	8.895
chr1	157411771	157412606	10.8019	12.6762
chr1	158025731	158026061	10.5517	2.29453
chr1	158780444	158780809	14.5643	0
chr1	158828719	158829033	0.793058	15.0533
chr1	159231363	159232460	11.0557	16.5909
chr1	159809793	159810103	1.20494	12.3164
chr1	159854963	159855388	0.441929	12.1529
chr1	160009757	160010095	0	13.4481
chr1	160044288	160044760	3.84958	14.2387
chr1	160099256	160099606	10.4733	1.08826
chr1	160212583	160213751	22.014	20.5506
chr1	160243785	160244162	4.68528	11.5761
chr1	160430579	160430947	3.41209	11.4726
chr1	160550485	160550810	0.642842	13.7672
chr1	160694451	160694847	12.4968	1.88314
chr1	160792081	160793072	6.32888	12.1603
chr1	160905934	160906915	19.4598	17.0885
chr1	160963145	160963443	10.8987	0
chr1	160964713	160965081	9.52806	3.56649
chr1	161034918	161035903	12.8934	16.1665
chr1	161036405	161036743	0	13.2716
chr1	161038070	161038406	0	9.37614
chr1	161040370	161040985	4.07999	16.1848
chr1	161070409	161071032	11.3748	17.5165
chr1	161161962	161162292	12.3039	0
chr1	161176597	161177038	7.92932	12.7474
chr1	161238924	161239337	11.451	5.67243
chr1	161251052	161251920	7.95023	24.2802
chr1	161269220	161269616	3.93823	14.4625
chr1	161439711	161440103	12.7105	0
chr1	161571363	161571789	3.84418	11.4726
chr1	161751463	161751846	1.13507	12.551
chr1	161767279	161767641	5.77719	12.7974
chr1	161786928	161787380	3.59038	16.1937
chr1	161876517	161877293	13.4344	19.1014
chr1	161897135	161897463	4.092	12.3821
chr1	161969026	161969609	18.8772	15.2706
chr1	161999798	162000147	13.5086	10.4141
chr1	162005016	162005499	19.5654	3.61994
chr1	162006767	162007105	19.299	2.29453
chr1	162351701	162352013	0	11.4726
chr1	162374218	162374589	0	11.4726
chr1	162394442	162394735	12.8421	0.415051
chr1	162740026	162740437	9.79176	16.754
chr1	163929692	163930410	10.6546	13.3613
chr1	163994599	163994907	16.3688	3.18105
chr1	164001890	164002175	0	17.1164
chr1	164053663	164054089	2.41252	12.9269
chr1	164064179	164064474	0	10.7959
chr1	164066831	164067232	0.784141	13.1263
chr1	164115101	164115480	2.5892	11.0488
chr1	164135236	164136049	10.4582	16.883
chr1	164217888	164218240	4.67631	12.9132
chr1	164248452	164248784	3.92192	16.8288
chr1	164440246	164440655	19.3078	2.62553
chr1	164442906	164443199	0	12.5533
chr1	165058620	165058983	1.72083	13.5017
chr1	165116082	165116516	10.1627	1.92444
chr1	165193905	165194275	19.8429	3.20614
chr1	165217391	165217684	3.24113	11.4726
chr1	165255024	165255319	0.100151	11.4726
chr1	165321973	165322284	11.461	0
chr1	165349136	165349517	0.625901	10.8192
chr1	165364814	165365211	9.65334	0
chr1	165460169	165461604	9.1693	16.5846
chr1	165641344	165642691	10.7052	16.0855
chr1	165662224	165662589	2.23175	11.1583
chr1	165681249	165681733	6.33973	17.574
chr1	165691209	165691792	3.60169	12.7714
chr1	165700255	165701056	14.9278	20.5448
chr1	165707264	165707610	1.57361	9.88768
chr1	165737654	165737999	13.3655	7.12301
chr1	165763556	165764255	11.7321	13.1599
chr1	165770247	165770667	9.39101	14.9472
chr1	165771548	165772029	3.07556	23.0311
chr1	165780213	165780702	3.10293	16.8735
chr1	165874727	165875028	0	13.7062
chr1	165934569	165935039	12.7428	0.0292919
chr1	166001874	166003400	10.5489	19.2359
chr1	166008736	166009051	0	14.7069
chr1	166014763	166015060	4.02882	15.011
chr1	166076730	166077343	7.39479	1.29886
chr1	166242158	166242517	9.79338	0.830888
chr1	166409811	166410143	6.76325	11.6247
chr1	166417474	166417875	10.5517	0
chr1	166429681	166429988	4.17255	9.96288
chr1	167246820	167247279	8.5517	14.717
chr1	167284370	167285217	12.9635	19.2746
chr1	167306047	167306766	1.77574	12.813
chr1	167308124	167309156	10.1816	17.6848
chr1	167350008	167350345	2.84301	14.6863
chr1	167598255	167598541	1.42411	10.1168
chr1	167599511	167599878	0	11.4726
chr1	167918488	167918825	1.69704	10.9211
chr1	167951716	167952005	11.9756	0
chr1	168251822	168252135	0	10.6296
chr1	168288141	168288648	2.12283	10.5403
chr1	168431171	168431582	2.79324	15.1015
chr1	168432597	168432951	10.7007	6.16411
chr1	169531409	169531932	3.97857	14.6051
chr1	169670675	169671036	11.6449	0
chr1	169703487	169703822	1.53708	11.4726
chr1	169796543	169796876	10.8305	0
chr1	170174534	170175479	12.2869	19.0846
chr1	170215132	170215429	15.824	18.1863
chr1	170275404	170275694	0	14.7641
chr1	170576947	170577236	2.88437	13.402
chr1	170622948	170623312	18.5234	4.05324
chr1	170741720	170742020	3.45392	13.3083
chr1	170867061	170868142	12.539	25.2823
chr1	170868503	170868875	1.65083	17.7764
chr1	170885268	170886198	7.09572	15.7656
chr1	170898150	170898480	0	11.8203
chr1	170953219	170953547	11.9607	12.3681
chr1	170972452	170973489	6.17024	13.3512
chr1	170996389	170996736	2.93136	8.83425
chr1	171033794	171034203	4.87596	9.67178
chr1	171037832	171038848	9.2078	16.9605
chr1	171043866	171044362	5.17373	14.5258
chr1	171058983	171060632	5.11524	12.91
chr1	171101646	171103172	13.6439	18.7878
chr1	171111096	171112361	10.3281	13.5967
chr1	171118249	171118687	6.14311	28.0215
chr1	171210420	171210711	12.7635	0.796383
chr1	171222407	171223117	19.6588	23.7726
chr1	171231709	171232431	4.47789	19.8563
chr1	171232917	171233555	14.2398	12.325
chr1	171234159	171234955	19.2847	15.5861
chr1	171238286	171238754	2.65596	13.6691
chr1	171246850	171247678	18.5559	15.9508
chr1	171270103	171270652	18.9123	9.5877
chr1	171281088	171281831	5.01028	13.0322
chr1	171294473	171294987	11.2538	26.0969
chr1	171327010	171327372	2.48344	10.1415
chr1	171329050	171329691	27.5957	21.6208
chr1	171345015	171345313	2.31571	13.1435
chr1	171345683	171346018	6.20502	18.7946
chr1	171388494	171389381	16.0714	15.0024
chr1	171390026	171390650	14.6607	16.764
chr1	171410444	171411990	10.0944	16.311
chr1	171479658	171480060	0	11.0559
chr1	171501672	171504392	13.8495	17.1482
chr1	171559084	171560114	0.979362	13.0231
chr1	171561815	171562226	3.61992	13.7169
chr1	171604855	171605150	0	13.5727
chr1	171766853	171767175	12.5441	2.05225
chr1	171767658	171767974	4.78833	13.7672
chr1	171786930	171787263	2.11668	12.1823
chr1	171845026	171845645	4.1934	18.6212
chr1	171849533	171849824	6.48331	17.9383
chr1	171905352	171905647	0	11.286
chr1	172081498	172082722	4.58447	15.5312
chr1	172147859	172148434	19.5803	16.2333
chr1	172149348	172149654	2.83447	14.3745
chr1	172306195	172306526	13.1817	5.21988
chr1	172309352	172310366	5.05315	14.0274
chr1	172310932	172311752	13.5345	13.0005
chr1	172375903	172376789	5.67124	19.9049
chr1	172455169	172455514	1.69439	13.8736
chr1	172482418	172483070	0.553479	11.2967
chr1	172499791	172500343	6.67892	18.3562
chr1	172500586	172501610	15.4875	17.321
chr1	172502742	172503807	4.81513	11.0568
chr1	172512779	172513387	6.54621	17.2542
chr1	172513897	172514538	11.8324	16.1798
chr1	172525150	172525816	6.07435	10.8628
chr1	173327702	173328053	0.198408	11.4726
chr1	173420208	173420716	12.6413	10.1402
chr1	173425734	173426039	1.79206	10.3254
chr1	173588869	173589183	0	10.3254
chr1	173657321	173657679	1.04338	10.3894
chr1	173959749	173960046	0	11.4726
chr1	175625641	175626082	2.69894	11.2801
chr1	175692456	175693272	5.2267	21.9836
chr1	176165190	176165712	11.3319	0
chr1	176677902	176678223	12.261	0
chr1	176813442	176814425	8.22667	15.1514
chr1	176835433	176836118	6.60212	11.8746
chr1	176996576	176997187	9.19429	20.985
chr1	177257368	177258753	15.0177	20.77
chr1	177258951	177259326	15.4083	6.58376
chr1	177261400	177261874	4.34533	14.8902
chr1	177300035	177300441	9.04431	0
chr1	177441099	177442156	15.1717	14.273
chr1	177470114	177470529	0	17.0182
chr1	177489966	177490346	5.48132	17.3961
chr1	177667028	177667352	1.03563	12.6624
chr1	177702292	177702739	3.94685	14.2856
chr1	177717517	177717843	2.18802	13.6687
chr1	177795865	177796756	15.509	16.4171
chr1	178186130	178186448	3.68977	11.855
chr1	178187706	178188003	8.22107	14.0376
chr1	178296227	178296544	13.5275	0
chr1	178318167	178320058	11.7101	19.913
chr1	178336305	178338514	14.9768	16.6153
chr1	178368831	178369623	10.5064	14.9811
chr1	178405516	178406890	21.4244	23.7018
chr1	178675406	178675752	2.3543	11.3267
chr1	178853523	178853879	0	12.9809
chr1	178897834	178898175	1.18822	16.7615
chr1	178913162	178913478	0.320557	11.5525
chr1	179008017	179008430	12.1255	1.71117
chr1	179060880	179061249	4.39225	16.1674
chr1	179374524	179374883	11.4099	0
chr1	179546348	179547247	8.54463	15.1224
chr1	179560493	179561562	0	11.067
chr1	179746977	179747306	10.9622	0
chr1	179955896	179956190	12.2098	0
chr1	180256032	180256806	16.0593	16.9333
chr1	180289811	180290294	0.720923	13.9192
chr1	180302938	180303226	3.26076	18.5076
chr1	180330368	180331071	12.0106	17.7035
chr1	180365422	180365775	4.65111	14.1117
chr1	180403356	180403718	9.93957	14.3281
chr1	180404169	180404548	28.2473	12.3626
chr1	180432100	180432398	7.35785	14.976
chr1	180641027	180641656	12.1051	11.5675
chr1	180726546	180726864	2.11034	13.3343
chr1	180757706	180758278	2.435	14.9325
chr1	180767735	180768024	2.43163	12.0522
chr1	180777715	180778425	17.3167	12.7556
chr1	180798985	180799424	2.51414	13.8612
chr1	180811141	180811432	4.95312	14.737
chr1	180812004	180812324	22.8708	4.84719
chr1	180812662	180814538	20.4464	26.8152
chr1	180848208	180849361	18.2554	19.9124
chr1	180850366	180851683	20.307	30.1965
chr1	180863032	180863428	15.673	0
chr1	180902792	180903098	3.31723	11.4726
chr1	180904325	180904732	5.96806	14.2464
chr1	180910941	180912223	8.47098	13.9855
chr1	180924218	180924614	11.383	0.961848
chr1	180942588	180942960	1.14593	16.771
chr1	180944867	180945544	7.10096	10.8558
chr1	181017161	181017602	5.55578	13.8504
chr1	181125269	181125592	11.4141	2.20218
chr1	181134018	181134466	0	13.3677
chr1	181143927	181144657	8.14937	21.2731
chr1	181170134	181170681	17.01	8.56566
chr1	181210620	181212419	7.32929	13.2717
chr1	181229394	181229786	1.17899	14.8676
chr1	181232678	181233034	6.99494	18.0791
chr1	181256384	181256838	10.9747	12.1246
chr1	181282123	181282501	0.418718	11.7822
chr1	181299392	181299677	0	12.9057
chr1	181323643	181324060	1.18928	11.4726
chr1	181326951	181327286	1.17801	10.2569
chr1	181327578	181327894	2.01017	12.5182
chr1	181350670	181350996	12.5908	0
chr1	181372311	181372856	10.6253	21.4591
chr1	181839434	181839799	0.537703	17.3378
chr1	181841998	181843033	12.2196	17.1059
chr1	181852222	181852572	4.72112	12.6855
chr1	181860450	181861047	18.7279	30.0671
chr1	181881356	181881822	4.59655	14.363
chr1	182108263	182108856	4.39505	15.1717
chr1	182124504	182125091	10.753	13.6694
chr1	182254781	182255315	4.39852	15.95
chr1	182282293	182283540	12.2	13.0827
chr1	182341068	182341844	7.82267	10.7778
chr1	182408092	182408456	3.71048	14.6056
chr1	182517094	182517530	7.24581	13.2304
chr1	182543007	182543427	5.21555	11.4125
chr1	183296583	183297457	14.6371	27.9465
chr1	183345065	183345531	12.9247	14.555
chr1	183368972	183369490	6.55508	10.2501
chr1	183370967	183371557	9.30337	3.66736
chr1	183834120	183834446	0	12.9437
chr1	184033215	184034139	9.57646	16.0567
chr1	184034447	184034920	1.31171	21.6016
chr1	184341984	184342308	0	12.6057
chr1	184352457	184352790	3.02291	15.7999
chr1	184403063	184403477	0.902247	14.9477
chr1	184441338	184441636	8.08727	12.0347
chr1	184480821	184481138	3.72138	9.81506
chr1	184491302	184491618	4.027	15.0016
chr1	184536222	184536820	7.83084	19.3078
chr1	184733953	184734257	10.0727	14.2502
chr1	184853529	184853864	1.62528	12.5377
chr1	185203801	185204285	9.13898	16.403
chr1	185328765	185329241	5.91427	9.9301
chr1	185362426	185363553	12.8699	13.4801
chr1	185533794	185534175	0	12.1291
chr1	186055289	186055689	0	11.4726
chr1	187273267	187273603	0	11.4726
chr1	187348808	187349194	4.08946	14.2368
chr1	188965948	188966416	0	10.2567
chr1	189007593	189007884	13.9094	9.92717
chr1	189053141	189053466	12.636	1.42614
chr1	189780550	189780991	0	14.2771
chr1	189847577	189847874	11.4967	0.409462
chr1	190840778	190841069	12.662	0
chr1	190892599	190892947	0	11.4726
chr1	190927655	190928915	9.09623	18.4109
chr1	191026157	191026482	8.77252	14.4449
chr1	191062874	191063394	11.3106	12.3596
chr1	191122574	191123023	2.55685	22.9606
chr1	191182684	191183350	6.59718	19.9617
chr1	191183709	191184089	3.7153	12.2334
chr1	191184805	191185790	4.14569	10.1844
chr1	191193581	191194169	4.19196	17.607
chr1	191201302	191202016	3.91033	13.9471
chr1	191223886	191224375	5.39884	12.3548
chr1	191224797	191225299	7.47866	15.6092
chr1	191275512	191275974	5.70065	12.9924
chr1	191288536	191288836	0.998893	11.2202
chr1	191318023	191318490	5.90623	10.8487
chr1	191325622	191326160	13.3014	16.8976
chr1	191375896	191376324	13.1502	7.71454
chr1	191395879	191396201	2.30695	17.494
chr1	191396740	191397975	16.0796	19.6586
chr1	191403115	191403758	3.63976	11.9437
chr1	191421134	191421938	6.42026	14.6662
chr1	191423041	191423338	3.43196	14.6788
chr1	191445839	191446189	2.11034	17.681
chr1	191493299	191493692	2.21774	16.5668
chr1	191549880	191550222	10.7492	4.05904
chr1	191574881	191576205	14.6034	20.4445
chr1	191717293	191718229	8.64427	10.8794
chr1	191821615	191822218	5.68356	11.4498
chr1	191906491	191907063	8.47825	10.3535
chr1	192092314	192092660	9.29524	22.2622
chr1	192136770	192137252	3.51139	9.49228
chr1	192138002	192138477	9.34324	13.5884
chr1	192598678	192598981	0	11.4726
chr1	192745591	192745882	4.60503	12.064
chr1	192753138	192753511	15.5362	4.48448
chr1	193130062	193130693	12.3844	5.34905
chr1	193131102	193131556	0	12.6704
chr1	193173213	193173704	14.6262	16.3841
chr1	193200958	193201793	17.881	7.67225
chr1	193201926	193202274	1.77074	13.5891
chr1	193242285	193242712	4.97189	17.2385
chr1	193754249	193754670	12.0906	1.04644
chr1	194976864	194977151	4.98539	13.9191
chr1	195110582	195110929	17.6308	0.171924
chr1	195130876	195131746	10.622	19.8912
chr1	195365779	195366105	3.48918	10.6773
chr10	3274196	3274616	1.14561	13.4066
chr10	3681165	3681478	9.56732	1.09961
chr10	3972902	3973989	8.70732	17.1002
chr10	4120682	4121060	13.2706	3.35074
chr10	4203624	4204204	9.27457	0
chr10	4386673	4387451	14.0264	18.2471
chr10	4387750	4388424	16.4318	5.74653
chr10	4432221	4432987	27.4564	20.8784
chr10	4612429	4612784	2.02117	17.8521
chr10	4631918	4632297	15.0842	6.53243
chr10	4649786	4650421	0	11.2125
chr10	5159441	5159796	2.07467	15.9647
chr10	5185620	5185966	1.34183	12.1026
chr10	5515454	5515952	4.91564	10.2885
chr10	5550564	5550855	0.64543	14.4295
chr10	5551682	5552025	0.19073	11.4726
chr10	5593510	5593834	6.17469	18.4837
chr10	5789026	5789363	10.965	0
chr10	5805759	5806429	10.3281	22.3494
chr10	5807050	5807513	4.09305	10.7887
chr10	5927658	5928013	10.5517	1.36379
chr10	6035970	6036354	0	15.0519
chr10	6937099	6937478	0	12.8378
chr10	7063014	7063593	5.76607	16.0578
chr10	7448125	7448522	1.53093	9.84276
chr10	7474425	7474730	13.1948	2.48261
chr10	7662656	7663651	15.0714	16.9138
chr10	7664484	7664885	0	15.6383
chr10	7667384	7667732	9.50259	14.7034
chr10	7676836	7677230	0	7.63483
chr10	7680983	7681756	12.329	17.0175
chr10	7725851	7726261	19.7085	3.01087
chr10	7792362	7792649	15.6621	12.8158
chr10	7792984	7793343	3.40946	16.5858
chr10	7938388	7938682	11.6212	3.48082
chr10	7955694	7956857	8.29619	16.1604
chr10	8070368	8070717	12.8828	7.00192
chr10	8240640	8241379	1.43355	14.0684
chr10	8759134	8759558	9.46168	2.99263
chr10	8777777	8778094	7.94872	12.8624
chr10	8798307	8798600	1.138	12.5142
chr10	8858481	8858803	10.047	3.52018
chr10	8920623	8920947	10.8122	4.20663
chr10	8924927	8925238	3.55568	14.4017
chr10	9674678	9675075	11.1683	0
chr10	9763414	9763739	0.344148	11.3738
chr10	9878627	9878992	15.5182	0
chr10	9880376	9880681	17.4432	1.69269
chr10	9900737	9902332	6.3416	18.7691
chr10	9907729	9908079	7.72383	14.7506
chr10	10320946	10321503	5.14513	20.177
chr10	10337736	10338074	0	11.8324
chr10	10457203	10457509	4.46895	10.7378
chr10	10468798	10469752	7.74012	15.9559
chr10	10476563	10477004	2.51709	13.3926
chr10	10557954	10558381	16.1908	14.3368
chr10	10740922	10741433	0.908561	14.1578
chr10	11151447	11151824	3.45938	15.2887
chr10	11280758	11281594	13.3714	20.4778
chr10	11343472	11343802	10.4686	13.795
chr10	12248760	12249109	0	10.3254
chr10	12400622	12400910	2.19827	10.8193
chr10	12694726	12695330	11.4461	3.14928
chr10	12813187	12813579	0.425298	19.164
chr10	12869310	12869614	6.95578	16.1523
chr10	12921460	12923494	14.6271	6.35564
chr10	12945811	12946100	10.4568	3.62043
chr10	12963502	12964713	8.40999	14.8093
chr10	12986780	12987124	15.2938	2.38791
chr10	13008018	13008718	13.274	13.5672
chr10	13078332	13078652	10.6308	1.99337
chr10	13180911	13181235	0	10.0846
chr10	13311586	13311874	0	14.1894
chr10	13323222	13324126	1.44035	10.0944
chr10	13552861	13553377	11.386	23.0965
chr10	13586582	13586945	2.58124	9.97453
chr10	13670823	13671121	3.83118	12.1194
chr10	13964584	13965640	11.491	14.2191
chr10	13966048	13966400	9.38261	13.2848
chr10	13983046	13983420	10.9975	18.7243
chr10	14037199	14037552	2.46903	13.7672
chr10	14042419	14042753	0	13.8702
chr10	14085820	14086181	11.6449	14.2184
chr10	14258870	14259178	11.2437	0
chr10	14524105	14524469	14.4419	0
chr10	14705100	14705728	22.0342	8.94792
chr10	14706670	14707161	0	10.9305
chr10	15114909	15115207	0	17.3167
chr10	15868564	15868997	0.653084	13.338
chr10	16868060	16868461	0.315762	11.4726
chr10	17480710	17480995	1.75491	10.3254
chr10	17521967	17522567	7.09602	14.5358
chr10	17550705	17551039	15.3852	4.16312
chr10	17552168	17552558	16.5093	0.523623
chr10	17723013	17723876	27.6985	10.8159
chr10	17724188	17724747	8.17708	17.5907
chr10	17727617	17727956	3.20597	14.6809
chr10	17946915	17947345	14.1883	14.5836
chr10	18022169	18023253	9.57828	18.2673
chr10	18055206	18055684	12.9799	15.8313
chr10	18070382	18071272	1.59817	15.082
chr10	18281342	18281635	11.3656	0
chr10	18492456	18492848	13.4373	0.304376
chr10	18726836	18727216	11.5986	3.87655
chr10	18903858	18904321	3.59623	10.3576
chr10	19000383	19000826	2.86777	18.812
chr10	19001206	19001653	0.967827	7.68948
chr10	19004853	19005329	0.48325	14.3553
chr10	19009083	19009691	7.1571	13.8917
chr10	19010153	19011254	3.11663	14.0964
chr10	19014626	19015910	18.4474	22.1536
chr10	19053631	19053966	6.73419	12.1165
chr10	19062209	19062921	11.2956	21.6014
chr10	19064940	19065252	4.11922	12.6493
chr10	19094909	19095250	0	12.6064
chr10	19170569	19170929	4.46102	10.6249
chr10	19186042	19186402	13.4593	13.0023
chr10	19291309	19291683	11.0369	2.4111
chr10	19412944	19413295	10.8403	0
chr10	19459763	19460100	10.6582	2.89369
chr10	19463928	19464375	12.8745	2.64872
chr10	19526229	19526621	6.09952	14.7915
chr10	19591133	19592504	7.46238	19.2315
chr10	19596568	19596989	1.63413	13.4729
chr10	19613150	19614349	6.32397	15.5584
chr10	19628940	19629282	2.35099	11.9825
chr10	19691692	19692211	12.4059	22.2158
chr10	19692847	19693182	5.01441	23.0275
chr10	19933868	19934679	11.4885	13.1957
chr10	19938939	19939744	6.73997	16.552
chr10	20058098	20059104	7.20368	15.2702
chr10	20085753	20086116	0	11.4726
chr10	20127788	20128135	2.15899	14.2433
chr10	20148987	20149412	9.09184	11.1649
chr10	20166887	20167188	1.62657	13.7748
chr10	20170381	20170677	4.81242	13.085
chr10	20223091	20223457	9.91744	9.02139
chr10	20235365	20235731	4.87222	13.3534
chr10	20311497	20312840	13.6598	23.2955
chr10	20314969	20315429	0	17.4135
chr10	20347591	20348667	9.4063	11.7669
chr10	20361723	20362088	0.867263	11.4726
chr10	20512337	20512653	1.09524	11.4726
chr10	20513898	20514203	0	12.6124
chr10	20575715	20576006	0	12.75
chr10	20590224	20590538	7.64829	18.6997
chr10	20595010	20595318	1.10313	12.9477
chr10	20666466	20666774	0.657767	12.0686
chr10	20725020	20725392	11.397	17.5482
chr10	20871352	20871673	9.49652	0
chr10	20882814	20883285	0.878187	14.2982
chr10	20948073	20948438	14.8186	0.584634
chr10	20951937	20953156	6.82786	23.0752
chr10	20990623	20991064	7.71398	14.7713
chr10	20995268	20995558	2.80893	12.9838
chr10	21067126	21067696	2.56573	16.1945
chr10	21083618	21084148	2.89873	15.9015
chr10	21130996	21131323	1.43271	16.3283
chr10	21133893	21134227	3.93635	15.7526
chr10	21135412	21135984	1.17692	10.5941
chr10	21142362	21142745	3.37764	15.8999
chr10	21145952	21146635	9.31575	12.3931
chr10	21158090	21158468	5.05811	12.5471
chr10	21160296	21160618	0.504647	11.8218
chr10	21161048	21161348	5.64867	11.2661
chr10	21188855	21189723	1.69459	11.6577
chr10	21221035	21221383	4.25099	12.7188
chr10	21222685	21223066	3.91049	11.8882
chr10	21224220	21224550	2.12313	15.7418
chr10	21242173	21242526	1.44077	13.7152
chr10	21251735	21252086	1.67143	10.8973
chr10	21295571	21296265	13.1425	14.0217
chr10	21430157	21430472	11.9184	0
chr10	21465396	21465807	6.95744	15.9221
chr10	21779507	21779813	10.5517	1.10227
chr10	21848546	21848929	12.2157	0
chr10	21906817	21907111	2.62715	10.3254
chr10	21908338	21908764	2.45711	10.0345
chr10	21976222	21976595	9.44843	21.1306
chr10	21991215	21991613	0.747633	11.4323
chr10	21994451	21994959	17.7301	9.57559
chr10	22148287	22148766	8.66604	11.3768
chr10	22306396	22306693	7.74501	8.83045
chr10	22354081	22354461	0	12.004
chr10	22645491	22645826	11.4714	0
chr10	22731281	22731839	14.2883	13.2532
chr10	22858161	22858461	11.0933	0.0229453
chr10	22870309	22870620	0	11.4726
chr10	22997612	22997960	1.80106	11.4726
chr10	23256039	23256790	0	9.68531
chr10	23780280	23780597	1.39802	11.2193
chr10	23786783	23787470	11.9002	18.4731
chr10	23979416	23979715	0	10.4904
chr10	24149267	24149697	8.74563	16.9902
chr10	24367455	24367905	11.7897	0
chr10	24445530	24445895	0.919299	13.7483
chr10	24837901	24838725	2.49706	10.434
chr10	24869760	24870135	8.14872	15.4866
chr10	25150408	25150716	0	10.9809
chr10	25299180	25299477	10.5517	5.10668
chr10	25359463	25360667	9.22309	13.6033
chr10	25418008	25418362	10.5517	4.58906
chr10	25684750	25685175	0.516413	10.0851
chr10	25915346	25915691	0	11.2598
chr10	26396686	26397022	10.5517	0
chr10	26797490	26797785	5.02904	14.9805
chr10	26799324	26799829	1.65484	16.8069
chr10	27623183	27623566	0.820994	13.7672
chr10	27865096	27865384	10.8961	0
chr10	28310989	28311276	0	11.4726
chr10	28593899	28594222	8.95097	14.5557
chr10	29160986	29161283	0	14.8488
chr10	29313009	29313390	18.9875	1.87899
chr10	29361509	29362004	15.1859	17.6377
chr10	30200183	30200951	12.7554	10.2089
chr10	30733769	30734199	0	21.7446
chr10	30802593	30803057	10.106	12.7831
chr10	30883177	30883478	0	15.5586
chr10	31070291	31070620	12.6107	0
chr10	31544130	31544468	1.82938	11.8256
chr10	31609213	31609532	1.38925	18.0325
chr10	31618265	31618610	10.5517	1.2703
chr10	32459700	32460126	0	12.1836
chr10	33912207	33912519	12.2968	0
chr10	33951143	33951563	5.31604	18.0175
chr10	34019225	34019980	8.67056	17.7788
chr10	34131424	34131736	3.22638	13.8848
chr10	34207400	34207720	1.37172	14.3981
chr10	34281691	34282748	12.0271	13.3417
chr10	34417906	34418702	9.31889	14.9404
chr10	35371884	35372260	0	12.2751
chr10	36751341	36751739	12.837	0
chr10	37055162	37055476	12.8166	3.81447
chr10	37136710	37137381	12.6589	16.8653
chr10	37137749	37138052	4.77786	12.4192
chr10	37191160	37191483	4.22067	11.4726
chr10	37231999	37232335	24.63	6.00948
chr10	37240006	37240348	1.13539	11.4726
chr10	37302040	37302351	11.9224	1.0698
chr10	37697938	37698369	0.0587566	13.4052
chr10	38303775	38304108	0.684434	13.5673
chr10	38575110	38575441	13.1211	0.935835
chr10	38578573	38578922	0	10.5916
chr10	38909928	38910242	0.443575	13.5918
chr10	39172028	39172371	14.84	7.43881
chr10	39274164	39274562	6.20376	12.5565
chr10	39731059	39732841	15.1122	29.1001
chr10	39793752	39794074	1.79576	12.627
chr10	39811521	39811873	9.42457	2.1772
chr10	39857970	39858391	6.15557	12.4319
chr10	40125226	40125548	2.50357	15.5914
chr10	40141876	40142333	15.1602	16.6994
chr10	40165101	40165401	1.37172	12.6887
chr10	40170934	40171281	12.2241	3.30624
chr10	40192519	40192810	4.65579	22.4328
chr10	40246538	40247355	6.64614	13.447
chr10	40257488	40257906	17.953	13.844
chr10	40258227	40259270	19.3694	31.162
chr10	40301412	40302757	14.6155	17.7165
chr10	40303913	40304244	13.7714	0.0901175
chr10	40348392	40349807	20.7096	20.1059
chr10	40448121	40448642	3.32145	11.0939
chr10	40451721	40452458	8.37549	15.7628
chr10	40462200	40462810	2.72268	12.5936
chr10	40497305	40497924	8.48908	10.1419
chr10	40499470	40500026	5.8262	18.2778
chr10	40525389	40525992	6.07903	14.494
chr10	40526441	40526959	2.62366	13.6564
chr10	40596600	40596997	12.6567	0.554849
chr10	40757254	40757626	9.81988	0
chr10	40882892	40883392	5.34337	17.9042
chr10	40932409	40932950	10.6219	2.14609
chr10	41024846	41025131	2.73233	11.4726
chr10	41302789	41303309	1.54217	17.1295
chr10	41303712	41304254	3.36019	13.4835
chr10	41385498	41385967	9.77774	13.6987
chr10	41473463	41473988	2.1023	11.3918
chr10	41476908	41478139	8.97622	14.4102
chr10	41490086	41490407	17.619	11.5155
chr10	41517545	41517954	5.58285	13.3464
chr10	41518349	41519584	13.6446	15.5619
chr10	41520076	41520644	5.78486	13.4642
chr10	41594381	41594957	6.32368	15.4482
chr10	41595535	41595941	9.25223	18.4184
chr10	41611151	41611462	10.3142	3.20201
chr10	41736443	41736793	1.57974	13.7672
chr10	41810254	41810885	15.1235	11.9781
chr10	41887062	41887724	4.50758	19.0633
chr10	41889080	41889392	17.3088	10.5828
chr10	42029672	42030070	9.57606	1.78143
chr10	42055498	42056078	0.0654933	14.3527
chr10	42057297	42057920	3.82435	10.2683
chr10	42068475	42068810	1.2914	11.9795
chr10	42098223	42098548	12.2984	4.37725
chr10	42170368	42170718	0.482363	10.7187
chr10	42194815	42195102	1.3015	21.3303
chr10	42257612	42258092	1.2618	9.15898
chr10	42269929	42270771	6.19316	14.7973
chr10	42273757	42274466	8.36694	13.1555
chr10	42276529	42277620	6.34455	20.5666
chr10	42291265	42291604	4.60041	12.8805
chr10	42499966	42500398	5.17326	10.0757
chr10	42501856	42502501	16.9449	23.9058
chr10	42554482	42554801	10.5517	0
chr10	42609814	42610174	0	12.4478
chr10	42678804	42679310	2.33138	17.3359
chr10	42760452	42760788	17.3035	0
chr10	42961859	42962254	2.81022	10.4909
chr10	43152864	43153177	0	11.4726
chr10	43221067	43221753	15.9629	17.2859
chr10	43479630	43480056	9.50148	16.3687
chr10	43540705	43541138	16.0737	20.9846
chr10	43578316	43579355	10.6857	9.00144
chr10	43579758	43580128	14.875	11.7951
chr10	43581129	43581707	5.91114	11.7585
chr10	43591800	43592161	0.637194	14.8254
chr10	43667744	43668302	6.99664	13.3642
chr10	44268283	44268797	25.9112	6.99518
chr10	44321463	44322022	11.6389	1.43665
chr10	44380689	44381631	7.28761	12.1425
chr10	44443436	44443828	1.60967	11.4726
chr10	44458744	44459110	7.74367	13.554
chr10	44637338	44637674	0	11.4726
chr10	44702032	44702408	4.43395	15.72
chr10	45000732	45001230	3.39858	12.6568
chr10	45577796	45578238	10.2318	2.25819
chr10	45744646	45745007	0	11.4726
chr10	46692282	46692657	10.5517	0
chr10	47445104	47445450	10.5517	0
chr10	48556601	48556902	10.5517	3.65905
chr10	49447552	49447869	0	11.9648
chr10	49463943	49464299	0	11.4726
chr10	49846221	49846549	2.20041	11.9413
chr10	50591462	50591827	1.12166	13.8049
chr10	50592238	50592977	10.7801	14.857
chr10	50989484	50989827	0	11.4793
chr10	51180280	51180664	11.0188	1.02178
chr10	51282248	51282577	0.141117	11.0402
chr10	51394916	51395299	0.639163	11.2929
chr10	51455821	51456207	6.92147	13.9336
chr10	51480233	51480851	6.10564	10.1397
chr10	51490663	51491116	1.95195	15.7932
chr10	51514213	51514555	0	10.1643
chr10	51528837	51529146	7.83352	15.8761
chr10	51638665	51639029	11.3228	3.32833
chr10	52381718	52382273	10.1562	12.6923
chr10	52417158	52417934	12.1236	9.9942
chr10	53047688	53048073	10.5517	0
chr10	53167711	53168103	8.59747	2.10722
chr10	53313951	53314360	3.08553	10.9677
chr10	53335799	53336148	0.870742	16.0814
chr10	53379447	53379962	3.37244	18.4142
chr10	53596302	53597394	14.4554	16.9484
chr10	53629507	53630204	10.7667	20.0105
chr10	53888470	53889035	9.41995	10.9772
chr10	54040314	54040786	6.93907	11.7206
chr10	54054660	54055037	0	9.88411
chr10	54117572	54117894	5.34138	13.4608
chr10	54831377	54831764	0	13.7553
chr10	55246384	55246804	0	11.4726
chr10	56115041	56115502	10.9774	12.8364
chr10	56380955	56381261	10.5517	1.9496
chr10	56455972	56456298	7.94937	13.5279
chr10	56729731	56730174	9.9086	1.11878
chr10	56839770	56840094	10.4735	1.67132
chr10	56852473	56852779	2.1931	11.1427
chr10	56879830	56880161	2.17728	13.2056
chr10	57486158	57487009	4.21571	15.4146
chr10	57532051	57532433	12.5847	15.8575
chr10	57623289	57623585	0.0499067	12.9455
chr10	57796043	57796338	0	11.5815
chr10	57799337	57799700	4.61891	11.2957
chr10	58282997	58283347	1.57974	13.3476
chr10	58294007	58294359	0	14.0736
chr10	58295304	58295611	10.5517	0
chr10	58312437	58312851	0	9.2557
chr10	58323116	58323851	15.7486	24.553
chr10	58371042	58372031	4.52047	11.3775
chr10	58446330	58447541	25.7266	24.3341
chr10	58497838	58498275	10.2764	14.3868
chr10	59196884	59197469	0	11.1353
chr10	59262993	59263322	0	13.6835
chr10	59562439	59562797	5.92427	11.9982
chr10	59564466	59565368	4.02415	18.0357
chr10	59589236	59589606	8.56113	13.1966
chr10	59616266	59616602	16.5749	12.7496
chr10	59702530	59702872	14.8834	14.0288
chr10	59790667	59791043	11.4946	2.36166
chr10	59879241	59880182	18.0668	18.0319
chr10	59887936	59888341	1.61532	14.6623
chr10	59896829	59897400	11.6309	12.5295
chr10	59899378	59900019	15.4967	10.678
chr10	59907569	59908338	7.45616	19.69
chr10	59932432	59932762	6.04324	19.7538
chr10	59943016	59944160	13.2874	17.8087
chr10	59948549	59948931	1.99433	12.2235
chr10	59950747	59952157	6.11848	13.9836
chr10	59974931	59975417	0	10.4009
chr10	59980827	59981202	13.6919	17.9585
chr10	60002749	60003578	12.9039	15.3642
chr10	60179945	60180451	8.64572	0.50788
chr10	60252675	60253093	2.54957	12.0875
chr10	60257856	60258152	14.9007	0.829442
chr10	60262137	60262728	6.00964	18.1505
chr10	60273641	60274110	8.79681	7.10374
chr10	60293570	60293888	1.32062	14.6619
chr10	60344133	60344463	15.1177	19.6356
chr10	60346106	60346951	6.38096	16.67
chr10	60760484	60760843	19.2752	1.89826
chr10	60808440	60809054	6.22446	9.46585
chr10	61175642	61175955	4.20045	11.5019
chr10	61201625	61202065	0.892098	15.4046
chr10	61275668	61275991	6.20687	15.6923
chr10	61296954	61297265	2.11034	10.661
chr10	61327118	61327456	0.330911	10.6444
chr10	61399514	61399887	8.39042	2.63287
chr10	61412980	61413361	2.29866	11.5509
chr10	61414848	61415217	1.87014	13.2635
chr10	61452169	61452573	7.13545	15.6812
chr10	61475845	61476141	9.29689	13.6277
chr10	61608290	61608704	2.05426	15.4465
chr10	61680121	61680523	8.88232	16.0274
chr10	61694869	61695465	6.20354	14.4371
chr10	61968003	61968384	10.945	0
chr10	62022907	62023290	0.754874	15.217
chr10	62182886	62183339	12.3965	8.64626
chr10	62313687	62313998	7.0435	10.3954
chr10	62316537	62316968	3.52539	14.2143
chr10	62327490	62328227	7.66823	12.0081
chr10	62339002	62339456	2.85872	18.24
chr10	62339982	62340646	14.5499	16.3416
chr10	62449389	62450263	22.7344	15.2531
chr10	62486462	62487348	15.3464	21.9923
chr10	62502825	62503654	0.537131	11.9736
chr10	62505313	62506625	9.50777	16.5322
chr10	62506915	62508779	14.1191	19.1477
chr10	62511641	62511950	2.92306	13.9454
chr10	62541519	62542243	3.23838	16.48
chr10	62543033	62544123	14.7007	19.8614
chr10	62553474	62553900	4.9687	16.3202
chr10	62570380	62570667	0	13.0077
chr10	62602022	62602393	6.42202	14.1135
chr10	62650769	62651796	9.7544	16.8236
chr10	62665014	62665661	3.40198	15.4056
chr10	62791923	62793138	14.8818	19.4119
chr10	62814707	62814996	12.0852	3.46958
chr10	62863390	62863731	14.7229	0.524848
chr10	62920624	62920927	7.89809	18.9015
chr10	62980099	62980521	6.48103	15.1809
chr10	63023214	63024419	18.5114	20.8412
chr10	63096477	63096789	0.825196	15.3042
chr10	63176543	63176992	14.3776	21.5859
chr10	63242929	63244283	8.36186	19.3527
chr10	63338919	63339557	18.4373	18.608
chr10	63386391	63386777	4.41202	14.8134
chr10	63697153	63697483	10.9162	0
chr10	63850585	63850977	10.5517	0
chr10	66864286	66864851	10.0736	14.0677
chr10	66930874	66931221	0	11.7173
chr10	66932691	66932978	16.6143	6.06811
chr10	66937272	66937783	1.62302	12.0115
chr10	67003831	67005049	12.1353	14.2362
chr10	67047772	67048081	3.60601	12.839
chr10	67069023	67069399	7.38619	12.3758
chr10	67096184	67096836	9.15343	17.2653
chr10	67127527	67127814	0.691192	16.2616
chr10	67153668	67154005	0	15.517
chr10	67182804	67183094	3.74039	14.5268
chr10	67185685	67186171	15.6929	14.9994
chr10	67204943	67205474	5.41295	14.3937
chr10	67225553	67226262	1.58945	14.0099
chr10	67240162	67240459	1.20083	16.1467
chr10	67244534	67244869	12.473	5.18153
chr10	67285256	67285766	10.3117	11.1037
chr10	67291118	67291532	1.46297	13.9445
chr10	67303077	67303458	3.96034	11.6412
chr10	67368576	67368912	0	16.0344
chr10	67413010	67413310	3.71419	10.3254
chr10	67489248	67489620	11.5955	2.54742
chr10	67503700	67504369	4.84841	12.4913
chr10	67536866	67537674	8.22979	18.6374
chr10	67547812	67549746	5.6283	13.3056
chr10	67607233	67607955	3.25027	14.9208
chr10	67695157	67695449	0.816673	13.7672
chr10	67712775	67713502	5.01604	20.8654
chr10	67736531	67736925	0.803429	16.251
chr10	67760422	67761032	1.45994	14.3389
chr10	67804389	67804838	2.94695	12.9086
chr10	67928143	67928569	0	9.88908
chr10	67966013	67966388	0.996081	12.1151
chr10	68078556	68078880	14.6356	0
chr10	68192102	68192509	3.09032	9.27958
chr10	68241195	68242305	4.14272	10.3109
chr10	68249419	68249783	6.37159	12.1219
chr10	68276334	68277535	9.66082	14.5237
chr10	68282440	68283391	7.08994	12.3605
chr10	68300869	68301281	4.23092	16.5295
chr10	69213028	69213316	9.87756	10.5564
chr10	69352502	69353091	14.3245	10.7597
chr10	70255650	70256068	0	16.2758
chr10	70323269	70323689	11.5214	0
chr10	70915856	70916145	13.3923	2.29453
chr10	70992486	70992882	0	13.3992
chr10	71329135	71329428	11.7905	1.22949
chr10	71333530	71333957	10.2304	0.574976
chr10	71344546	71344965	10.8841	13.9096
chr10	71347428	71348157	5.67099	13.6004
chr10	71989343	71989660	10.5517	0.984404
chr10	72296313	72296663	10.5517	0
chr10	72652355	72652676	0	11.4726
chr10	72654698	72655155	5.69375	24.6072
chr10	72655487	72655962	5.46466	10.7867
chr10	73878605	73879011	0.857651	11.4726
chr10	74777713	74778090	1.30987	10.9309
chr10	75096160	75096493	0.754146	15.0764
chr10	75105497	75105820	3.84826	10.3858
chr10	75121096	75121805	7.53054	10.8577
chr10	75137231	75137933	0.880811	11.5217
chr10	75217428	75217782	8.35789	2.15841
chr10	75317159	75317559	1.94679	14.1687
chr10	75516928	75518582	11.2892	20.5786
chr10	75565040	75565956	4.73443	12.8378
chr10	75591733	75592037	13.5645	6.00049
chr10	75665348	75665663	0	11.4726
chr10	75710278	75710687	8.8593	0
chr10	75763736	75764832	4.4113	13.8907
chr10	76092131	76092463	0	13.7603
chr10	76205739	76206198	0	13.1173
chr10	76305755	76306095	0	14.9347
chr10	76442394	76442733	7.02201	19.4527
chr10	76468498	76468891	9.38108	18.111
chr10	77282609	77283041	4.20602	13.1457
chr10	77452105	77452513	11.6017	0
chr10	77515586	77515971	9.54311	14.8161
chr10	77522012	77522571	4.78696	12.0432
chr10	77530148	77530822	6.33415	17.26
chr10	77531582	77532227	2.16596	13.4932
chr10	77541052	77541472	15.0789	1.95581
chr10	77582255	77582573	4.75158	12.9013
chr10	77605947	77606487	14.2135	15.981
chr10	77621824	77622585	11.0564	19.4628
chr10	77919740	77920066	2.63468	11.4726
chr10	77962770	77963087	6.05807	13.5138
chr10	77970740	77971200	4.41336	24.0876
chr10	77971905	77972355	5.83391	19.223
chr10	78009571	78010475	4.73659	13.5083
chr10	78018462	78018869	4.37623	11.3655
chr10	78054760	78055111	11.5197	0
chr10	78086180	78086465	4.33915	14.8702
chr10	78086786	78087439	14.1099	21.9965
chr10	78232037	78232340	0	13.5779
chr10	78243982	78244290	6.22138	10.9064
chr10	78244648	78245076	2.9239	17.2143
chr10	78297415	78298686	4.81675	11.3047
chr10	78337802	78338214	0.0768328	12.5753
chr10	78412489	78413148	12.4859	12.2352
chr10	78425292	78425774	4.77234	13.1721
chr10	78457936	78458265	6.35666	16.5429
chr10	78464829	78465408	12.2574	13.0618
chr10	78480801	78481154	21.8028	4.45906
chr10	78574427	78575280	7.44185	13.8317
chr10	79095653	79096199	0.143008	9.74124
chr10	79417161	79417541	15.9997	0
chr10	79669460	79669755	24.1866	10.4459
chr10	79681126	79682316	7.93417	13.9041
chr10	79766723	79767280	23.5585	14.8835
chr10	79779775	79780693	17.9034	15.5793
chr10	79849901	79850268	7.42356	13.3108
chr10	79853582	79855278	14.2236	18.57
chr10	79856758	79857703	7.13718	12.0724
chr10	79877307	79878298	13.7225	14.0172
chr10	79881830	79882232	1.68512	10.9532
chr10	79886043	79886480	1.93649	17.5949
chr10	79908412	79908938	10.1625	27.133
chr10	79926409	79927061	5.79048	18.6835
chr10	79927562	79928812	4.84364	20.8692
chr10	79936688	79937694	10.7027	13.2631
chr10	79959801	79960353	12.3065	14.4946
chr10	79983654	79984104	2.13378	15.3427
chr10	79984584	79985802	8.95594	16.868
chr10	79994334	79995089	8.40501	15.3323
chr10	80016659	80018044	13.6601	17.3622
chr10	80022159	80022527	0.997824	15.9994
chr10	80024001	80024557	9.32571	14.1097
chr10	80030244	80030654	0.34486	11.4614
chr10	80032208	80034071	9.72986	24.5427
chr10	80039808	80040163	14.5108	15.2021
chr10	80051730	80052295	11.6722	13.8443
chr10	80053140	80053463	6.34408	17.7879
chr10	80053895	80054700	10.4704	18.1139
chr10	80064285	80064694	1.10935	14.5245
chr10	80071045	80071497	9.55254	16.1734
chr10	80075322	80075654	17.3086	16.3658
chr10	80102459	80102782	11.6755	12.5169
chr10	80114695	80116757	9.43409	11.2445
chr10	80117240	80117732	8.04245	14.0143
chr10	80139049	80139409	4.90067	11.4854
chr10	80141243	80142257	10.4455	15.548
chr10	80147890	80150566	12.2669	18.6203
chr10	80158378	80158944	7.38245	16.1712
chr10	80161416	80161751	0	11.4932
chr10	80164655	80164993	3.2217	10.4951
chr10	80167533	80168458	12.4727	28.7114
chr10	80172601	80173650	10.1051	13.7037
chr10	80226306	80226934	15.6158	19.5145
chr10	80248865	80249782	10.3354	25.6627
chr10	80260954	80261303	6.68173	13.9184
chr10	80264398	80265342	10.1985	17.4788
chr10	80276148	80276589	0.861363	11.8629
chr10	80292135	80292518	6.76631	13.5335
chr10	80303925	80304262	3.80737	13.1952
chr10	80343029	80343327	17.4847	14.9298
chr10	80344249	80344588	7.73168	14.5929
chr10	80358269	80358624	0.475568	14.1421
chr10	80398669	80399472	17.8078	15.7245
chr10	80406434	80407321	5.01176	12.6212
chr10	80433400	80434041	10.0513	15.2599
chr10	80561265	80561820	8.03449	10.8814
chr10	80576965	80578189	9.80342	13.6884
chr10	80602847	80603464	8.99886	14.6708
chr10	80621865	80622917	13.9318	17.5645
chr10	80674582	80674960	0	13.7672
chr10	80675999	80676443	18.6508	16.408
chr10	80676798	80677312	6.79496	11.6824
chr10	80678026	80679003	15.8329	21.4939
chr10	80692423	80692777	10.1702	19.8017
chr10	80694576	80695803	3.36072	22.6031
chr10	80700693	80702633	10.6757	14.4165
chr10	80741979	80742778	8.48097	11.1424
chr10	80751420	80752107	17.6322	8.04254
chr10	80754933	80755615	6.87561	14.9077
chr10	80797778	80798796	20.3322	19.5238
chr10	80822220	80822552	1.7798	16.2829
chr10	80825989	80827073	11.8677	16.2289
chr10	80900157	80901196	8.43119	17.4022
chr10	80928588	80929138	5.00726	16.7083
chr10	80929760	80930797	3.50637	17.792
chr10	80946728	80947020	13.6883	1.68161
chr10	81060325	81060701	7.98673	13.8953
chr10	81105573	81106410	14.7043	17.9615
chr10	81134375	81134729	5.1745	16.0941
chr10	81135801	81136264	25.9394	8.01845
chr10	81136489	81136983	5.95508	25.2909
chr10	81137445	81138422	10.8195	18.1472
chr10	81176441	81177200	12.8427	15.7322
chr10	81192526	81193072	10.2154	17.2972
chr10	81257426	81257750	2.24061	15.8776
chr10	81291461	81292087	10.5483	17.1906
chr10	81292902	81293342	13.7172	15.1022
chr10	81297114	81298158	5.83779	13.8463
chr10	81298287	81298888	16.9248	16.1495
chr10	81304795	81305270	7.72606	15.9651
chr10	81320506	81321513	21.0175	20.7943
chr10	81343376	81343731	2.78802	8.83553
chr10	81351819	81352118	1.36219	13.3988
chr10	81378302	81378942	19.7316	13.95
chr10	81382236	81382786	17.2664	4.77679
chr10	81384192	81384621	10.8272	15.6392
chr10	81405501	81405796	0	13.5961
chr10	81407688	81408125	8.24335	17.8837
chr10	81413920	81414360	12.403	21.7615
chr10	81429669	81431123	16.44	17.0701
chr10	81432799	81434582	5.30721	19.4539
chr10	81496085	81496394	12.9557	11.9107
chr10	81498822	81499685	9.75695	15.3491
chr10	81502452	81502852	12.5143	11.7938
chr10	81510167	81510620	3.49859	7.70919
chr10	81519616	81520310	6.99391	18.3562
chr10	81523635	81525230	10.7224	15.4021
chr10	81550036	81550473	15.2118	1.07113
chr10	81594395	81594995	11.132	0
chr10	81604841	81605262	9.29852	17.7731
chr10	81605679	81606698	7.37064	13.6073
chr10	81627194	81627732	13.1484	21.0047
chr10	81633516	81633809	3.55084	12.1931
chr10	82039472	82039824	10.5517	0
chr10	82056869	82057162	10.5517	0.274091
chr10	82200983	82201294	12.5399	0
chr10	82490814	82491201	11.5469	0
chr10	82629960	82630320	14.2975	12.1801
chr10	82763767	82764571	7.29693	17.8853
chr10	82806790	82807154	11.6011	1.36159
chr10	82860111	82860915	8.08963	16.7894
chr10	82902960	82903262	1.16698	13.6988
chr10	82958183	82958675	3.31134	9.34133
chr10	82984791	82985476	13.1303	18.4366
chr10	83004596	83005061	12.004	14.3445
chr10	83006001	83006574	2.75854	11.793
chr10	83084015	83084485	6.72614	15.5833
chr10	83130132	83130542	0.967667	11.8924
chr10	83133247	83133713	0	9.45877
chr10	83216937	83217241	6.90025	0
chr10	83265956	83266257	10.9443	0.960501
chr10	83296836	83297187	13.7983	0.346467
chr10	83359962	83360267	8.44134	19.748
chr10	83376736	83377059	10.5517	0
chr10	83475802	83476138	10.6208	0
chr10	83649036	83649414	1.3399	11.0477
chr10	84110646	84110970	0	13.1652
chr10	84133908	84134245	0.882961	13.7672
chr10	84490793	84491169	3.14306	9.84327
chr10	84509071	84509409	13.3925	3.01412
chr10	84513210	84513499	0.335902	12.5604
chr10	84516500	84516887	4.12252	14.4134
chr10	84533698	84534009	0.366426	14.9698
chr10	84621822	84622770	14.7835	17.4486
chr10	84637440	84637729	10.5517	0
chr10	84729934	84730284	10.3768	1.37016
chr10	84774462	84775026	9.04752	14.8168
chr10	84916946	84917678	5.27296	17.6415
chr10	85102167	85102585	17.8268	16.8028
chr10	85147344	85147720	9.28886	2.32504
chr10	85183587	85183961	3.26143	15.4298
chr10	85184851	85185440	16.0049	18.7731
chr10	85468804	85469210	0.155936	10.6192
chr10	85916547	85917240	12.6072	16.512
chr10	85957043	85957837	11.6839	15.3884
chr10	86006946	86007278	1.30307	10.9335
chr10	86021812	86022644	5.08814	11.9415
chr10	86079560	86079907	0.170287	11.4726
chr10	86295735	86296323	4.43961	12.5341
[truncated: 17,194 more rows]
