# Supplementary material for: BRD9 determines the cell fate of hematopoietic stem cells by regulating chromatin state
Source: Nat Commun. 2023 Dec 15;14:8372. doi: 10.1038/s41467-023-44081-6 (PMC10724271; doi:10.1038/s41467-023-44081-6)
Supplement: Supplementary file 10 — Supplementary Data 7 [file 41467_2023_44081_MOESM10_ESM.xlsx]

## Sheet: Statistics of gene expressions
gene_id	transcript_id	baseMean	log2FC	lfcSE	pvalue	padj	ctcf
Zfp458	NM_001001152	35.3433	0.0406836	0.210759	0.717284	0.977812	Ctcf Up
BC051142	NM_001001177,NM_001163855	21.571	-0.0603513	0.224847	0.558274	1	Ctcf Up
BC031181	NM_001001181	1712.3	-0.0527324	0.164994	0.691142	0.824677	Ctcf Up
Baz2b	NM_001001182	1297.05	0.393185	0.148379	0.00200968	0.0194791	Ctcf Up
Dis3l	NM_001001295,NM_001177784,NM_172519	776.915	-0.036313	0.113601	0.709077	0.894466	Ctcf Up
Thnsl1	NM_001001297,NM_177588	160.903	0.0763758	0.156522	0.531668	0.823963	Ctcf Up
Slc35d2	NM_001001321	149.043	1.01516	0.224518	4.24424e-07	1.67167e-05	Ctcf Up
Spag6l	NM_001001334	6.18365	0.0984019	0.264557	0.139678	0.519007	Ctcf Up
Wdr83os	NM_001001493	1785.15	-0.0733627	0.167509	0.541576	0.7277	Ctcf Up
Chpf	NM_001001565,NM_001001566	240.42	0.594535	0.260065	0.00225843	0.0210746	Ctcf Up
Zfp36l2	NM_001001806	14927.5	-0.18928	0.134493	0.0996559	0.214585	Ctcf Up
Mpzl1	NM_001001880,NM_001083897	87.9961	-0.0637625	0.182512	0.60782	0.887917	Ctcf Up
Megf10	NM_001001979	2.58475	0.0293976	0.24322	0.529175	1	Ctcf Up
Zfp948	NM_001002008	186.514	0.577202	0.212055	0.000782816	0.0136711	Ctcf Up
Hspa2	NM_001002012,NM_008301	370.108	-0.0931202	0.158248	0.446185	0.730618	Ctcf Up
Smg6	NM_001002764	1401.38	0.123803	0.157058	0.31302	0.528361	Ctcf Up
Rab44	NM_001002786	15906.8	0.580642	0.115984	8.33667e-08	2.28405e-06	Ctcf Up
Zfp457	NM_001003666	0.5	0.0137444	0.245559	0.470565	1	Ctcf Up
Tardbp	NM_001003898,NM_001003899,NM_001008545,NM_001008546,NM_001305425,NM_145556,NR_027864,NR_131120	10293.4	-0.0194985	0.0914432	0.818008	0.900119	Ctcf Up
Ankib1	NM_001003909,NM_001289527,NM_001289528,NM_001289529	956.673	0.14475	0.169013	0.253606	0.53161	Ctcf Up
Ttc41	NM_001003910,NM_001003939,NM_153595	75.5474	0.0889651	0.197591	0.479619	1	Ctcf Up
Adamts7	NM_001003911	3.84755	0.0481804	0.249229	0.216668	0.663465	Ctcf Up
Mars	NM_001003913,NM_001171582	2711.57	-0.132656	0.158861	0.308274	0.411714	Ctcf Up
Rab11fip5	NM_001003955,NM_177466	368.408	-0.1075	0.163984	0.387464	0.667606	Ctcf Up
Crtc1	NM_001004062	662.199	0.26045	0.152843	0.0374513	0.121757	Ctcf Up
Git1	NM_001004144	1669.55	0.0613955	0.104967	0.516886	0.698699	Ctcf Up
Nuak1	NM_001004363	16.1621	0.0764597	0.236536	0.430632	0.969067	Ctcf Up
Pik3r6	NM_001004435,NM_001081566,NR_126153,NR_126154	433.571	-0.0606481	0.157231	0.615953	0.87225	Ctcf Up
Ado	NM_001005419	1146.57	-0.167905	0.139144	0.146996	0.383628	Ctcf Up
Zcwpw1	NM_001005426	337.339	1.04402	0.206232	2.89406e-08	1.8226e-06	Ctcf Up
Txlna	NM_001005506,NM_001199695	3201.73	-0.00794779	0.115283	0.936541	0.779089	Ctcf Up
Arhgap30	NM_001005508	3882.83	0.370047	0.132141	0.00142831	0.0148412	Ctcf Up
Lmtk3	NM_001005511,NM_001290990,NR_110987	11.6502	0.0750744	0.246754	0.340786	1	Ctcf Up
Mtus1	NM_001005863,NM_001005864,NM_001005865,NM_001286413	2474.19	-0.213166	0.142814	0.0719374	0.213052	Ctcf Up
Adam22	NM_001007220,NM_001007221,NM_001098225	29.2031	0.109922	0.239271	0.327383	0.825228	Ctcf Up
Rffl	NM_001007465,NM_001164569,NM_001164570,NM_001164571,NM_026097	1316	0.0938379	0.104395	0.320475	0.548408	Ctcf Up
P2ry14	NM_001008497,NM_001287119,NM_001287120,NM_001287121,NM_001287122,NM_001287123,NM_001287124,NM_133200	336.601	1.20789	0.156538	8.17304e-16	1.70755e-13	Ctcf Up
Zc3h14	NM_001008506,NM_001160107,NM_001160108,NM_029334,NR_027648	2715.27	-0.0933354	0.120109	0.371627	0.459873	Ctcf Up
Il4ra	NM_001008700	1014.27	-0.243357	0.164665	0.0609858	0.19125	Ctcf Up
Slc10a7	NM_001009981,NM_001282108,NM_001282109,NM_029736,NR_104094	787.16	-0.040678	0.113765	0.685607	0.735615	Ctcf Up
Smim19	NM_001012667,NM_001146117	526.825	-0.0096962	0.169168	0.933959	1	Ctcf Up
Zfp787	NM_001013012	559.263	-0.0401689	0.123703	0.724363	0.757579	Ctcf Up
Mterf1a	NM_001013023,NM_172135	237.655	-0.103916	0.171531	0.408798	0.805347	Ctcf Up
Arhgef39	NM_001013377	1722.59	0.18033	0.180412	0.176023	0.374057	Ctcf Up
Dync1li2	NM_001013380	1684.71	0.058682	0.11193	0.555677	0.732255	Ctcf Up
Cpsf6	NM_001013391	4008.72	0.00392554	0.101148	0.961939	0.821093	Ctcf Up
Pard3	NM_001013580,NM_001013581,NM_001122850,NM_001309391,NM_001309392,NM_033620	2.44354	0.00398369	0.241285	0.927707	1	Ctcf Up
Grhl3	NM_001013756	4.68061	0.0272364	0.242171	0.583049	1	Ctcf Up
Rsl1	NM_001013769	130.326	0.187718	0.224949	0.178788	0.518133	Ctcf Up
Shf	NM_001013829	163.782	0.0329381	0.182927	0.789806	1	Ctcf Up
Dyrk2	NM_001014390	239.752	0.136701	0.185847	0.296979	0.688414	Ctcf Up
Btbd11	NM_001017525,NM_028709	76.8199	0.112141	0.198495	0.384467	0.902608	Ctcf Up
Zdhhc18	NM_001017968	1647.85	0.231527	0.113322	0.0218296	0.101168	Ctcf Up
Foxred2	NM_001017983,NM_001168260	884.925	0.301671	0.134776	0.00966457	0.0713869	Ctcf Up
Kbtbd7	NM_001024135	697.575	0.199025	0.124419	0.065176	0.174092	Ctcf Up
Nufip2	NM_001024205	2040.34	0.214153	0.122222	0.0451186	0.127962	Ctcf Up
Trappc1	NM_001024206	1271.64	-0.0676784	0.155817	0.574925	0.750903	Ctcf Up
Add1	NM_001024458,NM_001102444,NM_013457	5663.15	0.349397	0.123573	0.00145675	0.0150606	Ctcf Up
Diras2	NM_001024474	262.567	0.390185	0.220214	0.015317	0.090491	Ctcf Up
Fam149b	NM_001024512,NM_001177633,NM_172379	379.676	0.123568	0.138551	0.28362	0.518916	Ctcf Up
Snx32	NM_001024560	171.338	0.294493	0.229833	0.0563198	0.253731	Ctcf Up
Inpp4b	NM_001024617,NM_001297591,NM_001297593,NM_001297596	308.674	1.13367	0.205307	2.26807e-09	1.54744e-07	Ctcf Up
Cdkl5	NM_001024624	9.07143	0.0823583	0.247296	0.328772	0.829517	Ctcf Up
Gm14325	NM_001024849	506.089	-0.0815622	0.127615	0.453891	0.727922	Ctcf Up
Trp53i13	NM_001024920	454.933	0.289819	0.259633	0.0670992	0.213539	Ctcf Up
Zfp667	NM_001024928	95.3287	-0.0740309	0.181941	0.561628	0.974469	Ctcf Up
Lrig2	NM_001025067	519.362	0.322938	0.17199	0.01839	0.0767221	Ctcf Up
Vegfa	NM_001025250,NM_001025257,NM_001110266,NM_001110267,NM_001110268,NM_001287056,NM_001287057,NM_001287058,NM_009505	787.041	-0.234581	0.18582	0.0877995	0.212385	Ctcf Up
Tpd52	NM_001025261,NM_001025262,NM_001025263,NM_001025264,NM_009412	2079.7	-0.105633	0.143503	0.366066	0.575767	Ctcf Up
Dffa	NM_001025296,NM_010044,NR_104263	718.062	-0.0375231	0.118137	0.716028	0.835275	Ctcf Up
Stx3	NM_001025307,NM_001286543,NM_011502,NM_152220	1445.26	1.45899	0.183459	1.13357e-16	2.45286e-14	Ctcf Up
Rtn2	NM_001025364,NM_013648	9.45501	0.0165657	0.233056	0.82623	1	Ctcf Up
Miip	NM_001025365	1485.46	-0.104093	0.135653	0.343532	0.563952	Ctcf Up
Hmga1	NM_001025427,NM_001039356,NM_001166535,NM_001166536,NM_001166537,NM_001166539,NM_001166540,NM_001166541,NM_001166542,NM_001166543,NM_001166544,NM_001166545,NM_001166546,NM_016660	4488.12	-0.319525	0.14603	0.00980003	0.0464961	Ctcf Up
Pus1	NM_001025561,NM_001025562,NM_019700	1631.47	-0.35269	0.141184	0.00361089	0.0295904	Ctcf Up
Maf	NM_001025577	32.9115	0.779951	0.685991	0.0084618	0.107342	Ctcf Up
Cadm1	NM_001025600,NM_018770,NM_207675,NM_207676	13.8081	0.0283801	0.2286	0.746523	1	Ctcf Up
Dnm1l	NM_001025947,NM_001276340,NM_001276341,NM_152816,NR_075074	2481.84	0.0802336	0.131474	0.473365	0.608622	Ctcf Up
Ensa	NM_001026212,NM_019561	2165.88	-0.0917671	0.100582	0.315626	0.41729	Ctcf Up
Pik3cd	NM_001029837,NM_001164049,NM_001164050,NM_001164051,NM_001164052,NM_008840	4493.28	0.11051	0.134718	0.325726	0.540215	Ctcf Up
Pknox2	NM_001029838,NM_148950	1.20072	-0.00470601	0.243516	0.870981	1	Ctcf Up
Slc16a6	NM_001029842,NM_134038	1668.1	0.124264	0.161202	0.318996	0.537284	Ctcf Up
Vrk1	NM_001029843,NM_001029844,NM_011705	4173.87	-0.216404	0.13461	0.0541115	0.143834	Ctcf Up
Atad5	NM_001029856	1565.57	0.0195929	0.160233	0.803791	0.891644	Ctcf Up
Urb2	NM_001029876	980.221	-0.101179	0.171059	0.42108	0.622452	Ctcf Up
Ate1	NM_001029895,NM_001136054,NM_001271343,NM_013799	1251.95	0.250595	0.145649	0.0386626	0.163871	Ctcf Up
Safb2	NM_001029979	2993.63	0.0272005	0.121653	0.798235	0.813574	Ctcf Up
Sec23ip	NM_001029982	2268.38	-0.0594436	0.129293	0.587454	0.74929	Ctcf Up
Mrpl41	NM_001031808	1103.46	-0.271283	0.194267	0.0569932	0.211974	Ctcf Up
Pear1	NM_001032413,NM_001032414,NM_001289600,NM_001289601,NM_028460,NM_152799	1063.32	0.986733	0.169777	4.77827e-10	3.68678e-08	Ctcf Up
Sybu	NM_001032727,NM_001285840,NM_001285841,NM_001285842,NM_001285843,NM_001285844,NM_176998,NM_178765	0.398457	0.00981427	0.24535	0.595685	1	Ctcf Up
Klhdc9	NM_001033039	29.7966	-0.179829	0.270591	0.161559	0.408817	Ctcf Up
Rmdn3	NM_001033136	1282.99	-0.35612	0.117741	0.00075222	0.0090707	Ctcf Up
Plekhm2	NM_001033150	748.952	0.0349711	0.113273	0.728729	0.842539	Ctcf Up
Shcbp1l	NM_001033162	21.1169	-0.0297859	0.218396	0.769415	0.998091	Ctcf Up
Slc22a23	NM_001033167	601.383	-0.0739539	0.16456	0.548173	0.651123	Ctcf Up
1700066B19Rik	NM_001033168	20.5906	0.120626	0.253349	0.254926	0.72017	Ctcf Up
Fam83e	NM_001033170	4.96305	-0.0488776	0.243744	0.428349	1	Ctcf Up
Cln5	NM_001033242	1238.59	0.0827303	0.112096	0.408031	0.737152	Ctcf Up
Spata5l1	NM_001033256	255.673	-0.143009	0.187254	0.275891	0.513368	Ctcf Up
Gxylt1	NM_001033275	1446.43	0.171014	0.14468	0.150344	0.338009	Ctcf Up
Spryd3	NM_001033277	749.082	0.0161577	0.110888	0.871122	0.933471	Ctcf Up
Ddx31	NM_001033294	534.302	-0.129664	0.130182	0.242974	0.492627	Ctcf Up
Fhdc1	NM_001033301,NM_001205355	148.739	-0.0329067	0.16185	0.786148	0.886998	Ctcf Up
Ciart	NM_001033302	35.6102	0.138842	0.248516	0.246108	0.527127	Ctcf Up
Vsig10	NM_001033311	150.734	0.580001	0.218242	0.00092771	0.0130998	Ctcf Up
Pdap1	NM_001033313	3020.32	-0.278426	0.111592	0.0052647	0.0307049	Ctcf Up
Zfp568	NM_001033355,NM_001167872,NM_001167873	853.61	0.11271	0.19266	0.383468	0.589141	Ctcf Up
Acvr1c	NM_001033369,NM_001111030	14.9905	2.19984	0.741951	0.000133001	0.0042584	Ctcf Up
Zfp865	NM_001033383,NM_001290426	718.652	0.0680914	0.127366	0.532322	0.709714	Ctcf Up
Fubp3	NM_001033389,NM_001290548	911.878	0.0233891	0.10952	0.811013	1	Ctcf Up
Gfod1	NM_001033399	691.68	0.636771	0.214163	0.000311817	0.00502287	Ctcf Up
Shisa3	NM_001033415	0.976015	-0.020863	0.24556	0.377635	1	Ctcf Up
Milr1	NM_001033435,NM_001271372,NM_001271373,NM_001271374,NM_001271375,NR_073165	1177.32	0.277324	0.155115	0.0281031	0.133994	Ctcf Up
Lrch1	NM_001033439,NM_001252132	560.993	0.12092	0.144735	0.306036	0.46348	Ctcf Up
Alg10b	NM_001033441	623.507	0.0477985	0.234383	0.573722	0.739877	Ctcf Up
Myrf	NM_001033481	2.15511	0.0225889	0.242908	0.597489	1	Ctcf Up
Rnf207	NM_001033489	1.31918	0.0138274	0.243514	0.677076	1	Ctcf Up
Usp36	NM_001033528	957.521	-0.0303009	0.158989	0.800959	0.889669	Ctcf Up
AW554918	NM_001033532	293.034	0.120899	0.177869	0.347353	0.58005	Ctcf Up
Ccdc102a	NM_001033533	113.127	0.0941397	0.180201	0.458764	0.866425	Ctcf Up
Layn	NM_001033534	192.687	0.109848	0.1811	0.392346	0.601668	Ctcf Up
Lrrc8b	NM_001033550	155.206	0.0683532	0.249079	0.308691	0.527754	Ctcf Up
Zyg11b	NM_001033634	1129.17	0.221485	0.179284	0.100584	0.262722	Ctcf Up
Trim80	NM_001033775	2.33185	0.0239479	0.243511	0.552904	1	Ctcf Up
I830077J02Rik	NM_001033780	366.182	0.756699	0.290946	0.000698454	0.0098939	Ctcf Up
Smagp	NM_001033872,NM_001285413,NM_001285414,NM_174992,NR_104337,NR_104338	33.3835	0.203266	0.297083	0.118828	0.345535	Ctcf Up
Ak2	NM_001033966,NM_016895	6494.51	-0.248944	0.112624	0.0136552	0.0720053	Ctcf Up
Ncoa4	NM_001033988,NM_001284319,NM_019744	6537.18	0.0503672	0.117989	0.626567	0.778009	Ctcf Up
Zfr2	NM_001034895	13.8611	0.146328	0.285471	0.121907	0.557367	Ctcf Up
Sorbs1	NM_001034962,NM_001034963,NM_001034964,NM_009166,NM_178362	254.89	-0.0183389	0.179255	0.879343	0.976888	Ctcf Up
Xpo1	NM_001035226,NM_134014	5721.97	0.00112928	0.126796	0.993225	1	Ctcf Up
Ap2b1	NM_001035854,NM_027915	3733.15	0.0489641	0.126179	0.652665	0.664328	Ctcf Up
B3gnt8	NM_001036740,NM_146184	1004	0.056232	0.157441	0.644488	0.895925	Ctcf Up
Samd4	NM_001037221,NM_001163433,NM_028966	20.1543	-0.671546	0.757325	0.012158	0.11045	Ctcf Up
Cstf3	NM_001037326,NM_145529,NM_177253	1196.79	-0.0380242	0.105466	0.669192	0.804376	Ctcf Up
Rusc2	NM_001037709,NM_199057	183.196	0.47592	0.182117	0.00151266	0.0188875	Ctcf Up
Adam15	NM_001037722,NM_009614	1996.05	-0.00123684	0.119358	0.989152	0.801193	Ctcf Up
Arnt	NM_001037737,NM_009709	1082.26	0.153496	0.157305	0.216942	0.423173	Ctcf Up
Sgk3	NM_001037759,NM_133220,NM_177547	2606.62	0.0606123	0.118417	0.559664	0.730609	Ctcf Up
Rai1	NM_001037764,NM_009021	1502.78	0.0425712	0.162454	0.731558	0.858156	Ctcf Up
Tcf25	NM_001037877,NM_001037878,NM_001286362,NM_001286363,NM_025804	5549.81	0.0336861	0.0966378	0.706175	0.828306	Ctcf Up
Dnajb6	NM_001037940,NM_001037941,NM_001127367,NM_011847	3755.81	-0.104979	0.105755	0.272124	0.336536	Ctcf Up
Fer	NM_001037997,NM_001286415,NM_008000	242.846	0.571499	0.184127	0.000248585	0.00567265	Ctcf Up
Grk6	NM_001038018,NM_001112711,NM_001286063,NM_001286064,NM_001286065,NM_001286066,NM_011938	4797.86	0.116875	0.0901161	0.162468	0.354335	Ctcf Up
Banf1	NM_001038231,NM_001286608,NM_011793,NR_104482	6096.99	-0.190206	0.154729	0.126559	0.208282	Ctcf Up
Ctsa	NM_001038492,NM_008906	4031.95	-0.0135798	0.128309	0.905449	0.684623	Ctcf Up
Usp14	NM_001038589,NM_021522	3180.5	-0.217001	0.136483	0.0594562	0.18866	Ctcf Up
Txnl4a	NM_001038608,NM_001042408,NM_025299,NM_178604	6128.56	-0.269721	0.128365	0.0151279	0.0620454	Ctcf Up
Gng2	NM_001038637,NM_001285908,NM_001285909,NM_001285910,NM_001285911,NM_010315	1802.84	0.0646349	0.129904	0.558787	0.729851	Ctcf Up
Ets1	NM_001038642,NM_011808	1953.55	1.0482	0.160616	4.99834e-12	4.10431e-10	Ctcf Up
Slc16a3	NM_001038653,NM_001038654,NM_030696	861.797	0.973282	0.178969	4.05392e-09	2.59069e-07	Ctcf Up
Gng7	NM_001038655,NM_010319	40.7543	0.052864	0.205688	0.652704	0.904327	Ctcf Up
Mapk1	NM_001038663,NM_011949	6580.74	-0.0315818	0.0982566	0.724622	0.840109	Ctcf Up
Kdm3a	NM_001038695,NM_173001	1316.3	0.146928	0.119254	0.159256	0.350444	Ctcf Up
Gpr146	NM_001038703,NM_030258	829.806	0.351264	0.130967	0.00220856	0.0177939	Ctcf Up
Rcsd1	NM_001038846,NM_178593	3720.78	0.206501	0.107305	0.0325045	0.126708	Ctcf Up
Mier1	NM_001039081,NM_001286221,NM_001286222,NM_001286223,NM_027696	2093.8	0.102701	0.135429	0.365668	0.455917	Ctcf Up
Tom1l2	NM_001039092,NM_001039093,NM_153080	685.252	0.249189	0.130977	0.0269601	0.0998089	Ctcf Up
Rasa4	NM_001039103,NM_133914	1888.89	-0.236653	0.138444	0.0424089	0.154907	Ctcf Up
Kcnrg	NM_001039105,NM_206974	5.6048	0.0799396	0.257036	0.175185	0.586379	Ctcf Up
Asb1	NM_001039126,NM_023046	1102.08	0.207251	0.152246	0.0928987	0.250447	Ctcf Up
Tctn1	NM_001039153,NR_104441	450.125	0.445243	0.153019	0.000725345	0.0101605	Ctcf Up
Ube2j2	NM_001039157,NM_001039158,NM_001039159,NM_001284312,NM_001284314,NM_021402	676.689	-0.206288	0.117734	0.0453066	0.137888	Ctcf Up
Elovl1	NM_001039175,NM_001039176,NM_019422	2324.24	-0.110389	0.124098	0.298069	0.424506	Ctcf Up
Rreb1	NM_001039188,NM_001177868,NM_001177869,NM_026830,NR_033218,NR_033615	1775.55	0.118065	0.174223	0.356584	0.572378	Ctcf Up
Gmfg	NM_001039192,NM_001290550,NM_022024	5409.97	0.0910675	0.190694	0.473231	0.666675	Ctcf Up
Zfhx2	NM_001039198	131.62	1.16445	0.350575	4.87133e-05	0.00156812	Ctcf Up
Mex3c	NM_001039214	1098.12	0.0314242	0.122089	0.768564	1	Ctcf Up
Mtcp1	NM_001039373	95.6106	0.215515	0.260833	0.133191	0.372641	Ctcf Up
Pde4dip	NM_001039376,NM_001289701,NM_001289702,NM_178080,NR_110360	399.944	0.36246	0.177535	0.010483	0.0628721	Ctcf Up
Tcerg1	NM_001039474,NM_001289526,NR_110344	4086.68	-0.0110312	0.124526	0.915202	0.961739	Ctcf Up
Dnm2	NM_001039520,NM_001253893,NM_001253894,NM_007871	4188.85	0.145982	0.0974435	0.102178	0.180726	Ctcf Up
Leo1	NM_001039522	1263.6	-0.0349143	0.11005	0.722352	0.859906	Ctcf Up
Parp14	NM_001039530	699.607	0.152795	0.144196	0.197118	0.432248	Ctcf Up
Lif	NM_001039537,NM_008501	12.1082	-0.116964	0.269415	0.153753	0.653663	Ctcf Up
Mks1	NM_001039684	204.127	0.168797	0.182439	0.203448	0.480199	Ctcf Up
Sco1	NM_001040026	521.338	-0.229093	0.157746	0.0696149	0.182123	Ctcf Up
Setd1b	NM_001040398	1179.83	0.264791	0.199238	0.0659301	0.201329	Ctcf Up
Cdkn2a	NM_001040654,NM_009877	3.24202	0.0409881	0.246447	0.342081	1	Ctcf Up
Rap1gds1	NM_001040690,NM_001286759,NM_145544	1898.31	-0.0461334	0.104643	0.624138	0.786746	Ctcf Up
Ung	NM_001040691,NM_011677	1036.3	-0.300527	0.128905	0.00738458	0.0551835	Ctcf Up
Uevld	NM_001040695	584.307	0.122585	0.141674	0.293799	0.453005	Ctcf Up
P3h1	NM_001042411,NM_001286148,NM_019782,NM_019783	555.739	-0.0924993	0.135738	0.415713	0.618141	Ctcf Up
Tmem183a	NM_001042485,NM_020588	1954.61	-0.0668351	0.0973454	0.453102	0.651186	Ctcf Up
Dlgap4	NM_001042487,NM_001042488,NM_001277186,NM_001277187,NM_146128	1335.11	0.546095	0.178937	0.000317138	0.00462429	Ctcf Up
Hvcn1	NM_001042489,NM_028752	3120.78	0.578607	0.122721	3.50011e-07	1.39257e-05	Ctcf Up
Map2k7	NM_001042557,NM_001164172,NM_001291777,NM_001291778,NM_001291783,NM_011944	2086.98	0.0952072	0.0974544	0.286676	0.502638	Ctcf Up
Phc1	NM_001042623,NM_001271579,NM_007905,NR_073364	519.665	0.310951	0.154304	0.014804	0.0663208	Ctcf Up
Tbc1d17	NM_001042655	1187.15	0.0461023	0.155407	0.696817	0.933682	Ctcf Up
Smad7	NM_001042660	243.533	0.116435	0.155274	0.341214	0.730618	Ctcf Up
Syne3	NM_001042699,NM_172500	564.704	0.0522644	0.204028	0.659688	0.719696	Ctcf Up
Ilf3	NM_001042707,NM_001042708,NM_001042709,NM_001277321,NM_001277322,NM_010561	3365.07	-0.0245708	0.129554	0.82155	0.901735	Ctcf Up
Rarg	NM_001042727,NM_011244	1216.72	0.500192	0.184196	0.00103138	0.0115017	Ctcf Up
Eml1	NM_001043335,NM_001043336,NM_001286346,NM_001286347	0.685592	0.0126802	0.244867	0.556178	1	Ctcf Up
Rad17	NM_001044371,NM_001283011,NM_011233	1164.93	-0.00241224	0.0991795	0.977784	0.99976	Ctcf Up
Ubtf	NM_001044383,NM_001302954,NM_001302955,NM_011551	6657.36	-0.0825072	0.10167	0.372302	0.58118	Ctcf Up
Clpx	NM_001044389,NM_011802	1089.78	-0.118238	0.127489	0.278094	0.493591	Ctcf Up
Zfp68	NM_001044747,NM_001163797,NM_013844	1097.83	0.0515956	0.11381	0.609619	0.867785	Ctcf Up
Prss38	NM_001045521	0.374073	0.0005044	0.244772	0.982805	1	Ctcf Up
Scimp	NM_001045526	3.78793	0.0651019	0.253089	0.184548	0.72212	Ctcf Up
Morc3	NM_001045529	2645.45	0.115742	0.121142	0.27263	0.441108	Ctcf Up
Ccnjl	NM_001045530	42.747	0.453484	0.455457	0.0247817	0.154766	Ctcf Up
Zzef1	NM_001045536	1500.94	0.284386	0.138463	0.0152772	0.0797221	Ctcf Up
Pick1	NM_001045558,NM_008837	433.692	-0.00149604	0.131733	0.987753	1	Ctcf Up
Snrpa	NM_001046637,NM_001285825,NM_015782	3548.7	-0.222748	0.117135	0.0316829	0.0843483	Ctcf Up
Dusp16	NM_001048054,NM_130447	307.305	0.032326	0.163474	0.792495	0.917096	Ctcf Up
Mon1b	NM_001048143,NM_173015	950.179	0.257852	0.124473	0.017673	0.0853468	Ctcf Up
Zgpat	NM_001048148,NM_144894	650.531	0.0566618	0.152625	0.638384	0.785506	Ctcf Up
Nfyc	NM_001048168,NM_001277095,NM_008692	1716.91	0.0374377	0.0966744	0.67404	0.807684	Ctcf Up
Ghr	NM_001048178,NM_001286370,NM_010284	39.1426	0.376295	0.429444	0.0363866	0.162298	Ctcf Up
Agbl5	NM_001048192,NM_001294262,NM_174849,NR_122116,NR_122117	516.705	0.261171	0.142019	0.0286858	0.102811	Ctcf Up
Med14	NM_001048208,NM_012005	1788.11	0.165241	0.155723	0.182544	0.388101	Ctcf Up
Smim15	NM_001048250	1230.38	-0.010528	0.104856	0.911546	1	Ctcf Up
Tnpo1	NM_001048267,NM_178716	2019.93	0.084468	0.212375	0.483143	0.539179	Ctcf Up
Usp33	NM_001076676,NM_001252486,NM_133247	1310.47	0.0239269	0.146034	0.840117	0.913421	Ctcf Up
Abi1	NM_001077190,NM_001077192,NM_001077193,NM_007380,NM_145994	2490.89	0.0966735	0.107144	0.31227	0.527628	Ctcf Up
Ap2a1	NM_001077264,NM_007458	3134.3	-0.172952	0.103136	0.0635233	0.176828	Ctcf Up
Tsc22d3	NM_001077364,NM_010286,NR_122039	2148.9	0.0632828	0.191559	0.608553	0.764259	Ctcf Up
Gnas	NM_001077507,NM_001077510,NM_001310083,NM_001310085,NM_010309,NM_019690,NM_022000,NM_201616,NM_201617,NM_201618,NR_003258	18439	0.00731467	0.118353	0.950198	0.82245	Ctcf Up
Pigw	NM_001077636,NM_027388	269.362	0.10114	0.138634	0.379249	0.66015	Ctcf Up
Urgcp	NM_001077661,NM_178623	743.744	-0.0680669	0.123151	0.521918	0.702387	Ctcf Up
Hdac5	NM_001077696,NM_001284248,NM_001284249,NM_001284250,NM_010412	1765.24	0.379939	0.148724	0.00264652	0.0236945	Ctcf Up
Ptpn6	NM_001077705,NM_013545	5990.51	0.158965	0.110151	0.106155	0.223042	Ctcf Up
Srsf1	NM_001078167,NM_173374	16388.8	-0.0724227	0.0952743	0.406454	0.513145	Ctcf Up
Zbtb33	NM_001079513,NM_020256	685.072	0.329416	0.195028	0.0252191	0.108266	Ctcf Up
Srsf5	NM_001079694,NM_001079695,NM_009159	11929.2	-0.105096	0.127345	0.318611	0.372641	Ctcf Up
Tcf7l1	NM_001079822,NM_009332	37.0759	1.21757	0.471954	0.000452648	0.00947308	Ctcf Up
Repin1	NM_001079901,NM_001079902,NM_001079903,NM_001079904,NM_001079905,NM_175099	642.94	-0.281648	0.150212	0.0234285	0.102968	Ctcf Up
Med1	NM_001080118,NM_013634,NM_134027	1338.04	0.0472909	0.134198	0.679756	0.811997	Ctcf Up
Tmpo	NM_001080129,NM_001080130,NM_001080131,NM_001080132,NM_001283048,NM_011605	10122.5	-0.134609	0.103415	0.150059	0.337646	Ctcf Up
Clta	NM_001080384,NM_001080385,NM_001080386,NM_001290470,NM_016760	7406.79	-0.197785	0.153657	0.107949	0.188133	Ctcf Up
Mark2	NM_001080388,NM_001080389,NM_001080390,NM_007928	3029.72	0.177593	0.102444	0.0574607	0.141833	Ctcf Up
Vamp5	NM_001080742,NM_016872	1335.85	-0.359624	0.226078	0.024576	0.108266	Ctcf Up
Grk4	NM_001080743,NM_019497	37.5017	0.217987	0.267595	0.128313	0.354335	Ctcf Up
Ash2l	NM_001080793,NM_001286207,NM_011791	2928.48	-0.203276	0.10855	0.0366254	0.112607	Ctcf Up
G3bp2	NM_001080794,NM_001080795,NM_001080796,NM_001080797,NM_011816	4340.24	0.00453405	0.122691	0.969703	0.830806	Ctcf Up
Aff1	NM_001080798,NM_133919	2488.49	0.394186	0.189312	0.00810311	0.0505269	Ctcf Up
Prdm10	NM_001080817	69.5086	0.17055	0.304089	0.0946362	0.493188	Ctcf Up
Arid1a	NM_001080819	4483.21	0.19422	0.155675	0.11904	0.292708	Ctcf Up
Rapgefl1	NM_001080925	32.9036	-0.181991	0.256634	0.17363	0.580962	Ctcf Up
Lrp8	NM_001080926,NR_033496	686.875	-0.151978	0.200325	0.254514	0.506028	Ctcf Up
Atp8b4	NM_001080944	7429.96	0.0626684	0.151308	0.603943	0.761079	Ctcf Up
Ddx23	NM_001080981	2567.22	-0.0230223	0.134898	0.836096	0.835028	Ctcf Up
Ptpn23	NM_001081043	684.263	0.318341	0.175554	0.0214196	0.0970559	Ctcf Up
Kansl1	NM_001081045	1418.15	0.154097	0.174615	0.235815	0.44769	Ctcf Up
Nhs	NM_001081052,NM_001290526	0.151853	-0.0076117	0.245193	0.829583	1	Ctcf Up
Tecpr2	NM_001081057,NM_001289510,NM_175336	500.278	0.177531	0.21909	0.198331	0.4533	Ctcf Up
Mcur1	NM_001081059	1341.42	0.180192	0.117018	0.0801348	0.231703	Ctcf Up
Ccno	NM_001081062	59.0288	-0.127648	0.242015	0.278769	0.575665	Ctcf Up
Zfp707	NM_001081065	238.219	0.021403	0.167316	0.862724	1	Ctcf Up
Dennd3	NM_001081066	457.832	0.5836	0.160406	3.64082e-05	0.000804561	Ctcf Up
Lclat1	NM_001081071,NM_001177967,NM_001177968	525.22	-0.0111137	0.125688	0.91729	0.855232	Ctcf Up
Gls	NM_001081081,NM_001113383	3089.23	-0.0397423	0.121328	0.7058	0.666909	Ctcf Up
Ppig	NM_001081086	2544.51	-0.0595045	0.135556	0.592722	0.753429	Ctcf Up
Esf1	NM_001081090	1014.15	-0.0816955	0.144919	0.485123	0.809656	Ctcf Up
Arfip1	NM_001081093,NM_001293801	1140.5	0.210164	0.137652	0.0698063	0.257921	Ctcf Up
Zfp362	NM_001081098	1537.22	0.0470459	0.105803	0.62331	0.78054	Ctcf Up
Lmtk2	NM_001081109	854.108	0.101278	0.14759	0.39538	0.600116	Ctcf Up
Abhd13	NM_001081119,NM_026868	797.539	0.0431677	0.144895	0.715446	0.834991	Ctcf Up
Upf2	NM_001081132	1363.05	0.133681	0.149754	0.267557	0.494912	Ctcf Up
Fam171a1	NM_001081161	150.399	0.0528969	0.167532	0.669107	1	Ctcf Up
Chsy1	NM_001081163	1691.42	-0.0370964	0.132232	0.741154	0.864662	Ctcf Up
Exosc7	NM_001081188	1528.76	-0.324641	0.147696	0.00874167	0.0535073	Ctcf Up
Kcnh4	NM_001081194	0.676312	0.000834465	0.244015	0.971157	1	Ctcf Up
Sbno1	NM_001081203	2603.84	0.18034	0.173006	0.168222	0.363684	Ctcf Up
Pprc1	NM_001081214	2027.07	-0.0806534	0.133413	0.470929	0.664571	Ctcf Up
Zfp174	NM_001081217	53.0415	0.450018	0.391951	0.023994	0.210184	Ctcf Up
Pigg	NM_001081234	283.215	0.0720052	0.182276	0.566669	0.73985	Ctcf Up
Alg6	NM_001081264	515.991	0.0215453	0.138016	0.850415	0.820445	Ctcf Up
Tbc1d4	NM_001081278	881.646	1.02846	0.12491	1.34022e-17	4.39818e-15	Ctcf Up
Atf6	NM_001081304	1724.76	0.100679	0.127844	0.357701	0.569267	Ctcf Up
Taok3	NM_001081308,NM_001199685,NM_183306	2947.82	0.318332	0.197888	0.0306393	0.121943	Ctcf Up
Ric1	NM_001081319	417.328	0.090567	0.204602	0.464685	0.688382	Ctcf Up
Chsy3	NM_001081328	44.6296	1.38381	0.508988	0.000281775	0.00516894	Ctcf Up
Chd2	NM_001081345	1389.91	0.568364	0.229473	0.00155675	0.0157612	Ctcf Up
Rhobtb1	NM_001081347,NM_001252636,NM_001252637,NM_001252638	165.37	0.384774	0.234735	0.0196911	0.127371	Ctcf Up
Cenpf	NM_001081363	1928.21	0.307175	0.165372	0.0212956	0.0968138	Ctcf Up
Elp6	NM_001081381	389.656	-0.167964	0.167342	0.186086	0.401593	Ctcf Up
Zfp777	NM_001081382	974.163	-0.152616	0.111678	0.124009	0.370338	Ctcf Up
1810013L24Rik	NM_001081400	931.099	0.135604	0.107042	0.158714	0.349528	Ctcf Up
Samd1	NM_001081415	2240.56	-0.124703	0.151731	0.30157	0.427751	Ctcf Up
Ttll5	NM_001081423	391.729	0.0863532	0.182595	0.49579	0.688415	Ctcf Up
Flnb	NM_001081427,NM_134080	1338.28	1.1411	0.273074	1.78432e-06	5.86864e-05	Ctcf Up
Ankrd44	NM_001081433	2119.26	0.455046	0.138542	0.000204353	0.00285706	Ctcf Up
Osbpl7	NM_001081434	803.139	0.0562262	0.122802	0.596916	0.75632	Ctcf Up
Fbxo47	NM_001081435	4.34976	0.041784	0.243898	0.448202	0.992617	Ctcf Up
Furin	NM_001081454,NM_011046	1680.87	0.396472	0.125028	0.000388913	0.00534758	Ctcf Up
Ppp2r5c	NM_001081457,NM_001081458,NM_001135001,NM_012023	4726.26	-0.0608506	0.0883691	0.459468	0.65613	Ctcf Up
Rab42	NM_001081651	3.81463	0.0348298	0.242232	0.527522	1	Ctcf Up
Zfp800	NM_001081678	745.158	0.0153632	0.167305	0.901747	0.953563	Ctcf Up
Apol8	NM_001081970	89.2897	-0.0545196	0.20485	0.641204	1	Ctcf Up
Trim21	NM_001082552,NM_009277	489.4	0.0695865	0.114464	0.49235	0.709053	Ctcf Up
Itgam	NM_001082960,NM_008401	2171.38	1.0972	0.232649	1.57276e-07	6.78256e-06	Ctcf Up
Terf2	NM_001083118,NM_001286200,NM_009353,NR_104410	1673.98	-0.124189	0.100537	0.174086	0.374216	Ctcf Up
Gbp7	NM_001083312,NM_145545	700.276	0.0867805	0.185855	0.493965	0.611048	Ctcf Up
Etv3	NM_001083318,NM_001286844,NM_012051	787.028	0.299527	0.142954	0.0132599	0.0611699	Ctcf Up
Ubp1	NM_001083319,NM_013699	3126.53	0.0400707	0.0987078	0.658163	0.673275	Ctcf Up
Mboat2	NM_001083341,NM_026037	256.481	-1.28135	0.165306	6.05668e-16	1.23969e-13	Ctcf Up
Rusc1	NM_001083807,NM_001083808,NM_028188	887.927	-0.0630137	0.150323	0.595935	0.853964	Ctcf Up
1600012H06Rik	NM_001083880,NM_001083881,NM_001083882,NM_026451	526.665	0.0856138	0.116159	0.403124	0.606273	Ctcf Up
Plekhg2	NM_001083912,NM_001290542,NM_138752	274.317	0.384653	0.206712	0.013425	0.0717857	Ctcf Up
Tle3	NM_001083927,NM_001083928,NM_009389	2657.75	0.138259	0.121561	0.191262	0.392272	Ctcf Up
Slc35a2	NM_001083937,NM_078484	719.827	-0.0782748	0.124227	0.464478	0.585551	Ctcf Up
Rsph3b	NM_001083945	718.245	0.0138798	0.125623	0.885505	0.838329	Ctcf Up
Smcr8	NM_001085440,NM_175491	1073.24	0.181285	0.185011	0.177023	0.457318	Ctcf Up
Arfgef2	NM_001085495	1498.57	0.0724533	0.170231	0.562453	0.732312	Ctcf Up
Chmp6	NM_001085498	1112.86	-0.135686	0.146251	0.252116	0.53161	Ctcf Up
Zbtb34	NM_001085507,NM_001276332	942.625	0.154289	0.150395	0.202446	0.498868	Ctcf Up
Trabd2b	NM_001085549	2.27278	0.0574929	0.251476	0.183236	1	Ctcf Up
Tcp11	NM_001085555,NM_013687	43.6541	0.173332	0.24693	0.195035	0.619526	Ctcf Up
Dennd2d	NM_001093754,NM_001278941,NM_028110	823.664	0.143955	0.127955	0.187467	0.419389	Ctcf Up
Trerf1	NM_001097623,NM_172622	343.821	0.167625	0.202562	0.217351	0.479514	Ctcf Up
Hic1	NM_001098203,NM_010430	7.45294	0.0433851	0.236909	0.570992	1	Ctcf Up
Tead3	NM_001098226,NM_001204156,NM_011566	9.6202	0.13235	0.2765	0.141489	0.604024	Ctcf Up
Ptrh2	NM_001098810,NM_175004	1146.35	-0.293006	0.171229	0.0298739	0.138846	Ctcf Up
Tomm5	NM_001099675,NM_001134646	2125.93	-0.376829	0.195559	0.0120414	0.0592564	Ctcf Up
D3Ertd751e	NM_001099785,NM_001291048,NM_027271,NM_028667	296.453	0.175322	0.168913	0.174426	0.389184	Ctcf Up
Taf4b	NM_001100449	281.506	-0.168548	0.196193	0.210893	0.432574	Ctcf Up
Msl2	NM_001100451	2854.05	-0.00782711	0.111305	0.935659	0.975177	Ctcf Up
Arfgef1	NM_001102430	3627.3	0.294679	0.165011	0.0262961	0.090491	Ctcf Up
Alkbh1	NM_001102565	851.946	-0.247013	0.115216	0.0157304	0.0921864	Ctcf Up
Brwd1	NM_001103179,NM_145125,NM_176928	911.629	0.206514	0.151065	0.096578	0.296288	Ctcf Up
Rdx	NM_001104616,NM_001104617,NM_009041	3864.76	0.00380181	0.158223	0.975713	0.998823	Ctcf Up
AW209491	NM_001104646,NM_134067	377.363	0.092415	0.159934	0.454614	0.737841	Ctcf Up
Cnbp	NM_001109745,NM_001109746,NM_013493	15839.1	-0.329185	0.138833	0.00575453	0.0263944	Ctcf Up
Tomm40	NM_001109748,NM_016871	3594.21	-0.449199	0.15695	0.000810543	0.00732715	Ctcf Up
Srrt	NM_001109909,NM_001109910,NM_031405	7067.08	-0.15989	0.0960859	0.0681857	0.205822	Ctcf Up
Ssb	NM_001110145,NM_009278	8025.49	-0.196254	0.0977318	0.0280778	0.094581	Ctcf Up
Tnk2	NM_001110147,NM_001289443,NM_016788	2368.9	0.184659	0.119109	0.0769943	0.170774	Ctcf Up
Yif1b	NM_001110201,NM_029887	1661.54	-0.201818	0.153835	0.102372	0.265538	Ctcf Up
Akt2	NM_001110208,NM_007434	3511.9	0.0126736	0.0885922	0.878374	0.938633	Ctcf Up
Ppm1h	NM_001110218,NM_176919	1032.79	-0.0693234	0.11836	0.502541	0.688771	Ctcf Up
Hmbs	NM_001110251,NM_013551	5393.47	-0.471859	0.146009	0.000226551	0.00216849	Ctcf Up
Fyco1	NM_001110253,NM_148925	735.756	0.653485	0.225087	0.000370015	0.00516894	Ctcf Up
Sin3a	NM_001110350,NM_001110351,NM_011378	2237.92	0.259692	0.1575	0.0415824	0.134559	Ctcf Up
Tmem87a	NM_001110496,NM_001110497,NM_173734	1275.98	-0.0681239	0.107829	0.480388	0.672151	Ctcf Up
Capn1	NM_001110504,NM_007600	3209.52	0.244889	0.107417	0.0115183	0.051994	Ctcf Up
Dnpep	NM_001110831,NM_016878	1301.52	-0.124708	0.146767	0.292051	0.520967	Ctcf Up
Nfya	NM_001110832,NM_010913	3276.4	0.0562578	0.102699	0.54769	0.721622	Ctcf Up
Nav2	NM_001111016,NM_175272	265.677	-0.563559	0.290787	0.00519949	0.0399807	Ctcf Up
Serac1	NM_001111017,NM_177311	184.677	0.0461898	0.16291	0.705478	1	Ctcf Up
Pigx	NM_001111025,NM_024464	871.688	-0.0596658	0.150061	0.615074	0.768847	Ctcf Up
Runx1t1	NM_001111026,NM_001111027,NM_009822	4.44252	-0.0135797	0.238233	0.814656	1	Ctcf Up
Cd33	NM_001111058,NM_021293	121.137	0.354242	0.339835	0.0429385	0.181326	Ctcf Up
Fkbp8	NM_001111066,NM_001199631,NM_010223	6391.82	-0.0646092	0.128686	0.555572	0.604297	Ctcf Up
Uhrf1	NM_001111078,NM_001111079,NM_001111080,NM_010931	6941.97	-0.158806	0.119928	0.129407	0.251113	Ctcf Up
Ccdc6	NM_001111121	1490.79	-0.0236617	0.106525	0.808638	0.906422	Ctcf Up
Idh1	NM_001111320,NM_010497	2755.52	-0.267853	0.136918	0.0213757	0.0744555	Ctcf Up
Nedd9	NM_001111324,NM_017464	1010.18	0.633051	0.212579	0.000310146	0.00533889	Ctcf Up
Tlk2	NM_001112705,NM_001294329,NM_001294330,NM_001294331,NM_001294334	1411.27	0.00104131	0.112823	0.992283	1	Ctcf Up
Ifitm1	NM_001112715,NM_026820	1792.98	0.173848	0.186293	0.19455	0.399578	Ctcf Up
Bicd1	NM_001112796,NM_009753	232.357	0.92511	0.273284	4.82364e-05	0.0010021	Ctcf Up
Naca	NM_001113199,NM_001282976,NM_013608	22255.7	-0.294705	0.162608	0.0244739	0.071204	Ctcf Up
Xkr5	NM_001113350,NM_001286469,NM_176951	310.245	0.196146	0.185137	0.146999	0.349405	Ctcf Up
Synj2	NM_001113351,NM_001113352,NM_001113353,NM_001290698,NM_011523	286.376	-0.24303	0.203921	0.0895785	0.254656	Ctcf Up
Vps26a	NM_001113355,NM_133672	2071.11	-0.0525769	0.104364	0.57689	0.682215	Ctcf Up
Dad1	NM_001113358,NM_010015	2801.63	-0.278951	0.148222	0.0232667	0.102488	Ctcf Up
Ceacam2	NM_001113368,NM_001113369,NM_007543	5.04518	0.138209	0.298503	0.0255776	0.179314	Ctcf Up
Ldb1	NM_001113408,NM_010697	6268.55	-0.194917	0.135824	0.0870486	0.240403	Ctcf Up
Thrb	NM_001113417,NM_009380	16.2547	0.147615	0.285325	0.125776	0.487347	Ctcf Up
Schip1	NM_001113420,NM_001113421,NM_001282044,NM_001282045,NM_013928	106.505	-0.0606883	0.174095	0.624253	1	Ctcf Up
Vmn2r29	NM_001113468,NR_003555	15.0694	-0.0279906	0.222858	0.769309	1	Ctcf Up
Ctdsp2	NM_001113470,NM_146012	4932.49	0.206357	0.113556	0.0416259	0.148727	Ctcf Up
Frrs1	NM_001113478,NM_009146	938.739	0.0924852	0.133325	0.410671	0.696741	Ctcf Up
2022-09-09	NM_001113486,NM_001113487,NM_001113488,NM_017380	6016.51	0.226596	0.0916884	0.00765999	0.0487059	Ctcf Up
Itga9	NM_001113514,NM_133721	19.888	0.263118	0.388426	0.0536179	0.205377	Ctcf Up
Arhgef7	NM_001113517,NM_001113518,NM_017402	1287.47	0.220679	0.151894	0.0739986	0.220108	Ctcf Up
Ltbp4	NM_001113549,NM_175641	12.6996	0.144962	0.279801	0.145156	0.527707	Ctcf Up
Irak2	NM_001113553,NM_172161	527.189	0.0712128	0.153901	0.556199	0.782868	Ctcf Up
Sox5	NM_001113559,NM_001243163,NM_011444	11.621	-0.133207	0.270829	0.17285	0.685119	Ctcf Up
Serbp1	NM_001113564,NM_001113565,NM_001113566,NM_025814	23345.6	-0.248184	0.117235	0.0165496	0.0659376	Ctcf Up
Nde1	NM_001114085,NM_001285503,NM_001285504,NM_023317	2452.36	-0.057151	0.0930491	0.505209	0.579612	Ctcf Up
Smarcc2	NM_001114096,NM_001114097,NM_198160	3629.87	0.172953	0.161628	0.171635	0.252437	Ctcf Up
Mtcl1	NM_001114098,NM_172963	1.52625	-0.00758701	0.243817	0.784482	1	Ctcf Up
Ccpg1	NM_001114328,NM_001286544,NM_001286545,NM_001286546,NM_028181	2097.97	0.518516	0.157004	0.000150893	0.00198968	Ctcf Up
Eml4	NM_001114361,NM_001114362,NM_001286567,NM_199466	1493.28	0.0437906	0.165449	0.72379	0.839644	Ctcf Up
Ehbp1l1	NM_001114595,NM_001114596,NM_001114597,NM_053252	4587.74	0.190917	0.119393	0.0682911	0.20604	Ctcf Up
Lin54	NM_001115010,NM_172714	828.249	0.00900969	0.138849	0.936612	0.87256	Ctcf Up
Fancf	NM_001115087	254.422	-0.386414	0.167176	0.00490519	0.0425874	Ctcf Up
Ncaph2	NM_001115132,NM_001271600,NM_001271601,NR_073376	5612.13	-0.084069	0.101876	0.362594	0.478315	Ctcf Up
Phlpp2	NM_001122594	567.627	0.0917741	0.172747	0.467188	0.586966	Ctcf Up
Arhgap17	NM_001122640,NM_001122641,NM_001122642,NM_001122643,NM_144529	2308.64	-0.0477235	0.108252	0.620088	0.651877	Ctcf Up
Inppl1	NM_001122739,NM_010567	201.162	0.0252804	0.166118	0.837881	1	Ctcf Up
2310022A10Rik	NM_001122767,NM_175107	986.215	-0.0736448	0.111574	0.456569	0.653663	Ctcf Up
Klhl25	NM_001122780,NM_029652,NM_182782	446.33	0.293381	0.137506	0.0125576	0.0711219	Ctcf Up
Klhl26	NM_001122830,NM_178771	356.97	0.168931	0.133914	0.136057	0.332001	Ctcf Up
Ubl7	NM_001122873,NM_027086	1344.5	-0.0501964	0.116571	0.623463	0.78054	Ctcf Up
Epha7	NM_001122889,NM_001290434,NM_010141	169.14	0.434201	0.251858	0.0132603	0.099136	Ctcf Up
Casp8ap2	NM_001122978,NM_011997	1064.69	0.118054	0.186314	0.362355	0.573661	Ctcf Up
Qser1	NM_001123327	1015.13	0.028393	0.184052	0.818689	0.900277	Ctcf Up
Sema4c	NM_001126047,NM_001304329,NM_001304330	240.116	0.273146	0.189781	0.0541914	0.177822	Ctcf Up
Naip2	NM_001126182,NM_010872	1105.07	0.133615	0.120213	0.203153	0.407133	Ctcf Up
Prnd	NM_001126338,NM_001278257,NM_001278520,NM_023043	0.32523	-0.000588632	0.244812	0.983623	1	Ctcf Up
Ercc1	NM_001127324,NM_007948	379.39	-0.184091	0.176586	0.161932	0.40743	Ctcf Up
Pparg	NM_001127330,NM_001308352,NM_001308354,NM_011146	27.1445	0.384797	0.457731	0.0341297	0.262379	Ctcf Up
Sirt3	NM_001127351,NM_001177804,NM_022433	972.049	-0.0802415	0.134106	0.475343	0.668049	Ctcf Up
Rbm47	NM_001127382,NM_001291226,NM_139065,NM_178446	189.002	0.163721	0.217078	0.226972	0.589064	Ctcf Up
Cyld	NM_001128170,NM_001128171,NM_001276279,NM_173369	1776.47	0.25699	0.118216	0.0139077	0.074221	Ctcf Up
Cep250	NM_001129999,NM_001130000,NM_008383,NM_177217	1808.33	0.189321	0.167728	0.145003	0.329785	Ctcf Up
Oxr1	NM_001130163,NM_001130164,NM_001130165,NM_001130166,NM_130885	2799.36	0.256177	0.138972	0.0292552	0.118576	Ctcf Up
Nfe2l1	NM_001130450,NM_001130451,NM_001130452,NM_001130453,NM_001130454,NM_008686	2580.17	0.124076	0.127997	0.26794	0.379169	Ctcf Up
Tbrg4	NM_001130457,NM_134011	2803.17	-0.290834	0.115923	0.00488374	0.036542	Ctcf Up
Rpl35a	NM_001130484,NM_001130485,NM_021338	21477.2	-0.272102	0.225411	0.0707855	0.171073	Ctcf Up
Lzts2	NM_001130525,NM_001130526,NM_145503	945.236	0.125631	0.125807	0.245163	0.455703	Ctcf Up
Rfesd	NM_001131068,NM_001131069,NM_178916	507.246	-0.194731	0.195375	0.155072	0.359226	Ctcf Up
Iqsec1	NM_001134383,NM_001134384	1166.68	0.521221	0.164092	0.000230051	0.00357841	Ctcf Up
Gpr160	NM_001134385,NM_001134386,NM_001286994,NM_001286995,NM_001286996,NM_027965	1034.59	-0.106008	0.145336	0.367625	0.69642	Ctcf Up
Cdv3	NM_001134426,NM_001134427,NM_175565,NM_175833	5187.21	-0.0738846	0.128202	0.515959	0.585019	Ctcf Up
Plcxd2	NM_001134480	147.565	0.102164	0.195074	0.424578	0.728593	Ctcf Up
Ccdc62	NM_001134767	85.9241	1.00545	0.256489	5.93969e-06	0.000169316	Ctcf Up
Lpgat1	NM_001134829,NM_172266	1554.51	0.107549	0.147799	0.365025	0.587313	Ctcf Up
Dnaja3	NM_001135112,NM_023646	1865.84	-0.356575	0.1221	0.00103912	0.0115671	Ctcf Up
1190007I07Rik	NM_001135567,NM_001135568,NM_001135569	431.226	-0.397889	0.229382	0.0154379	0.0908715	Ctcf Up
Sh3kbp1	NM_001135727,NM_001135728,NM_001290661,NM_001290664,NM_021389,NR_110969,NR_110970	2546.69	0.224002	0.119593	0.0329805	0.115928	Ctcf Up
Cd82	NM_001136055,NM_001271430,NM_001271431,NM_001271432,NM_001271461,NM_001271462,NM_007656	2281.07	-0.297153	0.153291	0.0187843	0.0892114	Ctcf Up
Hipk2	NM_001136065,NM_001294143,NM_001294144,NM_010433	250.03	0.629512	0.379813	0.00686474	0.0460199	Ctcf Up
Hmox2	NM_001136066,NM_010443	1768.39	-0.189899	0.139884	0.102973	0.266513	Ctcf Up
Ldha	NM_001136069,NM_010699,NR_102727	20641.6	-0.11868	0.134149	0.291476	0.415434	Ctcf Up
Ptger4	NM_001136079,NM_008965	550.067	-0.117899	0.114263	0.242641	0.400457	Ctcf Up
Tcirg1	NM_001136091,NM_001167784,NM_016921	4287.59	-0.0822663	0.129066	0.453601	0.6516	Ctcf Up
Inafm1	NM_001136270	743.815	-0.0206098	0.158578	0.863141	1	Ctcf Up
Gcnt1	NM_001136484,NM_010265,NM_173442	1417.93	0.286015	0.121666	0.0075863	0.0491665	Ctcf Up
Raly	NM_001139511,NM_001139512,NM_001139513,NM_023130	7732.84	-0.106071	0.0982671	0.237067	0.445722	Ctcf Up
Tmem80	NM_001141950,NM_027797,NR_024509	348.296	0.139545	0.157279	0.259215	0.474276	Ctcf Up
Naa20	NM_001141965,NM_026425	1161.59	-0.279111	0.131208	0.0136729	0.0900563	Ctcf Up
Tpx2	NM_001141975,NM_001141976,NM_001141977,NM_001141978,NM_028109	4875.29	-0.0207281	0.116992	0.838754	0.768208	Ctcf Up
Rbm43	NM_001141981,NM_001141982,NM_030243	1515.7	-0.0184477	0.0949598	0.832159	0.914612	Ctcf Up
Spdya	NM_001142631,NM_029254	0.158647	-0.00769251	0.245198	0.829583	1	Ctcf Up
Slc6a8	NM_001142809,NM_001142810,NM_133987	20.089	0.290553	0.429751	0.0427801	0.176418	Ctcf Up
Nars	NM_001142950,NM_027350	6123.55	-0.246055	0.140033	0.0381909	0.115501	Ctcf Up
Mpped2	NM_001143683,NM_029837	15.0049	-0.495734	0.782411	0.0180801	0.175317	Ctcf Up
H2-Q4	NM_001143689	2436.18	-0.138181	0.137925	0.228216	0.362022	Ctcf Up
Spg20	NM_001144987,NM_001144988,NM_144895	612.78	-0.231511	0.167193	0.0763638	0.220989	Ctcf Up
Zkscan3	NM_001145778,NM_023685	1062.73	0.011549	0.108638	0.903224	1	Ctcf Up
Nucks1	NM_001145804,NM_175294	10160.5	-0.0826366	0.0937693	0.335424	0.549153	Ctcf Up
Gpd2	NM_001145820,NM_010274	1313.9	0.247478	0.196756	0.081353	0.231812	Ctcf Up
Specc1l	NM_001145826,NM_153406	1459.31	0.200901	0.158671	0.11321	0.287998	Ctcf Up
Plcb1	NM_001145830,NM_019677	157.825	-0.02594	0.1892	0.828567	1	Ctcf Up
Kifc3	NM_001145831,NM_001145832,NM_010631	119.967	0.527923	0.231902	0.00291587	0.0252822	Ctcf Up
Ralgds	NM_001145834,NM_001145835,NM_001145836,NM_009058	253.524	0.286682	0.190247	0.0445767	0.180648	Ctcf Up
Sh3bp2	NM_001145858,NM_001145859,NM_011893	819.898	0.128813	0.130073	0.248351	0.409798	Ctcf Up
Btbd6	NM_001145900,NM_201646	283.907	0.326804	0.157498	0.0118643	0.0655167	Ctcf Up
Pigv	NM_001145955,NM_001145956,NM_178698	656.612	0.185323	0.147101	0.123586	0.324851	Ctcf Up
Atg4c	NM_001145967,NM_175029	391.688	-0.0549352	0.12915	0.615866	0.797619	Ctcf Up
Rwdd2a	NM_001145968,NM_001145969,NM_027100	93.0155	-0.198687	0.217705	0.157599	0.479209	Ctcf Up
Gtpbp2	NM_001145979,NM_019581	2296.86	0.290022	0.117085	0.00539862	0.039099	Ctcf Up
R3hcc1	NM_001146012,NM_001301651,NM_001301652	633.071	-0.217716	0.132476	0.0536985	0.175317	Ctcf Up
Zfp444	NM_001146024,NM_028316	649.983	-0.0886684	0.154849	0.464159	0.585431	Ctcf Up
Rnf44	NM_001146025,NM_001146026,NM_001146027,NM_134064,NR_027395,NR_027396	2368.4	0.27725	0.145282	0.0226892	0.100881	Ctcf Up
Lrrc49	NM_001146046,NM_001146047,NM_145616	167.269	-0.0501741	0.160136	0.679639	1	Ctcf Up
Lrrc1	NM_001146048,NM_172528	497.587	0.101629	0.125021	0.345674	0.625038	Ctcf Up
Acot7	NM_001146057,NM_001146058,NM_133348	2739.34	-0.134613	0.126414	0.214348	0.347033	Ctcf Up
Hk1	NM_001146100,NM_010438	7146.21	0.0350104	0.150779	0.773323	0.872184	Ctcf Up
Homer3	NM_001146153,NM_011984	654.003	0.111589	0.14834	0.350899	0.562433	Ctcf Up
Rangap1	NM_001146174,NM_011241	5795.37	-0.230384	0.110132	0.0193409	0.0604268	Ctcf Up
Mrps10	NM_001146211,NM_001146212,NM_183086	1095.94	-0.400738	0.191784	0.0076278	0.0562558	Ctcf Up
Wac	NM_001146298,NM_001282093,NM_153085	2165.52	0.084801	0.115687	0.406085	0.609019	Ctcf Up
Cnp	NM_001146318,NM_009923	2483.68	-0.0392204	0.104638	0.676894	0.743873	Ctcf Up
Ephb6	NM_001146351,NM_007680	142.904	1.18077	0.20223	3.56986e-10	3.67645e-08	Ctcf Up
Smtn	NM_001159284,NM_001284427,NM_001284428,NM_001284429,NM_013870	1809.2	0.306162	0.18915	0.0333153	0.132361	Ctcf Up
Il1rap	NM_001159317,NM_001159318,NM_008364,NM_134103	510.068	0.153183	0.170242	0.233598	0.391383	Ctcf Up
Gaa	NM_001159324,NM_008064	2466.57	-0.0319756	0.112618	0.748072	0.688442	Ctcf Up
Fyttd1	NM_001159349,NM_027226	1134.74	0.0205787	0.141704	0.860161	0.926314	Ctcf Up
Irf1	NM_001159393,NM_001159396,NM_008390	1527.77	0.0456543	0.14644	0.700215	0.825143	Ctcf Up
Guk1	NM_001159410,NM_008193	1136.07	-0.412738	0.18233	0.00481862	0.0421595	Ctcf Up
Ddx24	NM_001159502,NM_020494	2536.33	-0.258315	0.123373	0.0161116	0.0611699	Ctcf Up
Cox7a2l	NM_001159529,NM_009187	7206.87	-0.14583	0.188355	0.27245	0.402676	Ctcf Up
Cacna1c	NM_001159533,NM_001159534,NM_001159535,NM_001255997,NM_001255998,NM_001255999,NM_001256000,NM_001256001,NM_001256002,NM_001290335,NM_009781	5.96344	-0.135553	0.295978	0.0279585	0.190754	Ctcf Up
Adcy3	NM_001159536,NM_001159537,NM_138305	163.078	0.36909	0.202491	0.0156883	0.111848	Ctcf Up
H13	NM_001159551,NM_001159552,NM_001159553,NM_010376	7212.12	-0.14151	0.135166	0.211473	0.416857	Ctcf Up
Sirt1	NM_001159589,NM_019812	1011.87	0.0990686	0.130634	0.372032	0.581173	Ctcf Up
Rnpep	NM_001159624,NM_145417	3722.62	-0.109121	0.123361	0.303851	0.520361	Ctcf Up
Dut	NM_001159646,NM_023595	7257.87	-0.327566	0.172561	0.014344	0.0744555	Ctcf Up
Tcea1	NM_001159750,NM_001159751,NM_011541	4225.14	-0.24361	0.103554	0.00947619	0.0381484	Ctcf Up
Uchl5	NM_001159866,NM_019562	2673.46	-0.288472	0.126634	0.00904767	0.042195	Ctcf Up
Ociad1	NM_001159887,NM_001159888,NM_001159889,NM_023429	4124.89	-0.124326	0.0936853	0.149517	0.274223	Ctcf Up
Hopx	NM_001159900,NM_001159901,NM_175606	206.001	-0.106437	0.225419	0.370797	0.677084	Ctcf Up
Zfand2b	NM_001159905,NM_001159906,NM_026846	730.724	-0.0488283	0.159194	0.686248	0.729917	Ctcf Up
Ralgps2	NM_001159965,NM_001159966,NM_001159967,NM_001159968,NM_023884,NR_027640	964.728	0.13794	0.136387	0.228019	0.502721	Ctcf Up
Ndufs1	NM_001160038,NM_001160039,NM_001160040,NM_145518	3378.31	-0.130787	0.115592	0.199161	0.402547	Ctcf Up
Cgref1	NM_001160149,NM_026770	2.86691	-0.000537718	0.240948	0.988793	1	Ctcf Up
Tor1aip2	NM_001160180,NM_001160181,NM_001160182,NM_022329,NM_172843	2723.71	-0.0788385	0.0968249	0.373971	0.582412	Ctcf Up
Fau	NM_001160239,NM_001190436,NM_007990	26060.7	-0.190652	0.221042	0.171231	0.29919	Ctcf Up
Fam78b	NM_001160261,NM_001160262,NM_175461	10.6197	-0.0525383	0.242527	0.442258	1	Ctcf Up
A130010J15Rik	NM_001160359,NM_001160360,NM_181048	341.851	-0.0411282	0.152811	0.72997	0.849483	Ctcf Up
Ccdc112	NM_001160399	62.8682	0.0948218	0.221934	0.422752	1	Ctcf Up
Megf8	NM_001160400	614.514	0.0705245	0.153907	0.56026	0.785682	Ctcf Up
Galnt1	NM_001160404,NM_013814	5855.5	0.0516526	0.115569	0.615577	0.643253	Ctcf Up
Gstm4	NM_001160411,NM_026764	639.897	-0.0421226	0.152136	0.723654	0.839566	Ctcf Up
Apobec3	NM_001160415,NM_030255	6339.97	-0.157242	0.118539	0.132442	0.313113	Ctcf Up
Nol11	NM_001161329,NM_133702	1567.83	-0.174795	0.118443	0.0920774	0.24905	Ctcf Up
Rin3	NM_001161365,NM_177620	5211.92	0.456675	0.114082	1.28697e-05	0.000328638	Ctcf Up
Unc93b1	NM_001161428,NM_019449	6363.83	-0.290979	0.186403	0.038984	0.0970097	Ctcf Up
Tfeb	NM_001161722,NM_001161723,NM_011549	679.262	0.123048	0.185074	0.343445	0.597148	Ctcf Up
Lmo4	NM_001161769,NM_001161770,NM_010723	3155.74	0.369454	0.156144	0.00475252	0.03189	Ctcf Up
Myh11	NM_001161775,NM_013607	2.76098	0.0333318	0.244336	0.458905	1	Ctcf Up
Il18r1	NM_001161842,NM_001161843,NM_008365	314.043	1.3094	0.238094	2.32735e-09	1.65585e-07	Ctcf Up
Fbxo44	NM_001161851,NM_001161852,NM_173401,NR_104374,NR_104375	67.4581	0.152081	0.20922	0.256405	0.722555	Ctcf Up
Dtnb	NM_001162465,NM_007886,NR_027869,NR_027870	520.688	0.556976	0.128626	2.25969e-06	8.19001e-05	Ctcf Up
Odf2l	NM_001162538,NM_001162539,NM_025714	414.353	-0.238968	0.147617	0.0495386	0.167573	Ctcf Up
Tmem217	NM_001162901,NM_001162902	3.27457	0.0516674	0.248336	0.286733	1	Ctcf Up
Nudt17	NM_001162925,NM_030094	6.64058	0.141725	0.292195	0.0742027	0.350882	Ctcf Up
Pom121l2	NM_001162928,NM_001162929	0.793582	-0.0047618	0.244251	0.833637	1	Ctcf Up
Mapre2	NM_001162941,NM_001162942,NM_153058	2623.5	0.0601288	0.120809	0.568203	0.618347	Ctcf Up
Sgsm1	NM_001162965,NM_001254731,NM_001309526,NM_001309528,NM_172718,NR_027934,NR_027936	15.3133	-0.232964	0.371864	0.0507069	0.330862	Ctcf Up
Phax	NM_001162989,NM_019996	1209.16	-0.230641	0.131283	0.0398206	0.166899	Ctcf Up
A430005L14Rik	NM_001163019,NM_175287	1383.2	-0.270583	0.163653	0.038074	0.144123	Ctcf Up
Dnajc13	NM_001163026	2198.62	0.0543192	0.177735	0.663912	0.801193	Ctcf Up
Adgre5	NM_001163029,NM_001163030,NM_001163031,NM_011925	2108.8	0.109883	0.138793	0.316334	0.530903	Ctcf Up
Haus8	NM_001163042,NM_029621	1017.22	-0.147563	0.152986	0.226139	0.433675	Ctcf Up
Pcyt1a	NM_001163159,NM_001163160,NM_009981	3213.83	-0.201591	0.148252	0.0956267	0.254684	Ctcf Up
Fgfr3	NM_001163215,NM_001163216,NM_001163217,NM_001205270,NM_008010	12.2569	0.352417	0.67479	0.0159854	0.161935	Ctcf Up
Nqo2	NM_001163239,NM_001163241,NM_001163242,NM_020282	1270.3	0.222261	0.115901	0.0303084	0.121173	Ctcf Up
Cmip	NM_001163262,NM_028941	3447.17	0.221171	0.133192	0.0512865	0.170032	Ctcf Up
Lsm10	NM_001163266,NM_138721	380.922	-0.0813043	0.151451	0.497237	0.776158	Ctcf Up
Zbtb5	NM_001163283,NM_001163284,NM_173399	499.743	0.103673	0.138731	0.368205	0.649386	Ctcf Up
Pcgf2	NM_001163307,NM_001163308,NM_009545	231.589	0.725099	0.18418	8.1467e-06	0.000225036	Ctcf Up
Atp2a3	NM_001163336,NM_001163337,NM_016745	13176.9	0.79715	0.112998	1.73881e-13	1.70795e-11	Ctcf Up
Fignl1	NM_001163359,NM_001163360,NM_021891	2702.43	-0.178803	0.093225	0.0374259	0.108078	Ctcf Up
2700049A03Rik	NM_001163378,NM_029818	643.141	0.0667521	0.146697	0.572645	0.738888	Ctcf Up
Il11ra1	NM_001163401,NM_001172054,NM_010549	1413.25	-0.104738	0.156346	0.3902	0.610085	Ctcf Up
Rpap2	NM_001163461,NM_001163462,NM_001289569,NM_001289570,NM_144911	549.667	-0.0854219	0.130306	0.447798	0.575095	Ctcf Up
Zfp746	NM_001163475	1009.39	0.218751	0.120779	0.03873	0.142212	Ctcf Up
Neurl1a	NM_001163480,NM_021360	201.332	0.919021	0.47085	0.0023413	0.0306928	Ctcf Up
Elmsan1	NM_001163501,NM_001163502	1178.46	0.424539	0.228615	0.0110202	0.0618664	Ctcf Up
Kcnn4	NM_001163510,NM_008433	2969.52	-0.459852	0.140827	0.000208768	0.00253794	Ctcf Up
Extl2	NM_001163514,NM_001163515,NM_021388	397.026	0.0984107	0.124881	0.360729	0.651123	Ctcf Up
Plec	NM_001163540,NM_001163542,NM_001163549,NM_001164203,NM_011117,NM_201385,NM_201386,NM_201387,NM_201388,NM_201389,NM_201390,NM_201391,NM_201392,NM_201393,NM_201394	2727.33	0.723011	0.157756	4.70534e-07	1.27682e-05	Ctcf Up
Tmem170b	NM_001163572	1301.73	0.238759	0.15464	0.0566034	0.183513	Ctcf Up
Stx11	NM_001163590,NM_001163591,NM_029075	1805.97	0.406996	0.165624	0.00309992	0.0263339	Ctcf Up
Chn2	NM_001163640,NM_023543	593.799	0.721568	0.173737	3.24313e-06	0.000111984	Ctcf Up
Nkd1	NM_001163660,NM_027280	5.64727	0.105539	0.271944	0.077949	0.427474	Ctcf Up
Telo2	NM_001163661,NM_027880	937.743	-0.228985	0.135893	0.0466797	0.16015	Ctcf Up
Nucb1	NM_001163662,NM_008749	12107.4	0.122834	0.0928489	0.14131	0.325349	Ctcf Up
Mapk9	NM_001163671,NM_001163672,NM_016961,NM_207692	1908.24	-0.124527	0.118897	0.23053	0.437702	Ctcf Up
Naaa	NM_001163687,NM_025972	901.426	-0.0917638	0.195258	0.465104	0.660279	Ctcf Up
Rab37	NM_001163753,NM_021411	1555.91	1.09161	0.174139	2.65017e-11	2.64606e-09	Ctcf Up
6430548M08Rik	NM_001163760,NM_001163761,NM_001163762,NM_172286	313.907	-0.0428822	0.18049	0.726348	0.959911	Ctcf Up
Ick	NM_001163780,NM_019987	460.286	0.0320641	0.140799	0.782557	0.910051	Ctcf Up
Pdik1l	NM_001163794,NM_146156	754.784	0.22509	0.166945	0.0843862	0.255456	Ctcf Up
Ppp1r10	NM_001163818	1588.88	0.109913	0.115965	0.282556	0.506028	Ctcf Up
Fance	NM_001163819,NM_001163820,NR_028296,NR_028297	669.166	-0.311795	0.145592	0.0109884	0.0617727	Ctcf Up
Pld1	NM_001164056,NM_008875	223.93	0.583576	0.226475	0.00113147	0.0182041	Ctcf Up
Tank	NM_001164071,NM_001164072,NM_011529	1209.81	-0.0465885	0.104557	0.621216	0.874589	Ctcf Up
Tgif1	NM_001164074,NM_001164075,NM_001164076,NM_001164077,NM_009372	805.643	-0.222535	0.159271	0.0788218	0.225092	Ctcf Up
Tsen34	NM_001164204,NM_001164205,NM_024168	958.422	-0.0342591	0.166914	0.782009	0.877954	Ctcf Up
Tmem176b	NM_001164207,NM_001164208,NM_001164209,NM_001286651,NM_001286652,NM_023056,NR_104575	2937.96	0.0750274	0.143716	0.522525	0.646006	Ctcf Up
Romo1	NM_001164216,NM_001164217,NM_025946	1155.25	-0.274689	0.218097	0.0656922	0.232203	Ctcf Up
Trim13	NM_001164220,NM_023233	250.511	-0.00186765	0.140018	0.985873	1	Ctcf Up
Col4a3bp	NM_001164222,NM_023420	1661.42	0.147554	0.126466	0.175564	0.382884	Ctcf Up
Cuedc2	NM_001164290,NM_001164291,NM_001164292,NM_001164293,NM_001164294,NM_001164295,NM_024192	3491.4	-0.118975	0.152831	0.326214	0.540862	Ctcf Up
Slc25a25	NM_001164357,NM_001164358,NM_001290558,NM_146118	565.734	0.0456798	0.130074	0.681951	0.812992	Ctcf Up
Ctnna3	NM_001164376,NM_001164519,NM_177612	0.501467	0.00695553	0.244635	0.739946	1	Ctcf Up
Sra1	NM_001164406,NM_025291,NR_028355	945.283	-0.130553	0.162486	0.295908	0.511805	Ctcf Up
Pqlc1	NM_001164420,NM_001164421,NM_001164422,NM_001164423,NM_001164424,NM_025861	1495.59	-0.0804031	0.153568	0.50386	0.689659	Ctcf Up
Amigo2	NM_001164563,NM_001164602,NM_178114	171.77	-1.1247	0.207127	3.74576e-09	3.09259e-07	Ctcf Up
Snrk	NM_001164572,NM_133741	855.287	0.106241	0.128153	0.332641	0.620486	Ctcf Up
Zfp961	NM_001164581	706.868	0.0573044	0.109896	0.558492	0.784403	Ctcf Up
Irf2bp2	NM_001164598	5618.26	-0.000142486	0.131872	0.997011	0.720987	Ctcf Up
Puf60	NM_001164600,NM_028364,NM_133691	4194.72	-0.0787717	0.115651	0.438907	0.531177	Ctcf Up
Cyfip1	NM_001164661,NM_001164662,NM_011370	1946.87	0.170683	0.111761	0.0861142	0.238678	Ctcf Up
Syvn1	NM_001164709,NM_028769	1870.36	-0.0850604	0.127647	0.434728	0.63469	Ctcf Up
Rarres1	NM_001164763	1.2097	-0.00416388	0.243146	0.895027	1	Ctcf Up
Slc52a3	NM_001164819,NM_001164820,NM_027172	28.7913	0.751544	0.48871	0.00625614	0.0711219	Ctcf Up
Tmem42	NM_001164823,NM_025339	190.052	-0.0383173	0.159087	0.751718	1	Ctcf Up
Lpin2	NM_001164885,NM_022882	2567.41	-0.0799884	0.134749	0.476653	0.668933	Ctcf Up
Akt1	NM_001165894,NM_009652	6136.76	0.0542413	0.103998	0.560294	0.730618	Ctcf Up
Nsun6	NM_001165941,NM_001165942,NM_001165943,NM_028950	171.52	-0.0318168	0.156076	0.790309	0.889282	Ctcf Up
Ckap5	NM_001165989,NM_029437	3386.2	0.20856	0.161715	0.102275	0.216	Ctcf Up
Cfap74	NM_001166029,NM_177674	6.40522	0.0772688	0.25117	0.27709	0.902608	Ctcf Up
Gcnt4	NM_001166065	12.104	-0.0160106	0.228063	0.849361	1	Ctcf Up
Mgll	NM_001166249,NM_001166250,NM_001166251,NM_011844	611.474	0.0462121	0.142481	0.690102	0.818489	Ctcf Up
Rad52	NM_001166381,NM_001166382,NM_001166383,NM_011236	352.236	-0.167555	0.148982	0.164652	0.37634	Ctcf Up
Sp4	NM_001166385,NM_009239	582.09	0.214637	0.194845	0.122365	0.297442	Ctcf Up
Rab3a	NM_001166399,NM_009001	131.439	-0.161598	0.188554	0.224389	0.434428	Ctcf Up
Rfx3	NM_001166414,NM_011265	262.424	0.597319	0.175628	8.39286e-05	0.0019089	Ctcf Up
Slc38a1	NM_001166456,NM_001166458,NM_134086	3954.11	0.0973715	0.152633	0.42364	0.439973	Ctcf Up
Mthfsd	NM_001166482,NM_172761	512.498	-0.186835	0.140933	0.110376	0.24751	Ctcf Up
Sfmbt1	NM_001166531,NM_001166532,NM_019460	958.159	0.0786262	0.140325	0.503919	0.782645	Ctcf Up
Cep95	NM_001166685,NM_177088	417.311	0.125725	0.128096	0.251494	0.530559	Ctcf Up
Gpr19	NM_001167694,NM_001167695,NM_001167696,NM_001167697,NM_001167699,NM_001167700,NM_008157,NR_072990,NR_074084	226.842	0.146477	0.167516	0.249995	0.463518	Ctcf Up
Trim30d	NM_001167828,NM_199146	298.29	0.0122456	0.165895	0.921597	0.972936	Ctcf Up
Nrg2	NM_001167891	448.493	-0.48269	0.140433	0.000106533	0.00203515	Ctcf Up
Mbtps1	NM_001167910,NM_019709	2505.67	0.0100916	0.127029	0.9275	0.774682	Ctcf Up
Ankrd10	NM_001167967,NM_001281974,NM_001281975,NM_133971,NR_030781	2800.64	-0.0498992	0.0990698	0.580383	0.744265	Ctcf Up
Hook2	NM_001167991,NM_133255	315.271	-0.276165	0.171186	0.0394443	0.163871	Ctcf Up
Fam83h	NM_001168253,NM_134087	24.0874	0.622431	0.586152	0.0130288	0.0837645	Ctcf Up
Tmem40	NM_001168256,NM_001168257,NM_001168258,NM_001168259,NM_144805	1641.31	0.0938544	0.183315	0.463303	0.659416	Ctcf Up
Sec24c	NM_001168273,NM_172596	3545.42	0.0941327	0.149711	0.4317	0.445609	Ctcf Up
Zfp647	NM_001168276,NM_172817	90.2075	0.0178839	0.169833	0.885743	1	Ctcf Up
Pdss2	NM_001168289,NM_027772	180.645	-0.196118	0.206769	0.158315	0.412808	Ctcf Up
R3hdm2	NM_001168292,NM_001168293,NM_027900	1703.91	0.183289	0.114778	0.0714149	0.212194	Ctcf Up
Ephb1	NM_001168296,NM_173447	5.65917	0.0996037	0.265148	0.137223	0.593653	Ctcf Up
Bcor	NM_001168321,NM_029510,NM_175044,NM_175045,NM_175046	2263.66	0.253497	0.149646	0.0391506	0.117056	Ctcf Up
Usp19	NM_001168371,NM_001168372,NM_001168373,NM_027804,NM_145407	3883.76	0.0488151	0.105207	0.608125	0.763906	Ctcf Up
Ube2m	NM_001168469,NM_001243968,NM_145578	3850.25	-0.229932	0.171042	0.0812831	0.229966	Ctcf Up
Tmem11	NM_001168507,NM_173453	1024.45	-0.319225	0.170937	0.018784	0.103476	Ctcf Up
Mapk14	NM_001168508,NM_001168513,NM_001168514,NM_011951	6374.33	0.226536	0.114848	0.0258428	0.109986	Ctcf Up
Ffar2	NM_001168509,NM_001168510,NM_001168511,NM_001168512,NM_146187	707.688	0.635958	0.191302	9.82572e-05	0.0018142	Ctcf Up
Sarm1	NM_001168521,NM_172795	4.97785	0.0602851	0.246896	0.3447	0.998342	Ctcf Up
Cdadc1	NM_001168535,NM_001168536,NM_001168537,NM_001168538,NM_027986	1042.3	-0.107868	0.115334	0.288312	0.573684	Ctcf Up
Socs2	NM_001168655,NM_001168656,NM_001168657,NM_007706	66.3455	0.282557	0.315426	0.0724304	0.418296	Ctcf Up
Fam114a2	NM_001168667,NM_001168668,NM_026342	1330.91	-0.0716986	0.106173	0.452392	0.665707	Ctcf Up
Gtse1	NM_001168672,NM_013882	1362.31	-0.106432	0.11275	0.286518	0.510115	Ctcf Up
Cd300lf	NM_001169153,NM_145634	154.923	1.08401	0.415323	0.000439459	0.00591813	Ctcf Up
Ppfibp1	NM_001170433,NM_026221	349.953	0.154105	0.194107	0.249158	0.479178	Ctcf Up
Mef2c	NM_001170537,NM_025282	2380.76	0.420689	0.151019	0.00116991	0.0112266	Ctcf Up
Prkag2	NM_001170555,NM_001170556,NM_145401	926.981	0.0266939	0.117928	0.797191	1	Ctcf Up
Luc7l2	NM_001170848,NM_001170849,NM_138680	6705.13	0.0369461	0.102642	0.688216	0.684156	Ctcf Up
Prr13	NM_001170911,NM_025385	3740.2	0.423697	0.229045	0.0101471	0.0477427	Ctcf Up
Dtwd2	NM_001170960,NM_026854	251.951	-0.345069	0.180065	0.0148264	0.0886658	Ctcf Up
Wdr33	NM_001170966,NM_001170967,NM_001170970,NM_028866	2273.62	-0.0750232	0.10451	0.425805	0.527148	Ctcf Up
Dbndd1	NM_001170975,NM_001170976,NM_028146	0.460886	-0.00586004	0.244616	0.802649	1	Ctcf Up
Hnrnpc	NM_001170981,NM_001170982,NM_001170983,NM_001170984,NM_016884	12190.2	-0.191316	0.109297	0.0564658	0.122867	Ctcf Up
Nod1	NM_001171007,NM_172729	368.309	0.306618	0.174876	0.0260399	0.115136	Ctcf Up
Slc14a1	NM_001171010,NM_001171011,NM_028122	2801.76	0.060273	0.132666	0.5879	0.749445	Ctcf Up
Ttc4	NM_001172073,NM_028209	1139.78	-0.134304	0.107668	0.163752	0.435585	Ctcf Up
3110009E18Rik	NM_001172074,NM_028439	122.537	0.275649	0.232657	0.0707718	0.293321	Ctcf Up
Strn3	NM_001172098,NM_052973	1338.49	0.0544882	0.125976	0.604376	0.761338	Ctcf Up
Rnh1	NM_001172100,NM_001172101,NM_145135	3178.92	-0.0333273	0.135145	0.765827	0.867441	Ctcf Up
Exog	NM_001172136,NM_172456	480.091	-0.196886	0.126719	0.0712088	0.220172	Ctcf Up
Dnase1l1	NM_001172154,NM_027109	451.773	-0.0105024	0.165661	0.930099	1	Ctcf Up
Flrt3	NM_001172160,NM_178382	0.5	0.0137444	0.245559	0.470565	1	Ctcf Up
Map1a	NM_001173506,NM_032393	18.4744	0.995929	0.706279	0.00518243	0.0775958	Ctcf Up
Rara	NM_001176528,NM_001177302,NM_001177303,NM_009024	518.018	0.132141	0.191178	0.313819	0.529058	Ctcf Up
Fut7	NM_001177366,NM_001177367,NM_001289453,NM_001289454,NM_001289455,NM_001289456,NM_013524	1655.01	0.444737	0.20148	0.00479438	0.0371665	Ctcf Up
Cebpzos	NM_001177402,NM_001177403	418.134	-0.266044	0.199114	0.0636702	0.205521	Ctcf Up
Slc2a6	NM_001177627,NM_172659	331.346	0.144668	0.188583	0.273245	0.555925	Ctcf Up
Golph3l	NM_001177669,NM_001177670,NM_146133	1226.61	0.0622708	0.127151	0.568279	0.834479	Ctcf Up
Ablim2	NM_001177696,NM_001177697,NM_001177698,NM_001177699,NM_001177700,NM_177678	7.52231	0.0090844	0.234288	0.898965	1	Ctcf Up
Tsc22d1	NM_001177751,NM_009366,NM_207652	6676.29	-0.0984592	0.17831	0.44504	0.4548	Ctcf Up
Dlg3	NM_001177778,NM_001177779,NM_001177780,NM_001290402,NM_016747	356.81	0.184902	0.158212	0.14055	0.337645	Ctcf Up
Eif2ak4	NM_001177806,NM_013719	815.369	0.0261155	0.145121	0.825242	0.806148	Ctcf Up
Wbp1l	NM_001177812,NM_001177813,NM_146099	2299	0.142925	0.0969144	0.107628	0.213409	Ctcf Up
Asph	NM_001177849,NM_001177850,NM_001177851,NM_001177852,NM_001177853,NM_001177854,NM_001177855,NM_001177856,NM_001290367,NM_023066,NM_133723	1135.19	-0.0562129	0.142736	0.62599	0.77745	Ctcf Up
Zfp513	NM_001177901,NM_175311	618.033	0.105671	0.126843	0.331487	0.585335	Ctcf Up
Naa10	NM_001177965,NM_019870	2667.75	-0.335698	0.175064	0.0154386	0.0780718	Ctcf Up
Sfxn3	NM_001178012,NM_001178013,NM_053197	742.64	0.276152	0.130063	0.0141362	0.0637576	Ctcf Up
Tfdp2	NM_001184706,NM_001184708,NM_001184709,NM_001184710,NM_001184711,NM_178667	1659.9	0.0646972	0.147389	0.587662	0.749392	Ctcf Up
Snx7	NM_001190156,NM_029655	174.016	0.165704	0.188155	0.214839	0.569175	Ctcf Up
Gpr155	NM_001190297,NM_001276443,NM_001276444	164.719	-0.0880502	0.194035	0.482815	0.782537	Ctcf Up
Caly	NM_001190385,NM_001190386,NM_026769	1.76788	0.0375104	0.247541	0.23958	1	Ctcf Up
Faap20	NM_001190445,NR_033802	1139.02	0.174708	0.183461	0.190607	0.447337	Ctcf Up
Dctn2	NM_001190453,NM_001190454,NM_027151	3647.86	-0.109973	0.111312	0.266109	0.479209	Ctcf Up
Hilpda	NM_001190461,NM_023516	276.813	-0.221774	0.184438	0.103075	0.280057	Ctcf Up
Dcun1d4	NM_001190733,NM_001190734,NM_178896	198.813	0.125304	0.179068	0.331757	0.635184	Ctcf Up
Kcne3	NM_001190869,NM_001190870,NM_001190871,NM_001190950,NM_020574	137.667	0.793997	0.318726	0.000865515	0.0100619	Ctcf Up
Mical2	NM_001193305,NM_177282	57.4715	0.427791	0.465674	0.0277485	0.136733	Ctcf Up
Cldn12	NM_001193659,NM_001193660,NM_001193661,NM_022890	157.863	0.227747	0.189367	0.0995881	0.355887	Ctcf Up
Kat7	NM_001195003,NM_001195004,NM_177619	2985.47	-0.0415145	0.12615	0.699892	0.695991	Ctcf Up
Ect2l	NM_001195036	0.349614	0.0100456	0.245341	0.617366	1	Ctcf Up
Phc2	NM_001195083,NM_001195130,NM_018774	2385.77	-0.120038	0.146367	0.310687	0.526296	Ctcf Up
Srsf7	NM_001195485,NM_001195486,NM_001195487,NM_146083,NR_036615	8150.95	-0.205951	0.108506	0.0365287	0.136961	Ctcf Up
Epg5	NM_001195633	1049.91	0.455379	0.190893	0.00298084	0.0254783	Ctcf Up
Gprc5b	NM_001195774,NM_022420	51.5103	-0.0447255	0.19916	0.708147	0.970051	Ctcf Up
Unkl	NM_001197024,NM_001290736,NM_028789	899.014	0.455833	0.142325	0.000269072	0.00485913	Ctcf Up
Foxp1	NM_001197321,NM_001197322,NM_053202	1981.92	0.00429298	0.0930607	0.961133	0.789468	Ctcf Up
Map7	NM_001198635,NM_008635	968.514	-0.102323	0.146021	0.396649	0.726036	Ctcf Up
Dctn1	NM_001198866,NM_001198867,NM_007835	4034.18	0.0563005	0.119005	0.589662	0.626756	Ctcf Up
Dync1i2	NM_001198872,NM_001198873,NM_001198874,NM_001198875,NM_001198876,NM_001198877,NM_001198878,NM_010064	2839.91	0.0751528	0.096026	0.395074	0.505435	Ctcf Up
Myb	NM_001198914,NM_010848	16927.8	0.236551	0.100953	0.0102174	0.0589322	Ctcf Up
Ralbp1	NM_001198949,NM_009067	3560.55	0.126594	0.112347	0.205041	0.33392	Ctcf Up
Syk	NM_001198977,NM_011518	5681.96	0.710015	0.119479	3.21468e-10	2.62578e-08	Ctcf Up
Tcof1	NM_001198984,NM_011552	3158.04	-0.0599321	0.157761	0.620772	0.618557	Ctcf Up
Pla2g6	NM_001199023,NM_001199024,NM_001199025,NM_016915	567.218	0.11002	0.119499	0.292273	0.451471	Ctcf Up
Lpin3	NM_001199118,NM_022883	1.79584	0.00793985	0.242462	0.83356	1	Ctcf Up
Sptbn4	NM_001199234,NM_001199235,NM_001199236,NM_032610	32.1405	0.122042	0.25264	0.256634	0.72272	Ctcf Up
Kat5	NM_001199247,NM_001199248,NM_001199249,NM_178637,NR_037603	1332.54	0.0386382	0.102808	0.679609	0.811912	Ctcf Up
Gopc	NM_001199272,NM_053187	761.055	0.0326592	0.128538	0.767036	0.867934	Ctcf Up
Tex14	NM_001199293,NM_031386	3.75297	-0.0326177	0.241406	0.56234	1	Ctcf Up
Tmem164	NM_001199357,NM_001199360,NM_177592	3712.58	0.115974	0.0995404	0.202247	0.406267	Ctcf Up
Daxx	NM_001199733,NM_007829	1376.47	-0.235426	0.11482	0.0207672	0.0959241	Ctcf Up
Msi2	NM_001201341,NM_054043	1738.34	0.106436	0.153037	0.359621	0.570849	Ctcf Up
Apbb2	NM_001201413,NM_001201414,NM_001201415,NM_001201416,NM_009686	52.7276	0.963542	0.335018	0.0002455	0.00584361	Ctcf Up
Papss2	NM_001201470,NM_011864	1094.55	0.0220478	0.12032	0.833405	1	Ctcf Up
Crisp2	NM_001204071,NM_009420	7.32563	-0.0697184	0.248338	0.315254	0.957181	Ctcf Up
C1qtnf1	NM_001204129,NM_001204130,NM_019959	17.0903	0.244413	0.390867	0.043034	0.250087	Ctcf Up
Ptrhd1	NM_001204912	392.732	-0.257435	0.162075	0.0466561	0.166899	Ctcf Up
Jdp2	NM_001205052,NM_001205053,NM_030887	503.615	0.0947423	0.14529	0.421829	0.707719	Ctcf Up
Yipf2	NM_001205157,NM_001205158,NM_138303,NR_038062	735.717	-0.0673983	0.138403	0.555047	0.782029	Ctcf Up
Rxrb	NM_001205214,NM_001205215,NM_001205216,NM_011306	2921.86	-0.0423261	0.109896	0.663194	0.644301	Ctcf Up
Arhgap27	NM_001205236,NM_133715,NM_183288	1311.89	0.512375	0.147351	8.3218e-05	0.00162065	Ctcf Up
Stat1	NM_001205313,NM_001205314,NM_009283	2176.18	0.0324764	0.106747	0.734913	0.68187	Ctcf Up
Dcun1d1	NM_001205361,NM_001205362,NM_033623	2167.33	-0.171197	0.113414	0.0877315	0.241317	Ctcf Up
Casc4	NM_001205369,NM_001205370,NM_001205371,NM_177054,NM_199038	256.349	0.197907	0.223451	0.161122	0.400263	Ctcf Up
Gsn	NM_001206367,NM_001206368,NM_001206369,NM_146120	3955.92	1.22277	0.160572	1.77706e-15	1.85012e-13	Ctcf Up
Jmjd1c	NM_001242396,NM_207221	1810.7	0.207115	0.194842	0.135581	0.317311	Ctcf Up
Ammecr1l	NM_001242430,NM_153515	1174.99	0.0243613	0.14004	0.833057	1	Ctcf Up
Adk	NM_001243041,NM_134079	1871.06	-0.229898	0.105767	0.0160073	0.0825126	Ctcf Up
Ap1b1	NM_001243043,NM_001243044,NM_007454	4284.23	-0.204717	0.092703	0.0167661	0.0826829	Ctcf Up
Atp6v0a1	NM_001243049,NM_001243050,NM_001243051,NM_016920	2597.75	0.691199	0.117476	4.62192e-10	2.56729e-08	Ctcf Up
Bcat2	NM_001243052,NM_001243053,NM_009737	2430.91	-0.318742	0.127002	0.00417552	0.0244054	Ctcf Up
Cav1	NM_001243064,NM_007616	1.47771	0.0178104	0.244175	0.570423	1	Ctcf Up
Cep57l1	NM_001243074,NM_001243075,NM_026643,NM_029132	674.855	0.0672277	0.128173	0.53965	0.639234	Ctcf Up
Itch	NM_001243712,NM_008395	2118.79	0.124311	0.148629	0.300019	0.516164	Ctcf Up
C87436	NM_001243741,NM_001243742,NM_146170	568.781	-0.0210496	0.126699	0.857641	0.924419	Ctcf Up
Rassf1	NM_001243748,NM_019713	1159.96	-0.176703	0.153113	0.147239	0.385493	Ctcf Up
Zfp384	NM_001252083,NM_175557	1907.13	0.0123517	0.101737	0.896205	0.964852	Ctcf Up
Amz2	NM_001252193,NM_025275	1279.46	-0.00367354	0.100033	0.966894	0.994372	Ctcf Up
Rpl31	NM_001252218,NM_001252219,NM_053257	26014.2	-0.331672	0.200545	0.026994	0.0921337	Ctcf Up
Mest	NM_001252292,NM_001252293,NM_008590	172.404	-0.490838	0.327724	0.0139565	0.103426	Ctcf Up
Irf5	NM_001252382,NM_012057	1374.19	-0.0442738	0.181154	0.717554	0.841112	Ctcf Up
Phldb2	NM_001252442,NM_153412	68.7956	0.553424	0.337028	0.00912894	0.0654237	Ctcf Up
Ddx39b	NM_001252457,NM_019693	11591.4	-0.0735233	0.105017	0.475987	0.472581	Ctcf Up
Ranbp3	NM_001252466,NM_001252467,NM_027933,NR_045519	2968.97	-0.119616	0.110357	0.22356	0.356325	Ctcf Up
Cpt1c	NM_001252470,NM_153679	56.0095	-0.791683	0.363948	0.00186524	0.0315048	Ctcf Up
Slc30a6	NM_001252478,NM_144798	399.329	-0.0405687	0.130369	0.712341	0.868877	Ctcf Up
St6gal1	NM_001252505,NM_001252506,NM_145933	1191.64	0.222648	0.21821	0.122686	0.342435	Ctcf Up
Nono	NM_001252518,NM_023144	10764.8	-0.079281	0.101851	0.391426	0.498683	Ctcf Up
Slco2b1	NM_001252530,NM_001252531,NM_175316	35.1397	0.45442	0.546221	0.02388	0.121045	Ctcf Up
Cacnb2	NM_001252533,NM_001309519,NM_023116,NR_045533	101.959	0.314727	0.213933	0.0388693	0.143417	Ctcf Up
Ciz1	NM_001252534,NM_001252536,NM_001252537,NM_001252538,NM_028412	1918.88	0.118404	0.112112	0.234861	0.368678	Ctcf Up
Sh2d3c	NM_001252547,NM_013781,NR_045535	1300.07	0.357205	0.14518	0.00394198	0.0318036	Ctcf Up
Mllt10	NM_001252560,NM_001252561,NM_010804,NR_045538,NR_045539	1970.17	-0.0168598	0.137637	0.881591	0.860451	Ctcf Up
Rad51b	NM_001252562,NM_009014	219.439	-0.236917	0.17462	0.076066	0.304095	Ctcf Up
Sulf2	NM_001252578,NM_001252579,NM_028072	165.363	-0.240361	0.173922	0.0720645	0.253019	Ctcf Up
Usp8	NM_001252580,NM_019729	1844.39	0.148811	0.166162	0.24222	0.452445	Ctcf Up
Zmynd8	NM_001252584,NM_001252585,NM_001252587,NM_001281926,NM_001291158,NM_027230	2229.57	-0.064876	0.11943	0.532918	0.710287	Ctcf Up
Tspan4	NM_001252588,NM_053082	1252.28	-0.198416	0.152303	0.106516	0.271998	Ctcf Up
Fut8	NM_001252614,NM_001252615,NM_001252616,NM_016893,NR_045554	3809.69	0.237623	0.139932	0.0434553	0.123877	Ctcf Up
Dhx30	NM_001252682,NM_001252683,NM_133347	1808.58	-0.111498	0.112103	0.262178	0.474073	Ctcf Up
Slc7a7	NM_001253679,NM_001253680,NM_011405	252.377	-0.560614	0.17733	0.000210289	0.00351254	Ctcf Up
Zfp219	NM_001253694,NM_001253695,NM_001253696,NM_027248	1794.07	-0.0399327	0.124323	0.712632	0.832967	Ctcf Up
St7l	NM_001253702,NM_001253703,NM_153091,NR_045578	394.161	0.0896001	0.131702	0.425314	0.655544	Ctcf Up
Atg7	NM_001253717,NM_001253718,NM_028835	994.749	-0.00252561	0.128447	0.973641	1	Ctcf Up
Ywhaz	NM_001253805,NM_001253806,NM_001253807,NM_011740	13822.7	2.97424e-05	0.102662	0.994842	0.836237	Ctcf Up
Tmem184b	NM_001253817,NM_001253819,NM_001253820,NM_172608	822.006	0.125331	0.124253	0.248341	0.458601	Ctcf Up
Prpf19	NM_001253843,NM_001253844,NM_134129	5869.26	-0.174884	0.134986	0.123158	0.245783	Ctcf Up
Tcf12	NM_001253862,NM_001253863,NM_001253864,NM_001253865,NM_011544	1573.77	0.0306166	0.162899	0.803921	0.903794	Ctcf Up
Prkar1b	NM_001253890,NM_008923	25.4977	-0.0178987	0.21979	0.854244	1	Ctcf Up
Bmp8a	NM_001256019,NM_007558	2.078	0.0448105	0.248105	0.258056	1	Ctcf Up
9330182O14Rik	NM_001256056	0.151853	-0.0076117	0.245193	0.829583	1	Ctcf Up
Myo7a	NM_001256081,NM_001256082,NM_001256083,NM_008663	990.003	0.235573	0.189022	0.0884977	0.280168	Ctcf Up
Nipa2	NM_001256130,NM_001256131,NM_001256132,NM_001256133,NM_023647	1244.05	-0.0774017	0.107549	0.41686	0.703934	Ctcf Up
Zfp672	NM_001256516,NM_001256517,NM_001256518,NM_001256519,NM_001256520,NM_178761,NR_028331,NR_046280	554.689	-0.00964332	0.120395	0.925688	0.86729	Ctcf Up
Ankzf1	NM_001267620,NM_026187,NR_051998,NR_051999	722.747	-0.0335532	0.122783	0.751507	0.924019	Ctcf Up
Gfi1	NM_001267621,NM_010278	2197.43	-0.474872	0.154341	0.000375621	0.00467562	Ctcf Up
Asb13	NM_001267724,NM_178283	206.104	-0.0352005	0.1425	0.760539	1	Ctcf Up
Bin2	NM_001270537	4075.44	0.727433	0.216291	7.02939e-05	0.000837491	Ctcf Up
Ube2w	NM_001271016,NM_001271017,NM_025773,NR_073122	1203.83	0.0222653	0.122926	0.835351	1	Ctcf Up
Ankra2	NM_001271388,NM_001271389,NM_001271390,NM_001271391,NM_001271392,NM_023472	747.392	0.131328	0.132517	0.241492	0.402889	Ctcf Up
Il15ra	NM_001271497,NM_001271498,NM_001271499,NM_001271500,NM_001271501,NM_008358,NM_133836,NR_073191,NR_073192	309.633	-0.249543	0.157747	0.0493745	0.190648	Ctcf Up
Aire	NM_001271549,NM_001271550,NM_001271551,NM_001271552,NM_001271553,NM_001271554,NM_001271555,NM_001271556,NM_001271557,NM_001271558,NM_001271559,NM_009646,NR_073358	1.49435	-0.0217426	0.243728	0.560259	1	Ctcf Up
Dnajc5	NM_001271584,NM_001271585,NM_016775,NR_073369	3161.99	0.159908	0.128737	0.148386	0.304433	Ctcf Up
Eps8	NM_001271587,NM_001271588,NM_001271589,NM_001271595,NM_007945	123.042	0.056797	0.183585	0.648254	0.919949	Ctcf Up
Sort1	NM_001271599,NM_019972	4117.31	0.240852	0.172193	0.0707874	0.210838	Ctcf Up
Ifi47	NM_001271676,NM_001271677,NM_008330	2516.47	-0.0177483	0.146892	0.884112	0.791317	Ctcf Up
Pgf	NM_001271705,NM_008827	3.82834	0.0838665	0.2634	0.0527437	0.340275	Ctcf Up
Dnmt3a	NM_001271753,NM_007872,NM_153743	2155.47	0.18433	0.166461	0.155577	0.314361	Ctcf Up
Wnt5b	NM_001271757,NM_001271758,NM_009525	3.64128	-0.00858766	0.239234	0.870404	1	Ctcf Up
Rchy1	NM_001271797,NM_026557,NR_073442	1478.13	-0.0136191	0.154187	0.907869	0.964072	Ctcf Up
Slc33a1	NM_001272035,NM_015728	1118.47	-0.0475165	0.111866	0.633063	0.941929	Ctcf Up
Trim24	NM_001272064,NM_001272076,NM_145076	992.985	0.00786511	0.115877	0.951272	1	Ctcf Up
Tysnd1	NM_001272090,NM_001272091,NM_001272092,NM_027912,NR_073587	1482.84	-0.302809	0.136154	0.00951278	0.0565916	Ctcf Up
Aip	NM_001276284,NM_016666	1770.81	0.103836	0.137283	0.364907	0.575095	Ctcf Up
Cyhr1	NM_001276321,NM_001276322,NM_001276333,NM_001276334,NM_001276335,NM_019396,NM_180962	1634.29	-0.0961829	0.1191	0.354623	0.570423	Ctcf Up
Spns2	NM_001276383,NM_153060	2045.85	0.729248	0.178317	4.3856e-06	0.000129405	Ctcf Up
Acy1	NM_001276442,NM_025371	732.348	-0.180665	0.141756	0.123595	0.26278	Ctcf Up
Asap1	NM_001276461,NM_001276462,NM_001276463,NM_001276467,NM_010026	4681.71	0.0291153	0.157567	0.812819	0.897026	Ctcf Up
Zc3h11a	NM_001276767,NM_144530	3718.36	0.117714	0.0981344	0.19037	0.391458	Ctcf Up
Hnrnpr	NM_001277121,NM_001277122,NM_001277123,NM_028871	4039.47	-0.041427	0.112023	0.67476	0.808232	Ctcf Up
Spred1	NM_001277256,NM_033524	958.447	0.121433	0.150655	0.314536	0.598416	Ctcf Up
Pex5	NM_001277330,NM_001277805,NM_008995,NM_175933	1900.76	-0.260219	0.111143	0.00897056	0.0550702	Ctcf Up
Tmem216	NM_001277860,NM_001277861,NM_026798	443.139	-0.231412	0.197338	0.0997397	0.297341	Ctcf Up
Prkaca	NM_001277898,NM_008854	1837.83	0.0459346	0.114643	0.651564	0.804044	Ctcf Up
Kbtbd12	NM_001278671	14.2188	-0.132329	0.274176	0.154613	0.637197	Ctcf Up
Lrmp	NM_001281980,NM_001281981,NM_008511	2645.4	0.102733	0.0972912	0.249522	0.382415	Ctcf Up
Vasp	NM_001282021,NM_001282022,NM_009499,NR_104069	6618.28	0.40349	0.176884	0.00488341	0.036542	Ctcf Up
Gak	NM_001282051,NM_001282052,NM_153569	2820.5	0.0934755	0.152216	0.439375	0.511014	Ctcf Up
Ddx46	NM_001282055	4249.56	0.0094548	0.153088	0.938963	0.977104	Ctcf Up
Spin1	NM_001283028,NM_001283029,NM_001283030,NM_011462,NM_146043	1819.99	0.161342	0.106025	0.0912909	0.251823	Ctcf Up
Shisa5	NM_001284332,NM_025858,NM_026381	3448.82	0.10705	0.148641	0.371023	0.58037	Ctcf Up
Adra1b	NM_001284380,NM_001284381,NM_007416	0.150386	0.00743165	0.245177	0.797821	1	Ctcf Up
Casp3	NM_001284409,NM_009810	3865.16	-0.694879	0.143558	1.44509e-07	6.32037e-06	Ctcf Up
Calu	NM_001285412,NM_007594,NM_184053	4409.66	-0.0354713	0.105484	0.708152	0.699492	Ctcf Up
Carf	NM_001285463,NM_001285473,NM_139150,NR_104344	250.754	-0.0025997	0.144526	0.981046	1	Ctcf Up
Tbx1	NM_001285472,NM_001285476,NM_011532	0.303706	-0.00940211	0.245317	0.674752	1	Ctcf Up
Mknk1	NM_001285487,NM_001285488,NM_021461	1435.4	0.449177	0.117726	2.88968e-05	0.000672414	Ctcf Up
Tead2	NM_001285498,NM_001285500,NM_011565	26.3054	0.00256749	0.213715	0.982168	1	Ctcf Up
Rps6ka1	NM_001285505,NM_001285506,NM_009097	8249.03	0.127291	0.111423	0.196703	0.325952	Ctcf Up
Cops2	NM_001285507,NM_001285512,NM_001285513,NM_009939	2668.85	-0.164726	0.130175	0.137191	0.24905	Ctcf Up
Paqr7	NM_001285845,NM_001285846,NM_001285847,NM_001285849,NM_027995	1370.23	0.747593	0.143183	1.78105e-08	9.89513e-07	Ctcf Up
Pafah2	NM_001285872,NM_001285874,NM_001285875,NM_001285877,NM_133880	1360.63	0.761197	0.125135	1.2004e-10	1.11937e-08	Ctcf Up
Sae1	NM_001285891,NM_001285892,NM_019748	5577.48	-0.225469	0.124881	0.036917	0.137888	Ctcf Up
Dapk1	NM_001285917,NM_029653,NM_134062	969.771	0.125611	0.183646	0.333701	0.660791	Ctcf Up
Mfn2	NM_001285920,NM_001285921,NM_001285922,NM_001285923,NM_133201	1948.19	0.107946	0.145534	0.362484	0.573684	Ctcf Up
Dock10	NM_001285927,NM_175291	3686.96	0.264748	0.163446	0.0420579	0.102015	Ctcf Up
Zranb3	NM_001285945,NM_027678	566.241	0.0285963	0.13155	0.799013	0.888675	Ctcf Up
Skp2	NM_001285980,NM_013787	864.609	-0.216873	0.109333	0.0267761	0.129357	Ctcf Up
Tubgcp2	NM_001286007,NM_001286009,NM_001286011,NM_133755	1303.75	-0.0360193	0.12173	0.732094	0.850902	Ctcf Up
Dhx32	NM_001286030,NM_001286031,NM_001286032,NM_133941	423.904	0.0412459	0.144151	0.72582	0.846785	Ctcf Up
Ncf1	NM_001286037,NM_010876,NR_104383	8778.65	0.510276	0.149983	0.000108758	0.00196687	Ctcf Up
Klc3	NM_001286038,NM_001286039,NM_146182	11.4977	1.50815	0.762547	0.00173393	0.0371498	Ctcf Up
Mllt3	NM_001286158,NM_027326,NM_029931	839.47	-0.293746	0.128032	0.00841988	0.0519881	Ctcf Up
Nfat5	NM_001286260,NM_018823,NM_133957	985.046	0.648021	0.217688	0.00029893	0.00440495	Ctcf Up
Arhgap24	NM_001286468,NM_029270,NM_146161	30.7921	-0.0612032	0.224587	0.553584	1	Ctcf Up
Sigmar1	NM_001286538,NM_001286539,NM_001286540,NM_001286541,NM_001286542,NM_001286551,NM_001286605,NM_011014	1181.84	-0.165111	0.124371	0.124277	0.30061	Ctcf Up
Ehmt2	NM_001286573,NM_001286575,NM_145830,NM_147151	4589	0.120868	0.11328	0.228153	0.435267	Ctcf Up
Pacsin1	NM_001286743,NM_001286744,NM_011861,NM_178365	24.9292	0.310371	0.393126	0.0514626	0.339067	Ctcf Up
Alpl	NM_001287172,NM_001287176,NM_007431	16.7985	0.194722	0.311468	0.0996438	0.498203	Ctcf Up
Csf2rb2	NM_001287389,NM_007781	1135.76	1.0833	0.155841	2.65439e-13	3.48284e-11	Ctcf Up
Cebpa	NM_001287514,NM_001287515,NM_001287521,NM_001287523,NM_007678	5536.37	0.33836	0.0957653	0.000141478	0.0018837	Ctcf Up
Fam110a	NM_001289150,NM_001289151,NM_028666,NM_146127	642.013	0.0130091	0.146365	0.913275	0.960501	Ctcf Up
Rad1	NM_001289447,NM_001289448,NM_011232	781.215	-0.329695	0.132337	0.00415598	0.0357238	Ctcf Up
Hgf	NM_001289458,NM_001289459,NM_001289460,NM_001289461,NM_010427	359.357	1.00919	0.314308	7.9281e-05	0.0018328	Ctcf Up
Klf10	NM_001289471,NM_013692	897.309	0.344781	0.159254	0.00987653	0.0576919	Ctcf Up
Psma7	NM_001289476,NM_011969	7034.03	-0.286148	0.142419	0.0171377	0.0668022	Ctcf Up
Tbc1d1	NM_001289514,NM_019636	1203.33	0.274654	0.147153	0.0250358	0.124198	Ctcf Up
Zeb2	NM_001289521,NM_015753	2541.05	0.141685	0.178467	0.267588	0.43616	Ctcf Up
Lrrc40	NM_001289524,NM_001289525,NM_024194	1142.63	-0.157397	0.13266	0.160494	0.404352	Ctcf Up
Brap	NM_001289543,NM_001289544,NM_028227	1394.12	0.0342296	0.119089	0.74309	0.852254	Ctcf Up
Kynu	NM_001289593,NM_001289594,NM_027552	34.6674	0.10176	0.228447	0.381773	0.81243	Ctcf Up
Zyx	NM_001289617,NM_001289618,NM_001289619,NM_011777	11471.2	0.702753	0.163999	1.99814e-06	4.86953e-05	Ctcf Up
Arhgef3	NM_001289686,NM_001289687,NM_001289688,NM_027871	978.835	0.205272	0.169207	0.115643	0.329441	Ctcf Up
Zfp740	NM_001289690,NM_001289691,NM_001289694,NM_001289695	3339.7	-0.00451751	0.0986268	0.959049	0.989025	Ctcf Up
Cflar	NM_001289704,NM_001293804,NM_001293805,NM_009805,NM_207653	1733.94	0.322918	0.143276	0.00745037	0.0478851	Ctcf Up
Sh3glb2	NM_001289709,NM_001289710,NM_139302	961.428	-0.0417334	0.117249	0.68352	0.923001	Ctcf Up
L3mbtl2	NM_001289711,NM_001289712,NM_145993,NR_110362	1682.75	-0.0849555	0.131122	0.442727	0.642036	Ctcf Up
Ampd2	NM_001289719,NM_001289720,NM_028779	3818.23	0.150298	0.111517	0.129555	0.308653	Ctcf Up
Gapdh	NM_001289726,NM_008084	54528.6	-0.138201	0.121359	0.18589	0.264744	Ctcf Up
Exoc1	NM_001289770,NM_001289771,NM_027270	1099.39	0.0722708	0.1127	0.471696	0.798475	Ctcf Up
Hadhb	NM_001289798,NM_001289799,NM_145558	3425.72	-0.29816	0.104541	0.00171435	0.0134411	Ctcf Up
Poln	NM_001289803,NM_001289804,NM_181857	80.349	0.261857	0.29423	0.0865942	0.241281	Ctcf Up
Dgcr6	NM_001289813,NM_001289814,NM_010047,NR_110380	808.914	-0.323433	0.208959	0.0326823	0.112249	Ctcf Up
Clock	NM_001289826,NM_001305222,NM_007715	257.145	0.128288	0.167832	0.311948	0.588264	Ctcf Up
Csnk1e	NM_001289898,NM_001289899,NM_013767	1907.4	0.181472	0.127427	0.0979078	0.265024	Ctcf Up
Egr3	NM_001289925,NM_001289927,NM_018781	6.04981	0.0563475	0.244879	0.391473	0.918674	Ctcf Up
Ddit3	NM_001290183,NM_007837	359.946	-0.0932379	0.192601	0.446963	0.731494	Ctcf Up
Ism2	NM_001290302	0.317641	0.00941411	0.245313	0.647851	1	Ctcf Up
Zfand4	NM_001290338,NM_001290339,NM_001309446	541.278	0.0705761	0.145096	0.548971	0.722616	Ctcf Up
Plcb3	NM_001290349,NM_008874	925.493	0.263403	0.124623	0.0155471	0.0914226	Ctcf Up
Tfpt	NM_001290381,NM_023524	649.59	-0.0324689	0.161078	0.787996	0.787131	Ctcf Up
Flna	NM_001290421,NM_010227	20311.7	0.595481	0.167665	4.88864e-05	0.000776522	Ctcf Up
Slc31a2	NM_001290518,NM_025286	423.265	-0.0146102	0.137776	0.895491	1	Ctcf Up
Blvrb	NM_001290525,NM_144923	3903.73	-0.669097	0.163686	4.68792e-06	0.000105499	Ctcf Up
Pbx3	NM_001290576,NM_016768	245.441	0.331234	0.164637	0.0132872	0.0983341	Ctcf Up
Mapkap1	NM_001290625,NM_001290626,NM_177345	1288.01	-0.0210343	0.127464	0.850596	0.919949	Ctcf Up
Cntrl	NM_001290635,NM_012018	2450.28	0.230297	0.194386	0.099732	0.214738	Ctcf Up
Ahsa2	NM_001290654,NM_001290655,NM_172391	1186.53	-0.0310851	0.11032	0.751339	0.858442	Ctcf Up
Kif2c	NM_001290662,NM_134471	1687.33	-0.036189	0.0975013	0.68487	0.820586	Ctcf Up
Nsg2	NM_001290680,NM_001290681,NM_008741	25.842	0.476886	0.590389	0.0214919	0.195552	Ctcf Up
Kcnc3	NM_001290682,NM_008422	25.5671	0.281331	0.363033	0.0631748	0.227593	Ctcf Up
Tcp1	NM_001290712,NM_013686	12835.9	-0.335419	0.104696	0.000505668	0.00516894	Ctcf Up
Suv39h1	NM_001290716,NM_011514	3652.85	-0.109043	0.0937302	0.205747	0.334825	Ctcf Up
Rnf130	NM_001290749,NM_001290750,NM_021540	5655.57	0.133304	0.141425	0.255154	0.32341	Ctcf Up
Tmx2	NM_001290751,NM_025868	1760.56	-0.107376	0.115465	0.288887	0.504971	Ctcf Up
Slc39a13	NM_001290765,NM_026721,NR_110981	357.992	-0.0155759	0.120968	0.879265	0.945658	Ctcf Up
Accs	NM_001290782,NM_183220	459.834	0.0886488	0.141522	0.446407	0.672902	Ctcf Up
Mgat4a	NM_001290801,NM_173870	660.08	0.203604	0.171494	0.121157	0.29579	Ctcf Up
Cd37	NM_001290802,NM_001290804,NM_007645	2997.98	0.370912	0.171561	0.00768579	0.048788	Ctcf Up
Serf2	NM_001290837,NM_011354,NR_110986	8892.27	-0.116329	0.175896	0.358417	0.570186	Ctcf Up
Trim11	NM_001290988,NM_053168	1443.15	-0.0211345	0.131595	0.849384	0.93393	Ctcf Up
Ctdspl2	NM_001290991,NM_001290992,NM_212450	1240.69	0.099715	0.141004	0.390909	0.720004	Ctcf Up
Nudt3	NM_001291046,NM_019837	5494.98	-0.0417062	0.138351	0.713503	0.702395	Ctcf Up
Ypel1	NM_001291047,NM_001291053,NM_023249	58.5096	0.082871	0.206933	0.498324	0.944984	Ctcf Up
Usp43	NM_001291049,NM_173754	0.366484	0.0103976	0.245358	0.601195	1	Ctcf Up
Elf2	NM_001291059,NM_001291062,NM_001291063,NM_023502	2286.96	0.0886458	0.122256	0.40275	0.484421	Ctcf Up
Polr2a	NM_001291068	4945.27	0.142126	0.172167	0.269483	0.483558	Ctcf Up
Golim4	NM_001291069,NM_175193	1556.2	0.152759	0.171531	0.236141	0.444902	Ctcf Up
Aifm3	NM_001291070,NM_175178	2.38806	0.00433971	0.242192	0.911675	1	Ctcf Up
Dpf2	NM_001291078,NM_011262	3361.33	0.0551855	0.0964263	0.535338	0.71248	Ctcf Up
Phf23	NM_001291125,NM_001291126,NM_001291127,NM_030064	2100.04	-0.0210434	0.137331	0.851529	0.842539	Ctcf Up
Derl2	NM_001291146,NM_001291147,NM_001291148,NM_033562	1376.81	0.00346666	0.129356	0.975839	0.998823	Ctcf Up
Tlcd2	NM_001291156,NM_027249	183.592	-0.21841	0.191001	0.11345	0.390138	Ctcf Up
Abr	NM_001291186,NM_198018,NM_198894,NM_198895	2108.57	0.405849	0.142855	0.00106289	0.00922236	Ctcf Up
Ssh2	NM_001291190,NM_177710	1374.05	0.707893	0.137738	3.28641e-08	1.77694e-06	Ctcf Up
Cct6b	NM_001291242,NM_009839	6.05053	-0.0152217	0.235188	0.82278	1	Ctcf Up
Lig3	NM_001291245,NM_001291246,NM_001291247,NM_010716	1231.75	-0.011088	0.160573	0.928658	1	Ctcf Up
2210011C24Rik	NM_001291292	2.56977	0.0296696	0.246419	0.289716	1	Ctcf Up
Prkcg	NM_001291434,NM_011102	13.3144	0.567177	1.9936	0.0111654	0.10527	Ctcf Up
Rad51c	NM_001291440,NM_053269	162.291	0.157275	0.189537	0.237708	0.450299	Ctcf Up
Dok1	NM_001291799,NM_010070	1424.78	0.0248116	0.136036	0.827921	0.905027	Ctcf Up
Sat1	NM_001291865,NM_009121	2852.01	-0.0217647	0.187314	0.856974	0.924019	Ctcf Up
Adcy9	NM_001291910,NM_009624	488.025	0.867424	0.268483	8.77164e-05	0.00176529	Ctcf Up
Ctbs	NM_001293672,NM_028836	251.839	0.0250499	0.141012	0.830144	1	Ctcf Up
Nptn	NM_001293673,NM_009145	4523.85	0.0393933	0.113858	0.69788	0.824081	Ctcf Up
Pip5k1a	NM_001293707,NM_008847	1208.37	0.0482069	0.105102	0.612483	0.870419	Ctcf Up
Pygo2	NM_001293763,NM_001293766,NM_001293767,NM_001293768,NM_026869	1907.21	-0.0266594	0.130983	0.808026	0.900095	Ctcf Up
Mylk3	NM_001297612,NM_175441	496.735	0.0713401	0.152456	0.553966	0.811251	Ctcf Up
Nrn1l	NM_001301174,NM_175024	5.76543	-0.0133301	0.237653	0.822904	1	Ctcf Up
Dus2	NM_001301176,NM_025518	410.173	-0.417881	0.170577	0.00295818	0.0265339	Ctcf Up
Ap1g1	NM_001301211,NM_009677	2399.84	0.138664	0.145662	0.24453	0.455299	Ctcf Up
Rab27a	NM_001301230,NM_001301232,NM_023635	4246.16	0.0533375	0.111452	0.587209	0.63025	Ctcf Up
Cyba	NM_001301284,NM_007806	4884.18	0.0728486	0.188739	0.562761	0.524491	Ctcf Up
Arhgdib	NM_001301301,NM_001301303,NM_001301305,NM_001301308,NM_001301309,NM_007486	25057.6	0.0635895	0.147831	0.60688	0.643253	Ctcf Up
Hsdl2	NM_001301367,NM_024255	1391.51	-0.107736	0.109953	0.27168	0.486124	Ctcf Up
Coro1a	NM_001301374,NM_009898	21156.7	0.0436274	0.161756	0.737459	0.848557	Ctcf Up
Slc7a1	NM_001301424,NM_007513	1868.03	-0.00560264	0.160272	0.961058	1	Ctcf Up
Usp15	NM_001301628,NM_027604	3370.13	-0.168036	0.129399	0.127955	0.249328	Ctcf Up
Pitpnb	NM_001301643,NM_001301644,NM_001301666,NM_019640	2183.59	-0.0658086	0.113666	0.512171	0.638063	Ctcf Up
Irf8	NM_001301811,NM_008320	7109.82	-0.726355	0.147282	8.00076e-08	3.73788e-06	Ctcf Up
Arhgap15	NM_001301831,NM_001301832,NM_153820	2092.87	0.232874	0.126295	0.0335456	0.129064	Ctcf Up
Flii	NM_001302207,NM_022009	3310.38	0.212423	0.151196	0.0841692	0.213111	Ctcf Up
Atp5j	NM_001302213,NM_001302214,NM_001302215,NM_001302216,NM_016755	4046.92	-0.227599	0.161954	0.0759073	0.220082	Ctcf Up
Zkscan6	NM_001302374,NM_001302375,NM_026107	578.499	0.0980075	0.117161	0.338526	0.495577	Ctcf Up
Phf1	NM_001302397,NM_009343,NR_126158	989.273	0.451423	0.236777	0.00875801	0.0532904	Ctcf Up
Ing1	NM_001302451,NM_001302457,NM_001302458,NM_001302459,NM_001302460,NM_011919	1854.14	0.0791595	0.0977101	0.376968	0.584603	Ctcf Up
Itga10	NM_001302471	45.2078	-0.0166555	0.194438	0.886537	1	Ctcf Up
Pld2	NM_001302475,NM_001302476,NM_008876	98.7791	0.407251	0.274131	0.0218575	0.135129	Ctcf Up
Tmub2	NM_001302505,NM_001302506,NM_028076	1466.1	0.0658088	0.134816	0.56095	0.741447	Ctcf Up
Zbed3	NM_001302538,NM_001302539,NM_028106	799.034	-0.118322	0.11413	0.239318	0.400574	Ctcf Up
Zfp131	NM_001302547,NM_001302548,NM_001302549,NM_001302550,NM_028245	1401.93	-0.0135779	0.126759	0.8975	0.957381	Ctcf Up
Mdm4	NM_001302801,NM_001302802,NM_001302803,NM_001302804,NM_008575,NR_126506	4062.07	0.249126	0.15243	0.0448175	0.126238	Ctcf Up
Cic	NM_001302811,NM_027882	3621.57	0.292181	0.13769	0.0129769	0.0561127	Ctcf Up
Prdm4	NM_001302886,NM_001302887,NM_181650	951.137	0.0159187	0.118353	0.873215	1	Ctcf Up
Tle4	NM_001302947,NM_001302950,NM_001302951,NM_011600	1078.11	0.185508	0.114077	0.0665742	0.250447	Ctcf Up
Qsox2	NM_001302956,NM_153559	601.563	-0.160883	0.148404	0.189401	0.3465	Ctcf Up
Ttll7	NM_001302957,NM_001302958	23.641	0.169741	0.281282	0.1507	0.391877	Ctcf Up
Ap2m1	NM_001302970,NM_009679	7952.58	-0.0312597	0.113677	0.753409	0.859771	Ctcf Up
Rnf138	NM_001303005,NM_001303011,NM_019706,NM_207623	1094.86	-0.00553981	0.109371	0.953825	1	Ctcf Up
Ap3s1	NM_001303015,NM_009681	8651.9	0.0695899	0.0894752	0.403501	0.511204	Ctcf Up
Ubr3	NM_001303033,NM_177783	1295.04	0.15892	0.173094	0.219676	0.426415	Ctcf Up
Agfg2	NM_001303266,NM_001303271,NM_178162	1098.6	-0.0326876	0.113465	0.744214	0.853225	Ctcf Up
Aldoc	NM_001303423,NM_009657	60.0812	0.270754	0.330767	0.0749838	0.25983	Ctcf Up
Rnf4	NM_001304269,NM_001304270,NM_011278	3880.79	-0.101803	0.11427	0.313163	0.433428	Ctcf Up
Mlh3	NM_001304475,NM_175337	350.035	-0.0446314	0.1533	0.708731	0.862155	Ctcf Up
Arf2	NM_001304574,NM_007477	1001.21	-0.099438	0.128863	0.364334	0.653119	Ctcf Up
Atp5f1	NM_001304719,NM_009725	9363.71	-0.216031	0.139696	0.0644653	0.161236	Ctcf Up
Rab5c	NM_001305003,NM_024456	5359.7	-0.101058	0.103488	0.279776	0.342506	Ctcf Up
Uap1	NM_001305045,NM_001305046,NM_133806	1995.63	-0.270687	0.103753	0.00411943	0.0241801	Ctcf Up
Plekha7	NM_001305185,NM_001305186,NM_001305189,NM_172743	51.1801	0.119257	0.212438	0.351696	0.859297	Ctcf Up
Nub1	NM_001305264,NM_016736	2047.62	0.158409	0.0968351	0.0743065	0.216714	Ctcf Up
Rngtt	NM_001305273,NM_011884	945.651	-0.0235552	0.111455	0.814871	0.898487	Ctcf Up
Tmco4	NM_001305423,NM_029857	593.262	-0.22406	0.138939	0.0549893	0.178153	Ctcf Up
Cenpi	NM_001305631,NM_145924	904.042	-0.0484123	0.104256	0.60691	0.762972	Ctcf Up
Pla2g4a	NM_001305632,NM_008869	1251.65	0.411116	0.196537	0.0072789	0.058786	Ctcf Up
Usf1	NM_001305676,NM_001305677,NM_001305678,NM_009480	2192.95	-0.0384495	0.155821	0.743006	0.852236	Ctcf Up
Apoe	NM_001305819,NM_001305843,NM_001305844,NM_009696	2554.37	-1.1908	0.245362	7.3324e-08	3.47832e-06	Ctcf Up
Coasy	NM_001305982	1530.72	-0.174084	0.142148	0.135345	0.317	Ctcf Up
Adipor1	NM_001306069,NM_028320	4114.13	0.133319	0.116598	0.195312	0.327317	Ctcf Up
Dnmbp	NM_001306088,NM_028029	464.717	0.506085	0.206291	0.00204464	0.0224918	Ctcf Up
Scfd1	NM_001306178,NM_029825	1163.45	-0.0799808	0.134991	0.476594	0.668933	Ctcf Up
Ints7	NM_001306203,NM_001306204,NM_178632	2935.39	-0.024921	0.104005	0.790431	0.883385	Ctcf Up
Mvk	NM_001306205,NM_023556	366.195	-0.268763	0.190321	0.0566121	0.183546	Ctcf Up
Mtrr	NM_001308475,NM_172480,NR_131892	545.928	-0.140809	0.137675	0.22274	0.380964	Ctcf Up
Zfp141	NM_001309388,NM_001309389	1013.45	-0.0704944	0.1147	0.486271	0.676927	Ctcf Up
Adnp	NM_001310086,NM_001310088,NM_009628	169.257	0.0888095	0.261773	0.137042	0.432398	Ctcf Up
Abca2	NM_007379	2885.3	0.339914	0.187226	0.0188114	0.0892382	Ctcf Up
Actb	NM_007393	71064.2	0.165829	0.162088	0.189708	0.268633	Ctcf Up
Acvr1b	NM_007395	506.322	0.766033	0.318553	0.00112967	0.0144699	Ctcf Up
Acvr2a	NM_007396	70.4023	0.310094	0.306003	0.0594133	0.218572	Ctcf Up
Acvr2b	NM_007397	14.8045	-0.0164541	0.225763	0.851976	1	Ctcf Up
Adam10	NM_007399	5001.58	0.15882	0.147244	0.186982	0.387783	Ctcf Up
Adrb2	NM_007420	220.65	-0.255285	0.235328	0.0886354	0.245041	Ctcf Up
Adssl1	NM_007421	4719.14	-0.100567	0.106368	0.293001	0.508911	Ctcf Up
Aldh3a2	NM_007437	979.58	0.383961	0.131156	0.000900842	0.0123153	Ctcf Up
Ap1m1	NM_007456	2260.49	0.0387975	0.111272	0.696064	0.822863	Ctcf Up
Ap1s1	NM_007457	3073.39	-0.227999	0.169894	0.082697	0.179358	Ctcf Up
Ap2a2	NM_007459	2241.76	-0.0219454	0.102373	0.812445	0.896812	Ctcf Up
Arf3	NM_007478	3279.39	0.166943	0.115352	0.101297	0.263582	Ctcf Up
Asgr2	NM_007493	15.7766	-2.21168	0.817315	0.000285966	0.0094798	Ctcf Up
Atp5k	NM_007507	2002.46	-0.249759	0.204651	0.0809282	0.176769	Ctcf Up
Atp6v1b2	NM_007509	5428.56	-0.00950863	0.13122	0.930107	0.812294	Ctcf Up
Bax	NM_007527	1923.44	-0.292454	0.196719	0.043349	0.152742	Ctcf Up
Birc6	NM_007566	2034.91	0.293558	0.250506	0.062598	0.175083	Ctcf Up
Btc	NM_007568	7.7478	-0.0254473	0.238936	0.674284	1	Ctcf Up
Btg1	NM_007569	3095.85	0.00937675	0.181723	0.980246	1	Ctcf Up
C1qa	NM_007572	161.28	1.61398	0.425612	7.0014e-06	0.000246604	Ctcf Up
Caml	NM_007596	787.031	-0.292245	0.176362	0.0330563	0.127969	Ctcf Up
Cbx2	NM_007623	286.849	0.140591	0.144632	0.235077	0.446943	Ctcf Up
Cct2	NM_007636	12372.3	-0.270446	0.128173	0.0143942	0.0746574	Ctcf Up
Cdc25a	NM_007658	2355.69	-0.106191	0.116199	0.298448	0.514394	Ctcf Up
Cdk1	NM_007659	5739.37	-0.206704	0.13749	0.0729504	0.214585	Ctcf Up
Cdk11b	NM_007661	2540.39	0.00145118	0.118657	0.986958	0.839204	Ctcf Up
Cdk5	NM_007668	734.019	-0.100642	0.160675	0.416182	0.551872	Ctcf Up
Cenpb	NM_007682	3040.92	-0.00733134	0.109248	0.929668	0.970245	Ctcf Up
Chad	NM_007689	6.8524	0.0157962	0.234593	0.824381	1	Ctcf Up
Chrm4	NM_007699	6.65825	0.0121537	0.237705	0.841705	1	Ctcf Up
Clcn3	NM_007711,NM_173873,NM_173874,NM_173876	1473.07	-0.143745	0.123236	0.17755	0.376331	Ctcf Up
Map3k8	NM_007746	91.1822	-0.111561	0.189173	0.384989	0.781123	Ctcf Up
Cox8a	NM_007750	6465.66	-0.227633	0.16453	0.0737623	0.216	Ctcf Up
Crat	NM_007760	961.908	0.12137	0.122087	0.25131	0.562219	Ctcf Up
Crhr1	NM_007762	0.150386	0.00743165	0.245177	0.797821	1	Ctcf Up
Csnk2a1	NM_007788	4470.63	-0.0436118	0.101872	0.638311	0.785506	Ctcf Up
Smc3	NM_007790	4878.33	-0.0172685	0.129717	0.871776	0.785223	Ctcf Up
Ctsb	NM_007798	8237.77	-0.141553	0.140472	0.215454	0.347946	Ctcf Up
Cyb561	NM_007805	94.0029	-0.306354	0.256396	0.0557023	0.181397	Ctcf Up
Cyp26a1	NM_007811	21.0365	0.109263	0.248907	0.288024	0.770003	Ctcf Up
Dck	NM_007832	2469.35	-0.158621	0.114919	0.117887	0.29074	Ctcf Up
Degs1	NM_007853	2161.51	0.139247	0.178652	0.286525	0.393302	Ctcf Up
Slc29a2	NM_007854	139.709	-0.219341	0.193357	0.112478	0.284225	Ctcf Up
Dnase1l3	NM_007870	15.2343	0.108938	0.251732	0.274049	0.898018	Ctcf Up
Eef2	NM_007907	77603.5	-0.162387	0.115192	0.104496	0.269125	Ctcf Up
Elk1	NM_007922	296.761	0.174763	0.15573	0.158956	0.396786	Ctcf Up
Enc1	NM_007930	178.259	0.137337	0.156796	0.264297	0.639391	Ctcf Up
Erh	NM_007951	7343.47	-0.46112	0.154578	0.000529669	0.00533889	Ctcf Up
F5	NM_007976	2085.51	0.905158	0.252141	2.06293e-05	0.000378726	Ctcf Up
Fgf15	NM_008003	0.828837	-0.00442479	0.243897	0.864291	1	Ctcf Up
Fgf18	NM_008005,NR_102395	0.493158	0.00468182	0.244759	0.78862	1	Ctcf Up
Fli1	NM_008026	2536.58	0.281633	0.109412	0.00431726	0.0333556	Ctcf Up
Flt4	NM_008029	21.8683	1.14203	0.526294	0.00132319	0.0167276	Ctcf Up
Frat1	NM_008043	682.781	-0.360609	0.16967	0.00869529	0.046983	Ctcf Up
Fzd4	NM_008055	19.6817	0.196749	0.325742	0.0776278	0.434922	Ctcf Up
Gata2	NM_008090	8798.16	1.22379	0.161248	2.36904e-15	2.42398e-13	Ctcf Up
Gnaq	NM_008139	1364.95	0.355599	0.1726	0.0104362	0.0597298	Ctcf Up
Grm8	NM_008174	0.151853	-0.0076117	0.245193	0.829583	1	Ctcf Up
Grpr	NM_008177	0.300772	0.00931064	0.245304	0.660367	1	Ctcf Up
Thumpd3	NM_008188	1549.14	-0.148946	0.103472	0.111203	0.280081	Ctcf Up
H3f3a	NM_008210	21308.6	-0.0732916	0.131377	0.509055	0.693461	Ctcf Up
Has3	NM_008217	1.61042	-0.0287374	0.245946	0.33858	1	Ctcf Up
Hcfc1	NM_008224	6245.5	0.061894	0.14878	0.606214	0.762489	Ctcf Up
Hdac1	NM_008228	4616.36	-0.0805218	0.0929834	0.347722	0.559736	Ctcf Up
Foxj1	NM_008240	1.47644	-0.00638625	0.243434	0.832761	1	Ctcf Up
Hint1	NM_008248	7106.52	-0.334392	0.201909	0.0248553	0.0863303	Ctcf Up
Hmgcl	NM_008254	1643.33	-0.352425	0.179031	0.0127604	0.0683985	Ctcf Up
Hspa4	NM_008300	7293.21	-0.139862	0.148407	0.243397	0.373351	Ctcf Up
Idh3g	NM_008323	3921.51	-0.264784	0.105334	0.00539856	0.0309614	Ctcf Up
Irgm1	NM_008326	1069.98	-0.615964	0.171625	3.94274e-05	0.000848656	Ctcf Up
Il7	NM_008371	12.3836	0.0406098	0.229241	0.653484	1	Ctcf Up
Itgav	NM_008402	504.624	0.509536	0.163007	0.000283146	0.00425932	Ctcf Up
Stt3a	NM_008408	5983.18	-0.183748	0.137003	0.109662	0.277446	Ctcf Up
Itm2b	NM_008410	22709.8	0.161592	0.148029	0.17954	0.379169	Ctcf Up
Kif3b	NM_008444	762.999	0.394113	0.159164	0.0031644	0.0293342	Ctcf Up
Kif5b	NM_008448	3507.32	0.345301	0.216914	0.0267505	0.0756801	Ctcf Up
Lta4h	NM_008517	11944	-0.210862	0.127894	0.0539155	0.143567	Ctcf Up
Marcks	NM_008538	626.085	-0.0805071	0.169436	0.517124	0.75072	Ctcf Up
Mapkapk2	NM_008551	9824.6	-0.26478	0.134569	0.0213165	0.0968539	Ctcf Up
Mc1r	NM_008559	12.4207	-0.0390207	0.235741	0.608117	1	Ctcf Up
Msh2	NM_008628	2694.9	-0.210289	0.108151	0.0302654	0.0939211	Ctcf Up
Mtf1	NM_008636	899.46	0.0423623	0.138727	0.712643	0.946418	Ctcf Up
Nudt1	NM_008637	955.393	-0.0168395	0.162258	0.889197	0.945285	Ctcf Up
Nab1	NM_008667	1329.84	0.338581	0.185273	0.0185052	0.0882258	Ctcf Up
Naga	NM_008669	2451.64	0.107598	0.167309	0.392573	0.59795	Ctcf Up
Ncoa3	NM_008679	1577.85	0.497812	0.128638	1.94747e-05	0.00046731	Ctcf Up
Ndrg1	NM_008681	2949.62	0.327921	0.16805	0.0155363	0.078373	Ctcf Up
Nedd8	NM_008683	2465.03	-0.223264	0.180427	0.0985038	0.259989	Ctcf Up
Nqo1	NM_008706	187.82	-0.448572	0.209035	0.00539477	0.046507	Ctcf Up
Nmt1	NM_008707	2663.37	-0.216113	0.121981	0.0433229	0.152711	Ctcf Up
Nsd1	NM_008739	3420.05	0.330401	0.142709	0.00652111	0.0442654	Ctcf Up
Nthl1	NM_008743	164.599	-0.518941	0.288463	0.00791598	0.0595896	Ctcf Up
P2rx1	NM_008771	1728.19	0.904889	0.21595	2.1694e-06	7.15146e-05	Ctcf Up
Pabpc1	NM_008774	48567	-0.191263	0.124093	0.0753176	0.176769	Ctcf Up
Pafah1b2	NM_008775	2444.38	-0.0593133	0.110453	0.549033	0.578043	Ctcf Up
Pafah1b3	NM_008776	564.319	0.111773	0.17915	0.383659	0.637437	Ctcf Up
Pcp4	NM_008791	0.398457	0.00981427	0.24535	0.595685	1	Ctcf Up
Pde8a	NM_008803	120.167	0.237202	0.277534	0.108176	0.376331	Ctcf Up
Pfkl	NM_008826	3069.81	-0.000768537	0.124548	0.996333	0.842872	Ctcf Up
Pgk1	NM_008828	10862.9	-0.158071	0.125062	0.142485	0.268805	Ctcf Up
Plxna1	NM_008881	124.565	-0.0593133	0.191194	0.629218	1	Ctcf Up
Plxna2	NM_008882	18.7332	0.268017	0.431811	0.0340439	0.190829	Ctcf Up
Pms2	NM_008886	712.262	-0.100365	0.132299	0.372893	0.520342	Ctcf Up
Ppm1a	NM_008910	1699.08	-0.113741	0.105741	0.230912	0.44572	Ctcf Up
Ppt1	NM_008917	1972.61	0.0271969	0.104022	0.773726	0.872383	Ctcf Up
Psmc3	NM_008948	5771.31	-0.249652	0.120414	0.0182021	0.087219	Ctcf Up
Psmc5	NM_008950	3785.53	-0.243357	0.123396	0.0236053	0.103426	Ctcf Up
Pipox	NM_008952	2.78375	-0.00462831	0.239924	0.924727	1	Ctcf Up
Abcd4	NM_008992	274.177	0.00211616	0.144812	0.986874	1	Ctcf Up
Rac1	NM_009007	11685.2	0.0654831	0.123888	0.541385	0.71727	Ctcf Up
Rad23b	NM_009011	4837.33	-0.130025	0.157705	0.29289	0.41981	Ctcf Up
Rasa3	NM_009025	5154.79	0.248859	0.150386	0.0455805	0.157651	Ctcf Up
Rasd1	NM_009026	11.4808	-0.0692221	0.240286	0.421144	1	Ctcf Up
Rcn1	NM_009037	1620.94	0.0166001	0.124824	0.885223	0.967102	Ctcf Up
Rel	NM_009044	98.9958	0.2671	0.345791	0.0712	0.294427	Ctcf Up
Trim27	NM_009054	3672.46	-0.211425	0.112546	0.03539	0.134099	Ctcf Up
Rfx2	NM_009056,NM_027787	413.345	-0.0225967	0.134756	0.835582	0.917136	Ctcf Up
Slc50a1	NM_009057	1121.23	0.0137541	0.169045	0.912678	1	Ctcf Up
Rgs2	NM_009061	2670.86	0.00446869	0.168406	0.969047	0.995589	Ctcf Up
Rock1	NM_009071	2288.96	0.247158	0.175009	0.0663838	0.202515	Ctcf Up
Rpl28	NM_009081	33050.9	-0.27584	0.19054	0.0527083	0.173299	Ctcf Up
Rpl29	NM_009082	21665.2	-0.343244	0.187437	0.0170728	0.0665785	Ctcf Up
Rpl37a	NM_009084	22659.8	-0.296763	0.254796	0.0644758	0.159756	Ctcf Up
Rps15	NM_009091	32013.9	-0.249774	0.209045	0.0869237	0.162265	Ctcf Up
Rps4x	NM_009094	56926.1	-0.301597	0.200635	0.040613	0.146266	Ctcf Up
Rps6	NM_009096	62346.7	-0.308103	0.183169	0.0285849	0.0788908	Ctcf Up
Rras	NM_009101	173.141	0.158142	0.22285	0.238359	0.601523	Ctcf Up
Rrh	NM_009102	0.629608	-0.0103771	0.244712	0.629433	1	Ctcf Up
Sap18	NM_009119	702.744	-0.163348	0.118429	0.114939	0.253669	Ctcf Up
Sar1a	NM_009120	3076.92	-0.030316	0.0939885	0.72583	0.840903	Ctcf Up
Atxn2	NM_009125	632.899	0.0889134	0.154571	0.464588	0.660079	Ctcf Up
Cxcl2	NM_009140	11.4336	-2.5377	1.10341	0.000703359	0.0155428	Ctcf Up
Sdf2	NM_009143	1413.71	-0.0524319	0.163272	0.67003	0.824546	Ctcf Up
Map2k4	NM_009157	1744.98	0.167731	0.130125	0.13133	0.319366	Ctcf Up
Shmt1	NM_009171	1158.38	-0.12432	0.147433	0.29656	0.616863	Ctcf Up
St3gal1	NM_009177	2305.6	0.585289	0.187919	0.000229522	0.00357841	Ctcf Up
Six1	NM_009189	7.52838	-0.0939691	0.259272	0.193145	0.618141	Ctcf Up
Slc1a5	NM_009201	4187.37	-0.00237002	0.10311	0.977842	0.713376	Ctcf Up
Snrnp70	NM_009224,NR_126538,NR_126539	11959.2	-0.0466583	0.122427	0.655224	0.666149	Ctcf Up
Snrpe	NM_009227	3704.09	-0.337875	0.219414	0.0297862	0.098317	Ctcf Up
Soat1	NM_009230	1468.97	-0.0732298	0.130486	0.497458	0.685108	Ctcf Up
Sptbn1	NM_009260,NM_175836	4418.49	0.363001	0.21492	0.0188521	0.0893269	Ctcf Up
Srpk2	NM_009274	1529.45	0.055299	0.125639	0.595276	0.755189	Ctcf Up
Taf6	NM_009315	1237.9	0.0209866	0.11624	0.839822	1	Ctcf Up
Slc6a6	NM_009320	2052.23	0.140398	0.216031	0.284619	0.500561	Ctcf Up
Tert	NM_009354	14.6408	0.0380425	0.226404	0.68588	1	Ctcf Up
Ppp2r5d	NM_009358	1700.03	-0.0573991	0.123797	0.590134	0.769416	Ctcf Up
Tkt	NM_009388	28410	-0.293328	0.133111	0.010538	0.040797	Ctcf Up
Tnfrsf18	NM_009400,NM_021985	201.279	0.764466	0.26657	0.00032413	0.00686497	Ctcf Up
Tpd52l1	NM_009413	2.56539	0.0140746	0.241209	0.763868	1	Ctcf Up
Tpp2	NM_009418	1722.86	0.0336501	0.142504	0.773679	0.893696	Ctcf Up
Traf4	NM_009423	587.173	-0.217947	0.153231	0.0783143	0.224214	Ctcf Up
Rpl13a	NM_009438	56191.2	-0.246568	0.201683	0.0861163	0.193586	Ctcf Up
Ube2b	NM_009458	2016.7	0.0299684	0.130587	0.788326	0.808207	Ctcf Up
Ugdh	NM_009466	1700.13	-0.01657	0.103209	0.858449	0.948818	Ctcf Up
Ulk1	NM_009469	1128.44	0.0877376	0.109301	0.370314	0.579985	Ctcf Up
Usp9x	NM_009481	3279.92	0.172631	0.176534	0.189499	0.390557	Ctcf Up
Vegfc	NM_009506	33.4767	0.0189878	0.219887	0.849663	1	Ctcf Up
Ezr	NM_009510	4313.29	-0.101339	0.107578	0.29335	0.509263	Ctcf Up
Was	NM_009515	2771.93	0.132324	0.130109	0.233243	0.402952	Ctcf Up
Xrcc5	NM_009533	565.238	-0.368514	0.17077	0.00819869	0.0510455	Ctcf Up
Yy1	NM_009537	2475.27	-0.0386505	0.101643	0.674958	0.682703	Ctcf Up
Zfp60	NM_009560,NM_029531	392.314	-0.0282184	0.124262	0.791246	0.995966	Ctcf Up
Zfp61	NM_009561	388.026	0.0180407	0.118761	0.863527	0.971593	Ctcf Up
Actg1	NM_009609	56437.6	0.225738	0.142433	0.0689559	0.207386	Ctcf Up
Ahrr	NM_009644	6.5999	-0.0637772	0.244554	0.38203	1	Ctcf Up
Alox5	NM_009662	2770.41	1.85561	0.115236	1.47087e-59	9.07072e-56	Ctcf Up
Amd1	NM_009665	1120.38	0.0684826	0.248319	0.317218	0.603118	Ctcf Up
Ap3s2	NM_009682	1403.37	-0.0299613	0.113868	0.765605	0.873182	Ctcf Up
Rnd2	NM_009708	42.155	0.167714	0.249565	0.201534	0.5708	Ctcf Up
Atrn	NM_009730	1736.65	0.244002	0.184847	0.077215	0.223854	Ctcf Up
B2m	NM_009735	30274.1	-0.188436	0.15878	0.133116	0.255246	Ctcf Up
Bcl10	NM_009740	1695.23	-0.0223453	0.151996	0.850123	0.9439	Ctcf Up
Bcl6	NM_009744	260.446	0.0689154	0.169576	0.580032	0.842506	Ctcf Up
Bmp1	NM_009755,NR_033241	247.7	0.198032	0.179044	0.138364	0.323475	Ctcf Up
Ccnd2	NM_009829	2353.54	0.0369498	0.188836	0.762271	0.695341	Ctcf Up
Ccnt1	NM_009833	177.329	0.0382945	0.241346	0.536416	0.940124	Ctcf Up
Cct4	NM_009837	8670.82	-0.285807	0.13021	0.0112111	0.0510456	Ctcf Up
Cdk4	NM_009870	12387.3	-0.403071	0.137493	0.000827703	0.00600993	Ctcf Up
Cdk7	NM_009874	1347.19	-0.284728	0.123662	0.00867318	0.053376	Ctcf Up
Celsr1	NM_009886	532.654	0.0295269	0.171819	0.812415	0.96877	Ctcf Up
Cideb	NM_009894	65.8882	1.57968	0.331174	9.97186e-08	5.62048e-06	Ctcf Up
Cish	NM_009895	118.14	0.727892	0.282257	0.000785925	0.0137136	Ctcf Up
Col11a2	NM_009926	524.386	0.736856	0.209397	3.94326e-05	0.000848656	Ctcf Up
Cox7a1	NM_009944	10.1457	0.0194725	0.234685	0.786257	1	Ctcf Up
Cradd	NM_009950	173.911	-0.163566	0.214613	0.226504	0.584603	Ctcf Up
Ptgdr2	NM_009962	1.96118	0.0652592	0.256021	0.0571145	1	Ctcf Up
Ctsc	NM_009982	2030.24	-0.0338587	0.1401	0.78654	0.880519	Ctcf Up
Cyp24a1	NM_009996	0.516944	-0.0047056	0.244753	0.796099	1	Ctcf Up
Cyp46a1	NM_010010	2.00589	-0.0117767	0.24169	0.783252	1	Ctcf Up
Ddt	NM_010027	572.782	-0.283693	0.217134	0.0583934	0.202907	Ctcf Up
Dio2	NM_010050	990.947	-0.429703	0.172719	0.00253688	0.0227229	Ctcf Up
Dnase2a	NM_010062	1980.21	-0.346932	0.180891	0.0149536	0.0616467	Ctcf Up
Efnb1	NM_010110	200.575	0.495119	0.262047	0.00748708	0.067219	Ctcf Up
Egr2	NM_010118	7.50378	0.0171771	0.234206	0.812827	1	Ctcf Up
Ehd1	NM_010119	2552.44	0.0353901	0.120476	0.734559	0.779193	Ctcf Up
Eif2ak3	NM_010121	857.476	0.12129	0.120882	0.251789	0.462547	Ctcf Up
Eif3a	NM_010123	12002.7	-0.0536945	0.145149	0.645375	0.565799	Ctcf Up
Eif4ebp2	NM_010124	1498.47	0.0609109	0.189601	0.624199	0.786746	Ctcf Up
Ephb3	NM_010143	0.469147	-0.013007	0.245517	0.511048	1	Ctcf Up
Erbb3	NM_010153	53.6177	0.110325	0.251269	0.275449	0.572781	Ctcf Up
Erf	NM_010155	713.37	-0.204983	0.138583	0.0785165	0.244606	Ctcf Up
Khdrbs3	NM_010158	342.777	-0.154456	0.161812	0.219455	0.442279	Ctcf Up
F2r	NM_010169	1780.9	1.64564	0.185118	3.63018e-20	1.39919e-17	Ctcf Up
F3	NM_010171	10.9719	0.169879	0.305973	0.087735	0.463323	Ctcf Up
Fbrs	NM_010183	2066.36	0.0578816	0.127788	0.597555	0.695341	Ctcf Up
Fes	NM_010194	5638.81	0.205242	0.148319	0.0906681	0.246698	Ctcf Up
Fhl3	NM_010213	520.613	0.305072	0.198606	0.0374916	0.121757	Ctcf Up
Fosl1	NM_010235	0.64501	0.000737814	0.244283	0.970992	1	Ctcf Up
Fpgs	NM_010236	1577.09	-0.5233	0.141798	3.56281e-05	0.0007833	Ctcf Up
Ftl1	NM_010240	45305.6	-0.159255	0.173195	0.237253	0.367495	Ctcf Up
Xrcc6	NM_010247	2264.49	-0.203039	0.12937	0.0667742	0.203253	Ctcf Up
Gart	NM_010256	4980.82	-0.245027	0.1712	0.0661546	0.163971	Ctcf Up
Gda	NM_010266	3058.49	0.035768	0.151749	0.767491	0.86813	Ctcf Up
Gdi1	NM_010273	2713.36	0.287848	0.155007	0.023584	0.103426	Ctcf Up
Gem	NM_010276	48.2296	0.85622	0.37833	0.00138115	0.0177358	Ctcf Up
Gm2a	NM_010299	5217.54	-0.13857	0.143838	0.243266	0.373278	Ctcf Up
Gna13	NM_010303	2607.38	0.178465	0.133355	0.115272	0.286411	Ctcf Up
Gnaz	NM_010311	342.109	1.05492	0.352865	0.000154142	0.00257983	Ctcf Up
Got1	NM_010324	696.108	-0.359131	0.172793	0.00971732	0.0497509	Ctcf Up
Gstt2	NM_010361	533.101	-0.232087	0.1902	0.094015	0.223042	Ctcf Up
Gsto1	NM_010362	4284.28	-0.456075	0.154212	0.000585006	0.00568713	Ctcf Up
Gypa	NM_010369	1904.42	-0.2993	0.170431	0.027202	0.113461	Ctcf Up
H2-D1	NM_010380	28499.5	-0.0874352	0.137282	0.451825	0.649978	Ctcf Up
H2-DMa	NM_010386	2932.71	-0.233872	0.216618	0.104731	0.269391	Ctcf Up
H2-Ob	NM_010389	387.261	-0.11705	0.135429	0.301633	0.536096	Ctcf Up
H2-T9	NM_010399	1064.17	-0.0355856	0.154473	0.740836	1	Ctcf Up
Hfe	NM_010424	352.742	-0.293599	0.170411	0.0292238	0.135119	Ctcf Up
H2afx	NM_010436	10173.6	-0.111937	0.163605	0.370071	0.485059	Ctcf Up
Hivep2	NM_010437	167.571	0.846693	0.257757	7.58796e-05	0.00221032	Ctcf Up
Hmgb1	NM_010439	28058.6	-0.252763	0.129567	0.0231315	0.102084	Ctcf Up
Hmox1	NM_010442	337.942	0.554827	0.339039	0.00902591	0.0570937	Ctcf Up
Nr4a1	NM_010444	134.261	-0.0736306	0.194552	0.551145	0.839412	Ctcf Up
Hoxa3	NM_010452	47.0865	-0.0225488	0.206841	0.839018	1	Ctcf Up
Hoxa5	NM_010453	82.9789	-0.435236	0.32124	0.0215181	0.133931	Ctcf Up
Hoxc10	NM_010462	0.150386	0.00743165	0.245177	0.797821	1	Ctcf Up
Hs3st1	NM_010474	62.7171	0.18695	0.245386	0.17423	0.427474	Ctcf Up
Hsp90aa1	NM_010480	30075	-0.272	0.167606	0.0412515	0.119948	Ctcf Up
Htr1b	NM_010482	17.9144	2.33993	0.938126	0.000426519	0.0090707	Ctcf Up
Id1	NM_010495	540.126	0.6762	0.357866	0.00405956	0.0318713	Ctcf Up
Il16	NM_010551	2104.51	0.321362	0.107862	0.00105787	0.0117123	Ctcf Up
Il6st	NM_010560	1038.6	-0.368197	0.20571	0.0165452	0.0949621	Ctcf Up
Itpr1	NM_010585	1930.34	0.106319	0.151178	0.37839	0.538732	Ctcf Up
Itpr2	NM_010586,NM_019923	645.185	0.621382	0.128061	1.59834e-07	6.84501e-06	Ctcf Up
Khsrp	NM_010613	5960.73	-0.108246	0.12057	0.301309	0.359083	Ctcf Up
Kif15	NM_010620	2921.43	-0.0191711	0.111878	0.84599	0.736557	Ctcf Up
Klf4	NM_010637	1300.94	-0.321792	0.18163	0.022393	0.100069	Ctcf Up
Laptm5	NM_010686	17189.7	0.223001	0.133531	0.0455205	0.127532	Ctcf Up
Lat	NM_010689	1251.56	0.42794	0.292168	0.0199046	0.107886	Ctcf Up
Phyh	NM_010726	965.617	0.000262346	0.140215	0.999593	1	Ctcf Up
Lst1	NM_010734	311.372	-0.188779	0.246949	0.169932	0.380908	Ctcf Up
Man1a2	NM_010763	1253.16	0.000126531	0.153584	0.999098	1	Ctcf Up
Mettl1	NM_010792	565.267	-0.253121	0.15337	0.042696	0.164589	Ctcf Up
Psmd7	NM_010817	4804.66	-0.383743	0.1284	0.000783057	0.00926879	Ctcf Up
Naip5	NM_010870	1018.11	0.522351	0.182608	0.000624345	0.00774704	Ctcf Up
Ncoa1	NM_010881	678.108	0.307831	0.144459	0.012551	0.0674811	Ctcf Up
Nedd4	NM_010890	8904.09	0.217699	0.206632	0.130544	0.252437	Ctcf Up
Neu1	NM_010893	2180.54	0.118786	0.154335	0.330723	0.429215	Ctcf Up
Nfatc2ip	NM_010900	970.787	0.0262688	0.107554	0.786718	1	Ctcf Up
Nfkbia	NM_010907	1351.95	0.095611	0.173105	0.452003	0.650137	Ctcf Up
Nnmt	NM_010924	1.23202	-0.00454295	0.24358	0.872772	1	Ctcf Up
Notch2	NM_010928	2169.65	0.2657	0.127014	0.0165182	0.0818862	Ctcf Up
Hspa4l	NM_011020	813.931	0.00295731	0.148787	0.981081	1	Ctcf Up
P4hb	NM_011032	29765.9	-0.261785	0.118644	0.0123646	0.0537039	Ctcf Up
Pfdn2	NM_011070	1009.28	-0.316552	0.170645	0.0198877	0.107434	Ctcf Up
Pik3c2a	NM_011083	324.987	0.123748	0.160409	0.319818	0.604838	Ctcf Up
Prkce	NM_011104	341.968	0.125603	0.144597	0.288839	0.508428	Ctcf Up
Pa2g4	NM_011119	12853.6	-0.271593	0.151665	0.0268405	0.0916613	Ctcf Up
Pold1	NM_011131	4178.87	-0.14505	0.108271	0.1339	0.315328	Ctcf Up
Pou2f1	NM_011137,NM_198932,NM_198933,NM_198934	844.518	0.259706	0.156261	0.0405705	0.168855	Ctcf Up
Ppard	NM_011145	513.423	0.300857	0.125846	0.00638098	0.0473278	Ctcf Up
Prep	NM_011156	1887.87	-0.115419	0.176305	0.365402	0.579471	Ctcf Up
Srgn	NM_011157	24403.7	-0.286439	0.161939	0.028186	0.115862	Ctcf Up
Psmb1	NM_011185	6258.15	-0.191249	0.173659	0.14405	0.328602	Ctcf Up
Psme3	NM_011192	5569.41	-0.156896	0.144324	0.180701	0.380087	Ctcf Up
Pstpip1	NM_011193	2507.51	0.055802	0.159487	0.650846	0.792987	Ctcf Up
Ptger3	NM_011196	374.955	0.943591	0.203812	2.74044e-07	1.18653e-05	Ctcf Up
Ptgs2	NM_011198	17.4227	-0.203355	0.345112	0.0510097	0.332106	Ctcf Up
Ptpn1	NM_011201	2571	0.162958	0.135434	0.155543	0.344982	Ctcf Up
Ptpn12	NM_011203	2164.19	0.28265	0.159799	0.0295262	0.10828	Ctcf Up
Ptpre	NM_011212	2539.85	0.656667	0.128988	4.32486e-08	2.18615e-06	Ctcf Up
Purb	NM_011221	3552.73	0.152686	0.1361	0.181352	0.313565	Ctcf Up
Pxn	NM_011223,NM_133915	4085.67	0.332659	0.123233	0.00231589	0.0166939	Ctcf Up
Rab20	NM_011227	28.2981	-0.072526	0.222226	0.508399	0.802875	Ctcf Up
Rad51	NM_011234	1816.16	-0.264934	0.107661	0.00635877	0.0442756	Ctcf Up
Rasgrp2	NM_011242	6954.88	0.0580817	0.114382	0.566038	0.526168	Ctcf Up
Rfc1	NM_011258	2985.19	-0.0432307	0.129297	0.692931	0.753696	Ctcf Up
Rev3l	NM_011264	896.852	0.286759	0.20899	0.053433	0.17481	Ctcf Up
Rpl6	NM_011290	49483	-0.293853	0.155108	0.0194938	0.0742197	Ctcf Up
Rps7	NM_011300	40515.1	-0.293895	0.174933	0.0291641	0.118324	Ctcf Up
Scn1b	NM_011322	18.9469	0.309622	0.429096	0.0443326	0.18086	Ctcf Up
Scp2	NM_011327	4902.38	0.13549	0.13175	0.224713	0.353968	Ctcf Up
Spi1	NM_011355	5568.6	-0.0464469	0.150097	0.673165	0.681723	Ctcf Up
Shcbp1	NM_011369	1368.56	-0.103875	0.0994829	0.251716	0.469606	Ctcf Up
St8sia1	NM_011374	26.1962	-1.13812	0.626293	0.00252088	0.039099	Ctcf Up
Slc23a1	NM_011397	5.03727	0.0533188	0.245583	0.376644	1	Ctcf Up
Slc2a1	NM_011400	469.955	0.185139	0.159933	0.142111	0.340153	Ctcf Up
Slc2a3	NM_011401	3374.07	0.160438	0.147062	0.180965	0.26145	Ctcf Up
Slfn3	NM_011409	130.545	0.0597127	0.225232	0.563796	0.985099	Ctcf Up
Snai2	NM_011415	7.44075	1.98575	1.08523	0.0023609	0.0377778	Ctcf Up
Snrpc	NM_011432	2545.17	-0.272688	0.19823	0.0577113	0.166035	Ctcf Up
Sod1	NM_011434	9285.48	-0.351293	0.182328	0.0139956	0.0585024	Ctcf Up
Sox12	NM_011438	594.437	0.0106825	0.134415	0.926254	0.860451	Ctcf Up
Srebf1	NM_011480	2587.98	-0.128387	0.110935	0.193357	0.394404	Ctcf Up
Stat3	NM_011486,NM_213659,NM_213660	3495.9	0.374057	0.112841	0.000256592	0.00387839	Ctcf Up
Strn	NM_011500	332.556	0.0796695	0.249179	0.31123	0.587627	Ctcf Up
Stxbp3	NM_011504	1053.28	-0.0471092	0.115328	0.642293	0.787467	Ctcf Up
Surf4	NM_011512	7982.8	-0.0421592	0.101173	0.651754	0.669049	Ctcf Up
Skp1a	NM_011543	5416.06	-0.296295	0.159065	0.0228298	0.101287	Ctcf Up
Zeb1	NM_011546	609.789	0.204632	0.166917	0.115261	0.286411	Ctcf Up
Prdx2	NM_011563	10380.6	-0.509968	0.173159	0.000478862	0.00492248	Ctcf Up
Tesk1	NM_011571	561.723	0.0808128	0.121131	0.444	0.643253	Ctcf Up
Timm17b	NM_011591	1353.87	-0.225395	0.192781	0.103284	0.267006	Ctcf Up
Timp2	NM_011594	305.815	0.253599	0.198969	0.0744175	0.228203	Ctcf Up
Tln1	NM_011602	21927.8	0.666701	0.150198	1.05209e-06	3.65529e-05	Ctcf Up
Tmem165	NM_011626	2830.78	-0.296875	0.12154	0.00591037	0.0413955	Ctcf Up
Nr2c2	NM_011630	2251.72	0.244916	0.1507	0.0475799	0.13257	Ctcf Up
Hsp90b1	NM_011631	26547.3	-0.0719405	0.120782	0.488252	0.481298	Ctcf Up
Traip	NM_011634	1043.68	-0.22713	0.13245	0.044362	0.155089	Ctcf Up
Tfrc	NM_011638	7797.75	-0.231574	0.145637	0.0538645	0.119395	Ctcf Up
Tsn	NM_011650	3753.09	-0.261133	0.107794	0.00720269	0.0312851	Ctcf Up
Tubb5	NM_011655	40964.9	-0.211631	0.10182	0.0236998	0.103766	Ctcf Up
Tyrobp	NM_011662	6036.27	0.0433934	0.186488	0.721373	0.838329	Ctcf Up
Ubb	NM_011664	42180.1	-0.120882	0.146991	0.309041	0.524805	Ctcf Up
Unc119	NM_011676	2484.57	0.257715	0.191014	0.0674925	0.204631	Ctcf Up
Vdac1	NM_011694	7009.99	-0.196494	0.106074	0.0389576	0.142623	Ctcf Up
Fmnl3	NM_011711	929.585	0.182808	0.145365	0.126034	0.349405	Ctcf Up
Wfs1	NM_011716	170.988	0.244719	0.194499	0.082362	0.319442	Ctcf Up
Zpr1	NM_011752	1899.6	-0.261941	0.141404	0.027561	0.115429	Ctcf Up
Zfp35	NM_011755	1474.32	-0.156301	0.120177	0.135088	0.316779	Ctcf Up
Zfp36	NM_011756	4907.79	-0.539632	0.321672	0.00902856	0.0445957	Ctcf Up
Ikzf2	NM_011770	720.395	1.36185	0.180728	3.12513e-15	5.2801e-13	Ctcf Up
Ikzf3	NM_011771	211.468	0.932197	0.224045	2.318e-06	0.000114434	Ctcf Up
Coro1b	NM_011778	5517.38	0.111805	0.105228	0.227221	0.43443	Ctcf Up
Aloxe3	NM_011786	1.89667	-0.000855828	0.242315	0.980514	1	Ctcf Up
Bpnt1	NM_011794	377.845	-0.0928555	0.14478	0.428944	0.715216	Ctcf Up
Creg1	NM_011804	5680.18	-0.124127	0.12097	0.238928	0.372641	Ctcf Up
Fxr2	NM_011814	2438.92	-0.0391794	0.0988807	0.663932	0.801193	Ctcf Up
Gmcl1	NM_011818	1041.15	-0.00579581	0.105618	0.950435	0.983761	Ctcf Up
Hs2st1	NM_011828	943.315	-0.113715	0.113297	0.254909	0.465572	Ctcf Up
Katna1	NM_011835	1225.6	-0.00943203	0.141305	0.933387	0.973303	Ctcf Up
Lamc3	NM_011836	0.174844	-0.00787482	0.245209	0.829583	1	Ctcf Up
Mta2	NM_011842	8109.32	-0.0410714	0.0917222	0.628622	0.656557	Ctcf Up
Nt5e	NM_011851	30.2728	0.555783	0.529208	0.015973	0.116567	Ctcf Up
Rnasel	NM_011882	1470.85	0.392916	0.137122	0.00105182	0.0117551	Ctcf Up
Mrps12	NM_011885	1110.8	-0.261983	0.186829	0.0603199	0.219013	Ctcf Up
Spry2	NM_011897	417.827	0.301406	0.16747	0.024362	0.111117	Ctcf Up
Srp54a	NM_011899	2300.21	-0.103587	0.127406	0.33987	0.552728	Ctcf Up
Xrn2	NM_011917	3872.48	-0.097454	0.118584	0.347401	0.391651	Ctcf Up
Fto	NM_011936	1888.33	0.0215395	0.128241	0.845576	0.92338	Ctcf Up
Mapkbp1	NM_011941	268.034	0.266203	0.178489	0.0519207	0.179228	Ctcf Up
Map3k1	NM_011945	1373.61	0.0201623	0.133249	0.858442	0.925028	Ctcf Up
Map3k2	NM_011946	638.657	0.278944	0.169611	0.0370652	0.121943	Ctcf Up
Map3k3	NM_011947	750.481	0.21928	0.227313	0.129153	0.272316	Ctcf Up
Psma1	NM_011965	5554.18	-0.252155	0.137463	0.0305434	0.121757	Ctcf Up
Psma5	NM_011967	4400.86	-0.389785	0.154266	0.00276901	0.0154992	Ctcf Up
Rpl27a	NM_011975	37296.6	-0.303362	0.205578	0.0448528	0.156229	Ctcf Up
Slc27a1	NM_011977	359.221	0.0282413	0.133186	0.801763	1	Ctcf Up
Mmp23	NM_011985	9.19661	0.0688586	0.243818	0.387015	0.912779	Ctcf Up
Abcd2	NM_011994	1077.6	-0.162241	0.128586	0.140154	0.323508	Ctcf Up
Sh2d1b1	NM_012009	134.34	0.692576	0.29922	0.0016281	0.0241003	Ctcf Up
Zfp346	NM_012017	828.144	0.0588625	0.114565	0.562059	0.732152	Ctcf Up
St6galnac5	NM_012028	9.44143	0.168571	0.321676	0.0345963	0.218121	Ctcf Up
Cul1	NM_012042	3409.84	0.0419842	0.1207	0.690919	0.818841	Ctcf Up
Srp9	NM_012058	3800.44	-0.239064	0.187063	0.0824768	0.190377	Ctcf Up
Anxa11	NM_013469	2562.22	0.413452	0.11217	5.34697e-05	0.000787428	Ctcf Up
Atp6v0d1	NM_013477	3128.68	-0.027499	0.139341	0.808404	0.717836	Ctcf Up
Btk	NM_013482	3928.73	0.186063	0.106777	0.0527922	0.14064	Ctcf Up
Clu	NM_013492	2843.1	0.561446	0.249852	0.00277325	0.0242243	Ctcf Up
Gstp1	NM_013541	3552.91	-0.21919	0.189668	0.109476	0.277261	Ctcf Up
Hsph1	NM_013559	1874.35	-0.180125	0.167575	0.160432	0.351651	Ctcf Up
Cog1	NM_013581	980.653	0.071216	0.141288	0.537421	0.857726	Ctcf Up
Mbd1	NM_013594	1433.57	-0.0106445	0.0973614	0.903779	0.961285	Ctcf Up
Muc1	NM_013605	13.2327	0.129729	0.265493	0.197567	0.736978	Ctcf Up
Ninj1	NM_013610	1408.08	-0.124169	0.171482	0.328239	0.542905	Ctcf Up
Slc11a1	NM_013612	66.1943	0.306905	0.387251	0.0523727	0.281366	Ctcf Up
Pafah1b1	NM_013625,NR_037610	4352.34	0.172894	0.0965555	0.0516518	0.139892	Ctcf Up
Rps16	NM_013647	32934.2	-0.258492	0.231783	0.0863996	0.239048	Ctcf Up
Sema3c	NM_013657	0.795844	-0.0286255	0.247111	0.212987	1	Ctcf Up
Dok3	NM_013739	3614.84	0.195444	0.215082	0.163284	0.290546	Ctcf Up
Rps26	NM_013765	25832.2	-0.267041	0.239074	0.0798805	0.186446	Ctcf Up
Ptdss2	NM_013782	1093.13	-0.451431	0.119557	3.3412e-05	0.00088297	Ctcf Up
Pign	NM_013784	1386.14	0.315239	0.21175	0.0376515	0.143399	Ctcf Up
Peg12	NM_013788	98.2855	-0.0183747	0.178437	0.879414	1	Ctcf Up
Atp5l	NM_013795	5505.99	-0.276411	0.220965	0.0655392	0.200737	Ctcf Up
Plk3	NM_013807	93.7418	-0.0614655	0.185934	0.619415	0.77834	Ctcf Up
Jag1	NM_013822	29.9829	-0.404259	0.537419	0.0276526	0.132922	Ctcf Up
Plcb4	NM_013829	130.811	0.0801231	0.25514	0.21891	0.574927	Ctcf Up
Pstpip2	NM_013831	265.407	0.683286	0.277579	0.0011698	0.0151369	Ctcf Up
Abcf3	NM_013852	1388.68	-0.0477166	0.101448	0.604108	0.761079	Ctcf Up
Zfp385a	NM_013866	1415.63	0.508433	0.110289	7.23413e-07	2.63978e-05	Ctcf Up
Timm13	NM_013895	2417.01	-0.293943	0.218441	0.0499765	0.151417	Ctcf Up
Fbxw4	NM_013907	934.664	-0.21227	0.205368	0.13084	0.382373	Ctcf Up
Usp25	NM_013918	3188.23	0.0552904	0.14108	0.633804	0.659955	Ctcf Up
Vapa	NM_013933	3790.96	-0.101705	0.125554	0.344228	0.458516	Ctcf Up
Galnt3	NM_015736	263.056	0.104809	0.145131	0.37479	0.656086	Ctcf Up
Fgd3	NM_015759	515.137	0.859678	0.309145	0.000357031	0.00431099	Ctcf Up
Ercc4	NM_015769	690.049	0.163126	0.120922	0.121969	0.262937	Ctcf Up
Lats2	NM_015771,NM_153382	604.914	0.120667	0.170124	0.343072	0.555925	Ctcf Up
Spag6	NM_015773	8.66214	-0.085322	0.252923	0.26234	0.736978	Ctcf Up
Fbxo16	NM_015795	7.05088	-0.121912	0.283045	0.0535118	0.343064	Ctcf Up
Fbxo17	NM_015796	86.0864	-0.0482103	0.192052	0.690353	1	Ctcf Up
Mapk6	NM_015806,NM_027418	2840.76	0.270062	0.195921	0.0594973	0.153218	Ctcf Up
Pknox1	NM_016670,NR_027493	948.5	0.047973	0.111993	0.630675	0.78054	Ctcf Up
Rab10	NM_016676	3277.37	0.00555554	0.116269	0.957422	0.787504	Ctcf Up
Vezf1	NM_016686	2206.86	0.674144	0.14505	2.84284e-07	1.01379e-05	Ctcf Up
Exosc10	NM_016699,NR_131061,NR_131062	2173.51	0.0302932	0.140663	0.794229	0.745139	Ctcf Up
Nes	NM_016701	4.84765	0.155355	0.317934	0.0103144	0.121943	Ctcf Up
Coil	NM_016706	479.891	-0.163094	0.143415	0.166695	0.379169	Ctcf Up
Hmgn5	NM_016710	2158.37	-0.0720153	0.0997825	0.428167	0.528784	Ctcf Up
Nup50	NM_016714	3306.62	-0.00494003	0.117667	0.960683	0.902187	Ctcf Up
Scly	NM_016717	1311.02	-0.192595	0.110175	0.0501464	0.170495	Ctcf Up
Ninj2	NM_016718	0.996092	0.002169	0.243651	0.937406	1	Ctcf Up
Rpl13	NM_016738	56369.6	-0.327416	0.211173	0.0313562	0.123877	Ctcf Up
Mylpf	NM_016754	106.145	-0.353773	0.222027	0.0251759	0.127962	Ctcf Up
Cntnap1	NM_016782	86.8512	0.114544	0.218891	0.359378	0.750733	Ctcf Up
Tpmt	NM_016785	65.528	-0.00357756	0.183866	0.975128	1	Ctcf Up
Vamp8	NM_016794	4107.41	-0.135297	0.176565	0.292859	0.508895	Ctcf Up
Rhoa	NM_016802	11159.3	0.000699554	0.105658	0.996146	0.836521	Ctcf Up
Usp2	NM_016808,NM_198091,NM_198092	198.532	-0.287917	0.191561	0.0437059	0.216014	Ctcf Up
Dgka	NM_016811	706.728	0.985479	0.139507	1.27399e-13	1.70795e-11	Ctcf Up
Irf3	NM_016849,NR_045611	2105.91	-0.105684	0.13208	0.342784	0.509263	Ctcf Up
Sart1	NM_016882	3807.3	-0.150274	0.111591	0.129582	0.308653	Ctcf Up
Map3k14	NM_016896	358.481	0.0873289	0.137599	0.445693	0.649386	Ctcf Up
Sec61a1	NM_016906	6427.97	-0.170199	0.12126	0.106033	0.222935	Ctcf Up
Blcap	NM_016916	554.494	0.0133456	0.138894	0.908373	0.957498	Ctcf Up
Rps3a1	NM_016959	71033.4	-0.267287	0.191569	0.0618436	0.155719	Ctcf Up
Rpl5	NM_016980	46168.5	-0.332855	0.154687	0.00948611	0.0560882	Ctcf Up
Slc9a1	NM_016981	1528.53	0.282227	0.132121	0.0132702	0.0705812	Ctcf Up
Ccni	NM_017367	6270.48	0.0523365	0.101085	0.556366	0.727922	Ctcf Up
Tuba8	NM_017379	1536.97	0.680192	0.19663	5.59355e-05	0.00114388	Ctcf Up
Rab11a	NM_017382	2454.28	0.220202	0.159922	0.0835264	0.180726	Ctcf Up
Polm	NM_017401	305.273	0.500082	0.22738	0.00385123	0.0363063	Ctcf Up
Atf6b	NM_017406	2838.85	-0.114242	0.116201	0.260713	0.471977	Ctcf Up
Sult2b1	NM_017465	19.6566	-0.0609428	0.232597	0.513767	0.962568	Ctcf Up
Dnal4	NM_017470	566.034	-0.0186733	0.134827	0.866286	0.930122	Ctcf Up
Snx3	NM_017472	4870.02	-0.205472	0.141954	0.081761	0.189382	Ctcf Up
Rpl36	NM_018730	14503	-0.438457	0.216275	0.00718589	0.0312605	Ctcf Up
Scn3a	NM_018732	0.150386	0.00743165	0.245177	0.797821	1	Ctcf Up
Eif3d	NM_018749	6371.8	-0.293895	0.106371	0.00232669	0.0212728	Ctcf Up
Plxnc1	NM_018797	1511.34	0.0700356	0.121248	0.504892	0.690535	Ctcf Up
Eif3i	NM_018799	6243.29	-0.353475	0.16311	0.00795404	0.0335788	Ctcf Up
Syt7	NM_018801,NM_173067,NM_173068	0.317641	0.00941411	0.245313	0.647851	1	Ctcf Up
Cpsf3	NM_018813	2836.77	-0.120814	0.0993603	0.181797	0.296827	Ctcf Up
Sgsh	NM_018822	379.216	0.134185	0.15744	0.277856	0.512478	Ctcf Up
Slc23a2	NM_018824	522.613	0.51394	0.255202	0.00543693	0.0339463	Ctcf Up
Rplp1	NM_018853	37881.6	-0.347798	0.25731	0.0356968	0.109727	Ctcf Up
Ywhag	NM_018871	5643.38	0.0394758	0.113888	0.696356	0.822991	Ctcf Up
Srcin1	NM_018873	1.9675	-0.0237429	0.243452	0.556958	1	Ctcf Up
Rnf5	NM_019403	1485.36	-0.0896772	0.170372	0.473594	0.682621	Ctcf Up
Ppp2ca	NM_019411	7002.75	-0.102602	0.103287	0.279163	0.494912	Ctcf Up
Tnfsf14	NM_019418	619.494	0.722373	0.168269	1.77871e-06	5.86584e-05	Ctcf Up
Gabbr1	NM_019439	603.761	2.0778	0.167728	1.76034e-36	3.53644e-33	Ctcf Up
Dll4	NM_019454	12.9254	0.10881	0.257386	0.236978	0.826461	Ctcf Up
Aif1	NM_019467	186.4	-0.819285	0.304899	0.000481286	0.00933105	Ctcf Up
Hes6	NM_019479	1749.14	-0.272653	0.201589	0.05971	0.193888	Ctcf Up
Alyref2	NM_019484	231.013	0.0362352	0.172053	0.770155	0.876644	Ctcf Up
Slc2a8	NM_019488	361.15	-0.284964	0.171571	0.0345369	0.137878	Ctcf Up
Pdss1	NM_019501	391.095	-0.27401	0.169058	0.0395568	0.166673	Ctcf Up
Grasp	NM_019518	57.1982	0.0346391	0.213106	0.751183	1	Ctcf Up
Rbm38	NM_019547	5742.3	0.171627	0.137355	0.138608	0.262375	Ctcf Up
Ptbp2	NM_019550	710.885	0.109298	0.157597	0.37468	0.521481	Ctcf Up
Abcb10	NM_019552	2847.33	-0.0524067	0.125486	0.625728	0.655137	Ctcf Up
Tspan5	NM_019571,NR_121195	761.399	0.172853	0.114746	0.0885241	0.24282	Ctcf Up
Styx	NM_019637	957.088	-0.0164289	0.134179	0.879665	0.939605	Ctcf Up
Rpn2	NM_019642	12637.7	-0.154495	0.104735	0.112142	0.192379	Ctcf Up
Asna1	NM_019652	1561.29	-0.241759	0.137114	0.0370821	0.142148	Ctcf Up
Stam2	NM_019667	658.895	0.0949592	0.134358	0.408316	0.547219	Ctcf Up
Slc22a4	NM_019687	381.45	-0.318905	0.156607	0.0133528	0.0746645	Ctcf Up
Aldh18a1	NM_019698,NM_153554	2653.53	-0.258253	0.173646	0.0536671	0.143399	Ctcf Up
Fads2	NM_019699	582.964	0.0320666	0.186571	0.794327	0.885973	Ctcf Up
Kcmf1	NM_019715	1931.8	-0.0884366	0.0994842	0.329267	0.498226	Ctcf Up
Cyb561d2	NM_019720	422.668	0.0869974	0.164453	0.485597	0.755105	Ctcf Up
Runx3	NM_019732	1534.94	0.025637	0.124611	0.811921	0.917794	Ctcf Up
Asah1	NM_019734	2107.64	-0.0859094	0.118336	0.407317	0.514197	Ctcf Up
Foxo1	NM_019739	350.26	0.462171	0.229788	0.00678454	0.0515042	Ctcf Up
Rybp	NM_019743	1432.85	0.0596193	0.107707	0.539491	0.715713	Ctcf Up
Pdcd10	NM_019745	1860.94	0.0240769	0.104909	0.769327	0.875882	Ctcf Up
Zfp113	NM_019747	349.708	0.00278971	0.148333	0.982498	1	Ctcf Up
Fzr1	NM_019757	2825.06	0.0340331	0.121683	0.74372	0.852818	Ctcf Up
Mtch2	NM_019758	2760.08	-0.333172	0.139677	0.00541534	0.031355	Ctcf Up
1110004F10Rik	NM_019772	3259.87	-0.166195	0.117064	0.106855	0.272462	Ctcf Up
Snd1	NM_019776	7221.35	-0.153906	0.113095	0.127856	0.24919	Ctcf Up
Ikbke	NM_019777	1233.46	0.016532	0.135964	0.884716	1	Ctcf Up
Vps29	NM_019780	1140.39	-0.115728	0.13864	0.314539	0.638446	Ctcf Up
Tbk1	NM_019786	1316.03	0.0902275	0.103045	0.33444	0.548453	Ctcf Up
Pde4a	NM_019798,NM_183408	869.909	0.3365	0.121695	0.00187245	0.0181275	Ctcf Up
Ggcx	NM_019802	275.297	0.0361945	0.132697	0.746782	0.887594	Ctcf Up
Vapb	NM_019806	1792.01	-0.0564666	0.0967274	0.524004	0.72073	Ctcf Up
Higd1a	NM_019814	1191.88	-0.290867	0.208054	0.0493865	0.166035	Ctcf Up
Rpl36a	NM_019865	15997.9	-0.376192	0.241666	0.0228737	0.0825674	Ctcf Up
Rbm14	NM_019869	2686.88	-0.241474	0.111448	0.0153836	0.0592951	Ctcf Up
Fkbpl	NM_019873	177.007	-0.158145	0.200776	0.238864	0.601932	Ctcf Up
Suclg1	NM_019879	3472.36	-0.378481	0.155509	0.00375113	0.0240934	Ctcf Up
Ltbp1	NM_019919,NM_206958	1039.2	0.500858	0.222913	0.00344986	0.0283513	Ctcf Up
Gpr132	NM_019925	420.234	0.0452649	0.131058	0.684227	0.820445	Ctcf Up
Ranbp9	NM_019930	1778.31	0.089067	0.0987797	0.324293	0.539179	Ctcf Up
Mast1	NM_019945	4.82326	0.0467496	0.244005	0.429719	0.967833	Ctcf Up
Aldh9a1	NM_019993	3793.92	-0.114715	0.117126	0.26377	0.391383	Ctcf Up
Alg2	NM_019998	1043.86	-0.133718	0.118405	0.196733	0.457702	Ctcf Up
B3galnt1	NM_020026	13.8447	0.0721901	0.239151	0.423782	0.959837	Ctcf Up
Arhgap31	NM_020260	684.496	0.191938	0.192955	0.164702	0.315605	Ctcf Up
Pdxp	NM_020271	577.077	-0.036599	0.135897	0.745092	0.762972	Ctcf Up
Ank	NM_020332	1296.81	0.0487842	0.135781	0.667033	0.802875	Ctcf Up
Ltb4r2	NM_020490	30.2695	0.885865	0.490029	0.00334181	0.0328349	Ctcf Up
Vav3	NM_020505,NM_146139	1480.19	0.10544	0.143563	0.369739	0.579471	Ctcf Up
Dnajc4	NM_020566	146.696	0.0730199	0.167959	0.557311	0.733849	Ctcf Up
Xrcc2	NM_020570	548.874	-0.14015	0.143539	0.233587	0.4414	Ctcf Up
2022-03-07	NM_020575	840.091	0.156767	0.197829	0.243465	0.520684	Ctcf Up
Atp5j2	NM_020582	3765.84	-0.263087	0.188086	0.0597358	0.127371	Ctcf Up
Gabarapl1	NM_020590	1807.57	0.000918794	0.129836	0.972225	1	Ctcf Up
Fbxo3	NM_020593,NM_212433	1858.12	0.00539441	0.126264	0.961621	0.990518	Ctcf Up
Noc2l	NM_021303	5860.55	-0.300438	0.114442	0.00332496	0.0177939	Ctcf Up
Abhd1	NM_021304,NR_003522	60.8205	-0.034995	0.208787	0.753169	0.985499	Ctcf Up
Itgax	NM_021334	253.508	-0.278185	0.185343	0.0469311	0.187396	Ctcf Up
Zfp318	NM_021346,NM_207671	354.829	0.27353	0.201875	0.0598638	0.198837	Ctcf Up
Ap4m1	NM_021392	438.331	-0.146203	0.181418	0.262718	0.499761	Ctcf Up
Hyou1	NM_021395	5742.73	-0.201286	0.187292	0.138526	0.321399	Ctcf Up
Pard6b	NM_021409	44.982	0.205581	0.272738	0.13831	0.380964	Ctcf Up
1700123O20Rik	NM_021437	1445.29	-0.104593	0.142885	0.369773	0.586265	Ctcf Up
Pmaip1	NM_021451	186.594	-0.205098	0.180857	0.126027	0.415244	Ctcf Up
Fzd3	NM_021458	25.0842	-0.560551	0.593864	0.0163341	0.132806	Ctcf Up
Rps6kb2	NM_021485	599.595	0.0698878	0.12413	0.514812	0.697987	Ctcf Up
Dennd5a	NM_021494	3028.44	0.171632	0.159289	0.160256	0.27364	Ctcf Up
Maea	NM_021500	3076.24	-0.00873514	0.104997	0.920944	0.771464	Ctcf Up
Carm1	NM_021531,NM_153141	2157.17	-0.151743	0.157136	0.220138	0.389622	Ctcf Up
Smu1	NM_021535	3617.2	-0.116814	0.116335	0.25329	0.463644	Ctcf Up
Stk25	NM_021537	2167	-0.0437392	0.110786	0.656844	0.797224	Ctcf Up
Naip7	NM_021545	1.50022	-0.00975646	0.244541	0.658119	1	Ctcf Up
Stard3	NM_021547	963.621	0.0209958	0.12135	0.843716	1	Ctcf Up
Mettl9	NM_021554	1695.78	-0.279865	0.141403	0.0184347	0.0880938	Ctcf Up
Rdh11	NM_021557	526.578	0.0268746	0.129742	0.810661	0.799444	Ctcf Up
Trappc4	NM_021789	1536.85	-0.0437066	0.171868	0.722526	0.839204	Ctcf Up
Eed	NM_021876	1805.29	-0.136935	0.104702	0.145957	0.340941	Ctcf Up
Gtf2h2	NM_022011	602.35	-0.19912	0.14363	0.0935693	0.251563	Ctcf Up
Map3k11	NM_022012	2274.51	-0.00178269	0.0968036	0.983013	1	Ctcf Up
Taf8	NM_022015	1021.81	0.00381263	0.127058	0.972753	1	Ctcf Up
Sav1	NM_022028	1850.11	-0.169929	0.12092	0.106766	0.277345	Ctcf Up
Perp	NM_022032	189.466	1.99673	0.24255	1.00582e-17	4.39818e-15	Ctcf Up
Eral1	NM_022313	741.269	-0.0455085	0.114338	0.648882	0.792082	Ctcf Up
Ctsz	NM_022325	6884.22	-0.152158	0.145699	0.19687	0.328602	Ctcf Up
Mllt1	NM_022328	1904.26	0.0482014	0.127436	0.659196	0.809281	Ctcf Up
Ireb2	NM_022655	2226.1	0.106536	0.130187	0.336212	0.549825	Ctcf Up
Nisch	NM_022656	4624.31	0.116471	0.113092	0.246191	0.456579	Ctcf Up
Suv39h2	NM_022724,NR_027509	433.342	-0.168848	0.159308	0.176932	0.378594	Ctcf Up
Slc30a5	NM_022885	2824.55	-0.0768011	0.116882	0.45375	0.546902	Ctcf Up
Pes1	NM_022889	3971.85	-0.298361	0.119775	0.00470386	0.0355276	Ctcf Up
Rtn4r	NM_022982	263.673	-0.198544	0.185455	0.141591	0.341239	Ctcf Up
Pmepa1	NM_022995	24.9579	0.00602453	0.209137	0.957619	1	Ctcf Up
Xpo7	NM_023045	1690	0.0476219	0.13374	0.661546	0.818489	Ctcf Up
Twsg1	NM_023053	783.751	0.0100961	0.139814	0.931162	1	Ctcf Up
Utp3	NM_023054	1946.57	-0.155331	0.143651	0.187648	0.319676	Ctcf Up
Rab8a	NM_023126	3244.84	-0.0193039	0.104133	0.836157	0.910722	Ctcf Up
Arpc1b	NM_023142	11755.6	0.0116301	0.0999222	0.869298	0.784174	Ctcf Up
Grina	NM_023168	2837.15	0.334112	0.20008	0.0252037	0.108266	Ctcf Up
Dusp12	NM_023173	426.069	-0.223673	0.15014	0.067761	0.213473	Ctcf Up
Ndufa7	NM_023202,NR_103514,NR_103515,NR_103516	1878.24	-0.278243	0.201205	0.0546949	0.183006	Ctcf Up
Dctpp1	NM_023203	1848.44	-0.229775	0.179806	0.0898795	0.247136	Ctcf Up
Ube2v1	NM_023230	4768.54	-0.139124	0.102231	0.13337	0.314622	Ctcf Up
Sdha	NM_023281	7769.87	-0.209512	0.099176	0.0204132	0.0941968	Ctcf Up
Mkrn2	NM_023290	685.642	-0.0194932	0.135266	0.899816	0.951736	Ctcf Up
Bmyc	NM_023326	714.06	-0.163245	0.191551	0.221463	0.379678	Ctcf Up
Ilkap	NM_023343	2079.3	-0.183369	0.15134	0.132673	0.313565	Ctcf Up
Mdp1	NM_023397,NR_028316	1549.07	-0.0141196	0.159571	0.905055	0.962232	Ctcf Up
Pgam1	NM_023418	15441	-0.0632275	0.118402	0.539823	0.599942	Ctcf Up
Tmem86b	NM_023440	237.077	0.0651518	0.150337	0.586259	0.753918	Ctcf Up
Nat8	NM_023455	0.174844	-0.00787482	0.245209	0.829583	1	Ctcf Up
Ssna1	NM_023464	1986.95	-0.150055	0.165582	0.235603	0.44446	Ctcf Up
Fahd1	NM_023480	503.036	-0.261409	0.163234	0.0441699	0.16118	Ctcf Up
Xk	NM_023500	709.525	-0.129253	0.185298	0.318971	0.533369	Ctcf Up
Ing2	NM_023503	754.575	-0.107424	0.17342	0.397555	0.651215	Ctcf Up
Ino80b	NM_023547	808.572	-0.213027	0.165359	0.101224	0.263528	Ctcf Up
Nol7	NM_023554	2771.18	-0.210239	0.138918	0.0704891	0.170774	Ctcf Up
Ipo5	NM_023579	7382.62	-0.253095	0.162161	0.0498837	0.167109	Ctcf Up
Epha1	NM_023580	9.79077	0.13394	0.282042	0.111821	0.54689	Ctcf Up
Arid5b	NM_023598	96.6383	0.118082	0.255111	0.250179	0.618427	Ctcf Up
Aox3	NM_023617	0.805173	-0.00354574	0.244214	0.875589	1	Ctcf Up
Rgl3	NM_023622	2.81481	0.0214792	0.242407	0.631333	1	Ctcf Up
Pcm1	NM_023662	2444.41	0.0708217	0.155083	0.560103	0.671097	Ctcf Up
Ndel1	NM_023668	843.318	0.103564	0.115911	0.310965	0.634055	Ctcf Up
Rdh14	NM_023697	393.521	0.0612591	0.144008	0.601259	0.764312	Ctcf Up
Ccdc86	NM_023731	1002.05	-0.456552	0.164345	0.00101089	0.0112936	Ctcf Up
Pi16	NM_023734	755.067	0.450724	0.27399	0.0137989	0.0724229	Ctcf Up
Ehhadh	NM_023737	165.47	-0.141817	0.16193	0.257407	0.551007	Ctcf Up
Tfcp2l1	NM_023755	7.12779	0.0500979	0.242303	0.457536	1	Ctcf Up
Tollip	NM_023764	2809.38	0.308171	0.108025	0.00166572	0.0131173	Ctcf Up
Cmya5	NM_023821	9.36638	2.06316	0.916836	0.000986781	0.0246366	Ctcf Up
Mtmr2	NM_023858,NR_024025	1287.68	-0.103241	0.109943	0.300005	0.523524	Ctcf Up
Plekhj1	NM_023900	1543.21	-0.0557536	0.164495	0.6479	0.801789	Ctcf Up
Asb3	NM_023906	442.47	0.0201023	0.115841	0.844157	1	Ctcf Up
Tsc22d4	NM_023910,NM_029805	6059.05	-0.000952233	0.135309	0.987392	1	Ctcf Up
Hspbp1	NM_024172	1527.45	-0.397205	0.18347	0.00647138	0.0443287	Ctcf Up
Atp6v1g1	NM_024173	2754.4	-0.0921172	0.165378	0.460432	0.65693	Ctcf Up
Mrpl38	NM_024177	1328.72	-0.423378	0.12653	0.000186383	0.00300892	Ctcf Up
Alg14	NM_024178	227.744	-0.0745585	0.16348	0.542907	0.832822	Ctcf Up
Asf1b	NM_024184	2059.42	0.0165754	0.101376	0.856355	0.845673	Ctcf Up
Tbc1d20	NM_024196	641.604	0.167354	0.223736	0.218498	0.459635	Ctcf Up
Mfn1	NM_024200	1239.86	-0.19335	0.113393	0.05462	0.17735	Ctcf Up
Derl1	NM_024207	5264.83	0.0295374	0.111183	0.775496	0.626817	Ctcf Up
Slc25a11	NM_024211	2950.16	0.0533969	0.146526	0.670985	0.680942	Ctcf Up
Anapc4	NM_024213	1544.18	-0.0388153	0.100205	0.669841	0.824546	Ctcf Up
Gpn3	NM_024216	1068.76	-0.235662	0.122746	0.0277902	0.115136	Ctcf Up
Zfpl1	NM_024231	620.83	-0.139107	0.157659	0.259759	0.512141	Ctcf Up
Kif23	NM_024245	2053.97	0.047443	0.129704	0.66859	0.647047	Ctcf Up
Tmem79	NM_024246	39.4068	0.000925527	0.206112	0.995168	1	Ctcf Up
Cars2	NM_024248	879.009	-0.236971	0.12583	0.0298261	0.148727	Ctcf Up
Nkg7	NM_024253	5036.69	-0.924828	0.177324	1.39312e-08	7.83833e-07	Ctcf Up
Timmdc1	NM_024273	619.928	-0.185509	0.130804	0.0959182	0.223854	Ctcf Up
Mtap	NM_024433	1171.73	-0.0885367	0.150804	0.459331	0.656086	Ctcf Up
Rab12	NM_024448	652.257	-0.0445274	0.123949	0.676627	0.870953	Ctcf Up
Zfp319	NM_024467	350.746	0.372945	0.19335	0.0125039	0.0777431	Ctcf Up
Trim39	NM_024468,NM_178281	876.23	0.119437	0.126655	0.272417	0.586639	Ctcf Up
Sgta	NM_024499	1968.44	-0.0838829	0.1222	0.42742	0.628708	Ctcf Up
Gng10	NM_025277	2640.26	-0.128447	0.178381	0.317879	0.440508	Ctcf Up
Kin	NM_025280	706.19	-0.0416347	0.134916	0.710606	0.749109	Ctcf Up
Atp5d	NM_025313	6741.7	-0.272976	0.185154	0.0504688	0.137888	Ctcf Up
Krtcap2	NM_025327	2465.71	-0.261205	0.177205	0.0546106	0.17735	Ctcf Up
Tctex1d2	NM_025329	365.192	-0.152439	0.188631	0.24893	0.478809	Ctcf Up
Akr7a5	NM_025337	725.382	-0.437829	0.173334	0.00225613	0.0178824	Ctcf Up
Aurkaip1	NM_025338	2271.88	-0.163071	0.173258	0.205347	0.338033	Ctcf Up
Sharpin	NM_025340	1204.8	-0.0193928	0.123507	0.854564	1	Ctcf Up
Ube2d3	NM_025356	7884.5	-0.159257	0.0961268	0.0704567	0.210208	Ctcf Up
Ska2	NM_025377	692.409	0.0445185	0.107936	0.646343	0.848119	Ctcf Up
Chchd5	NM_025395	387.546	-0.174917	0.175055	0.180786	0.393871	Ctcf Up
Nat9	NM_025400	392.66	-0.122374	0.188691	0.344102	0.560128	Ctcf Up
Arl4d	NM_025404	61.0272	0.0944769	0.222254	0.421779	0.953982	Ctcf Up
Ier3ip1	NM_025409	1669.77	-0.232597	0.168759	0.075969	0.226036	Ctcf Up
Pithd1	NM_025411	1479.4	-0.205444	0.137545	0.0753064	0.224584	Ctcf Up
Vta1	NM_025418	1028.05	0.00389324	0.12155	0.973918	0.998091	Ctcf Up
Serpinb1a	NM_025429	6758.92	0.0389938	0.127524	0.728993	0.71059	Ctcf Up
Msmo1	NM_025436	552.725	-0.0938015	0.170653	0.45323	0.651215	Ctcf Up
Eif1ax	NM_025437	3040.19	-0.251875	0.1204	0.0172887	0.0840662	Ctcf Up
Mrps16	NM_025440	1430.18	-0.180809	0.17437	0.166334	0.360613	Ctcf Up
Taf13	NM_025444	670.617	-0.0352755	0.176737	0.772634	0.940554	Ctcf Up
Nicn1	NM_025449	114.177	-0.220411	0.220038	0.125468	0.414099	Ctcf Up
Ing5	NM_025454	1214.17	0.0907655	0.118761	0.379979	0.586515	Ctcf Up
Eapp	NM_025456	747.54	-0.168739	0.139245	0.145196	0.35929	Ctcf Up
Tma16	NM_025465	766.287	-0.494408	0.138417	6.17204e-05	0.00102657	Ctcf Up
Mrps14	NM_025474	1860.6	-0.282636	0.190079	0.0476572	0.166787	Ctcf Up
Psenen	NM_025498	2216.5	-0.146485	0.178226	0.259949	0.471286	Ctcf Up
Cox20	NM_025511	777.029	-0.0494634	0.164923	0.68633	0.878219	Ctcf Up
Zfand1	NM_025512	684.603	-0.198541	0.153826	0.10809	0.27476	Ctcf Up
Ndufc1	NM_025523	940.252	-0.316121	0.220831	0.0396878	0.144092	Ctcf Up
Srp19	NM_025527	1779.94	-0.410755	0.15131	0.00148034	0.0153324	Ctcf Up
Sar1b	NM_025535	1203.81	-0.132246	0.111344	0.182852	0.437193	Ctcf Up
Alkbh7	NM_025538,NM_027372	353.091	-0.0699097	0.174344	0.574073	0.826421	Ctcf Up
Coprs	NM_025556	148.206	-0.294555	0.254616	0.0620759	0.230132	Ctcf Up
Magohb	NM_025564	834.682	-0.155643	0.1888	0.239434	0.515564	Ctcf Up
Exoc2	NM_025588	1713.64	0.153897	0.127623	0.159698	0.350882	Ctcf Up
Rpl36al	NM_025589	9121.08	-0.203771	0.196137	0.138801	0.262375	Ctcf Up
Acot11	NM_025590	377.468	0.419799	0.148896	0.00106727	0.0138228	Ctcf Up
Zmat2	NM_025594	2947.88	-0.170506	0.145474	0.152598	0.280835	Ctcf Up
Ppdpf	NM_025598	1119.95	-0.20465	0.19359	0.136305	0.318582	Ctcf Up
Mrpl16	NM_025606	1237.73	-0.396443	0.172354	0.00478416	0.0449081	Ctcf Up
2810004N23Rik	NM_025615	1012.85	-0.345015	0.152474	0.0070212	0.0463836	Ctcf Up
Timm50	NM_025616	2004.25	-0.308496	0.139178	0.00933127	0.0454853	Ctcf Up
Mad2l1bp	NM_025649	733.765	-0.0913487	0.156398	0.452722	0.698699	Ctcf Up
Gtf3a	NM_025652	1955.12	-0.261393	0.126539	0.017451	0.0766119	Ctcf Up
Rdm1	NM_025654	449.159	0.0254513	0.178767	0.837516	0.947697	Ctcf Up
Gemin2	NM_025656	552.119	-0.286158	0.139759	0.0157756	0.079256	Ctcf Up
Tsen15	NM_025677	601.551	-0.38432	0.132425	0.00096526	0.0120631	Ctcf Up
Rpe	NM_025683	1726.8	-0.151871	0.109973	0.121337	0.296113	Ctcf Up
Smc6	NM_025695	2948.29	0.0442461	0.118631	0.672125	0.681439	Ctcf Up
Spryd7	NM_025697	338.69	0.0133526	0.13724	0.907745	0.995417	Ctcf Up
Dcbld1	NM_025705	14.018	-0.00278792	0.226733	0.972286	1	Ctcf Up
Cfap97	NM_025747	644.649	0.165596	0.163549	0.191949	0.349405	Ctcf Up
Atg10	NM_025770	244.126	-0.0558298	0.158003	0.644508	0.794152	Ctcf Up
Chmp3	NM_025783	2105.15	-0.158624	0.117407	0.123642	0.246479	Ctcf Up
Fbxo25	NM_025785	261.801	0.0289381	0.147011	0.807102	1	Ctcf Up
Acot13	NM_025790	490.138	-0.300123	0.14022	0.0119093	0.0766676	Ctcf Up
Etfdh	NM_025794	1431.44	-0.114036	0.110051	0.245031	0.458248	Ctcf Up
Slc16a9	NM_025807	40.2392	1.40815	0.452673	8.97802e-05	0.00307018	Ctcf Up
Lztr1	NM_025808	1466.74	-0.0809491	0.101475	0.378898	0.589141	Ctcf Up
Nhlrc2	NM_025811	541.176	0.0262037	0.162595	0.83139	0.981987	Ctcf Up
Tax1bp1	NM_025816	7223.14	0.217916	0.120968	0.0416661	0.121725	Ctcf Up
Eif4e3	NM_025829	876.215	-0.0739486	0.10916	0.448142	0.646921	Ctcf Up
Pxdc1	NM_025831	27.4358	0.0833873	0.221747	0.465868	1	Ctcf Up
Rexo1	NM_025852	2174.56	0.0419293	0.123477	0.696115	0.822863	Ctcf Up
Dsn1	NM_025853	867.973	-0.0793555	0.116806	0.436672	0.720262	Ctcf Up
Cir1	NM_025854	910.932	-0.236155	0.116536	0.0222907	0.115653	Ctcf Up
Aagab	NM_025857	2292.22	-0.143084	0.138444	0.213519	0.327616	Ctcf Up
Swsap1	NM_025870	332.263	-0.104138	0.134292	0.354834	0.585633	Ctcf Up
Slc25a23	NM_025877	423.206	0.447526	0.214459	0.00620437	0.0449556	Ctcf Up
Rab5a	NM_025887	1322.15	0.0653051	0.119093	0.529578	0.725546	Ctcf Up
Psmd12	NM_025894	2398.99	-0.200055	0.11889	0.0548434	0.145015	Ctcf Up
Napa	NM_025898	2510.21	-0.253538	0.123483	0.0181964	0.087219	Ctcf Up
Cisd2	NM_025902	1865.26	-0.0598768	0.115841	0.553571	0.726036	Ctcf Up
Yae1d1	NM_025904	340.035	-0.122316	0.15214	0.311839	0.549876	Ctcf Up
Oma1	NM_025909	598.997	0.00456621	0.125809	0.968213	0.995147	Ctcf Up
2610002M06Rik	NM_025921	997.286	0.0247897	0.113936	0.809626	0.895214	Ctcf Up
Itpa	NM_025922	1540.07	-0.369521	0.167949	0.00699007	0.0462027	Ctcf Up
Dnajb4	NM_025926,NM_027287	1033.75	0.0360716	0.139395	0.754738	0.979468	Ctcf Up
Ift27	NM_025931	730.165	-0.147908	0.160826	0.23613	0.444902	Ctcf Up
Pgp	NM_025954	1389.19	-0.272078	0.175022	0.0440087	0.156706	Ctcf Up
Psmc6	NM_025959	3287.76	-0.246859	0.11555	0.016013	0.0799203	Ctcf Up
Rpl14	NM_025974	32934.8	-0.400901	0.208607	0.012151	0.0536122	Ctcf Up
Atp5e	NM_025983	4112.45	-0.185462	0.207636	0.177654	0.306289	Ctcf Up
Efhd2	NM_025994	4558.13	-0.0538707	0.140649	0.63862	0.661626	Ctcf Up
2610301B20Rik	NM_026005	513.196	-0.085352	0.124726	0.426306	0.563754	Ctcf Up
Cdt1	NM_026014	4171.08	-0.434664	0.105488	8.60995e-06	0.000233907	Ctcf Up
Pfdn1	NM_026027	1354.01	-0.325082	0.182758	0.0214652	0.0971909	Ctcf Up
Cmtm6	NM_026036	3536.11	0.145459	0.10815	0.133418	0.255456	Ctcf Up
Mrpl42	NM_026065	1948.17	-0.402057	0.151786	0.00185918	0.0180273	Ctcf Up
3110040N11Rik	NM_026077	357.377	-0.204233	0.190542	0.13518	0.319297	Ctcf Up
Mrps24	NM_026080	1360.91	-0.323344	0.191467	0.025765	0.111695	Ctcf Up
Dr1	NM_026106	3135.4	-0.104273	0.124336	0.337419	0.550704	Ctcf Up
Qpctl	NM_026111	371.375	0.0400131	0.133791	0.722265	0.956968	Ctcf Up
Erp29	NM_026129	9968.24	-0.293864	0.189055	0.0366253	0.137223	Ctcf Up
Ikbip	NM_026166,NM_027078	497.126	-0.0469782	0.124539	0.62897	0.805554	Ctcf Up
Poc5	NM_026173	479.469	-0.0207578	0.127755	0.847795	1	Ctcf Up
Sf3a1	NM_026175	3668.68	-0.0121499	0.146289	0.916961	0.689169	Ctcf Up
Cwc25	NM_026186	638.946	0.0304227	0.108458	0.755306	0.861299	Ctcf Up
Saysd1	NM_026209	274.547	-0.00243452	0.172038	0.982523	1	Ctcf Up
Ttc33	NM_026213	666.029	-0.0869805	0.117344	0.396577	0.542167	Ctcf Up
Uqcrb	NM_026219	2721.33	-0.311007	0.207876	0.0381507	0.115501	Ctcf Up
Tbc1d23	NM_026254	735.954	0.110936	0.129027	0.314481	0.529089	Ctcf Up
Necap1	NM_026267	602.15	0.113149	0.117039	0.271509	0.485959	Ctcf Up
Ube2r2	NM_026275	3085.94	-0.126264	0.136608	0.267692	0.379169	Ctcf Up
Rnf125	NM_026301	138.606	0.0304241	0.238478	0.64435	0.794152	Ctcf Up
Tmem179b	NM_026325,NR_028418,NR_028419	938.596	-0.0175657	0.17257	0.884865	0.942956	Ctcf Up
Nsmce1	NM_026330	1512.78	-0.0482238	0.152102	0.68538	0.820997	Ctcf Up
Fbxo32	NM_026346	154.26	0.489621	0.210489	0.0029976	0.0374969	Ctcf Up
Prpsap1	NM_026364	1588.58	-0.320091	0.113287	0.00168154	0.0169384	Ctcf Up
Arpc5	NM_026369	9845.26	0.151505	0.153721	0.214118	0.419588	Ctcf Up
Ilf2	NM_026374	3746.2	-0.206212	0.12977	0.0630213	0.158878	Ctcf Up
Snrnp48	NM_026382	788.591	-0.180721	0.145945	0.129673	0.270736	Ctcf Up
Tprgl	NM_026388	2525.67	0.0867756	0.123275	0.416609	0.618561	Ctcf Up
Tmem70	NM_026392,NM_027415	1225.49	-0.42857	0.128058	0.000183142	0.00357841	Ctcf Up
Mrpl57	NM_026401	1317.33	-0.274984	0.205473	0.0585017	0.189739	Ctcf Up
Dcxr	NM_026428	301.538	-0.141849	0.198563	0.282956	0.518133	Ctcf Up
Saraf	NM_026432	3287.48	0.113927	0.130022	0.304424	0.430364	Ctcf Up
Coq9	NM_026452	1169.36	-0.261415	0.135349	0.0231668	0.102158	Ctcf Up
Mak16	NM_026453	1657.46	-0.213649	0.114624	0.0353754	0.137888	Ctcf Up
Ube2f	NM_026454	1374.62	-0.0477122	0.117122	0.641861	0.792233	Ctcf Up
Fam32a	NM_026455	2281.65	0.123605	0.0990049	0.171613	0.28636	Ctcf Up
Atp5g2	NM_026468	7869.72	-0.228406	0.191965	0.0997901	0.21307	Ctcf Up
Zcchc10	NM_026479	456.419	-0.199177	0.154752	0.107666	0.2764	Ctcf Up
Ooep	NM_026480	8.93607	0.0630904	0.243392	0.403631	1	Ctcf Up
Ddx59	NM_026500	225.062	-0.128361	0.151782	0.288298	0.585551	Ctcf Up
Snrpg	NM_026506	2857.29	-0.496118	0.203982	0.0023013	0.0168039	Ctcf Up
Mpnd	NM_026530	1110.38	-0.239374	0.203797	0.0935779	0.251563	Ctcf Up
Psmd8	NM_026545	4421.81	-0.180769	0.140982	0.121853	0.296784	Ctcf Up
Yeats4	NM_026570	2698.76	-0.118474	0.15637	0.335622	0.432668	Ctcf Up
Ino80	NM_026574	1421.18	0.0441895	0.14297	0.703712	0.826421	Ctcf Up
Denr	NM_026603	2079.39	-0.241795	0.149779	0.0491888	0.127962	Ctcf Up
Urm1	NM_026615	1119.34	-0.361274	0.170942	0.00852607	0.052214	Ctcf Up
Coa3	NM_026618	1591.62	-0.12753	0.162322	0.306889	0.534726	Ctcf Up
Gtsf1l	NM_026630	2.75835	-0.0178523	0.242632	0.66022	1	Ctcf Up
Nhp2	NM_026631	3795.87	-0.563066	0.195589	0.000504161	0.00413047	Ctcf Up
Ift80	NM_026641	602.208	0.0404134	0.133315	0.721171	0.838329	Ctcf Up
2310057M21Rik	NM_026655	340.852	-0.0917752	0.142684	0.431122	0.706824	Ctcf Up
Vps53	NM_026664	1409.16	-0.0368524	0.113843	0.713843	0.833693	Ctcf Up
Gstm7	NM_026672	71.3172	-0.0218397	0.198796	0.850361	1	Ctcf Up
Nudt22	NM_026675	327.042	0.0596223	0.171398	0.632099	0.786643	Ctcf Up
Ndufb10	NM_026684	3104.26	-0.237302	0.196159	0.093764	0.195177	Ctcf Up
Ndufs3	NM_026688	2476.15	-0.309475	0.184978	0.0285615	0.116801	Ctcf Up
Etfb	NM_026695,NR_075104	7603.05	-0.0288116	0.154396	0.806307	0.893276	Ctcf Up
Tmem129	NM_026698	783.554	0.00914792	0.111313	0.931082	1	Ctcf Up
Lmbrd1	NM_026719	628.498	0.068018	0.121338	0.519607	0.700792	Ctcf Up
Dusp23	NM_026725	443.907	0.0791661	0.167071	0.525369	0.799286	Ctcf Up
Mrpl14	NM_026732	840.07	-0.25904	0.218592	0.0795857	0.261731	Ctcf Up
Phf5a	NM_026737	2801.44	-0.391585	0.204167	0.0113282	0.0514538	Ctcf Up
Ndufaf4	NM_026742	915.724	-0.471076	0.151363	0.000338107	0.00569315	Ctcf Up
Zfyve21	NM_026752	300.376	-0.140659	0.155416	0.256425	0.492138	Ctcf Up
Mrpl13	NM_026759	1868.5	-0.300031	0.183783	0.0319681	0.125131	Ctcf Up
Syf2	NM_026780	2132.62	-0.00503303	0.15168	0.964541	0.992617	Ctcf Up
Hddc3	NM_026812	73.8534	0.043317	0.196524	0.720641	0.959911	Ctcf Up
Ppp6r2	NM_026813,NM_027805	544.367	0.116608	0.152226	0.33583	0.588714	Ctcf Up
Dhrs1	NM_026819	1185.09	0.123276	0.173027	0.336734	0.622452	Ctcf Up
Mthfs	NM_026829	274.526	-0.0390388	0.185875	0.748044	0.888384	Ctcf Up
Mrpl52	NM_026851	1505.87	-0.386803	0.235145	0.018906	0.0895139	Ctcf Up
Ubac2	NM_026861	1268.07	-0.117991	0.132807	0.291386	0.520456	Ctcf Up
Rasl11a	NM_026864	9.80101	-0.10537	0.258593	0.224215	0.802468	Ctcf Up
Ptges3l	NM_026865	27.3529	0.179432	0.267755	0.166694	0.568679	Ctcf Up
Rasl11b	NM_026878	64.7502	0.790736	0.468076	0.004478	0.0564828	Ctcf Up
Cab39l	NM_026908	1413.92	0.0429755	0.10171	0.643053	0.792896	Ctcf Up
Chac1	NM_026929	41.9111	0.0768397	0.230992	0.45808	1	Ctcf Up
Stoml1	NM_026942,NR_028146	578.942	0.226481	0.185543	0.0988384	0.260593	Ctcf Up
Cnot8	NM_026949	2722.94	-0.0690052	0.134179	0.538206	0.572691	Ctcf Up
2200002J24Rik	NM_026961	2.2416	-0.0392731	0.247238	0.280014	1	Ctcf Up
Dtwd1	NM_026981	536.717	-0.429021	0.184322	0.00381537	0.0263811	Ctcf Up
Zfp688	NM_026999	242.985	0.0532988	0.184055	0.668533	0.937793	Ctcf Up
Gtpbp4	NM_027000	2929.2	-0.214124	0.127588	0.0511785	0.169738	Ctcf Up
Zfp397	NM_027007	896.386	0.090094	0.148518	0.451445	0.736583	Ctcf Up
Glipr1l1	NM_027018	1.02667	-0.0135037	0.243898	0.65211	1	Ctcf Up
Lrrc46	NM_027026	11.6383	-0.19397	0.325781	0.0734119	0.348508	Ctcf Up
Avpi1	NM_027106	151.645	-0.431181	0.231682	0.0103855	0.0840662	Ctcf Up
Ten1	NM_027107	856.457	-0.131765	0.181153	0.309946	0.595497	Ctcf Up
Wdr5b	NM_027113	239.221	0.244073	0.187575	0.078935	0.311506	Ctcf Up
Nkpd1	NM_027116	2.76895	0.0279174	0.243876	0.506345	1	Ctcf Up
Gpx8	NM_027127	31.6997	0.524724	0.527152	0.018244	0.175083	Ctcf Up
Afg3l2	NM_027130	2264.91	-0.202718	0.146634	0.0917209	0.224426	Ctcf Up
Mtfmt	NM_027134	435.015	0.0236587	0.121194	0.823256	1	Ctcf Up
Sec24d	NM_027135	964.544	-0.127916	0.174769	0.316253	0.530903	Ctcf Up
Khnyn	NM_027143	699.667	0.64932	0.305619	0.00278341	0.0209974	Ctcf Up
Ypel5	NM_027166	1493.43	0.0726692	0.155333	0.552327	0.741762	Ctcf Up
Ndufaf1	NM_027175	728.447	-0.323938	0.13654	0.00585497	0.0411242	Ctcf Up
Ttl	NM_027192	200.51	0.112964	0.175356	0.376998	0.784403	Ctcf Up
Pold4	NM_027196,NR_132280	1042.42	-0.0366167	0.16336	0.762731	0.989122	Ctcf Up
Med6	NM_027213	432.261	-0.190302	0.166199	0.138808	0.3372	Ctcf Up
Cobll1	NM_027225,NM_177025	106.937	0.376085	0.253579	0.0261218	0.153039	Ctcf Up
Coa7	NM_027250	263.747	-0.428428	0.19394	0.0051048	0.0430372	Ctcf Up
Polr2i	NM_027259	591.866	-0.183692	0.202372	0.180033	0.379312	Ctcf Up
Poc1a	NM_027354	1052.31	-0.220915	0.117465	0.0331701	0.128249	Ctcf Up
Rnf168	NM_027355	1425.56	-0.0282011	0.117113	0.785535	0.900725	Ctcf Up
Gcc2	NM_027375	876.799	0.130759	0.15796	0.291786	0.575095	Ctcf Up
Fuz	NM_027376	552.3	-0.0406081	0.126472	0.715153	0.834886	Ctcf Up
Cactin	NM_027381	1960.96	-0.0706414	0.103612	0.450751	0.5912	Ctcf Up
Basp1	NM_027395	280.302	0.720491	0.174968	3.81806e-06	0.000115987	Ctcf Up
Bag5	NM_027404	894.204	-0.249213	0.11511	0.0147758	0.0948518	Ctcf Up
Taf15	NM_027427	4665.85	-0.00649656	0.111099	0.946435	0.700539	Ctcf Up
Armc9	NM_027456,NM_030184	180.789	-0.2979	0.269997	0.062729	0.196588	Ctcf Up
5730455P16Rik	NM_027472	499.203	-0.0588436	0.14541	0.61527	0.797004	Ctcf Up
Nup205	NM_027513	3544.88	-0.0107599	0.14964	0.925812	0.803126	Ctcf Up
Prpf3	NM_027541	1339.17	-0.0961084	0.115747	0.345008	0.571247	Ctcf Up
Cwf19l2	NM_027545	515.837	0.130826	0.16896	0.303708	0.461648	Ctcf Up
Cfap43	NM_027559	3.21511	-0.0388749	0.245955	0.365788	1	Ctcf Up
Pgm2l1	NM_027629	1272.68	0.032846	0.13178	0.773232	0.872184	Ctcf Up
Nipbl	NM_027707,NM_201232	2689.73	0.241262	0.192495	0.0854919	0.214925	Ctcf Up
Cage1	NM_027724	24.6462	0.0175684	0.211262	0.872365	1	Ctcf Up
Dym	NM_027727	1591.16	-0.146722	0.111037	0.136078	0.323061	Ctcf Up
Fam110c	NM_027828	74.4034	0.0800872	0.201738	0.516312	0.965528	Ctcf Up
Izumo4	NM_027829	128.369	0.0888613	0.188601	0.483675	0.892386	Ctcf Up
Brox	NM_027861	1437.42	0.186457	0.120955	0.0777798	0.223179	Ctcf Up
Mus81	NM_027877	637.277	0.0669338	0.128405	0.541546	0.717359	Ctcf Up
Ppp1r12a	NM_027892	911.066	0.422286	0.398441	0.0282003	0.115862	Ctcf Up
Amdhd1	NM_027908	5.46476	0.0218262	0.239633	0.702082	1	Ctcf Up
Bbs10	NM_027914	67.9523	0.0984444	0.192346	0.44052	0.880053	Ctcf Up
Dcaf7	NM_027946	4989.82	0.0381368	0.126702	0.719535	0.599884	Ctcf Up
Osgin1	NM_027950	76.5085	0.368978	0.321977	0.0376228	0.278824	Ctcf Up
Cenpu	NM_027973	538.892	-0.212016	0.128059	0.0540825	0.192682	Ctcf Up
Fam83d	NM_027975	404.187	0.0687057	0.130102	0.534573	0.717221	Ctcf Up
Coq2	NM_027978	1337.74	-0.229341	0.129756	0.0396258	0.148019	Ctcf Up
Faap100	NM_027980	582.008	0.0131904	0.13339	0.908688	0.858156	Ctcf Up
Noxo1	NM_027988	51.2855	0.380389	0.303634	0.032825	0.209785	Ctcf Up
Ist1	NM_028018	2834.35	-0.0461591	0.12826	0.671852	0.649286	Ctcf Up
Tdrd12	NM_028034	0.994699	-0.0121669	0.244124	0.657883	1	Ctcf Up
Zfp654	NM_028059	556.008	0.15014	0.145194	0.206327	0.410951	Ctcf Up
Trmu	NM_028063	366.987	-0.277954	0.184098	0.0462058	0.160357	Ctcf Up
Alkbh4	NM_028070	552.581	0.17386	0.170329	0.180062	0.409798	Ctcf Up
Tnfrsf13c	NM_028075	85.1046	-0.00180639	0.195124	0.986033	1	Ctcf Up
2010300C02Rik	NM_028096	18.0583	0.0794886	0.237658	0.412724	0.847862	Ctcf Up
Dusp11	NM_028099	3363.73	0.068908	0.105911	0.471126	0.664621	Ctcf Up
Jmjd8	NM_028101	685.821	-0.0183544	0.124659	0.86303	0.928098	Ctcf Up
Slc37a3	NM_028123	176.987	0.284555	0.206294	0.0537282	0.210264	Ctcf Up
Egln3	NM_028133	1045.85	-0.0409346	0.136985	0.717569	0.953792	Ctcf Up
Scaf11	NM_028148	3687.56	0.100849	0.16782	0.44787	0.45625	Ctcf Up
Fam71e1	NM_028169	5.51413	0.0116867	0.239902	0.822586	1	Ctcf Up
Ndufab1	NM_028177	2112.59	-0.443188	0.162161	0.00121894	0.0115948	Ctcf Up
Nkd2	NM_028186	1.42073	0.0140296	0.243982	0.640129	1	Ctcf Up
2210016L21Rik	NM_028211	788.301	-0.169448	0.135501	0.135763	0.344185	Ctcf Up
Htatsf1	NM_028242,NM_029371	2065.38	-0.110355	0.108155	0.253857	0.42338	Ctcf Up
Tmem87b	NM_028248	509.282	0.18582	0.139397	0.110374	0.321529	Ctcf Up
Dis3	NM_028315	1174.31	-0.105816	0.183733	0.407972	0.610867	Ctcf Up
Neil1	NM_028347	127.347	0.13314	0.189641	0.309674	0.702966	Ctcf Up
Ndc1	NM_028355	1146.49	-0.090764	0.15911	0.458929	0.655664	Ctcf Up
Setd5	NM_028385	3045.71	0.195482	0.166345	0.121383	0.243406	Ctcf Up
Kremen2	NM_028416	1.55034	0.00872503	0.24281	0.806003	1	Ctcf Up
Pmpcb	NM_028431	1623.84	-0.15384	0.109839	0.115321	0.294506	Ctcf Up
Prrc1	NM_028447	1706.84	-0.0634727	0.0989937	0.482237	0.678001	Ctcf Up
Gulp1	NM_028450	21.8994	0.0173382	0.217253	0.86737	1	Ctcf Up
Camkmt	NM_028576	128.474	0.0350714	0.162574	0.77497	1	Ctcf Up
1700125H20Rik	NM_028589	1.18351	-0.0235213	0.245808	0.301519	1	Ctcf Up
Mcee	NM_028626	564.56	-0.140301	0.180813	0.280486	0.435581	Ctcf Up
Mfsd12	NM_028657	340.373	-0.0242821	0.194664	0.835631	0.917136	Ctcf Up
Ankrd42	NM_028665	5.42679	-0.0552855	0.244268	0.402587	0.934666	Ctcf Up
Irak3	NM_028679	1087.82	0.546386	0.165753	0.000140694	0.00288692	Ctcf Up
Fcho1	NM_028715,NR_028267,NR_131256	4269.05	-0.205304	0.0961221	0.0199185	0.0615494	Ctcf Up
Phf19	NM_028716	537.343	0.053738	0.128607	0.624408	0.698687	Ctcf Up
Cpne4	NM_028719	0.174844	-0.00787482	0.245209	0.829583	1	Ctcf Up
Esyt2	NM_028731	1834.13	0.192747	0.138133	0.0958872	0.257251	Ctcf Up
Ttc21a	NM_028735	84.6898	-0.0299337	0.210563	0.783626	1	Ctcf Up
Rbm19	NM_028762	807.954	-0.0848253	0.158927	0.487216	0.601523	Ctcf Up
Tm9sf1	NM_028780	1921.68	-0.0904718	0.105761	0.341555	0.554498	Ctcf Up
Lonp1	NM_028782	3134.32	-0.21563	0.136668	0.0595808	0.169473	Ctcf Up
Slc35f5	NM_028787	365.127	-0.107685	0.132615	0.335157	0.622452	Ctcf Up
Gbe1	NM_028803	705.7	0.0764471	0.144361	0.514892	0.621486	Ctcf Up
Rnd3	NM_028810	403.507	0.59394	0.208771	0.000515239	0.00781885	Ctcf Up
Gtf2e1	NM_028812	775.025	-0.0612125	0.122303	0.562514	0.732314	Ctcf Up
Dnal1	NM_028821	46.2495	0.4626	0.360226	0.0204277	0.189626	Ctcf Up
Cxxc1	NM_028868	1899.37	0.0151495	0.116105	0.882752	0.947398	Ctcf Up
Dnajc14	NM_028873	1897.01	0.18368	0.12248	0.0846812	0.237874	Ctcf Up
Snx19	NM_028874	796.216	0.0680707	0.138768	0.561835	0.786746	Ctcf Up
Tmed5	NM_028876	2455.34	-0.10232	0.110279	0.297365	0.513145	Ctcf Up
Dpp8	NM_028906	2568.32	0.116386	0.192022	0.369919	0.579587	Ctcf Up
Ttc25	NM_028918	3.84862	-0.0486172	0.248348	0.269208	0.889022	Ctcf Up
Eaf1	NM_028932	2008.97	-0.0388869	0.112393	0.696935	0.694434	Ctcf Up
4933427D14Rik	NM_028963	422.789	0.139331	0.133751	0.217324	0.487629	Ctcf Up
Lrrc71	NM_028971	33.1012	0.821815	0.462755	0.00384509	0.0628721	Ctcf Up
Nipal3	NM_028995	1425.34	0.356633	0.169816	0.00952582	0.0579863	Ctcf Up
Elovl7	NM_029001	338.809	0.730521	0.195856	1.80111e-05	0.000463022	Ctcf Up
Glb1l	NM_029010	424.323	-0.0144712	0.147088	0.900889	1	Ctcf Up
Spsb1	NM_029035	8.77966	0.00559782	0.23128	0.944062	1	Ctcf Up
Trim14	NM_029077	949.716	0.113619	0.118808	0.274849	0.556695	Ctcf Up
Klc4	NM_029091	469.347	0.237203	0.203653	0.0968567	0.259287	Ctcf Up
Lmbr1l	NM_029098	414.13	0.069444	0.170418	0.577934	0.840903	Ctcf Up
Manf	NM_029103	5592.92	-0.242627	0.189428	0.0810539	0.186446	Ctcf Up
Tmx4	NM_029148	3752.75	-0.0479364	0.147112	0.683253	0.583215	Ctcf Up
Ndufs7	NM_029272	2485.65	-0.289275	0.204099	0.0490062	0.149304	Ctcf Up
Mettl5	NM_029280,NR_110977	404.991	-0.449001	0.215363	0.00609895	0.0442049	Ctcf Up
Ascc2	NM_029291	891.073	-0.0681851	0.143356	0.567336	0.736183	Ctcf Up
Ep400	NM_029337,NM_173066	3180.13	0.138751	0.171678	0.280829	0.410215	Ctcf Up
Gns	NM_029364	1156.78	0.434132	0.135682	0.000298425	0.0056516	Ctcf Up
Tex30	NM_029368	920.558	-0.227362	0.140155	0.0527191	0.201329	Ctcf Up
Rab4b	NM_029391	1466.21	0.131509	0.16261	0.29386	0.509907	Ctcf Up
4930402H24Rik	NM_029432	144.353	0.108707	0.234899	0.344306	0.74504	Ctcf Up
Cdyl2	NM_029441	367.897	0.451998	0.167451	0.00130441	0.0164501	Ctcf Up
Urb1	NM_029497	830.826	-0.100823	0.151966	0.40205	0.541857	Ctcf Up
Pcgf5	NM_029508	626.17	-0.135471	0.118642	0.191696	0.349256	Ctcf Up
0610040J01Rik	NM_029554	124.665	-1.00923	0.24818	3.13269e-06	0.000152801	Ctcf Up
Tax1bp3	NM_029564	457.348	0.0166411	0.126232	0.87651	0.980149	Ctcf Up
Rab1b	NM_029576	4246.12	-0.0327447	0.109077	0.736513	0.715216	Ctcf Up
Txndc11	NM_029582,NM_134105	1636.06	-0.119494	0.109251	0.22044	0.427474	Ctcf Up
Znrd1as	NM_029602	69.1694	-0.0357058	0.183346	0.769606	0.998091	Ctcf Up
Slc52a2	NM_029643	573.066	-0.0916705	0.142356	0.430788	0.631403	Ctcf Up
Gatc	NM_029645	676.747	-0.351892	0.143508	0.00410546	0.0320628	Ctcf Up
Tmem101	NM_029649	723.711	-0.0462378	0.154043	0.698988	0.824546	Ctcf Up
Atg2b	NM_029654	1491.14	0.0317216	0.138938	0.780208	0.87702	Ctcf Up
Actrt3	NM_029690	1.12575	-0.0105691	0.244413	0.656284	1	Ctcf Up
Klhdc10	NM_029742	1905.55	-0.0401943	0.134296	0.756477	0.867331	Ctcf Up
Sdccag8	NM_029756	443.68	0.234126	0.129405	0.0357558	0.156269	Ctcf Up
Hyls1	NM_029762	380.438	-0.00045827	0.156345	0.99561	1	Ctcf Up
Raf1	NM_029780	3046.69	0.155854	0.110682	0.114584	0.285219	Ctcf Up
Mnd1	NM_029797	473.084	-0.0270917	0.164592	0.822907	0.944178	Ctcf Up
Flywch2	NM_029798	45.4286	-0.0024906	0.214685	0.978801	1	Ctcf Up
Tsacc	NM_029801	32.6676	-0.0130519	0.216486	0.896349	1	Ctcf Up
Ppp1r12c	NM_029834	3268.49	0.238842	0.110437	0.0157268	0.0637576	Ctcf Up
Slc35e3	NM_029875	715.349	0.0456074	0.120783	0.660098	0.799286	Ctcf Up
Wdr82	NM_029896	3318.37	0.0229443	0.108411	0.815408	0.898677	Ctcf Up
Mtus2	NM_029920	33.8004	-0.043521	0.215536	0.685149	1	Ctcf Up
Irak4	NM_029926	830.3	0.113835	0.115181	0.262918	0.42338	Ctcf Up
Spns3	NM_029932	1448.94	0.0231401	0.144616	0.838894	0.912735	Ctcf Up
Mboat7	NM_029934	2163.18	0.218488	0.107359	0.0239013	0.104414	Ctcf Up
H2afv	NM_029938	3422.38	-0.0693066	0.182631	0.577876	0.743213	Ctcf Up
Apex2	NM_029943	234.738	-0.0141299	0.142842	0.901957	1	Ctcf Up
Cdkn2aipnl	NM_029976	2605.17	0.0264372	0.107851	0.786533	0.880519	Ctcf Up
Trim35	NM_029979	1889.7	0.114629	0.119169	0.271143	0.485586	Ctcf Up
Lrrc42	NM_029985	600.08	-0.19556	0.140861	0.0951496	0.253797	Ctcf Up
Lbh	NM_029999	1611.03	0.0245241	0.134909	0.818469	0.90515	Ctcf Up
Trmt13	NM_030016	211.251	-0.0736237	0.139326	0.520051	0.929711	Ctcf Up
Zfp687	NM_030074	1060.45	0.140352	0.146179	0.240317	0.549153	Ctcf Up
Cnih4	NM_030131	970.17	-0.242663	0.14998	0.0485307	0.190809	Ctcf Up
Utp23	NM_030132	595.849	-0.116744	0.123349	0.273816	0.433675	Ctcf Up
Dhx58	NM_030150	434.437	-0.330294	0.16387	0.0131038	0.0730519	Ctcf Up
Ttc30a1	NM_030188	162.432	-0.149787	0.167632	0.239494	0.529088	Ctcf Up
Hspa13	NM_030201,NR_027492	1187.76	0.036757	0.115422	0.722076	0.838839	Ctcf Up
Crispld2	NM_030209	58.0545	0.0657753	0.225281	0.532073	1	Ctcf Up
Misp	NM_030218	2.29622	0.0146071	0.241646	0.744479	1	Ctcf Up
Polr3h	NM_030229	1158.92	-0.378473	0.163547	0.00506715	0.0464961	Ctcf Up
Saal1	NM_030233	902.19	-0.111944	0.139158	0.327124	0.541595	Ctcf Up
Bcl9l	NM_030256	228.587	0.490581	0.381718	0.0177554	0.119395	Ctcf Up
BC004004	NM_030561	2069.93	-0.0877468	0.122338	0.405837	0.487001	Ctcf Up
Trim34a	NM_030684	441.03	0.126871	0.131745	0.255918	0.470378	Ctcf Up
Serp1	NM_030685	9054.06	-0.189167	0.114015	0.0667362	0.16487	Ctcf Up
Sacm1l	NM_030692	1365.96	-0.0228597	0.126962	0.832055	0.914612	Ctcf Up
Kank3	NM_030697	227.624	0.31512	0.169776	0.0201207	0.127962	Ctcf Up
Hcar2	NM_030701	22.5813	-0.120079	0.255023	0.246121	0.527127	Ctcf Up
Cemip	NM_030728	0.82523	0.0157312	0.245042	0.459214	1	Ctcf Up
Trim23	NM_030731	295.911	0.145785	0.202498	0.273194	0.555925	Ctcf Up
Il6	NM_031168	125.113	1.25029	0.372792	4.10969e-05	0.00108779	Ctcf Up
Tfap4	NM_031182	1081.09	-0.245595	0.131323	0.0291516	0.136791	Ctcf Up
Il23a	NM_031252	0.809779	-0.00658816	0.243975	0.79996	1	Ctcf Up
Plekha3	NM_031256	727.217	0.0145792	0.124537	0.89398	1	Ctcf Up
Gtf2a1	NM_031391,NM_175335	1983.08	-0.050793	0.126622	0.638343	0.720458	Ctcf Up
Cenpq	NM_031863	950.248	-0.225911	0.153273	0.0687121	0.239048	Ctcf Up
Ppp1ca	NM_031868	13998.5	-0.0383522	0.11864	0.70885	0.699876	Ctcf Up
Prkab1	NM_031869	1939.39	0.165565	0.109821	0.0919136	0.192682	Ctcf Up
Wasf1	NM_031877	2.79089	0.0230414	0.241666	0.639281	1	Ctcf Up
Tssk6	NM_032004	17.0946	-0.900442	0.718231	0.00671932	0.0898155	Ctcf Up
Slmap	NM_032008	2125.47	0.231376	0.138571	0.0474401	0.161935	Ctcf Up
Kcnn1	NM_032397	8.74543	-0.0636644	0.241493	0.42432	0.964852	Ctcf Up
Cd96	NM_032465	80.3365	0.0403848	0.182083	0.744257	0.999147	Ctcf Up
Rnf123	NM_032543	1867.69	0.0531301	0.14789	0.654868	0.800575	Ctcf Up
Ocm	NM_033039	1.53272	0.0290145	0.245953	0.338374	1	Ctcf Up
Tars	NM_033074	2639.84	-0.221928	0.143415	0.0618142	0.173673	Ctcf Up
M1ap	NM_033079	90.6374	-1.01692	0.262565	6.96655e-06	0.000301094	Ctcf Up
Emc9	NM_033146	231.83	-0.386018	0.243088	0.0208327	0.0961585	Ctcf Up
Srebf2	NM_033218	2719.49	0.198111	0.163885	0.121575	0.296458	Ctcf Up
Clic1	NM_033444	9587.82	0.150757	0.154592	0.222801	0.352079	Ctcf Up
Vps37a	NM_033560	692.844	0.0186515	0.108619	0.847675	0.917997	Ctcf Up
Pcdhgb5	NM_033577	20.0141	-0.0749066	0.241475	0.395051	0.91702	Ctcf Up
Pcdhga5	NM_033588	14.9022	0.02351	0.226549	0.794458	1	Ctcf Up
Pcdhga11	NM_033594	4.43316	-0.0240662	0.245025	0.442948	0.985445	Ctcf Up
C1galt1	NM_052993	543.961	0.321073	0.321422	0.055073	0.178377	Ctcf Up
Chrac1	NM_053068	937.901	-0.161856	0.138523	0.16063	0.431397	Ctcf Up
Nup62	NM_053074	3314	-0.118185	0.100094	0.19664	0.399434	Ctcf Up
Tac4	NM_053093	3.35732	0.0512729	0.248319	0.284656	1	Ctcf Up
Setbp1	NM_053099	23.3577	0.122068	0.257918	0.234071	0.816021	Ctcf Up
Pcdhb16	NM_053141	3.8789	-0.0906001	0.265514	0.0702392	0.339218	Ctcf Up
Pcdhb17	NM_053142	3.82834	-0.0278632	0.240647	0.616832	1	Ctcf Up
Pcdhb19	NM_053144	0.509729	-0.00465046	0.244525	0.796754	1	Ctcf Up
Mrpl34	NM_053162	1557.2	-0.349922	0.185452	0.0153222	0.0790694	Ctcf Up
Kifc5b	NM_053173	801.288	-0.188027	0.118107	0.0695926	0.182112	Ctcf Up
Ddx50	NM_053183	2231.8	-0.119906	0.0960707	0.172585	0.287341	Ctcf Up
Dok4	NM_053246	40.6409	0.276174	0.300484	0.0776334	0.264536	Ctcf Up
Hnrnpa3	NM_053263,NM_146130,NM_198090	15430.1	-0.0972371	0.0851893	0.221741	0.354169	Ctcf Up
Rasa2	NM_053268	721.221	0.0922063	0.145156	0.433606	0.570079	Ctcf Up
Ttyh2	NM_053273	189.831	0.528391	0.20182	0.0012193	0.0189843	Ctcf Up
Antxr1	NM_054041	36.8982	0.191853	0.274169	0.149327	0.390256	Ctcf Up
Adgra3	NM_054044	47.2312	-0.0633265	0.206892	0.590861	0.873511	Ctcf Up
Ube3b	NM_054093	2554.97	0.0183875	0.101112	0.841506	0.914425	Ctcf Up
Recql4	NM_058214	841.873	-0.289134	0.179287	0.036504	0.157785	Ctcf Up
B3galt6	NM_080445	463.602	-0.154168	0.127009	0.156929	0.393302	Ctcf Up
Srgap3	NM_080448	456.873	0.774656	0.173005	7.14391e-07	3.12071e-05	Ctcf Up
Mmp28	NM_080453,NM_172797	96.8827	0.0272262	0.202732	0.815502	1	Ctcf Up
Gjc2	NM_080454,NM_175452	0.300772	0.00931064	0.245304	0.660367	1	Ctcf Up
Pofut1	NM_080463	1560.39	0.100309	0.13026	0.34373	0.559736	Ctcf Up
Sh3bgrl3	NM_080559	11468.1	-0.0185801	0.175467	0.877183	0.781833	Ctcf Up
Aco2	NM_080633	5810.41	-0.0674361	0.145772	0.56489	0.525482	Ctcf Up
Setd7	NM_080793	1848.48	0.0762492	0.157663	0.533034	0.715713	Ctcf Up
Lnx2	NM_080795	349.023	0.0204369	0.167355	0.869118	0.969069	Ctcf Up
Wdr5	NM_080848	3965.85	-0.0216509	0.103985	0.860832	0.773928	Ctcf Up
Card10	NM_130859	40.5288	0.498601	0.471381	0.0197926	0.133912	Ctcf Up
Pabpc4	NM_130881,NM_148917	8098.72	-0.248056	0.156342	0.0494286	0.134746	Ctcf Up
Sertad3	NM_133210	306.677	0.00532032	0.180509	0.967182	1	Ctcf Up
Zfp704	NM_133218	1230.91	0.435816	0.187402	0.00377788	0.0385412	Ctcf Up
Rac3	NM_133223	29.3128	-0.0832194	0.222569	0.462586	1	Ctcf Up
Acbd3	NM_133225	1138.73	0.104122	0.143616	0.375624	0.703827	Ctcf Up
Nup155	NM_133227	2045.43	-0.0336798	0.158424	0.78616	0.706159	Ctcf Up
Zfp87	NM_133228	489.348	0.0653755	0.136182	0.565592	0.831315	Ctcf Up
Ppargc1b	NM_133249	104.366	-0.0284101	0.176168	0.81582	1	Ctcf Up
Ing4	NM_133345	1492.11	0.0296232	0.156383	0.808237	0.906134	Ctcf Up
Sumo2	NM_133354	9775.4	-0.104861	0.116489	0.326283	0.378541	Ctcf Up
Slc12a6	NM_133648,NM_133649	2379.54	0.418675	0.160109	0.00192676	0.0185006	Ctcf Up
Mef2d	NM_133665	1061.16	0.0380656	0.187185	0.758596	0.863617	Ctcf Up
Pdk2	NM_133667	329.944	0.0757833	0.141907	0.515069	0.702221	Ctcf Up
Cxxc5	NM_133687	1149.68	0.483549	0.190402	0.00178398	0.0175046	Ctcf Up
Gmppa	NM_133708	1183.23	-0.155521	0.133891	0.167995	0.416764	Ctcf Up
Tmem30a	NM_133718	3748.15	0.225577	0.115113	0.0271719	0.0925183	Ctcf Up
St13	NM_133726	3030.63	-0.21	0.160926	0.0980274	0.259286	Ctcf Up
Emc7	NM_133749	1701.84	-0.212728	0.144933	0.0739362	0.222276	Ctcf Up
Usp47	NM_133758,NM_177249	3061.21	0.090666	0.144218	0.442276	0.64162	Ctcf Up
Dcp1a	NM_133761	1073.75	0.0590574	0.159319	0.629637	0.881016	Ctcf Up
Ncapg2	NM_133762	2564.05	0.0157129	0.138819	0.890023	0.945658	Ctcf Up
Dnttip1	NM_133763	1086.56	-0.114016	0.154543	0.348788	0.677133	Ctcf Up
Ssbp4	NM_133772	2281.15	-0.102619	0.121153	0.328582	0.54318	Ctcf Up
Cab39	NM_133781	4433.1	0.0581491	0.100887	0.520614	0.583683	Ctcf Up
Nmd3	NM_133787	1408.57	-0.337545	0.148236	0.00678712	0.046507	Ctcf Up
Icmt	NM_133788,NR_037908	1281.22	0.0433282	0.105537	0.650097	0.802956	Ctcf Up
Wwc2	NM_133791	483.975	0.0611636	0.201607	0.613876	0.795904	Ctcf Up
Exd2	NM_133798	508.796	0.00697435	0.113512	0.945643	1	Ctcf Up
Gtf2f1	NM_133801	2910.8	-0.271794	0.101365	0.00332344	0.0219757	Ctcf Up
Rdh10	NM_133832	239.194	-0.163921	0.168833	0.20061	0.551649	Ctcf Up
Ubac1	NM_133835	2689.7	-0.339611	0.16781	0.0123873	0.0515042	Ctcf Up
Mmadhc	NM_133839	1712.65	-0.124345	0.110691	0.207379	0.415244	Ctcf Up
Snapin	NM_133854	906.986	0.0601041	0.107867	0.535447	0.804614	Ctcf Up
Kdm1a	NM_133872	2246.92	-0.0408475	0.107101	0.643377	0.788013	Ctcf Up
Zbtb48	NM_133879	355.605	-0.0303898	0.143454	0.792809	0.917216	Ctcf Up
Chpf2	NM_133913	1716.22	-0.0296019	0.109596	0.761835	0.870552	Ctcf Up
Itfg2	NM_133927	434.519	-0.0669835	0.129505	0.54154	0.812068	Ctcf Up
Chchd4	NM_133928	1217.73	-0.454497	0.146974	0.000384726	0.00531966	Ctcf Up
Creld1	NM_133930	372.005	0.0254019	0.158193	0.837173	1	Ctcf Up
Ptov1	NM_133949	1761.3	-0.133541	0.152249	0.270395	0.492925	Ctcf Up
Unc45a	NM_133952	733.988	0.0223676	0.113682	0.825131	0.903794	Ctcf Up
Trip12	NM_133975	4752.39	0.303954	0.157325	0.0184065	0.0705812	Ctcf Up
Alg9	NM_133981,NR_045601	790.544	-0.163831	0.125664	0.130307	0.309788	Ctcf Up
Fam207a	NM_133998	1276.79	-0.106525	0.114726	0.292314	0.508428	Ctcf Up
Zc3h10	NM_134003	630.281	0.0256048	0.132534	0.811268	0.896224	Ctcf Up
Ncln	NM_134009	4616.63	-0.179653	0.119448	0.0850197	0.236441	Ctcf Up
Mbtd1	NM_134012	1701.32	-0.0434572	0.124317	0.683573	0.825528	Ctcf Up
[truncated: 3,594 more rows]
