# Supplementary material for: BRD9 determines the cell fate of hematopoietic stem cells by regulating chromatin state
Source: Nat Commun. 2023 Dec 15;14:8372. doi: 10.1038/s41467-023-44081-6 (PMC10724271; doi:10.1038/s41467-023-44081-6)
Supplement: Supplementary file 11 — Supplementary Data 8 [file 41467_2023_44081_MOESM11_ESM.xlsx]

## Sheet: GO analysis
Term	Overlap	P-value	Adjusted P-value	Odds Ratio	Combined Score	Genes
phosphorylation (GO:0016310)	92/400	4.8176e-07	0.00158491	1.88095	27.36	DYRK3;PANK3;DYRK2;CCNT1;GMFG;DGKA;MAST1;PRKAG2;PIK3CD;MYLK3;HK1;TBK1;TLK2;AKT1;TLK1;PIM3;PRKACA;IKBKE;PDK2;PRKCG;EPHA7;MORC3;CDKL5;CSNK2A1;SYK;DAPK1;PRKCE;LMTK3;ADAM10;LMTK2;VRK1;IRAK3;CSNK1E;PRKAB1;RUNX3;YWHAZ;ILF3;LATS2;PRKAR1B;MAPKAPK2;RARA;BTK;FAM20B;PICK1;TSSK6;BIRC6;ULK1;SGK3;TRIB1;TRIB2;NIM1K;RNASEL;PRKAA2;ROCK1;PKN3;ACVR1B;MAPK9;NUAK1;ACVR1C;GRK4;MKNK1;GRK6;PGK1;MAPK1;MAPK6;MARK2;NTRK1;SR…
cellular protein modification process (GO:0006464)	197/1025	7.48418e-07	0.00158491	1.51124	21.3165	GMFG;DCAF7;PSMD8;NUB1;PSMD7;TBK1;AKT2;AKT1;PRKACA;SKP2;PDK2;PRKCG;CSNK2A1;DAPK1;PRKCE;ATG10;ALG3;P3H1;CSNK1E;PRKAB1;RUNX3;PRKAR1B;PSME3;BTK;ULK1;TRIB1;TRIB2;ALG10B;MTMR2;RPN2;DCUN1D1;NUAK1;APOE;ATG7;ST3GAL1;SRPK2;B3GALNT1;ICMT;ST8SIA1;EIF2AK3;BRAF;EIF2AK4;PARP14;CALU;PRKAG2;ANKRD9;SERP1;ELOB;IKBKE;RAB8A;DUSP4;PARP3;SYK;COMMD1;SIRT1;F5;SIRT3;PSMA5;B3GNT8;PSMA1;B3GNT7;RARA;FAM20B;PICK1;SGK3;RNASEL;…
neutrophil activation involved in immune response (GO:0002283)	106/485	9.3358e-07	0.00158491	1.76299	24.4778	CYFIP1;RAB3A;TMEM179B;GMFG;APEH;RAB44;PSMD7;ENPP4;CAPN1;B2M;KCMF1;TICAM2;IST1;SLC11A1;ADAM10;CYBA;ILF2;DOK3;TYROBP;BIN2;RAB37;CRISPLD2;PSMD12;RAB5C;STXBP3;HVCN1;PLD1;GNS;DSN1;NEU1;NCKAP1L;LTA4H;ATG7;HMOX2;AP1M1;ATP6V0A1;CTSA;ATP8B4;XRCC6;RAB4B;TRAPPC1;XRCC5;IDH1;SURF4;RAB27A;NBEAL2;DNAJC13;PA2G4;ARPC5;EEF2;DERA;DIAPH1;TOLLIP;DEGS1;ITGAM;CTSZ;SLC2A3;TCIRG1;HMGB1;AP2A2;GM2A;ADGRE5;NAPRT;TIMP2;ITGAX…
neutrophil mediated immunity (GO:0002446)	106/488	1.26582e-06	0.0016117	1.74883	23.7488	CYFIP1;RAB3A;TMEM179B;GMFG;APEH;RAB44;PSMD7;ENPP4;CAPN1;B2M;KCMF1;TICAM2;IST1;SLC11A1;ADAM10;CYBA;ILF2;DOK3;TYROBP;BIN2;RAB37;CRISPLD2;PSMD12;RAB5C;STXBP3;HVCN1;PLD1;GNS;DSN1;NEU1;NCKAP1L;LTA4H;ATG7;HMOX2;AP1M1;ATP6V0A1;CTSA;ATP8B4;XRCC6;RAB4B;TRAPPC1;XRCC5;IDH1;SURF4;RAB27A;NBEAL2;DNAJC13;PA2G4;ARPC5;EEF2;DERA;DIAPH1;IL6;TOLLIP;DEGS1;ITGAM;CTSZ;SLC2A3;TCIRG1;HMGB1;AP2A2;GM2A;ADGRE5;NAPRT;TIMP2;I…
neutrophil degranulation (GO:0043312)	104/481	1.98262e-06	0.0020195	1.73781	22.8193	CYFIP1;RAB3A;TMEM179B;GMFG;APEH;RAB44;PSMD7;ENPP4;CAPN1;B2M;KCMF1;TICAM2;IST1;SLC11A1;ADAM10;CYBA;ILF2;DOK3;TYROBP;BIN2;RAB37;CRISPLD2;PSMD12;RAB5C;STXBP3;HVCN1;PLD1;GNS;DSN1;NEU1;NCKAP1L;LTA4H;ATG7;HMOX2;AP1M1;ATP6V0A1;CTSA;ATP8B4;XRCC6;RAB4B;TRAPPC1;XRCC5;IDH1;SURF4;RAB27A;NBEAL2;DNAJC13;PA2G4;ARPC5;EEF2;DERA;DIAPH1;TOLLIP;DEGS1;ITGAM;CTSZ;SLC2A3;TCIRG1;HMGB1;AP2A2;GM2A;ADGRE5;NAPRT;TIMP2;ITGAX…
protein phosphorylation (GO:0006468)	104/496	8.26887e-06	0.00663248	1.66982	19.5419	CCNT1;GMFG;MYLK3;RPS6KA3;TBK1;AKT2;RPS6KA1;AKT1;PIM3;PRKACA;EPHB1;PDK2;EPHB3;PRKCG;MORC3;CDKL5;CSNK2A1;DAPK1;PRKCE;LMTK3;ADAM10;LMTK2;VRK1;CSNK1E;PRKAB1;RUNX3;ILF3;PRKAR1B;MAPKAPK3;MAPKAPK2;BTK;TSSK6;ULK1;EPHA1;TRIB1;TRIB2;CSNK1G1;NUAK1;GRK4;GRK6;CLSPN;MARK2;SRPK2;EIF2AK3;BRAF;EIF2AK4;SMAD7;CDK7;FER;CDK5;STK24;CDK4;STK25;FES;CDK3;COPS2;CDK1;FGFR3;MAP3K11;DYRK3;DYRK2;FLT4;MAST1;PRKAG2;PIK3CD;TLK2;…
regulation of G2/M transition of mitotic cell cycle (GO:0010389)	41/149	9.11591e-06	0.00663248	2.37376	27.5486	DYNC1I2;PSMD12;DCTN2;DCTN1;SSNA1;CUL1;PSMA7;PSMD8;CCNB1;GPR132;PCM1;PSMD7;HAUS8;CNTRL;PSMB1;CEP250;PRKACA;YWHAG;CEP78;USP47;HSP90AA1;RCC2;NDE1;CSNK1E;CKAP5;CDC25A;RAB11A;PSMA5;RAD51B;TPX2;CENPF;PSMC5;RAD51C;PSMC6;PSMA1;PSMC3;CDK4;PSME3;CDK1;PAFAH1B1;SDCCAG8
Golgi inheritance (GO:0048313)	8/11	1.5289e-05	0.00973334	16.5767	183.808	PLK3;VCPIP1;PDCD10;STK25;GBF1;CDK1;VRK1;YWHAZ
cytosolic transport (GO:0016482)	33/116	3.15893e-05	0.016777	2.48244	25.7248	VPS29;TMEM87A;TMEM87B;DCTN1;GCC2;VPS26A;AP2A1;SNX32;PTPN23;CLN5;AP4M1;AP1G1;VPS53;RAB29;DENND5A;TRIM27;TBC1D17;TBC1D10A;PLEKHJ1;ANKRD27;RIC1;SORT1;GBF1;LAPTM5;LMTK2;GAK;RNF126;HOOK2;HEATR5A;DOP1B;UBE2O;TBC1D23;RAB5A
regulation of proteasomal ubiquitin-dependent protein catabolic process (GO:0032434)	30/102	3.56772e-05	0.016777	2.60038	26.6304	PRKN;CEBPA;UBXN1;HFE;RCHY1;CLU;HSPBP1;NKD2;NUB1;BAG5;XPO1;BAG2;SUMO2;RACK1;TLK2;ELOB;ZYG11B;ANKIB1;DESI1;CSNK1E;COMMD1;RAD23B;UCHL5;SMAD7;RYBP;TRIM39;MAP1A;WAC;TRIB1;TRIB2
cellular response to DNA damage stimulus (GO:0006974)	76/350	3.89423e-05	0.016777	1.73979	17.6648	MUS81;DYRK2;PHF1;SUV39H1;SETD7;NUDT1;ASH2L;SMC6;ALKBH7;YY1;NIPBL;ALKBH1;ZC3H12A;TLK2;IKBKE;VAV3;USP47;PARP3;ZBTB38;CSNK1E;SIRT1;SPIDR;HIC1;REXO4;FOXP1;TRAIP;RAD51B;RNF168;KIN;RAD51C;RNF169;MSH2;IRF3;DDIT3;MAPKAPK2;WAC;SPATA18;OTUB1;DOT1L;FBXO45;FAAP20;TANK;FOXO1;UNG;RECQL4;VCPIP1;RBBP5;POLD1;WNT1;ATRIP;ZRANB3;PLK3;UVRAG;TIGAR;UBE2B;XRCC5;XRCC2;CIDEB;INO80;MAPK14;FANCF;CUL4A;RAD52;RAD51;TAOK3;BCL6…
cellular response to ionizing radiation (GO:0071479)	18/48	3.95296e-05	0.016777	3.73739	37.8914	XRCC6;KDM1A;KDM4D;XRCC5;LIG4;NUCKS1;INO80;MAPK14;TANK;SIRT1;SPIDR;NIPBL;RAD51;FIGNL1;TLK2;INTS7;RAD1;CLOCK
peptidyl-serine modification (GO:0018209)	43/169	4.49624e-05	0.0176149	2.13322	21.3528	DYRK3;DYRK2;CAB39;ROCK1;PKN3;MAST1;RPS6KA3;MAPK9;TBK1;AKT2;MKNK1;RPS6KA1;TLK2;AKT1;TLK1;MAPK1;CLSPN;PRKACA;IKBKE;MARK2;PRKCG;SRPK2;MORC3;CSNK2A1;GALNT3;NAA10;PRKCE;GALNT1;EIF2AK3;LMTK2;VRK1;CSNK1E;MAPK14;HIPK2;LATS2;MAPKAPK3;CDK5;MAPKAPK2;RPS6KB2;CDK1;ULK1;SGK3;CSNK1G1
peptidyl-serine phosphorylation (GO:0018105)	40/156	6.77409e-05	0.0246432	2.15435	20.6814	DYRK3;DYRK2;CAB39;ROCK1;PKN3;MAST1;RPS6KA3;MAPK9;TBK1;AKT2;MKNK1;RPS6KA1;TLK2;AKT1;TLK1;MAPK1;CLSPN;PRKACA;IKBKE;MARK2;PRKCG;SRPK2;MORC3;CSNK2A1;PRKCE;EIF2AK3;LMTK2;VRK1;CSNK1E;MAPK14;HIPK2;LATS2;MAPKAPK3;CDK5;MAPKAPK2;RPS6KB2;CDK1;ULK1;SGK3;CSNK1G1
regulation of protein binding (GO:0043393)	32/118	0.000113236	0.0384474	2.32199	21.0977	HDAC4;PRKN;HDAC5;KDM1A;ROCK1;EPB41;HFE;USP33;CTSZ;DERL1;NMD3;ACTB;ADD1;PPP2CA;BAG2;BTBD1;TERT;RACK1;AKT1;PRKACA;B2M;TRIM21;MARK2;SNAPIN;CAV1;STYX;CSNK1E;GTF2F1;HIPK2;PPP1CA;BAX;NES
SRP-dependent cotranslational protein targeting to membrane (GO:0006614)	26/90	0.000159284	0.0507021	2.53286	22.1494	RPL5;SRP19;RPL32;RPL31;RPLP1;ZFAND2B;RPL36A;RPL6;RPS15;RPS4X;SEC61A1;RPS16;RPL36;RPL14;RPL13;RPS7;RPS6;RPL13A;RPL35A;SRP68;SRP9;RPS26;RPL27A;RPL37A;RPL29;RPL28
negative regulation of viral transcription (GO:0032897)	8/14	0.000188156	0.0563693	8.28688	71.0869	ZFP36;TRIM13;LARP7;UBP1;TRIM14;TRIM27;TRIM21;TRIM11
regulation of proteasomal protein catabolic process (GO:0061136)	18/54	0.000229162	0.0605424	3.11341	26.0937	PRKCG;PRKN;USP14;OSBPL7;DESI1;COMMD1;RAD23B;UCHL5;USP19;PSMC5;XPO1;PSMC6;BAG2;UBB;PSMC3;PSME3;APOE;PRKACA
protein transport (GO:0015031)	76/369	0.000231694	0.0605424	1.62514	13.6026	ARF3;VPS29;RAB3A;TFRC;HFE;MIA2;GCC2;AP2A1;TCIRG1;CLU;AP4M1;ARL5C;TLK1;ARFIP1;TBC1D22A;TBC1D10A;RAB8A;TMED5;TRIM23;RAB8B;TMED4;NDC1;ATP6V1G1;TICAM2;TANGO2;GOLPH3L;LMTK2;ZDHHC17;DNM2;ARL4D;TBC1D1;TBC1D2;TBC1D4;ERP29;ATP6V1B2;PICK1;CHMP3;PPARG;ATP6V0D1;VAMP5;NAPA;RAB5C;SAR1A;STXBP3;SAR1B;UNC93B1;RAB1B;VPS26A;STX11;HSP90B1;SCFD1;RAB20;KIF3B;RAB29;APOE;STX3;TBC1D17;SPTBN1;ATP6V0A1;CTSA;SLC10A7;RIC1;SY…
regulation of autophagy (GO:0010506)	52/231	0.000243399	0.0605424	1.81623	15.1125	VPS29;USP36;USP33;CISD2;PRKAG2;HMGB1;PIK3C2A;KAT5;CASP3;ZC3H12A;TLK2;AKT1;TRIM27;CAPN1;PRKACA;DNM1L;TRIM21;RAB8A;SREBF1;ATP6V1G1;DAPK1;HGF;TFEB;TICAM1;PRKAB1;SREBF2;DDIT3;ATP6V1B2;TRIM14;ULK1;VDAC1;SMCR8;ATP6V0D1;ATF6;GAPDH;EXOC1;PRKN;PRKAA2;ROCK1;ITPR1;VPS26A;SNX32;WDR24;FOXO1;ZKSCAN3;BMF;ATP6V0A1;CTSA;OSBPL7;STAT3;CDK5;NEDD4
regulation of erythrocyte differentiation (GO:0045646)	14/37	0.000252513	0.0605424	3.78761	31.3768	MED1;SPI1;LDB1;STAT1;STAT3;ARNT;ACVR1B;MAPK14;ETS1;ACVR2A;ZFP36;ABCB10;NCKAP1L;HOXA5
beta-catenin-TCF complex assembly (GO:1904837)	12/29	0.000261522	0.0605424	4.39071	36.2189	TLE4;TLE3;PYGO2;TCF7L1;KAT5;TERT;HDAC1;RBBP5;LEO1;ASH2L;CDC73;BCL9L
regulation of signal transduction by p53 class mediator (GO:1901796)	38/156	0.000315004	0.0655424	2.01024	16.2084	RPL5;DYRK2;PRKAA2;PHF20;HDAC1;EHMT2;MAPKAP1;NOP2;PRKAG2;NOC2L;RPS15;ING5;NUAK1;ING2;KAT5;AKT1;KMT5A;MTA2;RFFL;ATRIP;PLK3;DAXX;TAF15;CSNK2A1;TAF13;USP2;PPP2R5C;MAPK14;PRKAB1;HIPK2;TPX2;CDK5;CDK1;RAD17;TAF4B;MDM4;RAD1;TAF6
cellular protein catabolic process (GO:0044257)	19/60	0.000328866	0.0655424	2.8858	23.1437	PRKN;CTSZ;CLTA;AP2A1;DENND3;TCIRG1;AP2B1;AP2A2;RNF5;CLPX;PISD;RNF123;RAB12;LONP1;SPATA18;AP2M1;CTSC;ADAMTS7;CTSB
regulation of lipid storage (GO:0010883)	10/22	0.000343213	0.0655424	5.18124	41.3316	FTO;NFKBIA;IL6;HILPDA;ZC3H12A;ITGAV;ALKBH7;SIRT1;IKBKE;MEST
regulation of mRNA stability (GO:0043488)	36/146	0.00034811	0.0655424	2.04241	16.2637	FTO;PSMD12;ROCK1;ZFP36L2;PSMA7;TBRG4;PSMD8;EXOSC7;ZFP36;RIDA;PSMD7;FXR2;XPO1;UBB;KHSRP;NOCT;PSMB1;AKT1;TNPO1;ZC3H14;TAF15;DIS3;SLC11A1;MEX3D;YWHAZ;PSMA5;PSMC5;PSMC6;GDNF;PSMA1;PSMC3;PSME3;MAPKAPK2;SERBP1;PABPC1;DCP1A
negative regulation of ubiquitin-dependent protein catabolic process (GO:2000059)	14/38	0.0003491	0.0655424	3.62958	28.892	RPL5;UBXN1;CSNK2A1;RPS7;HFE;SGTA;UCHL5;HIPK2;BAG5;RYBP;TRIM39;MAP1A;TLK2;WAC
transmembrane receptor protein tyrosine kinase signaling pathway (GO:0007169)	81/404	0.000360335	0.0655424	1.57131	12.4581	EPHB6;CYFIP1;NCF1;ARPC1B;FLT4;AP2A1;TCIRG1;PIK3C2A;AP2A2;ACTB;ACTG1;GHR;SPRED1;AKT2;CASP3;AKT1;ITGAV;AP3S1;RAC1;EPHB1;AP2M1;PDK2;GIT1;EPHB3;PSENEN;VAV3;ACTR2;HSP90AA1;ATP6V1G1;EPHA7;SYK;HGF;LMTK2;CYBA;GTF2F1;PGF;RHOA;MAPKAPK3;MAPKAPK2;ATP6V1B2;ROR1;PLCB1;ATP6V0D1;EPHA1;ARHGEF7;RHOQ;ROCK1;PXN;NEDD9;ADRB2;FOXO1;SOCS2;EFNB1;POLR2A;ERBB3;FLRT3;POLR2B;MAPK1;NCKAP1L;POLR2I;MPZL1;ATP6V0A1;NTRK1;GALNT3;S…
cellular response to hypoxia (GO:0071456)	33/131	0.000398296	0.069949	2.10064	16.4444	SUV39H2;PSMD12;SUV39H1;HILPDA;HIGD1A;PTGS2;NDRG1;PSMA7;PSMD8;PSMD7;TERT;UBB;PSMB1;PGK1;HMOX1;PMAIP1;ELOB;PLK3;EGLN3;TIGAR;ARNT;SIRT1;HIPK2;VEGFA;PSMA5;PSMC5;PSMC6;PSMA1;PSMC3;PSME3;HYOU1;MDM4;P4HB
positive regulation of cell cycle G2/M phase transition (GO:1902751)	10/23	0.000531976	0.089337	4.7824	36.0541	RAD51B;DYRK3;CCNB1;RAD51C;ATAD5;CDK4;RCC2;CDK1;CDC25A;RAB11A
negative regulation of proteasomal ubiquitin-dependent protein catabolic process (GO:0032435)	12/31	0.000543775	0.089337	3.92807	29.5272	USP14;UBXN1;BAG5;RYBP;TRIM39;HFE;SGTA;STYX;MAP1A;TLK2;WAC;UCHL5
proteasomal protein catabolic process (GO:0010498)	46/205	0.000578269	0.0920351	1.80691	13.4713	PRKN;PSMD12;UBXN1;ZFAND2B;UBE2D3;DERL1;FBXO45;PRPF19;RNF4;FBXO44;RNF5;PSMA7;PSMD8;ANKRD9;PSMD7;MAEA;SHARPIN;KAT5;ENC1;PSMB1;PMAIP1;SKP2;RFFL;ATE1;UBE2B;SYVN1;KCTD2;PPP2R5C;SIRT1;RAD23B;PSMA5;CUL4A;UBE2W;RNF126;ITCH;PSMC5;SPSB1;PSMC6;PSMA1;PSMC3;DDIT3;PSME3;NEDD4;TRIM13;KBTBD7;CLOCK
protein targeting to ER (GO:0045047)	27/103	0.000669007	0.10325	2.21423	16.1854	RPL5;SRP19;RPL32;RPL31;RPLP1;ZFAND2B;RPL36A;RPL6;RPS15;RPS4X;SEC61A1;RPS16;RPL36;RPL14;RPL13;RPS7;RPS6;SGTA;RPL13A;RPL35A;SRP68;SRP9;RPS26;RPL27A;RPL37A;RPL29;RPL28
mRNA processing (GO:0006397)	62/300	0.000757261	0.10334	1.62901	11.7058	TCERG1;RAMAC;DDX46;GEMIN2;HNRNPR;CWC25;PRPF19;SART1;SNRNP70;PRKACA;TXNL4A;RBM17;RBM14;USP49;SCAF11;RBM19;GTF2F1;WDR33;KIN;DDX39B;SYF2;ZC3H11A;PRPF3;SNRPG;SNRPE;PABPC1;SRSF5;AURKAIP1;CACTIN;SNRPC;SRSF7;SNRPA;SF3B5;YTHDC1;CSTF3;SRRT;DDX23;SRSF1;CWF19L2;ESS2;TBRG4;ZMAT2;POLR2A;PUF60;POLR2B;DHX38;RALY;POLR2I;SF3A1;HNRNPA3;CPSF6;RNGTT;CPSF3;NONO;GTF2H2;MAGOHB;HNRNPL;SMU1;CDK7;PHF5A;SNRNP48;HNRNPC
regulation of cell migration involved in sprouting angiogenesis (GO:0090049)	12/32	0.000760986	0.10334	3.73145	26.7952	DLL4;HDAC5;CARD10;MAP3K3;PDCD10;HMOX1;GATA2;PIK3C2A;PTGS2;KLF4;RHOA;VEGFA
regulation of actomyosin structure organization (GO:0110020)	7/13	0.000786511	0.10334	7.24841	51.8109	PTGER4;ROCK1;FHOD1;WAS;RAC1;ACTG1;SLC9A1
macroautophagy (GO:0016236)	30/120	0.000816475	0.10334	2.07812	14.7765	ILRUN;PRKN;PRKAA2;TOMM40;HDAC10;PRKAG2;TCIRG1;TOMM22;MFN1;EPG5;MFN2;ATG7;VPS39;UVRAG;GABARAPL1;CSNK2A1;VTA1;ATG10;VPS37A;WIPI1;WIPI2;PRKAB1;VAMP8;SNX14;CHMP3;ULK1;VDAC1;CHMP6;STAM2;TOMM5
cotranslational protein targeting to membrane (GO:0006613)	25/94	0.000827969	0.10334	2.25748	16.0203	RPL5;SRP19;RPL32;RPL31;RPLP1;RPL36A;RPL6;RPS15;RPS4X;SEC61A1;RPS16;RPL36;RPL14;RPL13;RPS7;RPS6;RPL13A;RPL35A;SRP68;SRP9;RPS26;RPL27A;RPL37A;RPL29;RPL28
post-Golgi vesicle-mediated transport (GO:0006892)	24/89	0.000842837	0.10334	2.30025	16.2829	NAPA;ARFGEF2;SORT1;GBF1;AP4E1;AP1B1;CLTA;AP2A1;COMMD1;DNM2;AP4M1;VAMP8;RAB10;SCFD1;AP1G1;DOP1B;BLOC1S3;AP1S1;GOPC;ACBD3;EXOC2;EXOC1;AP1M1;VPS35L
cardiolipin acyl-chain remodeling (GO:0035965)	5/7	0.000847048	0.10334	15.5247	109.818	HADHB;HADHA;PLA2G4A;PLA2G6;LCLAT1
positive regulation of receptor catabolic process (GO:2000646)	5/7	0.000847048	0.10334	15.5247	109.818	ABCA2;PTPN1;ITCH;LAPTM5;APOE
response to insulin (GO:0032868)	23/84	0.000852205	0.10334	2.34865	16.5995	HDAC5;SLC27A1;GOT1;SORT1;MEAK7;SORBS1;SIRT1;FOXO1;USF1;RAB10;EPM2AIP1;FER;TBC1D4;AKT2;RAB12;AKT1;PPARG;LPIN2;RAB8A;RHOQ;LPIN3;RAB8B;ZBED3
positive regulation of myeloid cell differentiation (GO:0045639)	13/37	0.000949862	0.112503	3.36911	23.4463	MED1;STAT1;STAT3;ARNT;ACVR1B;MAPK14;ETS1;ACVR2A;ABCB10;FES;PITHD1;NCKAP1L;HOXA5
mRNA metabolic process (GO:0016071)	25/95	0.000977817	0.113182	2.22511	15.4204	TCERG1;RNH1;GEMIN2;CSTF3;SRSF1;HNRNPR;ZFP36L2;TBRG4;LSM10;ZFP36;RIDA;PRKACA;SF3A1;CPSF6;SSB;SCAF11;CPSF3;NONO;KIN;PRPF3;SNRPG;SNRPE;SRSF5;AURKAIP1;SRSF7
regulation of cell cycle G2/M phase transition (GO:1902749)	23/85	0.00101718	0.115122	2.31064	15.922	DYNC1I2;DYRK3;HSP90AA1;DCTN2;ATAD5;DCTN1;SSNA1;NDE1;CSNK1E;CKAP5;TPX2;PCM1;CENPF;HAUS8;CNTRL;CDK1;CEP250;PRKACA;GTSE1;YWHAG;PAFAH1B1;SDCCAG8;CEP78
regulation of ubiquitin-dependent protein catabolic process (GO:2000058)	14/42	0.00111084	0.12299	3.11035	21.1586	RPL5;CSNK2A1;DESI1;RPS7;HFE;SGTA;LAPTM5;COMMD1;CLU;RAD23B;HIPK2;NUB1;XPO1;TRIM39
positive regulation of cellular protein localization (GO:1903829)	20/71	0.0012351	0.133837	2.44152	16.3499	PRKN;CARD10;CDT1;PRKAA2;TFRC;TESK1;EIF2AK3;LIF;MEAK7;BICD1;TYROBP;NUP62;MAP1A;CDK1;AKT1;CEP250;KAT7;STX3;GTSE1;CENPQ
intracellular protein transport (GO:0006886)	67/336	0.00128121	0.135941	1.55754	10.3732	IPO13;ARF3;VPS29;PPP1R10;AP4E1;AP2A1;IPO7;IPO5;AP4M1;XPO1;IPO9;ARL5C;AKT2;NUP62;AKT1;TLK1;ARFIP1;HOMER3;TNPO1;TBC1D22A;TBC1D10A;TMED5;TRIM23;TMED4;TICAM2;SYK;DESI1;ARL4D;POM121L2;TBC1D1;TBC1D2;TBC1D4;NUP50;ERP29;PICK1;NAPA;RTN2;RAB5C;SAR1A;STXBP3;SAR1B;UNC93B1;RAB1B;VPS26A;STX11;SCFD1;RAB20;RAB29;STX3;TBC1D17;CTSA;EGR2;RANBP3;RIC1;NUP155;SYNRG;SURF4;STAT3;LAPTM5;XPO7;ARCN1;EHD1;SGSM1;SEC23IP;IFT2…
response to X-ray (GO:0010165)	7/14	0.00138487	0.143942	6.21256	40.892	IKBIP;XRCC6;NIPBL;MSH2;XRCC5;LIG4;NUCKS1
ephrin receptor signaling pathway (GO:0048013)	22/82	0.00146145	0.145314	2.28328	14.906	EPHB6;PSENEN;VAV3;ACTR2;EPHA7;ROCK1;ARPC1B;AP2A1;AP2B1;ARPC5;AP2A2;ACTB;RHOA;ACTG1;EFNB1;RAC1;ARHGEF7;EPHA1;EPHB1;AP2M1;GIT1;EPHB3
protein N-linked glycosylation (GO:0006487)	19/67	0.00148367	0.145314	2.46395	16.0483	ST6GAL1;ALG9;ALG6;RPN2;ALG14;ALG2;ALG3;ASGR2;TMEM165;KRTCAP2;FUT8;DAD1;MGAT4A;MGAT4B;MAN1C1;STT3A;ALG10B;B4GALT7;ST3GAL1
vascular endothelial growth factor receptor signaling pathway (GO:0048010)	19/67	0.00148367	0.145314	2.46395	16.0483	VAV3;CYFIP1;HSP90AA1;NCF1;ROCK1;FLT4;PXN;VEGFC;CYBA;MAPK14;PGF;RHOA;VEGFA;MAPKAPK3;MAPKAPK2;ABI1;ITGAV;NCKAP1L;RAC1
regulation of early endosome to late endosome transport (GO:2000641)	8/18	0.00163337	0.149772	4.97097	31.8993	SNX3;MTMR2;RDX;CHMP3;MAPK1;DNAJC13;PTPN23;EZR
regulation of adherens junction organization (GO:1903391)	4/5	0.00165148	0.149772	24.832	159.076	RDX;PTPN23;ADD1;VEGFA
regulation of receptor catabolic process (GO:2000644)	4/5	0.00165148	0.149772	24.832	159.076	PTPN1;ITCH;MTMR2;LAPTM5
retrograde transport, endosome to Golgi (GO:0042147)	23/88	0.00168714	0.149772	2.20361	14.0694	VPS29;TMEM87A;TMEM87B;RIC1;DCTN1;GBF1;SURF4;GCC2;SNX32;VPS26A;CLN5;SNX3;RNF126;HEATR5A;VPS53;RAB29;UBE2O;DENND5A;TRIM27;TBC1D23;TBC1D17;TBC1D10A;PLEKHJ1
chaperone-mediated protein complex assembly (GO:0051131)	9/22	0.00170512	0.149772	4.30261	27.4253	CCT2;HSP90AA1;BBS10;HSPA4;LONP1;PTGES3L;NDUFAF1;CLU;HOPX
DNA repair (GO:0006281)	60/298	0.00175578	0.149772	1.57531	9.99507	MUS81;UBXN1;NUDT1;NUCKS1;KAT5;ALKBH1;FAAP100;USP47;PARP3;NSMCE1;LIG4;LIG3;CSNK1E;COMMD1;SIRT1;RAD23B;REXO4;WDR33;TRAIP;RAD51B;RNF168;RAD51C;MSH2;UBE2V1;NEIL1;FTO;EXD2;DOT1L;FAAP20;UNG;RECQL4;VCPIP1;POLD4;UBB;POLD1;PMS2;ASCC2;ASCC3;ATRIP;ZRANB3;UVRAG;UBE2B;POLN;XRCC5;XRCC2;APEX2;INO80;GTF2H2;FANCE;MLH3;FANCF;RAD52;MC1R;RAD51;ERCC4;ERCC1;CDK1;RAD17;RAD1;CENPS
positive regulation of cytoplasmic transport (GO:1903651)	6/11	0.00176104	0.149772	7.45325	47.2674	PRKN;MTMR2;EIPR1;RDX;PTPN23;EZR
positive regulation of protein localization to nucleus (GO:1900182)	19/68	0.0017952	0.149772	2.41353	15.2598	CARD10;CCT2;TFRC;TESK1;EIF2AK3;LIF;LARP7;NMD3;IPO5;TERT;ZC3H12A;TCP1;CDK1;AKT1;FLNA;KAT7;GTSE1;CCT4;ZPR1
protein K63-linked ubiquitination (GO:0070534)	14/44	0.00184469	0.149772	2.90265	18.2735	PRKN;UBE2B;PRPF19;RNF4;RNF5;RNF168;ITCH;RNF126;NEDD4;UBE2O;TRIM27;UBE2V1;TRIM21;TRIM56
interleukin-1-mediated signaling pathway (GO:0070498)	24/94	0.00191108	0.149772	2.13533	13.3673	MAP3K3;PSMD12;CUL1;IRAK3;NOD1;IL1RAP;IRAK4;PSMA7;PSMD8;PSMA5;NFKBIA;PSMC5;PSMD7;PSMC6;PSMA1;UBB;PSMC3;IRAK2;PSME3;TOLLIP;PSMB1;MAP3K8;UBE2V1;PLCB1
negative regulation of cytokine production (GO:0001818)	40/182	0.00191333	0.149772	1.75722	10.9983	ILRUN;PTGER4;MAPKBP1;ABCD2;CUEDC2;HMGB1;ZFP36;TBK1;KAT5;DHX58;ZC3H12A;NPTN;HOMER3;NCKAP1L;TRIM27;RAC1;IKBKE;CD33;SRGN;SLC11A1;LAPTM5;FOXJ1;IRAK3;KLF4;CYLD;TWSG1;IL6;ITCH;RNF125;TYROBP;IRF3;IL23A;DDIT3;RARA;TAX1BP1;PTPN6;EZR;CACTIN;TRIB2;ASB1
positive regulation of protein kinase activity (GO:0045860)	35/154	0.00196279	0.149772	1.83387	11.4312	SLC27A1;CAB39;PRKAG2;NEDD9;ADRB2;CLU;LRP8;PPP2CA;RASSF2;ERBB3;PDCD10;CLSPN;MARK2;PTPN1;DAXX;XRCC6;HSP90AA1;XRCC5;SLC11A1;SRCIN1;RHOA;VEGFA;TPX2;GPRC5B;DLG3;TRAF4;TAOK3;IL23A;DOK7;SPDYA;JTB;MTCP1;UNC119;TELO2;LAT
regulation of mitotic cell cycle phase transition (GO:1901990)	41/188	0.00197326	0.149772	1.74001	10.8369	DYNC1I2;PSMD12;DCTN2;DCTN1;SSNA1;CUL1;ZFP36L2;PSMA7;PSMD8;CCNB1;PCM1;FZR1;PSMD7;UBB;HAUS8;CNTRL;PSMB1;CEP250;PRKACA;YWHAG;CEP78;HSP90AA1;NDE1;MAD2L1BP;CSNK1E;INO80;CKAP5;PSMA5;TPX2;CENPF;PSMC5;PSMC6;TFAP4;PSMA1;PSMC3;PSME3;CDK1;ANAPC4;PTPN6;PAFAH1B1;SDCCAG8
response to unfolded protein (GO:0006986)	15/49	0.00198437	0.149772	2.74446	17.0773	PRKN;PTPN1;DAXX;HSP90AA1;HSPA1L;HSPA4;HSPA4L;DERL1;HSPA2;HSPA13;HSPH1;DDIT3;DNAJB4;DNAJC4;BAX
positive regulation of I-kappaB kinase/NF-kappaB signaling (GO:0043123)	38/171	0.00198873	0.149772	1.78196	11.0843	PRKN;TFRC;NOD1;BCL10;CXXC5;INAVA;TMEM101;TBK1;SHARPIN;MIER1;NUP62;TIFA;HMOX1;FLNA;TRIM27;TRIM21;IKBKE;TMED4;MAP3K3;TICAM2;F2R;SHISA5;IRAK4;CFLAR;TICAM1;JMJD8;ZDHHC17;RHOA;PPM1A;GPRC5B;VAPA;TRIM13;REL;TRIM14;ROR1;UBE2V1;MAP3K14;GAPDH
positive regulation of myeloid cell apoptotic process (GO:0033034)	5/8	0.00199971	0.149772	10.3492	64.3177	HCAR2;MEF2C;CDKN2A;PIK3CD;SIRT1
positive regulation of proteasomal ubiquitin-dependent protein catabolic process (GO:0032436)	21/79	0.00209742	0.153314	2.2541	13.9011	PRKN;ZYG11B;CEBPA;PLK3;ANKIB1;CAV1;SGTA;CSNK1E;RCHY1;CLU;HSPBP1;NKD2;SMAD7;NUB1;FZR1;BAG2;SUMO2;RACK1;ELOB;TRIB1;TRIB2
response to reactive oxygen species (GO:0000302)	17/59	0.00213686	0.153314	2.51858	15.4853	PLK3;NCF1;GSTP1;PXN;SIRT1;SOD1;MAPK9;FER;STK24;PDCD10;STK25;AKT1;HMOX1;MAPK1;ROMO1;APOE;PDK2
negative regulation of protein binding (GO:0032091)	20/74	0.00213731	0.153314	2.30548	14.1746	KDM1A;ROCK1;HFE;USP33;CAV1;CTSZ;STYX;ATP2A3;CSNK1E;ADRB2;GTF2F1;ACTB;PPP1CA;ADAM15;BAG2;RACK1;AKT1;BAX;B2M;NES
regulation of I-kappaB kinase/NF-kappaB signaling (GO:0043122)	47/224	0.00224553	0.157416	1.6573	10.1075	PRKN;MAPKBP1;TFRC;GSTP1;NOD1;BCL10;CXXC5;TANK;INAVA;TMEM101;TBK1;SHARPIN;ZC3H12A;MIER1;NUP62;TIFA;HMOX1;FLNA;TRIM27;TRIM21;IKBKE;TMED4;MAP3K3;TICAM2;STAT1;F2R;SHISA5;IRAK4;CFLAR;TICAM1;JMJD8;SIRT1;ZDHHC17;RHOA;PPM1A;GPRC5B;TRAF4;TRIM39;VAPA;TRIM13;REL;TRIM14;ROR1;UBE2V1;CACTIN;MAP3K14;GAPDH
regulation of mRNA catabolic process (GO:0061013)	29/122	0.00226835	0.157416	1.943	11.8303	PSMD12;ZFP36L2;PSMA7;PSMD8;EXOSC7;ZFP36;PSMD7;FXR2;XPO1;UBB;KHSRP;ZC3H12A;PSMB1;AKT1;TNPO1;ZC3H14;DIS3;YWHAZ;PSMA5;PSMC5;PSMC6;PSMA1;PSMC3;PSME3;MAPKAPK2;SERBP1;PABPC1;CNOT8;DCP1A
positive regulation of erythrocyte differentiation (GO:0045648)	10/27	0.00231584	0.157416	3.65628	22.1863	MED1;ABCB10;STAT1;STAT3;ARNT;NCKAP1L;ACVR1B;MAPK14;ETS1;ACVR2A
positive regulation of autophagy (GO:0010508)	23/90	0.00231813	0.157416	2.13758	12.9687	PRKN;PLK3;PRKAA2;ROCK1;DAPK1;TFEB;HMGB1;EIF2AK4;PIK3C2A;TICAM1;SIRT1;FOXO1;TBK1;KAT5;ZC3H12A;TRIM13;WAC;TRIM14;ULK1;TRIM27;TRIM21;ATF6;PAFAH1B2
positive regulation of transcription, DNA-templated (GO:0045893)	198/1183	0.00244045	0.162664	1.26507	7.61013	TCERG1;SPI1;ELK1;RPS6KA3;TBK1;KAT5;ZMIZ1;ZC3H12A;CREB3L2;MYB;RPS6KA1;DPF2;AKT1;KAT7;HOXA5;MED1;MEF2C;SMARCC2;SLC11A1;PTOV1;RFX3;SOX12;RUNX3;MED6;HCFC1;DDX39B;DDIT3;ATF6;CLOCK;AIRE;PRDM15;BCL10;GATA2;PRDM10;APOE;RREB1;PPARGC1B;ZBED3;EGR2;XRCC6;JAG1;FZD4;EIF2AK3;LIF;INO80;TRERF1;FLI1;FOSL1;MLLT10;MC1R;FUBP3;REL;RARG;ING1;HOXC10;ING5;EDRF1;MED14;ING2;SPIN1;TEAD2;NCOA1;SREBF1;NCOA3;TCF12;TFEB;PPRC1;S…
protein deacylation (GO:0035601)	9/23	0.00245929	0.162664	3.99505	24.0018	HDAC4;HDAC5;HDAC10;HDAC1;SIN3A;PPT1;NOTUM;SIRT1;SIRT3
regulation of intracellular signal transduction (GO:1902531)	82/437	0.00251239	0.164046	1.44512	8.65123	RPL5;DYRK2;PHF20;EHMT2;WWC2;PRKAG2;NOC2L;ARHGAP35;ING5;ING2;SPRED1;LBH;RASSF2;KAT5;ARHGDIB;AKT1;RAC3;ITGAV;KMT5A;RAC1;TCP11;VAV3;DAXX;RALBP1;PLEKHG2;CSNK2A1;USP2;PPP2R5C;GMIP;PRKAB1;ITFG2;RHOA;PRKAR1B;TRAF4;ARHGEF3;EZR;ARHGEF7;DIPK2A;TELO2;RHOQ;PRKAA2;HDAC1;MAPKAP1;NOP2;ARHGAP17;ARHGAP15;FGD3;GNA13;ABR;NUAK1;RRAS;TMEM127;CHN2;PIP5K1A;MAPK1;SRGAP3;RFFL;FAM83D;MTA2;ATRIP;NTRK1;PLK3;TAF15;TAF13;MAPK…
protein stabilization (GO:0050821)	39/179	0.00254581	0.164124	1.73733	10.3776	PRKN;RPL5;SWSAP1;USP36;USP33;CLU;USP19;RASSF2;BAG5;NCLN;BAG2;PDCD10;FLNA;GTSE1;ZBED3;CCT4;CCT2;MORC3;HSP90AA1;FKBPL;RPS7;UBE2B;WFS1;USP9X;USP2;SYVN1;P3H1;GTPBP4;HCFC1;SMAD7;CDK7;TYROBP;TRIM39;GNAQ;PEX6;TCP1;MDM4;GAPDH;TELO2
regulation of viral transcription (GO:0046782)	13/41	0.00274742	0.174908	2.88714	17.0257	CCNT1;UBP1;LARP7;GTF2F1;ZFP36;POLR2A;POLR2B;TRIM13;TRIM14;TRIM27;POLR2I;TRIM21;TRIM11
nuclear-transcribed mRNA catabolic process, nonsense-mediated decay (GO:0000184)	27/113	0.00291529	0.181712	1.95562	11.4165	RPL5;RPL32;RPL31;RPLP1;RPL36A;RPL6;SMG6;RPS15;RPS4X;PPP2CA;RPS16;RPL36;RPL14;RPL13;UPF2;RPS7;RPS6;RPL13A;RPL35A;MAGOHB;RPS26;RPL27A;RPL37A;PABPC1;RPL29;DCP1A;RPL28
spliceosomal complex assembly (GO:0000245)	14/46	0.00294116	0.181712	2.72092	15.8601	SRPK2;SF3A1;YTHDC1;SCAF11;DDX23;SRSF1;PRPF19;PUF60;DDX39B;SNRPG;SNRPE;SRSF5;TXNL4A;LUC7L2
ribosome biogenesis (GO:0042254)	41/192	0.00296134	0.181712	1.69352	9.85988	RPL5;RPL32;RPL31;RPLP1;RPL36A;NOC2L;SDAD1;RPL6;NOL6;RPS15;EXOSC7;RPS16;XPO1;EXOSC10;BMS1;PES1;RPL36;RPL14;RPL13;RPS7;NOP16;DIS3;KRR1;UTP3;RPS6;GTF3A;DDX31;RPL13A;RPL35A;IMP4;URB2;CUL4A;TBL3;LSG1;RPL27A;XRN2;RPL37A;ESF1;NOL11;RPL29;RPL28
Fc-gamma receptor signaling pathway involved in phagocytosis (GO:0038096)	19/71	0.00307927	0.182039	2.27389	13.15	VAV3;CYFIP1;ACTR2;HSP90AA1;SYK;ARPC1B;WIPF2;PRKCE;WAS;ARPC5;PLA2G6;ACTB;ACTG1;PLD2;ABI1;MAPK1;NCKAP1L;RAC1;MYO1G
G2/M transition of mitotic cell cycle (GO:0000086)	30/130	0.00310807	0.182039	1.86921	10.7924	DYNC1I2;DCTN2;DCTN1;SSNA1;CUL1;CCNB1;PCM1;HAUS8;CNTRL;ENSA;CEP250;PRKACA;SKP2;YWHAG;CEP78;PLK3;HSP90AA1;PPP1R12A;NDE1;CSNK1E;TPD52L1;CKAP5;CDC25A;DNM2;CDK7;CDK1;PLCB1;NES;PAFAH1B1;SDCCAG8
nuclear body organization (GO:0030575)	6/12	0.00310963	0.182039	6.21068	35.8558	SRPK2;DYRK3;SERBP1;ETS1;HIPK2;ZPR1
regulation of actin nucleation (GO:0051125)	6/12	0.00310963	0.182039	6.21068	35.8558	WASHC5;GSN;PICK1;ARFIP1;CORO1A;CORO1B
ribonucleoprotein complex assembly (GO:0022618)	31/136	0.00327324	0.189438	1.83968	10.5266	RPL5;RAMAC;YTHDC1;GEMIN2;NOP2;DDX23;SRSF1;PRPF19;RPL6;CDC73;RPS15;COIL;SART1;PUF60;DENR;TXNL4A;SRPK2;HSP90AA1;CPSF6;SCAF11;XRCC5;ERAL1;NLE1;DDX39B;SNRPG;SNRPE;SRSF5;SNRPC;RSL24D1;LUC7L2;EIF3A
protein modification by small protein removal (GO:0070646)	55/276	0.00334083	0.191178	1.55381	8.85909	USP36;USP33;ACTB;PSMD8;YY1;PSMD7;SENP5;OTUD6B;ZC3H12A;SKP2;USP8;USP47;USP49;DESI1;USP2;RAD23B;RHOA;UCHL5;CDC25A;HCFC1;PSMA5;RNF123;PSMA1;PSME3;STAM2;OTULINL;OTUB1;PRKN;INO80B;USP14;PSMD12;USP15;NEDD8;ADRB2;PSMA7;USP19;SNX3;VCPIP1;TFPT;UBB;PSMB1;CLSPN;USP25;ZRANB1;USP9X;INO80;SMAD7;NFKBIA;CYLD;PSMC5;PSMC6;PSMC3;COPS2;CDK1;MDM4
cell cycle G2/M phase transition (GO:0044839)	30/131	0.00350688	0.19845	1.8506	10.4615	DYNC1I2;DCTN2;DCTN1;SSNA1;CUL1;CCNB1;PCM1;HAUS8;CNTRL;ENSA;CEP250;PRKACA;SKP2;YWHAG;CEP78;PLK3;HSP90AA1;PPP1R12A;NDE1;CSNK1E;TPD52L1;CKAP5;CDC25A;DNM2;CDK7;CDK1;PLCB1;NES;PAFAH1B1;SDCCAG8
positive regulation of G2/M transition of mitotic cell cycle (GO:0010971)	8/20	0.00363562	0.201996	4.142	23.2655	RAD51B;CCNB1;RAD51C;CDK4;RCC2;CDK1;CDC25A;RAB11A
Fc-gamma receptor signaling pathway (GO:0038094)	19/72	0.00364887	0.201996	2.23085	12.5225	VAV3;CYFIP1;ACTR2;HSP90AA1;SYK;ARPC1B;WIPF2;PRKCE;WAS;ARPC5;PLA2G6;ACTB;ACTG1;PLD2;ABI1;MAPK1;NCKAP1L;RAC1;MYO1G
regulation of protein localization to cell surface (GO:2000008)	11/33	0.00370498	0.202542	3.10806	17.3992	ABCA2;LEPROT;TYROBP;HFE;GBF1;MAP1A;GOPC;TAX1BP3;STX3;COMMD1;RAB11FIP5
transcription by RNA polymerase II (GO:0006366)	62/320	0.00378851	0.202542	1.50096	8.36905	INTS11;RARG;GMEB2;THRB;HDAC10;CCNT1;PHAX;CDC73;LSM10;TRIM24;ELOB;PKNOX1;TEAD2;SOX5;TEAD3;MED1;TSC22D1;GTF2F1;WDR33;MAF;RARA;SNRPG;PPARG;SNRPE;PPARD;NOTCH2;GTF2A1;HDAC5;ELOF1;HDAC1;CSTF3;SRRT;MLLT1;MLLT3;NR2C2;RPAP2;GTF2E1;RXRB;SCAF8;POLR2A;POLR2B;NOCT;LEO1;POLR2I;RREB1;POU2F1;RNGTT;TAF15;NFYA;TAF13;MBD1;CPSF3;EAF1;GTF2H2;NR4A1;CDK7;COPS2;TAF8;TCEA1;TAF4B;INTS7;TAF6
post-translational protein modification (GO:0043687)	66/345	0.00393705	0.202542	1.47788	8.18352	RAB3A;DSCC1;DCAF7;PSMD8;ANKRD9;NUB1;PSMD7;WDR5;ELOB;SKP2;RAB8A;FBXW4;CISH;FBXO17;SHISA5;ADAM10;COMMD1;F5;PSMA5;RCN1;PSMA1;PSME3;PSMD12;RAB1B;DCUN1D1;CUL1;ASB13;NEDD8;FBXO44;LTBP1;PSMA7;HSP90B1;ASB16;SOCS2;BTBD1;RBBP5;PSMB1;APOE;DCAF10;WDTC1;UBE2F;MBTPS1;ICMT;KLHL25;WFS1;BTBD6;FBXO32;RAB11A;CUL4A;PSMC5;SPSB1;IL6;PSMC6;PSMC3;COPS2;MGAT4A;CALU;STT3A;NUCB1;NOTUM;P4HB;KBTBD7;RAB5A;ASB3;UBE2M;ASB1
ATF6-mediated unfolded protein response (GO:0036500)	5/9	0.00398527	0.202542	7.76145	42.8832	MBTPS1;ATF6B;DDIT3;ATF6;HSP90B1
L-ascorbic acid metabolic process (GO:0019852)	5/9	0.00398527	0.202542	7.76145	42.8832	SLC23A2;GSTO1;SLC23A1;SLC2A1;SLC2A3
regulation of DNA-templated transcription in response to stress (GO:0043620)	5/9	0.00398527	0.202542	7.76145	42.8832	RPS6KA3;MUC1;DDIT3;RPS6KA1;INO80
proteasome-mediated ubiquitin-dependent protein catabolic process (GO:0043161)	62/321	0.00407352	0.202542	1.49508	8.2278	UBXN1;ZFAND2B;UBE2D3;PSMD8;ANKRD9;PSMD7;MAEA;KAT5;SKP2;FBXW4;FBXO17;KCTD2;PPP2R5C;SIRT1;RAD23B;PSMA5;RNF126;PSMA1;DDIT3;PSME3;TRIM13;ANAPC4;CLOCK;PRKN;PSMD12;DERL1;CUL1;DERL2;UBR3;FBXO45;UBE2J2;RNF4;FBXO44;RNF5;PSMA7;USP19;HSP90B1;FOXRED2;CCNB1;FZR1;SHARPIN;UBB;PSMB1;TMEM129;RFFL;ANKZF1;UBE2B;RHBDD2;WFS1;SGTA;SYVN1;TMUB2;CUL4A;UBE2W;ITCH;PSMC5;SPSB1;PSMC6;PSMC3;NEDD4;CDK1;KBTBD7
protein deubiquitination (GO:0016579)	53/267	0.00424911	0.202542	1.54578	8.4416	USP36;USP33;ACTB;PSMD8;YY1;PSMD7;OTUD6B;ZC3H12A;SKP2;USP8;USP47;USP49;USP2;RAD23B;RHOA;UCHL5;CDC25A;HCFC1;PSMA5;RNF123;PSMA1;PSME3;STAM2;OTULINL;OTUB1;PRKN;INO80B;USP14;PSMD12;USP15;SPATA2;NEDD8;ADRB2;PSMA7;USP19;SNX3;VCPIP1;TFPT;UBB;PSMB1;CLSPN;USP25;ZRANB1;USP9X;INO80;SMAD7;NFKBIA;CYLD;PSMC5;PSMC6;PSMC3;CDK1;MDM4
protein-containing complex assembly (GO:0065003)	53/267	0.00424911	0.202542	1.54578	8.4416	HFE;CTSZ;SLC2A1;ASH2L;IL1RAP;CDC73;KAT5;ZC3H12A;ELOB;DNM1L;CTSC;TEAD2;AP2M1;TLE4;CARD10;TLE3;ADAM10;F5;AFG3L2;PYGO2;BIN2;TBC1D20;PARD3;NAPA;SAR1B;TUBGCP2;HDAC1;RAB1B;WAS;CUL1;SLC9A1;SCFD1;PARD6B;TERT;RBBP5;TSPAN4;LEO1;NCKAP1L;WASF1;BCL9L;TCF7L1;TRAPPC1;ST13;TRAPPC4;RANBP9;PDE4DIP;PLEKHA7;SEC23IP;TFAP4;MDM4;NDUFAF1;SEC24D;SEC24C
cellular component assembly (GO:0022607)	52/261	0.00425272	0.202542	1.55279	8.47853	CYFIP1;HFE;SLC2A1;IL1RAP;NOC2L;ACTB;ACTG1;EPS8;M1AP;RAC3;ELOB;RAC1;DNM1L;TEAD2;CARD10;TINF2;P3H4;YWHAZ;RHOA;AFG3L2;PARD3;TLCD2;EZR;RHOQ;CCDC40;TUBGCP2;WAS;NEDD9;AIF1;CORO1B;ADD1;VCPIP1;PARD6B;PDCD10;TSPAN4;HAS3;FLNA;NCKAP1L;WASF1;SPTBN1;VASP;CFAP74;GSN;ST13;RANBP9;FOXJ1;MYO9A;AIF1L;TFAP4;STK25;MDM4;NDUFAF1
endoplasmic reticulum organization (GO:0007029)	19/73	0.00430318	0.202542	2.18941	11.9288	WDR83OS;SGTA;EIF2AK3;TOR1AIP2;UBE2J2;TRAM2;ALDH3A2;GAK;RAB10;SEC61A1;VCPIP1;SERP1;VAPA;DOP1B;VAPB;HMOX1;SPTSSB;DNM1L;ZBED3
cellular response to cold (GO:0070417)	4/6	0.00440744	0.202542	12.4153	67.3462	NFKBIA;EIF2AK3;EIF2AK4;FOXO1
cellular response to X-ray (GO:0071481)	4/6	0.00440744	0.202542	12.4153	67.3462	NIPBL;XRCC6;XRCC5;NUCKS1
negative regulation of ERAD pathway (GO:1904293)	4/6	0.00440744	0.202542	12.4153	67.3462	USP14;USP25;UBXN1;SGTA
positive regulation of autophagosome maturation (GO:1901098)	4/6	0.00440744	0.202542	12.4153	67.3462	FYCO1;UVRAG;SMCR8;ADRB2
regulation of mast cell chemotaxis (GO:0060753)	4/6	0.00440744	0.202542	12.4153	67.3462	VEGFC;RIN3;PGF;VEGFA
response to peptidoglycan (GO:0032494)	4/6	0.00440744	0.202542	12.4153	67.3462	IL6;IRAK3;IRF5;INAVA
ruffle assembly (GO:0097178)	4/6	0.00440744	0.202542	12.4153	67.3462	PIP5K1A;RAC1;AIF1;AIF1L
protein import (GO:0017038)	22/89	0.00441434	0.202542	2.0439	11.0839	IPO13;ABCD2;HSP90AA1;SYK;NUP155;PPP1R10;HSPA4;STAT3;CLU;IPO7;IPO5;TOMM22;ALDH3A2;POM121L2;IPO9;NUP50;NUP62;PEX5;AKT1;APOE;TNPO1;RAB8B
protein modification by small protein conjugation (GO:0032446)	76/409	0.00453898	0.206402	1.42655	7.69633	UBE2D3;FBXO25;CDC73;ANKRD9;NUB1;SUMO2;ENC1;NUP62;RACK1;TRIM24;ELOB;TRIM27;TRIM21;TRIM23;NDC1;EIPR1;ATG10;MSL2;COMMD1;RANGAP1;SIRT1;TRAIP;RNF168;UBE2R2;NUP50;PEX5;TRIM13;SDE2;WAC;TRIM14;BIRC6;NUP54;TRIM11;PRKN;NUP205;UHRF1;URM1;DCUN1D4;CUL1;DCUN1D1;DERL1;UBR3;FBXO45;NEDD8;BCL10;AAAS;RCHY1;UBE2J2;VCPIP1;UBB;RNF138;TMEM129;LEO1;ATG7;BRAP;UBE2F;EGR2;KLHL25;NUP155;UBE2B;USP9X;SYVN1;FBXO32;BSPRY;CUL4A;…
histone lysine methylation (GO:0034968)	11/34	0.00480039	0.213847	2.97275	15.8717	SUV39H2;RBBP5;WDR82;EHMT2;SUV39H1;SETD1B;DOT1L;CXXC1;WDR5;WDR5B;ASH2L
organelle disassembly (GO:1903008)	11/34	0.00480039	0.213847	2.97275	15.8717	PLK3;DYRK3;KIF5B;GBF1;CDK1;DENR;VRK1;ULK1;ZFAND1;RETREG1;ATG2B
recombinational repair (GO:0000725)	20/79	0.00484981	0.213847	2.10949	11.2411	SWSAP1;EXD2;KDM4D;POLN;XRCC2;NSMCE1;NUCKS1;LIG3;SMC6;INO80;SPIDR;YY1;RAD51B;RECQL4;RAD52;RAD51C;RAD51;RNF138;ERCC4;REV3L
mitotic cell cycle phase transition (GO:0044772)	43/209	0.00487066	0.213847	1.6154	8.60124	DYNC1I2;CCNI;DCTN2;DCTN1;SSNA1;CUL1;ACVR1B;EPS8;GPR132;PCM1;CCNB1;CCND2;HAUS8;CNTRL;ENSA;CEP250;PRKACA;SKP2;YWHAG;CEP78;PLK3;HSP90AA1;PPP1R12A;CDKN2A;NDE1;CSNK1E;TPD52L1;CKAP5;CDC25A;DNM2;CUL4A;CDK7;LATS2;CDK4;CDK3;SPDYA;CDK1;PLCB1;NES;CCNO;CCNJL;PAFAH1B1;SDCCAG8
Fc receptor mediated stimulatory signaling pathway (GO:0002431)	19/74	0.00505139	0.216569	2.14948	11.3667	VAV3;CYFIP1;ACTR2;HSP90AA1;SYK;ARPC1B;WIPF2;PRKCE;WAS;ARPC5;PLA2G6;ACTB;ACTG1;PLD2;ABI1;MAPK1;NCKAP1L;RAC1;MYO1G
proteolysis involved in cellular protein catabolic process (GO:0051603)	19/74	0.00505139	0.216569	2.14948	11.3667	PRKN;ZYG11B;ATE1;ZRANB1;USP9X;CTSZ;NEDD8;OMA1;PRPF19;FBXO44;CLPX;RNF123;UBE2W;UBB;LONP1;PMAIP1;CTSC;ADAMTS7;CTSB
pyrimidine deoxyribonucleotide catabolic process (GO:0009223)	6/13	0.00510088	0.216569	5.32313	28.0973	DUT;NTHL1;UPP2;NEIL1;DCTPP1;UNG
DNA recombination (GO:0006310)	12/39	0.0051878	0.216569	2.76291	14.5369	RECQL4;RAD51B;RAD52;RAD51;RAD51C;HDAC10;MSH2;XRCC2;ERCC1;LIG4;HMGB1;TSN
protein monoubiquitination (GO:0006513)	12/39	0.0051878	0.216569	2.76291	14.5369	PRKN;UBE2W;RNF126;UBE2B;UBE2R2;UHRF1;UBE2D3;LEO1;WAC;UBE2O;TRIM21;CDC73
regulation of cellular component biogenesis (GO:0044087)	12/39	0.0051878	0.216569	2.76291	14.5369	HSP90AA1;BAG5;NCLN;BBS10;ROCK1;FAM110C;RDX;APOE;INSM1;ANKRA2;EZR;HCFC1
cellular response to decreased oxygen levels (GO:0036294)	18/69	0.00523305	0.216682	2.19578	11.5339	SUV39H2;EGLN3;TIGAR;SUV39H1;HILPDA;PTGS2;SIRT1;NDRG1;HIPK2;VEGFA;TERT;PGK1;PICK1;HMOX1;PMAIP1;HYOU1;MDM4;P4HB
ruffle organization (GO:0031529)	7/17	0.00536608	0.218719	4.34803	22.73	CARMIL1;CYFIP1;PIP5K1A;RAC1;AIF1;CORO1B;AIF1L
Wnt signaling pathway, planar cell polarity pathway (GO:0060071)	21/85	0.00536812	0.218719	2.04206	10.6744	PSMD12;FZD3;FZD4;AP2A1;AP2B1;CELSR1;AP2A2;RHOA;PSMA7;PSMD8;PSMA5;PSMC5;PSMD7;PSMC6;PSMA1;PSMC3;PSME3;PSMB1;RAC1;WNT1;AP2M1
mitochondrion organization (GO:0007005)	37/175	0.00543237	0.21958	1.6711	8.71544	PRKN;TOMM40;ATP23;TIMM13;OMA1;MIEF1;HIGD1A;COX7A1;TMEM70;TOMM22;TIMM50;CHCHD4;ATCAY;TERT;LONP1;MFN1;RAB29;TIMM17B;MFN2;DNM1L;WASF1;MIGA2;AIP;PPRC1;HCFC1;PISD;DNM2;SIRT3;AFG3L2;COX7A2L;TMEM11;DNAJA3;BAX;NDUFS1;SPATA18;SLC25A36;TOMM5
positive regulation of cellular catabolic process (GO:0031331)	31/141	0.00575959	0.230973	1.75554	9.05313	PFKFB4;ABCD2;PRKAA2;ROCK1;FURIN;HMGB1;PIK3C2A;FOXO1;KAT5;AKT2;KHSRP;ZC3H12A;TRIM27;APOE;TRIM21;PTPN1;HSP90AA1;DAPK1;RDX;TFEB;LAPTM5;ARNT;TICAM1;ITCH;PRXL2C;TRIM14;ULK1;EZR;CNOT8;ATF6;VGLL4
regulation of canonical Wnt signaling pathway (GO:0060828)	50/253	0.00585787	0.233079	1.53661	7.89813	LMBR1L;CHD8;LRRK1;PSMD8;FRAT1;PSMD7;RSPO1;LZTS2;SCYL2;TLE4;TLE3;USP8;USP47;CSNK1E;KREMEN2;TMEM170B;PSMA5;PPM1A;GPRC5B;ZEB2;LATS2;PSMA1;DDIT3;PSME3;CSNK1G1;PRKN;PSMD12;HDAC1;PRDM15;MLLT3;LYPD6;NKD1;PSMA7;NKD2;PSMB1;APOE;ZBED3;UBE2B;FZD4;CAV1;FUZ;UBAC2;PPP1CA;CYLD;PSMC5;PSMC6;PSMC3;GNAQ;SNAI2;NOTUM
positive regulation of cellular protein metabolic process (GO:0032270)	24/102	0.00592041	0.233741	1.91542	9.82488	RPL5;HSP90AA1;IST1;UHRF1;PCIF1;RDX;ATG10;PLD1;EEF2;KLF4;NFKBIA;RPS4X;IL6;FXR2;ASPH;PERP;AKT1;METTL5;AURKAIP1;EZR;ATG7;EIF3D;TBC1D10A;VGLL4
positive regulation of Wnt signaling pathway (GO:0030177)	33/153	0.00609682	0.237506	1.71332	8.73789	PSMD12;LRRK1;PRDM15;LYPD6;CDC73;PSMA7;PSMD8;FRAT1;PSMD7;TERT;PSMB1;SPIN1;RSPO1;ZBED3;USP8;USP47;ZRANB1;CSNK2A1;WNT5B;UBE2B;CAV1;CSNK1E;SULF2;PSMA5;PPM1A;GPRC5B;ZEB2;PSMC5;PSMC6;PSMA1;PSMC3;PSME3;CSNK1G1
regulation of plasma membrane bounded cell projection assembly (GO:0120032)	18/70	0.00614942	0.237506	2.15343	10.964	CDKL5;CAV1;RDX;WAS;PLD1;DYNC2LI1;TBC1D1;CYLD;TBC1D2;FER;FXR2;TBC1D20;RAC1;TBC1D17;TBC1D22A;RAB5A;TBC1D10A;SDCCAG8
positive regulation of proteasomal protein catabolic process (GO:1901800)	21/86	0.00619344	0.237506	2.01053	10.2221	PRKN;ZYG11B;CEBPA;OSBPL7;ANKIB1;CSNK1E;RCHY1;CLU;HSPBP1;NKD2;SMAD7;NUB1;PSMC5;PSMC6;BAG2;PSMC3;SUMO2;RACK1;ELOB;TRIB1;TRIB2
regulation of programmed cell death (GO:0043067)	40/194	0.0062023	0.237506	1.61916	8.2299	PRKN;USP36;RARG;ASAH1;AMIGO2;SRA1;OMA1;IKZF3;CLU;NDRG1;LRP8;PRDX2;PERP;NUP62;TRIM24;AKT1;PMAIP1;SKP2;CTSB;NTRK1;DAXX;DFFA;TIGAR;HSP90AA1;CRADD;DAPK1;STAT1;WFS1;OSGIN1;CIDEB;SIRT1;PSMC5;BCL6;CDK5;IRF3;DNAJA3;BAX;PTPN6;TARDBP;RAF1
clathrin-dependent endocytosis (GO:0072583)	9/26	0.00637278	0.240122	3.28947	16.6306	GAK;LMBRD1;FCHO1;INPP5F;CLTA;AP2A1;AP2B1;AP2A2;AP2M1
regulation of actin filament bundle assembly (GO:0032231)	9/26	0.00637278	0.240122	3.28947	16.6306	PRKN;PTGER4;ROCK1;FHOD1;RDX;WAS;RAC1;ACTG1;SLC9A1
ribonucleoprotein complex biogenesis (GO:0022613)	16/60	0.00655002	0.240122	2.2616	11.372	RPL5;RPS7;NOP16;RPS6;GTF3A;DDX31;RPL35A;URB2;NOC2L;SDAD1;RPS15;CUL4A;RPS16;XPO1;PES1;RPL14
cellular response to radiation (GO:0071478)	13/45	0.00667544	0.240122	2.52566	12.6518	KDM4D;RRH;LIG4;INO80;MAPK14;TANK;SIRT1;SPIDR;RAD51;FIGNL1;INTS7;RAD1;CLOCK
protein deacetylation (GO:0006476)	13/45	0.00667544	0.240122	2.52566	12.6518	HDAC4;HDAC5;RBM14;HDAC10;HDAC1;SIRT1;TRERF1;SIRT3;SIN3A;MIER1;FLNA;MTA2;RCOR1
positive regulation of nucleic acid-templated transcription (GO:1903508)	91/511	0.00696582	0.240122	1.35483	6.7291	NCF1;CHD8;SIX1;YEATS4;ELK1;ING1;ETS1;ING5;EDRF1;ING2;MED14;HMGN5;LBH;KAT5;ZMIZ1;CREB3L2;MYB;RPS6KA1;NUP62;SPIN1;AKT1;TEAD2;NCOA1;MED1;MEF2C;SMARCC2;F2R;TFEB;RFX3;ARID1A;ILF2;RUNX3;HCFC1;DNM2;PPM1A;ILF3;ELF2;DDIT3;IRF1;RARA;WAC;PPARG;UBE2V1;PLCB1;CLOCK;PPARD;TRIM56;HDAC4;KDM3A;MYRF;AIRE;HDAC1;ZBTB48;CXXC1;BCL10;MLLT3;RNF4;FOXO1;RXRB;RAI1;SERTAD3;NSD1;ATOH8;HAS3;ZKSCAN3;APOE;MAP2K7;WNT1;RREB1;TBX1;…
defense response to tumor cell (GO:0002357)	5/10	0.00706354	0.240122	6.2088	30.751	PRDX2;SPI1;DAPK1;LAPTM5;KLF4
DNA damage response, signal transduction by p53 class mediator resulting in transcription of p21 class mediator (GO:0006978)	5/10	0.00706354	0.240122	6.2088	30.751	ING4;MUC1;TFAP4;KAT5;HIPK2
low-density lipoprotein particle receptor catabolic process (GO:0032802)	5/10	0.00706354	0.240122	6.2088	30.751	CLTA;AP2A1;AP2B1;AP2A2;AP2M1
low-density lipoprotein receptor particle metabolic process (GO:0032799)	5/10	0.00706354	0.240122	6.2088	30.751	CLTA;AP2A1;AP2B1;AP2A2;AP2M1
myelin maintenance (GO:0043217)	5/10	0.00706354	0.240122	6.2088	30.751	ABCD2;MYRF;DEGS1;CLU;SOD1
retinoic acid receptor signaling pathway (GO:0048384)	5/10	0.00706354	0.240122	6.2088	30.751	RXRB;TBX1;RARG;RARA;PPARG
regulation of protein ubiquitination (GO:0031396)	25/109	0.00710974	0.240122	1.85274	9.16419	PRKN;UBXN1;PHF23;DCUN1D1;DERL1;BCL10;RCHY1;HSPBP1;INAVA;BAG5;BAG2;UBB;AKT1;MINAR1;PRKCG;DAXX;HSP90AA1;WFS1;CAV1;LAPTM5;COMMD1;GTPBP4;SMAD7;SPRY2;CENPS
regulation of transcription from RNA polymerase II promoter in response to stress (GO:0043618)	21/87	0.00711998	0.240122	1.97995	9.79057	PSMD12;EGLN3;ARNT;INO80;HIGD1A;PSMA7;VEGFA;PSMD8;PSMA5;MUC1;PSMC5;PSMD7;PSMC6;PSMA1;UBB;PSMC3;DDIT3;PSME3;PSMB1;HMOX1;ELOB
ubiquitin-dependent protein catabolic process (GO:0006511)	66/354	0.00718434	0.240122	1.43094	7.06291	UBXN1;USP33;ZFAND2B;UBE2D3;UBE3B;PTPN23;PSMD8;ANKRD9;NUB1;PSMD7;MAEA;KAT5;RNF150;SKP2;UBL7;FBXW4;KCTD2;VPS37A;PPP2R5C;SIRT1;RAD23B;PSMA5;RNF168;RNF126;RNF125;PSMA1;UBE2R2;DDIT3;PSME3;TRIM13;ANAPC4;BIRC6;CLOCK;PRKN;PSMD12;UHRF1;UBR3;NEDD8;FBXO45;RCHY1;RNF4;RNF5;PSMA7;FZR1;SHARPIN;PSMB1;RFFL;RNF130;ATE1;ZRANB1;ANKIB1;KLHL25;UBE2B;USP9X;SYVN1;CUL4A;UBE2W;ITCH;PSMC5;SPSB1;PSMC6;PSMC3;TOLLIP;NEDD4;TRI…
regulation of glycolytic process (GO:0006110)	18/71	0.00719212	0.240122	2.11267	10.4256	NDC1;HDAC4;NUP205;PFKFB4;TIGAR;PRKAA2;NUP155;PGAM1;PRKAG2;ARNT;AAAS;SLC2A6;JMJD8;NUP50;NUP62;PRXL2C;NUP54;GIT1
regulation of cellular senescence (GO:2000772)	10/31	0.00721427	0.240122	2.95916	14.5937	MAP3K3;ING2;NUAK1;TERT;CDKN2A;ZKSCAN3;HMGA1;B2M;SIRT1;TERF2
regulation of developmental growth (GO:0048638)	10/31	0.00721427	0.240122	2.95916	14.5937	GHR;NIPBL;LATS2;SIN3A;SIX1;APOE;PLCB1;FGFR3;DNM2;SOD1
mRNA splicing, via spliceosome (GO:0000398)	53/274	0.00724325	0.240122	1.49621	7.37284	DDX46;GEMIN2;HNRNPR;CWC25;PRPF19;COIL;SART1;SNRNP70;TXNL4A;RBM17;RBM14;USP49;SCAF11;RBM19;GTF2F1;WDR33;DDX39B;SYF2;PRPF3;SNRPG;SNRPE;PABPC1;SRSF5;CACTIN;SNRPC;SRSF7;SNRPA;SF3B5;YTHDC1;CSTF3;SRRT;DDX23;SRSF1;CWF19L2;ESS2;ZMAT2;POLR2A;PUF60;POLR2B;DHX38;RALY;POLR2I;SRPK2;SF3A1;HNRNPA3;CPSF3;NONO;MAGOHB;HNRNPL;SMU1;PHF5A;SNRNP48;HNRNPC
cytoplasmic translation (GO:0002181)	22/93	0.00766129	0.240122	1.9283	9.39386	RPL5;RPL32;RPS7;RPL31;RPLP1;RPS6;RPL36A;RPL13A;RPL35A;RPL6;RPS15;RPS4X;RPS26;RPS16;EIF3I;RPL27A;RPL37A;RPL36;RPL14;RPL13;RPL29;RPL28
establishment of vesicle localization (GO:0051650)	7/18	0.00774145	0.240122	3.95253	19.2139	SNAPIN;CDK5;KIF5B;TESK1;RAB27A;RAB11A;DNM2
interleukin-6-mediated signaling pathway (GO:0070102)	7/18	0.00774145	0.240122	3.95253	19.2139	CEBPA;FER;IL6;SPI1;STAT1;STAT3;IL6ST
positive regulation of stress-activated protein kinase signaling cascade (GO:0070304)	7/18	0.00774145	0.240122	3.95253	19.2139	TAOK3;PDCD10;STK25;SEMA4C;SCIMP;INAVA;KLHDC10
rRNA processing (GO:0006364)	36/173	0.00782032	0.240122	1.6373	7.94261	RPL5;RPL32;RPL31;RPLP1;NOP2;MAK16;RPL36A;RPL6;NOL6;RPS15;EXOSC7;SART1;RPS16;EXOSC10;BMS1;PES1;RPL36;RPL14;RPL13;RPS7;DIS3;KRR1;UTP3;RPS6;RPL13A;RPL35A;IMP4;TBL3;RPL27A;XRN2;RPL37A;NHP2;ESF1;NOL11;RPL29;RPL28
cardiolipin metabolic process (GO:0032048)	6/14	0.0078879	0.240122	4.65747	22.5534	HADHB;HADHA;SLC27A1;PLA2G4A;PLA2G6;LCLAT1
negative regulation of cell migration involved in sprouting angiogenesis (GO:0090051)	6/14	0.0078879	0.240122	4.65747	22.5534	DLL4;CARD10;HDAC5;PDCD10;KLF4;RHOA
regulation of chromatin organization (GO:1902275)	6/14	0.0078879	0.240122	4.65747	22.5534	SETD5;ALKBH4;METTL4;TLK2;TLK1;MLLT3
regulation of response to endoplasmic reticulum stress (GO:1905897)	6/14	0.0078879	0.240122	4.65747	22.5534	WFS1;ALOX5;EIF2AK3;CLU;USP19;MANF
RNA processing (GO:0006396)	37/179	0.0079063	0.240122	1.62365	7.85862	TSEN34;TCERG1;RNASEL;GEMIN2;CSTF3;DDX23;SRSF1;HNRNPR;TSEN2;BICD1;DUSP11;M1AP;PPP2CA;KHSRP;PRKACA;SRPK2;SF3A1;CPSF6;RNGTT;SCAF11;NONO;PABPC4;MAGOHB;HNRNPL;SMU1;KIN;DDX39B;PRPF3;XRN2;SNRPG;SNRNP48;PPIG;SRSF5;HNRNPC;AURKAIP1;TARDBP;SRSF7
positive regulation of protein modification by small protein conjugation or removal (GO:1903322)	19/77	0.00795887	0.240122	2.03794	9.85034	HDAC4;WFS1;PHF23;CAV1;DCUN1D4;DCUN1D1;DERL1;LAPTM5;COMMD1;BCL10;RCHY1;HSPBP1;TANK;INAVA;SMAD7;UBB;ZC3H12A;SAE1;CENPS
RNA splicing, via transesterification reactions with bulged adenosine as nucleophile (GO:0000377)	49/251	0.00800529	0.240122	1.51287	7.3036	DDX46;HNRNPR;CWC25;PRPF19;SART1;SNRNP70;TXNL4A;RBM17;RBM14;USP49;RBM19;GTF2F1;WDR33;DDX39B;SYF2;PRPF3;SNRPG;SNRPE;PABPC1;SRSF5;CACTIN;SNRPC;SRSF7;SNRPA;SF3B5;YTHDC1;CSTF3;SRRT;DDX23;SRSF1;CWF19L2;ESS2;ZMAT2;POLR2A;PUF60;POLR2B;DHX38;RALY;POLR2I;SF3A1;HNRNPA3;CPSF3;NONO;MAGOHB;HNRNPL;SMU1;PHF5A;SNRNP48;HNRNPC
regulation of protein kinase activity (GO:0045859)	25/110	0.00801616	0.240122	1.83084	8.83616	GSTP1;PRKAG2;SPRED1;RASSF2;AKT1;TRIM27;YWHAG;UVRAG;DAXX;XRCC6;XRCC5;SIRT1;SOD1;RAP2C;DBNDD1;TRAF4;GNAQ;SPDYA;JTB;SMCR8;CEP85;EPHA1;TRIB1;TRIB2;LAT
negative regulation of Wnt signaling pathway (GO:0030178)	39/191	0.00803339	0.240122	1.59905	7.71406	LMBR1L;PRKN;PSMD12;HDAC1;CHD8;MLLT3;NKD1;PSMA7;NKD2;PSMD8;PSMD7;PSMB1;RACK1;APOE;LZTS2;SCYL2;TLE4;TLE3;FZD4;CAV1;FUZ;KREMEN2;TMEM170B;HIC1;UBAC2;PSMA5;CYLD;PSMC5;LATS2;PSMC6;PSMA1;PSMC3;DDIT3;PSME3;SNAI2;TAX1BP3;NOTUM;TRABD2B;VGLL4
cortical cytoskeleton organization (GO:0030865)	12/41	0.00804125	0.240122	2.57207	12.4055	FMNL3;ROCK1;FHOD1;RAC3;NCKAP1L;RAC1;RND2;EZR;RND3;RHOBTB1;RHOA;RHOQ
mitotic nuclear membrane organization (GO:0101024)	14/51	0.0081114	0.240122	2.35254	11.3263	NDC1;NUP205;NUP155;IST1;VRK1;RANGAP1;LEMD2;PPP2CA;CCNB1;CDK1;CHMP3;BANF1;CHMP6;CC2D1B
mitotic nuclear membrane reassembly (GO:0007084)	14/51	0.0081114	0.240122	2.35254	11.3263	NDC1;NUP205;NUP155;IST1;VRK1;RANGAP1;LEMD2;PPP2CA;CCNB1;CDK1;CHMP3;BANF1;CHMP6;CC2D1B
regulation of cellular protein localization (GO:1903827)	13/46	0.00814653	0.240122	2.44898	11.78	ABCA2;PTPN1;HSP90AA1;PRKAA2;KDM1A;HFE;GBF1;CSNK1E;SPIDR;VCPIP1;MAP1A;NDEL1;RAB11FIP5
vesicle organization (GO:0016050)	13/46	0.00814653	0.240122	2.44898	11.78	SRGN;WASHC5;ARFGEF2;USP8;SAR1A;SAR1B;SORT1;CAV1;DNAJC13;CORO1A;HOOK2;PI4K2A;PLEKHJ1
gene expression (GO:0010467)	66/356	0.00815513	0.240122	1.4209	6.83328	RPL5;MRPS16;THRB;RPL32;RPL31;MRPS14;RPLP1;MRPS12;MRPL34;BICD1;RPL6;SMG6;RPS15;M1AP;MRPL41;DUSP11;RPS4X;MRPL42;RPS16;NUP62;RPL36;NDC1;UPF2;RPS7;PABPC4;RPS6;RPL13A;WDR33;MRPL52;DDX39B;ZC3H11A;NUP50;XRN2;RPL37A;NUP54;SRSF5;RPL29;RPL28;SRSF7;FYTTD1;NUP205;RNASEL;YTHDC1;SRSF1;RPL36A;AAAS;MRPL13;POLR2A;POLR2B;RPL14;DHX38;TSPAN5;RPL13;EIF4EBP2;POLR2I;RNGTT;NUP155;CPSF3;RPL35A;MAGOHB;HNRNPL;RPS26;FUBP3;R…
regulation of establishment of planar polarity (GO:0090175)	21/88	0.00815651	0.240122	1.95029	9.37881	PSMD12;FZD3;FZD4;AP2A1;AP2B1;CELSR1;AP2A2;RHOA;PSMA7;PSMD8;PSMA5;PSMC5;PSMD7;PSMC6;PSMA1;PSMC3;PSME3;PSMB1;RAC1;WNT1;AP2M1
peptide biosynthetic process (GO:0043043)	34/162	0.0083648	0.244839	1.65474	7.9158	RPL5;MRPS16;RPL32;RPL31;MRPS14;RPLP1;MRPS12;RPL36A;FURIN;MRPL34;MRPL13;RPL6;RPS15;MRPL41;RPS4X;MRPL42;RPS16;RPL36;RPL14;EIF4EBP2;RPL13;RPS7;PABPC4;RPS6;RPL13A;RPL35A;RPS26;MRPL52;RPL27A;RPL37A;RPS6KB2;RPL29;RPL28;RSL24D1
cellular protein-containing complex assembly (GO:0034622)	35/168	0.00847904	0.246764	1.63948	7.8206	SRP19;NUP205;PXN;CLTA;ADRB2;OMA1;HIGD1A;PIK3C2A;CLU;COX7A1;CHCHD4;FCHO1;OTUD6B;LONP1;AP2M1;NDC1;UVRAG;CCT2;HSP90AA1;HSPA4;PDE4DIP;CYBA;HOPX;VAMP8;COX7A2L;EID2;CENPF;BBS10;CALY;NSG2;TCP1;PTGES3L;CHMP3;NDUFAF1;CCDC40
negative regulation of cellular macromolecule biosynthetic process (GO:2000113)	96/547	0.0085656	0.247867	1.33105	6.33581	SUV39H2;SPI1;HDAC10;KDM1A;LDB1;NAB1;GFI1;SUV39H1;CHD8;ING4;NIPBL;LBH;KAT5;SIN3A;BASP1;MYB;ENC1;RACK1;DPF2;CIR1;KAT7;KMT5A;CIC;NANOS1;KLF10;TSC22D4;USP47;DAXX;ZHX2;SMARCC2;ZGPAT;DAPK1;SFMBT1;EED;ZBTB38;RFX3;RPL13A;ARID5B;ZBTB33;SIRT1;GTPBP4;FOXP1;EID2;ILF3;ZEB1;TFDP2;DDIT3;IRF1;RARA;PPARG;PLCB1;CLOCK;GAPDH;VGLL4;PPARD;HDAC4;CEBPA;HDAC5;L3MBTL2;HDAC1;SHMT1;MRPL13;FOXO1;CIART;MBTD1;RIDA;SBNO2;FXR2;A…
DNA metabolic process (GO:0006259)	53/277	0.00898863	0.254779	1.47591	6.95417	MUS81;NUDT1;HMGB1;KAT5;ALKBH1;LONP1;PARP3;RFC1;TINF2;LIG4;LIG3;CSNK1E;TERF2;REXO4;TSN;RAD51B;RAD51C;MSH2;NEIL1;DNASE1L3;DCTPP1;DNASE1L1;EXD2;UHRF1;DOT1L;DDX23;UNG;RECQL4;POLD4;NT5E;TERT;UBB;NTHL1;POLD1;ATRIP;SRPK2;ZRANB3;CDT1;UVRAG;XRCC6;UBE2B;XRCC5;XRCC2;CNBP;INO80;RAD52;RAD51;ERCC4;ERCC1;CDK1;RAD17;RAD1;CENPS
stress-activated MAPK cascade (GO:0051403)	16/62	0.00914062	0.254779	2.16302	10.1554	PTGER4;MAP2K4;SH2D3C;CUL1;NOD1;MAPK14;MAPK9;ZFP36;UBB;IRAK2;MAPK1;MAP3K8;UBE2V1;TRIB1;MAP2K7;MAP3K11
Golgi disassembly (GO:0090166)	4/7	0.00915464	0.254779	8.27638	38.8451	PLK3;GBF1;CDK1;VRK1
negative regulation by host of viral genome replication (GO:0044828)	4/7	0.00915464	0.254779	8.27638	38.8451	PRKN;VAPA;ZC3H12A;EIF2AK4
negative regulation of telomere capping (GO:1904354)	4/7	0.00915464	0.254779	8.27638	38.8451	ERCC4;ERCC1;TERF2;SMG6
regulation of myosin-light-chain-phosphatase activity (GO:0035507)	4/7	0.00915464	0.254779	8.27638	38.8451	NUAK1;PPP1R12A;ROCK1;NCKAP1L
regulation of protein deubiquitination (GO:0090085)	4/7	0.00915464	0.254779	8.27638	38.8451	ITCH;ZC3H12A;TANK;TRIM21
regulation of cysteine-type endopeptidase activity involved in apoptotic process (GO:0043281)	21/89	0.00931219	0.257755	1.92149	8.98573	USP47;EPHA7;CSNK2A1;SYK;DAPK1;HGF;F2R;DELE1;NOD1;HMGB1;BCL10;KLF4;SIRT1;VEGFA;RPS6KA3;ACVR1C;DNAJB6;RPS6KA1;AKT1;PMAIP1;RAF1
DNA catabolic process, endonucleolytic (GO:0000737)	8/23	0.00964314	0.264324	3.31302	15.3774	MUS81;DFFA;CASP3;EXOG;HMGB1;DNASE1L3;REXO4;DNASE1L1
cellular response to peptide hormone stimulus (GO:0071375)	24/106	0.00969829	0.264324	1.82156	8.44441	HDAC5;GOT1;CAV1;ADCY3;SORBS1;CRHR1;FOXO1;USF1;RAB10;NR4A1;FER;ADCY9;PRKAR1B;TBC1D4;AKT2;RAB12;AKT1;PPARG;PRKACA;LPIN2;RAB8A;RHOQ;LPIN3;RAB8B
ubiquitin-dependent ERAD pathway (GO:0030433)	18/73	0.00970522	0.264324	2.03561	9.43525	RHBDD2;WFS1;FBXO17;SGTA;DERL1;SYVN1;DERL2;UBE2J2;FBXO44;RNF5;USP19;HSP90B1;TMUB2;FOXRED2;PSMC6;TMEM129;TRIM13;ANKZF1
ciliary basal body-plasma membrane docking (GO:0097711)	22/95	0.00989835	0.268151	1.87525	8.65501	DYNC1I2;HSP90AA1;DCTN2;DCTN1;SSNA1;NDE1;CSNK1E;CKAP5;RAB11A;PCM1;HAUS8;TMEM216;CNTRL;TCTN1;CDK1;MKS1;CEP250;PRKACA;YWHAG;PAFAH1B1;SDCCAG8;CEP78
negative regulation of gene expression (GO:0010629)	60/322	0.0101069	0.271085	1.42898	6.5655	RNH1;SPI1;PHF1;YY1;ZFP36;ZC3H12A;ENC1;RACK1;NPTN;ITGB8;TRIM27;NANOS1;SRGN;ZC3H10;MEF2C;DAPK1;EED;SLC11A1;DNMT3A;ADAM10;RPL13A;SIRT1;TERF2;PTBP2;FOXP1;TWSG1;ILF3;PTRH2;ERP29;SMCR8;GAPDH;PRKN;PTGER4;NOTCH2;PRKAA2;HDAC1;SHMT1;GATA2;MRPL13;ZFP36L2;DLL4;RIDA;FXR2;TERT;PDCD10;NOCT;ATOH8;APOE;PCIF1;EIF2AK3;PARP14;KLF4;VEGFA;RPS26;REL;TARDBP;CNOT8;PHF19;ASB1;TNRC6B
regulation of macroautophagy (GO:0016241)	25/112	0.0101131	0.271085	1.78854	8.21641	USP36;PRKAA2;PRKAG2;VPS26A;SNX32;TBK1;CASP3;AKT1;CAPN1;PRKACA;ATP6V0A1;ATP6V1G1;PRKAB1;SIRT1;CDK5;NEDD4;TRIM13;ATP6V1B2;WAC;ULK1;SMCR8;ATP6V0D1;GAPDH;PAFAH1B2;EXOC1
negative regulation of NF-kappaB transcription factor activity (GO:0032088)	19/79	0.0105571	0.281505	1.96978	8.96439	SPI1;CDKN2A;GFI1;ERBIN;FOXJ1;IRAK3;COMMD1;KLF4;SIRT1;NFKBIA;CYLD;ITCH;IRAK2;DDIT3;ZC3H12A;TAX1BP1;G3BP2;CACTIN;TRIM21
establishment or maintenance of apical/basal cell polarity (GO:0035088)	7/19	0.0108104	0.28186	3.62294	16.4019	DLG3;MTCL1;PARD3;ERBIN;FOXJ1;OOEP;MARK2
histone H4-K16 acetylation (GO:0043984)	7/19	0.0108104	0.28186	3.62294	16.4019	ING4;KANSL1;PHF20;MSL2;WDR5;KAT7;HCFC1
positive regulation of cellular protein catabolic process (GO:1903364)	7/19	0.0108104	0.28186	3.62294	16.4019	ABCA2;HSP90AA1;RDX;APOE;EZR;CTSC;VGLL4
negative regulation of canonical Wnt signaling pathway (GO:0090090)	34/165	0.0110575	0.28186	1.61656	7.28202	LMBR1L;PRKN;PSMD12;HDAC1;CHD8;MLLT3;NKD1;PSMA7;NKD2;PSMD8;PSMD7;PSMB1;APOE;LZTS2;SCYL2;TLE4;TLE3;FZD4;CAV1;FUZ;KREMEN2;TMEM170B;UBAC2;PSMA5;CYLD;PSMC5;LATS2;PSMC6;PSMA1;PSMC3;DDIT3;PSME3;SNAI2;NOTUM
Golgi organization (GO:0007030)	28/130	0.0110932	0.28186	1.70895	7.6927	GCC2;VCPIP1;BAG5;PDCD10;RAB29;DYM;TMED5;TMED4;ARFGEF1;PLK3;ATP8B4;TICAM2;TANGO2;SURF4;GBF1;GOLPH3L;COG1;VRK1;FHDC1;YWHAZ;GAK;SEC23IP;TBC1D20;STK25;CDK1;PLEKHM2;ARHGEF7;PI4K2A
positive regulation of mitotic cell cycle phase transition (GO:1901992)	15/58	0.0111634	0.28186	2.1689	9.74947	RCC2;RDX;AIF1;CDC25A;RAB11A;LSM10;RAD51B;CCNB1;CCND2;RAD51C;CDK4;CDK1;AKT1;ANAPC4;PLCB1
regulation of vesicle-mediated transport (GO:0060627)	22/96	0.0111997	0.28186	1.8498	8.30907	MBTPS1;PTPN1;RAB3A;RAB5C;RAB4B;SYK;DNAJC13;PLD1;RAB11A;SYT7;RAB10;SCFD1;INPP5F;FES;RAB12;CHMP3;MAPK1;ITGAV;RAB5A;RAB8A;RAB8B;PACSIN1
DNA damage response, signal transduction by p53 class mediator (GO:0030330)	18/74	0.0112011	0.28186	1.99915	8.97965	PLK3;CRADD;NDRG1;HIPK2;ING4;CCNB1;MUC1;TFAP4;KAT5;TFDP2;CARM1;CDK1;BAX;MDM4;E2F4;CNOT8;GTSE1;E2F7
cellular response to increased oxygen levels (GO:0036295)	5/11	0.0114823	0.28186	5.1737	23.1106	ATP6V1G1;CAV1;ATP6V0D1;ATG7;FOXO1
DNA damage response, signal transduction resulting in transcription (GO:0042772)	5/11	0.0114823	0.28186	5.1737	23.1106	ING4;MUC1;TFAP4;KAT5;HIPK2
Golgi to lysosome transport (GO:0090160)	5/11	0.0114823	0.28186	5.1737	23.1106	AP4M1;GAK;AP1G1;SORT1;LAPTM5
lipoprotein biosynthetic process (GO:0042158)	5/11	0.0114823	0.28186	5.1737	23.1106	ATG10;WIPI1;APOE;WIPI2;ATG7
positive regulation of leukocyte apoptotic process (GO:2000108)	5/11	0.0114823	0.28186	5.1737	23.1106	HCAR2;MEF2C;CDKN2A;PIK3CD;SIRT1
synaptic vesicle transport (GO:0048489)	5/11	0.0114823	0.28186	5.1737	23.1106	SNAPIN;CDK5;KIF5B;RAB27A;DNM2
contractile actin filament bundle assembly (GO:0030038)	6/15	0.011622	0.28186	4.13973	18.4419	FAM171A1;PDCD10;ZYX;SORBS1;FHDC1;RHOA
histone H4-K5 acetylation (GO:0043981)	6/15	0.011622	0.28186	4.13973	18.4419	ING4;KANSL1;PHF20;WDR5;KAT7;HCFC1
histone H4-K8 acetylation (GO:0043982)	6/15	0.011622	0.28186	4.13973	18.4419	ING4;KANSL1;PHF20;WDR5;KAT7;HCFC1
modulation by host of viral genome replication (GO:0044827)	6/15	0.011622	0.28186	4.13973	18.4419	PRKN;TBC1D20;VAPA;ZC3H12A;NUCKS1;EIF2AK4
stress fiber assembly (GO:0043149)	6/15	0.011622	0.28186	4.13973	18.4419	FAM171A1;PDCD10;ZYX;SORBS1;FHDC1;RHOA
positive regulation of intracellular protein transport (GO:0090316)	31/148	0.0117324	0.28319	1.64983	7.33417	USP36;CEMIP;LEPROT;ITGAM;SAR1A;SAR1B;MTCL1;UBE2D3;ZFAND1;MIEF1;UBE2J2;IPO5;PCM1;PDCD10;AKT2;ZC3H12A;RAB29;PMAIP1;FLNA;GTSE1;YWHAG;PLK3;TMEM30A;HSPA1L;YWHAZ;SREBF2;TFDP2;NMT1;KIF20B;SAE1;ZPR1
negative regulation of proteasomal protein catabolic process (GO:1901799)	11/38	0.0119417	0.28636	2.53176	11.2099	PRKCG;USP25;UBXN1;BAG5;RYBP;TRIM39;HFE;MAP1A;TLK2;WAC;UCHL5
negative regulation of type I interferon production (GO:0032480)	12/43	0.0119942	0.28636	2.40585	10.6419	ILRUN;YY1;CYLD;ITCH;TBK1;RNF125;IRF3;DHX58;REL;TAX1BP1;CACTIN;IKBKE
negative regulation of nucleic acid-templated transcription (GO:1903507)	82/464	0.0120498	0.28636	1.34083	5.92472	SUV39H2;SPI1;HDAC10;KDM1A;LDB1;NAB1;GFI1;SUV39H1;CHD8;ING4;NIPBL;LBH;KAT5;SIN3A;BASP1;MYB;DPF2;CIR1;KAT7;KMT5A;CIC;KLF10;TSC22D4;USP47;DAXX;ZHX2;SMARCC2;ZGPAT;SFMBT1;EED;ZBTB38;RFX3;ARID5B;ZBTB33;SIRT1;FOXP1;EID2;ILF3;ZEB1;TFDP2;DDIT3;IRF1;RARA;PPARG;PLCB1;CLOCK;VGLL4;PPARD;HDAC4;CEBPA;HDAC5;L3MBTL2;HDAC1;FOXO1;CIART;MBTD1;SBNO2;ATOH8;ZKSCAN3;SAP18;SAMD1;RUNX1T1;PHC2;XRCC6;PHC1;POU2F1;CDKN2A;XRCC…
regulation of fat cell differentiation (GO:0045598)	19/80	0.0120886	0.28636	1.93738	8.55448	FTO;GATA2;SIRT1;FOXO1;ZFP36L2;ZFP36;IL6;ZADH2;ALOX5;NOCT;CARM1;ZC3H12A;TAF8;AKT1;PPARG;WNT1;TRIB2;PPARD;RUNX1T1
translation (GO:0006412)	42/214	0.0121568	0.286641	1.5217	6.7105	RPL5;MRPS16;RPL32;RPL31;MRPS14;RPLP1;MRPS12;MRPL16;RPL36A;MRPL34;APEH;MRPL13;MRPL57;RPL6;RPS15;MRPL41;RPS4X;MRPL42;RPS16;RPL36;RPL14;RPL13;EIF4EBP2;NDUFA7;MRPS24;RPS7;PABPC4;RPS6;GATC;RPL13A;RPL35A;GTPBP2;EEF2;RPS26;MRPL52;LARS2;RPL27A;RPL37A;RPS6KB2;RPL29;RPL28;RSL24D1
regulation of cellular ketone metabolic process (GO:0010565)	16/64	0.0124854	0.293033	2.07265	9.08484	NQO1;PSMD12;CAV1;PRKAG2;SIRT1;PSMA7;PSMD8;PSMA5;PSMC5;PSMD7;PSMC6;PSMA1;PSMC3;PSME3;PSMB1;PDK2
double-strand break repair via homologous recombination (GO:0000724)	22/97	0.0126347	0.294862	1.82503	7.97778	MUS81;EXD2;SWSAP1;KDM4D;POLN;XRCC2;NSMCE1;NUCKS1;LIG3;SMC6;INO80;SPIDR;YY1;RAD51B;RECQL4;RAD52;NIPBL;RAD51C;RAD51;RNF138;ERCC4;REV3L
receptor-mediated endocytosis (GO:0006898)	30/143	0.012729	0.294862	1.65292	7.21311	LMBR1L;ITGAM;TFRC;AP4E1;CLTA;AP2A1;ADRB2;AP2A2;HSP90B1;HSPH1;INPP5F;FCHO1;GRK4;AP1G1;AP1S1;APOE;WASF1;AP2M1;HSP90AA1;SYK;CAV1;DNAJC13;ARHGAP27;AP2B1;DNM2;GAK;LMBRD1;NEDD4;PPT1;HYOU1
protein insertion into mitochondrial membrane (GO:0051204)	8/24	0.012737	0.294862	3.10578	13.5513	HSP90AA1;HSPA4;TIMM13;BAX;PMAIP1;BMF;ROMO1;TOMM22
nuclear membrane reassembly (GO:0031468)	14/54	0.013652	0.313748	2.17572	9.34227	NDC1;NUP205;NUP155;IST1;VRK1;RANGAP1;LEMD2;PPP2CA;CCNB1;CDK1;CHMP3;BANF1;CHMP6;CC2D1B
snRNA transcription by RNA polymerase II (GO:0042795)	17/70	0.013676	0.313748	1.99458	8.56096	INTS11;GTF2A1;POU2F1;CCNT1;TAF13;SRRT;PHAX;GTF2F1;GTF2E1;RPAP2;CDK7;POLR2A;POLR2B;TAF8;INTS7;TAF6;POLR2I
actin filament polymerization (GO:0030041)	9/29	0.0138784	0.316962	2.79556	11.9578	WASHC5;DIAPH1;PSTPIP1;GSN;PSTPIP2;WAS;RAC1;WASF1;AIF1
regulation of neuron apoptotic process (GO:0043523)	22/98	0.0142126	0.321787	1.80091	7.66041	PRKCG;SRPK2;PRKN;NTRK1;EPHA7;MEF2C;EGLN3;WFS1;F2R;SIGMAR1;LIG4;SIX1;SOD1;MSH2;CDK5;GDNF;ERBB3;DDIT3;PPT1;BAX;APOE;RETREG1
rRNA metabolic process (GO:0016072)	33/162	0.0143601	0.321787	1.59294	6.75934	RPL5;RPL32;RPL31;RPLP1;DIS3L;RPL36A;RPL6;NOL6;RPS15;EXOSC7;RPS16;EXOSC10;BMS1;PES1;RPL36;RPL14;RPL13;RPS7;DIS3;KRR1;UTP3;RPS6;RPL13A;RPL35A;IMP4;TBL3;RPL27A;XRN2;RPL37A;ESF1;NOL11;RPL29;RPL28
cellular response to vascular endothelial growth factor stimulus (GO:0035924)	10/34	0.0144427	0.321787	2.58881	10.9703	DLL4;NR4A1;EGR3;FLT4;MAPKAPK2;VEGFC;SPRY2;MAPK14;PGF;VEGFA
negative regulation of blood vessel endothelial cell migration (GO:0043537)	10/34	0.0144427	0.321787	2.58881	10.9703	DLL4;HDAC5;CARD10;MEF2C;PDCD10;PPARG;HMGB1;APOE;KLF4;RHOA
positive regulation of mRNA catabolic process (GO:0061014)	12/44	0.0144583	0.321787	2.33053	9.87326	FTO;NANOS1;RIDA;ZFP36;ROCK1;KHSRP;ZC3H12A;PABPC1;MEX3D;CNOT8;ZFP36L2;TNRC6B
positive regulation of intracellular transport (GO:0032388)	11/39	0.0145951	0.321787	2.44119	10.3191	EHD1;PLK3;PCM1;TBC1D20;PDCD10;EIPR1;PLA2G4E;NEDD4;RAB29;ZFAND1;KIF20B
protein acylation (GO:0043543)	11/39	0.0145951	0.321787	2.44119	10.3191	ING4;ING5;ZDHHC18;NAA10;ZDHHC5;ZDHHC8;ZDHHC1;NAT9;ZDHHC17;CLOCK;FOXO1
regulation of protein tyrosine kinase activity (GO:0061097)	11/39	0.0145951	0.321787	2.44119	10.3191	RAP2C;PTPN1;GPRC5B;ERBB3;DLG3;CAV1;DOK7;NEDD9;UNC119;LRP8;SRCIN1
glucose transmembrane transport (GO:1904659)	7/20	0.0146738	0.322127	3.34406	14.1176	RAB4B;SORT1;SLC2A1;SLC2A3;SLC2A6;SLC2A8;PPARD
regulation of apoptotic process (GO:0042981)	124/742	0.0150775	0.328243	1.25529	5.26539	MTCH2;TFRC;CLU;IKZF3;RPS6KA3;HMGN5;RASSF2;CCND2;AKT2;RPS6KA1;TRIM24;AKT1;PIM3;SKP2;HOXA5;MED1;DAXX;MEF2C;DAPK1;HGF;RPS6;ADAM10;VDAC1;IL6ST;RAF1;ATF6;NOTCH2;BCL10;OMA1;HIGD1A;NDRG1;FOXO1;HSP90B1;SOCS2;ABR;PRDX2;UBB;PDCD10;FIGNL1;PMAIP1;NCKAP1L;BMF;WNT1;ATG7;PLK3;EGR3;CRADD;WFS1;OSGIN1;CIDEB;BRAF;PA2G4;NFKBIA;IL6;NAT8;BCL6;CDK5;GDNF;IL7;PPT1;CDK1;UBE2O;MAP3K11;HRK;USP36;RARG;FLT4;SRA1;HMGB1;IER3IP1…
positive regulation of transcription by RNA polymerase II (GO:0045944)	149/908	0.0153838	0.328243	1.22931	5.1317	TCERG1;SPI1;CCNT1;PRDM4;KDM1A;CRTC1;FHOD1;UBP1;YEATS4;ETS1;ELK1;YY1;RPS6KA3;TBK1;KAT5;ZMIZ1;ZC3H12A;MYB;RPS6KA1;NFATC2IP;DPF2;KAT7;HOXA5;MED1;MEF2C;ZBTB38;SLC11A1;HGF;PTOV1;RFX3;SOX12;GTF2F1;MED6;HCFC1;DDIT3;ATF6;CLOCK;AIRE;PRDM15;GATA2;PRDM10;FOXO1;SLC9A1;SBNO2;TERT;UBB;RREB1;PPARGC1B;ZBED3;BCL9L;DR1;EGR2;XRCC6;JAG1;POU2F1;HMGA1;LIF;LARP7;MICAL2;INO80;TRERF1;SMAD7;FOSL1;NFKBIA;MLLT10;NR4A1;IL6;C…
positive regulation of apoptotic process (GO:0043065)	57/310	0.0154409	0.328243	1.40502	5.85996	HRK;RARG;MTCH2;BTG1;HMGB1;CLU;ING4;ING5;RASSF2;CASP3;PIP5KL1;ZC3H12A;RACK1;DNM1L;HOXA5;PSENEN;VAV3;KLF11;EPHA7;PLEKHG2;DAPK1;RPS6;SIRT1;DNM2;LATS2;DDIT3;PTRH2;ARHGEF3;IRF5;ARHGEF7;ATF6;BCL10;OMA1;FOXO1;FGD3;GNA13;ABR;TFPT;ACVR1C;UBB;PMAIP1;SAP18;BMF;ATG7;SRPK2;CRADD;TPD52L1;SOD1;IL6;RYBP;TFAP4;BCL6;CDK5;TRIM39;TRIM35;BAX;MAP3K11
endomembrane system organization (GO:0010256)	39/199	0.0155674	0.328243	1.51839	6.3204	WASHC5;TOR1AIP2;SEC61A1;SERP1;BAG5;RAB29;DYM;SPTSSB;DNM1L;SPTBN1;TMED5;TMED4;PLEKHJ1;SRGN;ARFGEF1;USP8;ARFGEF2;ATP8B4;TICAM2;NUP155;TANGO2;SURF4;GBF1;GOLPH3L;EIF2AK3;COG1;DNAJC13;LEMD2;GAK;SEC23IP;TBC1D20;HOOK2;VAPA;DOP1B;VAPB;PLEKHM2;TLCD2;ARHGEF7;PI4K2A
mitotic spindle organization (GO:0007052)	32/157	0.0156036	0.328243	1.59389	6.631	DYNC1I2;DCTN2;SMC3;AAAS;SKA2;CCNB1;DSN1;XPO1;KIF3B;FLNA;MISP;NDEL1;NEK9;CENPU;RCC2;NDE1;KIF23;RANGAP1;EML1;CKAP5;RHOA;MZT1;RAB11A;EML4;TPX2;DYNC1LI2;CENPF;CENPI;KIF2C;CENPQ;PAFAH1B1;CENPS
regulation of protein-containing complex assembly (GO:0043254)	25/116	0.0156367	0.328243	1.70952	7.10843	HRK;NAPA;TFRC;SAR1A;SAR1B;CLU;NCLN;RACK1;BMF;APOE;CDT1;HSP90AA1;GSN;SYK;SPIDR;HCFC1;VEGFA;BBS10;PEX5;BAX;ULK1;INSM1;ANKRA2;RAF1;TRABD2B
negative regulation of neuron apoptotic process (GO:0043524)	17/71	0.0157173	0.328243	1.95753	8.12961	PRKCG;PRKN;NTRK1;MEF2C;WFS1;NONO;F2R;SIX1;LIG4;SOD1;MSH2;ERBB3;GDNF;PPT1;APOE;RETREG1;ZPR1
regulation of hematopoietic stem cell differentiation (GO:1902036)	17/71	0.0157173	0.328243	1.95753	8.12961	PSMD12;LDB1;TCF12;GATA2;N4BP2L2;PSMA7;PSMD8;PSMA5;ITCH;PSMC5;PSMD7;PSMC6;PSMA1;PSMC3;PSME3;MYB;PSMB1
snRNA transcription (GO:0009301)	17/71	0.0157173	0.328243	1.95753	8.12961	INTS11;GTF2A1;POU2F1;CCNT1;TAF13;SRRT;PHAX;GTF2F1;GTF2E1;RPAP2;CDK7;POLR2A;POLR2B;TAF8;INTS7;TAF6;POLR2I
membrane organization (GO:0061024)	46/242	0.0158144	0.328243	1.46263	6.06528	NAPA;TFRC;SAR1A;SAR1B;SH3KBP1;CLTA;TOR1AIP2;AP2A1;ADRB2;PIK3C2A;AP2A2;ACTB;STX11;ACTG1;TIMM50;SLC2A8;SNX3;SERP1;UBB;FCHO1;MFN2;DNM1L;SPTBN1;AP2M1;ACTR2;NUP155;FZD4;PLEKHA3;AP2B1;ARPC5;SYNJ2;LEMD2;DNM2;BTC;GAK;VAMP8;NECAP1;VAPA;VAPB;PPT1;PICK1;CHMP3;TLCD2;CHMP6;STAM2;RAB5A
interstrand cross-link repair (GO:0036297)	14/55	0.0160342	0.328243	2.12253	8.7725	MUS81;POLN;NUCKS1;FANCE;FAAP20;FANCF;RNF168;RAD51;UBB;ERCC4;ERCC1;ATRIP;FAAP100;CENPS
ER overload response (GO:0006983)	4/8	0.0163096	0.328243	6.20692	25.5477	WFS1;DDIT3;ATG10;EIF2AK3
isoprenoid metabolic process (GO:0006720)	4/8	0.0163096	0.328243	6.20692	25.5477	PHYH;MVK;PDSS2;PDSS1
negative regulation of actin nucleation (GO:0051126)	4/8	0.0163096	0.328243	6.20692	25.5477	GMFG;PICK1;CORO1A;CORO1B
negative regulation of B cell apoptotic process (GO:0002903)	4/8	0.0163096	0.328243	6.20692	25.5477	BCL6;BCL10;NOC2L;FOXP1
peptidyl-lysine deacetylation (GO:0034983)	4/8	0.0163096	0.328243	6.20692	25.5477	HDAC4;HDAC10;SIRT1;SIRT3
positive regulation of early endosome to late endosome transport (GO:2000643)	4/8	0.0163096	0.328243	6.20692	25.5477	MTMR2;RDX;PTPN23;EZR
Golgi to endosome transport (GO:0006895)	6/16	0.0164462	0.328243	3.72554	15.3033	AP4M1;SORT1;DOP1B;GBF1;AP2A1;WIPI1
negative regulation of receptor signaling pathway via JAK-STAT (GO:0046426)	6/16	0.0164462	0.328243	3.72554	15.3033	PPP2CA;LEPROT;INPP5F;CAV1;ADIPOR1;PARP14
positive regulation of leukocyte adhesion to vascular endothelial cell (GO:1904996)	6/16	0.0164462	0.328243	3.72554	15.3033	NFAT5;IL6;FUT7;ALOX5;ETS1;RHOA
positive regulation of small molecule metabolic process (GO:0062013)	6/16	0.0164462	0.328243	3.72554	15.3033	PRKCE;AKT2;AKT1;PMAIP1;PPARG;PPARD
negative regulation of response to endoplasmic reticulum stress (GO:1903573)	8/25	0.0164992	0.328243	2.92291	11.9969	PRKN;USP25;UBXN1;WFS1;ALOX5;RACK1;SYVN1;CLU
positive regulation of DNA-templated transcription, elongation (GO:0032786)	8/25	0.0164992	0.328243	2.92291	11.9969	TCERG1;SCAF8;CCNT1;DDX39B;LEO1;KAT7;EAPP;CDC73
regulation of proteolysis involved in cellular protein catabolic process (GO:1903050)	8/25	0.0164992	0.328243	2.92291	11.9969	USP14;NUB1;UBB;PSME3;APOE;PRKACA;CTSC;UCHL5
transcription initiation from RNA polymerase II promoter (GO:0006367)	29/140	0.0167001	0.330624	1.62621	6.65499	NOTCH2;GTF2A1;HDAC5;RARG;THRB;HDAC10;HDAC1;NR2C2;GTF2E1;RXRB;POLR2A;POLR2B;POLR2I;TEAD2;TEAD3;MED1;DR1;TAF15;TAF13;GTF2H2;GTF2F1;NR4A1;CDK7;RARA;TAF8;TAF4B;PPARG;TAF6;PPARD
regulation of organelle assembly (GO:1902115)	18/77	0.016806	0.330624	1.89716	7.75184	CDKL5;GSN;RAB1B;RDX;RNF4;ATXN2L;DYNC2LI1;TBC1D1;CYLD;TBC1D2;ATXN2;TBC1D20;EZR;TBC1D17;TBC1D22A;RAB5A;TBC1D10A;SDCCAG8
Fc-epsilon receptor signaling pathway (GO:0038095)	24/111	0.016945	0.330624	1.71637	6.999	VAV3;MAP2K4;PSMD12;MAP3K1;SYK;CUL1;BCL10;PSMA7;PSMD8;PSMA5;MAPK9;FER;PSMC5;PSMD7;PSMC6;PSMA1;PSMC3;PSME3;PSMB1;BTK;MAPK1;RAC1;MAP2K7;LAT
regulation of protein serine/threonine kinase activity (GO:0071900)	24/111	0.016945	0.330624	1.71637	6.999	UVRAG;SLC27A1;CCNI;CCNT1;CAB39;TESK1;ADRB2;SIRT1;ACTB;CDC25A;GTPBP4;RHOA;PPP2CA;CCNB1;CDK7;CCND2;PDCD10;AKT1;MTCP1;TRIB1;TRIB2;CCNO;TELO2;CCNJL
negative regulation of protein phosphorylation (GO:0001933)	31/152	0.016959	0.330624	1.59492	6.50243	PRKN;GSTP1;TESK1;PRKAG2;SPRED1;RASSF2;PIP5KL1;ZC3H12A;RACK1;AKT1;PMEPA1;TRIM27;YWHAG;ZBED3;CAV1;PAQR3;SMAD7;DBNDD1;PARD3;GNAQ;FKBP8;SPRY2;SMCR8;PTPN6;CEP85;INSM1;EPHA1;TRIB1;CACTIN;TARDBP;TRIB2
cellular response to growth factor stimulus (GO:0071363)	32/158	0.017034	0.330624	1.58115	6.43931	FLT4;ACVR1B;CORO1B;ZFP36L2;DLL4;ZFP36;DSTYK;ACVR1C;RACK1;AKT1;PDE8A;SOX5;ADAMTS7;NTRK1;TBX1;MED1;MEF2C;EGR3;HGF;PTPN12;KLF4;MAPK14;ACVR2B;ACVR2A;SMAD7;VEGFA;EHD1;NR4A1;MAPKAPK2;SNAI2;SPRY2;ZPR1
histone H3-K4 methylation (GO:0051568)	9/30	0.0174399	0.330624	2.66228	10.7796	SETD4;RBBP5;WDR82;SETD1B;CXXC1;BEND3;WDR5;WDR5B;ASH2L
TRIF-dependent toll-like receptor signaling pathway (GO:0035666)	9/30	0.0174399	0.330624	2.66228	10.7796	TBK1;TICAM2;UBB;IRF3;UBE2D3;CD300LF;TICAM1;TANK;IKBKE
Golgi localization (GO:0051645)	5/12	0.0174628	0.330624	4.43434	17.9488	UVRAG;PDCD10;STK25;YWHAZ;ARCN1
morphogenesis of a polarized epithelium (GO:0001738)	5/12	0.0174628	0.330624	4.43434	17.9488	RAB10;FUZ;CELSR1;ACTB;ACTG1
negative regulation by host of viral process (GO:0044793)	5/12	0.0174628	0.330624	4.43434	17.9488	PRKN;PSMC3;VAPA;ZC3H12A;EIF2AK4
negative regulation of production of miRNAs involved in gene silencing by miRNA (GO:1903799)	5/12	0.0174628	0.330624	4.43434	17.9488	ZC3H10;IL6;TERT;STAT3;ZC3H12A
regulation of amyloid precursor protein catabolic process (GO:1902991)	5/12	0.0174628	0.330624	4.43434	17.9488	ABCA2;ROCK1;CHRNA7;RANBP9;APOE
bone development (GO:0060348)	11/40	0.0176687	0.330728	2.35688	9.51227	PTGER4;VKORC1;SLC10A7;GNAS;DYM;RPL13;P3H1;NOTUM;WNT1;FGFR3;SULF2
positive regulation of intrinsic apoptotic signaling pathway (GO:2001244)	11/40	0.0176687	0.330728	2.35688	9.51227	UBB;RPS7;CAV1;DDIT3;RACK1;PMAIP1;BAX;BMF;DNM1L;SOD1;GSDME
response to organonitrogen compound (GO:0010243)	11/40	0.0176687	0.330728	2.35688	9.51227	PRKN;IL6;KYNU;DERL1;MEAK7;SYVN1;KAT7;IRAK3;IRF5;RNF5;INAVA
pattern recognition receptor signaling pathway (GO:0002221)	15/61	0.017728	0.330728	2.0271	8.17449	UNC93B1;NOD1;HMGB1;IRAK4;BCL10;INAVA;HSP90B1;RPS6KA3;MAPKAPK3;UBB;IRAK2;MAPKAPK2;TIFA;FFAR2;CTSB
response to ionizing radiation (GO:0010212)	17/72	0.0179872	0.33434	1.92183	7.72208	IKBIP;KDM4D;LIG4;INO80;MAPK14;SIRT1;SPIDR;TANK;RNF168;RAD51;KAT5;MSH2;FIGNL1;TRIM13;INTS7;RAD1;CLOCK
protein localization to membrane (GO:0072657)	38/195	0.0182721	0.3384	1.50744	6.03334	SPTBN4;RAB3A;ROCK1;PIGW;CYP46A1;SYNE3;NKD2;SAV1;AP4M1;ARL5C;RAB40B;MAP7;RAB29;PIP5K1A;TSPAN5;FLNA;MADCAM1;SPTBN1;RAB8A;RAB8B;PACSIN1;NDC1;NUP155;CAV1;RDX;BRAF;RAB11A;EHD1;GAK;RAB10;TM9SF1;CACNB2;DLG3;SLMAP;RAB12;PICK1;NUP54;EZR
nuclear-transcribed mRNA catabolic process (GO:0000956)	34/171	0.0185677	0.342628	1.54522	6.15974	RPL5;RPL32;RPL31;RPLP1;RPL36A;RPL6;SMG6;RPS15;RPS4X;EXOSC7;PPP2CA;ZFP36;RPS16;EXOSC10;ZC3H12A;RPL36;RPL14;RPL13;UPF2;RPS7;RPS6;RPL13A;RPL35A;MAGOHB;PATL1;RPS26;RPL27A;XRN2;RPL37A;PABPC1;RPL29;CNOT8;DCP1A;RPL28
regulation of ATP metabolic process (GO:1903578)	14/56	0.0187213	0.342977	2.07188	8.24212	NDC1;NUP205;NUP155;PGAM1;PRKAG2;AAAS;SLC2A6;JMJD8;COX7A1;COX7A2L;NUP50;NUP62;BEND3;NUP54
telomere maintenance (GO:0000723)	14/56	0.0187213	0.342977	2.07188	8.24212	PARP3;XRCC6;XRCC5;TINF2;ZBTB48;SMC6;TERF2;RECQL4;POLD4;RAD51;TEN1;TERT;ERCC4;POLD1
Fc receptor signaling pathway (GO:0038093)	24/112	0.0188083	0.343336	1.69677	6.74205	VAV3;MAP2K4;PSMD12;MAP3K1;SYK;CUL1;BCL10;PSMA7;PSMD8;PSMA5;MAPK9;FER;PSMC5;PSMD7;PSMC6;PSMA1;PSMC3;PSME3;PSMB1;BTK;MAPK1;RAC1;MAP2K7;LAT
peptidyl-threonine modification (GO:0018210)	16/67	0.0192124	0.349461	1.95039	7.70833	DYRK3;DYRK2;CSNK2A1;ROCK1;GALNT3;GALNT1;LMTK2;ACVR1B;HIPK2;TBK1;CDK5;CDK1;AKT1;MAPK1;ULK1;MARK2
cilium assembly (GO:0060271)	57/314	0.0196525	0.351431	1.38282	5.43388	PTPN23;PCM1;CNTRL;TCTN1;CEP250;PRKACA;CFAP43;TNPO1;RAB8A;YWHAG;RAB8B;ACTR2;HSP90AA1;ARMC9;RFX2;RFX3;IFT80;CSNK1E;CFAP410;TMEM80;CKAP5;BBS10;TMEM216;EXOC3;ATP6V0D1;CFAP54;CCNO;EXOC2;EXOC1;PAFAH1B1;SDCCAG8;CCDC40;DYNC1I2;DCTN2;DCTN1;SSNA1;ASAP1;DYNC2LI1;KIF3B;HAUS8;FLNA;E2F4;CEP78;CFAP74;GSN;NDE1;GBF1;FOXJ1;CPLANE1;FUZ;FHDC1;RAB11A;EHD1;MKS1;CDK1;HYLS1;IFT27
regulation of primary metabolic process (GO:0080090)	27/130	0.0197253	0.351431	1.63123	6.40396	PSMD12;MVK;ADIPOR1;PSMA7;PSMD8;PSMD7;SIN3A;OPA3;PSMB1;APOE;NCOA1;MED1;SREBF1;NQO1;NFYA;NFYC;PRKAB1;SREBF2;PSMA5;PSMC5;PSMC6;PSMA1;PSMC3;PSME3;CARM1;PPARG;PPARD
postreplication repair (GO:0006301)	12/46	0.020515	0.351431	2.19319	8.52403	POLD4;UBB;POLN;RFC1;UBE2B;MSH2;USP43;POLD1;NSMCE1;UBE2V1;FAAP20;WDR33
mRNA polyadenylation (GO:0006378)	8/26	0.0209998	0.351431	2.76037	10.664	SCAF8;CSTF3;PAPOLG;CPSF3;LEO1;PABPC1;CDC73;WDR33
negative regulation of proteolysis involved in cellular protein catabolic process (GO:1903051)	8/26	0.0209998	0.351431	2.76037	10.664	PRKCG;RPL5;CSNK2A1;RPS7;TRIM39;HFE;SGTA;HIPK2
RNA polyadenylation (GO:0043631)	8/26	0.0209998	0.351431	2.76037	10.664	SCAF8;CSTF3;PAPOLG;CPSF3;LEO1;PABPC1;CDC73;WDR33
JNK cascade (GO:0007254)	11/41	0.0211988	0.351431	2.27818	8.77969	PTGER4;MAPK9;MAP2K4;UBB;IRAK2;SH2D3C;NOD1;UBE2V1;MAP2K7;TRIB1;MAP3K11
anion homeostasis (GO:0055081)	3/5	0.0215094	0.351431	9.30811	35.7363	CYB561;CYB561D2;GLS
centriole assembly (GO:0098534)	3/5	0.0215094	0.351431	9.30811	35.7363	RBM14;NUP62;E2F4
glycerol biosynthetic process (GO:0006114)	3/5	0.0215094	0.351431	9.30811	35.7363	GOT1;PGP;PDXP
negative regulation of smooth muscle contraction (GO:0045986)	3/5	0.0215094	0.351431	9.30811	35.7363	DOCK5;ADRB2;SOD1
PML body organization (GO:0030578)	3/5	0.0215094	0.351431	9.30811	35.7363	SERBP1;ETS1;HIPK2
positive regulation by host of viral genome replication (GO:0044829)	3/5	0.0215094	0.351431	9.30811	35.7363	TBC1D20;VAPA;NUCKS1
positive regulation of DNA ligation (GO:0051106)	3/5	0.0215094	0.351431	9.30811	35.7363	PARP3;RAD51;HMGB1
positive regulation of heat generation (GO:0031652)	3/5	0.0215094	0.351431	9.30811	35.7363	SLC27A1;PTGER3;PTGS2
positive regulation of mast cell chemotaxis (GO:0060754)	3/5	0.0215094	0.351431	9.30811	35.7363	VEGFC;PGF;VEGFA
regulation of germinal center formation (GO:0002634)	3/5	0.0215094	0.351431	9.30811	35.7363	MEF2C;BCL6;FOXJ1
regulation of low-density lipoprotein particle receptor catabolic process (GO:0032803)	3/5	0.0215094	0.351431	9.30811	35.7363	ABCA2;FURIN;APOE
regulation of microglial cell mediated cytotoxicity (GO:1904149)	3/5	0.0215094	0.351431	9.30811	35.7363	ITGAM;SPI1;TYROBP
regulation of neutrophil degranulation (GO:0043313)	3/5	0.0215094	0.351431	9.30811	35.7363	ITGAM;SPI1;SYK
regulation of skeletal muscle tissue development (GO:0048641)	3/5	0.0215094	0.351431	9.30811	35.7363	MEF2C;MEGF10;USP19
RNA localization to Cajal body (GO:0090670)	3/5	0.0215094	0.351431	9.30811	35.7363	CCT2;TCP1;CCT4
scaRNA localization to Cajal body (GO:0090666)	3/5	0.0215094	0.351431	9.30811	35.7363	CCT2;TCP1;CCT4
stress granule disassembly (GO:0035617)	3/5	0.0215094	0.351431	9.30811	35.7363	DYRK3;KIF5B;ZFAND1
tRNA thio-modification (GO:0034227)	3/5	0.0215094	0.351431	9.30811	35.7363	TRMU;CTU1;URM1
positive regulation of ubiquitin-dependent protein catabolic process (GO:2000060)	18/79	0.0216111	0.351431	1.83475	7.03543	PRKN;ZYG11B;CEBPA;ANKIB1;LAPTM5;CSNK1E;RCHY1;CLU;HSPBP1;NKD2;SMAD7;NUB1;BAG2;SUMO2;RACK1;ELOB;TRIB1;TRIB2
negative regulation of cellular protein localization (GO:1903828)	10/36	0.0216172	0.351431	2.3894	9.16158	ILRUN;CDT1;LEPROT;SPI1;LATS2;SIN3A;MAP1A;GOPC;TAX1BP3;COMMD1
positive regulation of substrate adhesion-dependent cell spreading (GO:1900026)	10/36	0.0216172	0.351431	2.3894	9.16158	DOCK5;CARMIL1;TESK1;NEDD9;FLNA;RAC3;RAC1;P4HB;ARHGEF7;RREB1
'de novo' posttranslational protein folding (GO:0051084)	9/31	0.0216231	0.351431	2.54112	9.74264	CHCHD4;GAK;CCT2;HSPA1L;ST13;DNAJB4;SDF2;HSPA2;HSPA13
MyD88-independent toll-like receptor signaling pathway (GO:0002756)	9/31	0.0216231	0.351431	2.54112	9.74264	TBK1;TICAM2;UBB;IRF3;UBE2D3;CD300LF;TICAM1;TANK;IKBKE
positive regulation of proteolysis involved in cellular protein catabolic process (GO:1903052)	9/31	0.0216231	0.351431	2.54112	9.74264	PRKN;OSBPL7;PSMC5;PSMC6;BAG2;PSMC3;LAPTM5;CLU;CTSC
protein acetylation (GO:0006473)	9/31	0.0216231	0.351431	2.54112	9.74264	ING4;ING5;KAT5;NAA10;DSCC1;NAT9;SIRT1;CLOCK;FOXO1
regulation of cellular component size (GO:0032535)	9/31	0.0216231	0.351431	2.54112	9.74264	EPS8;VAV3;RARG;RDX;RIN3;RAC1;EZR;AP2M1;PPP1CA
negative regulation of cell cycle G2/M phase transition (GO:1902750)	14/57	0.0217359	0.351431	2.02358	7.74785	USP47;PSMD12;CUL1;PSMA7;PSMD8;PSMA5;GPR132;PSMC5;PSMD7;PSMC6;PSMA1;PSMC3;PSME3;PSMB1
ribosomal large subunit biogenesis (GO:0042273)	14/57	0.0217359	0.351431	2.02358	7.74785	RPL5;NOP16;MAK16;NOP2;GTF3A;RPL35A;NOC2L;SDAD1;RPL6;NLE1;PES1;NHP2;RPL14;RSL24D1
adenylate cyclase-activating adrenergic receptor signaling pathway (GO:0071880)	6/17	0.0224899	0.356871	3.38666	12.8513	ADCY9;ADRA1D;ADRB2;DRD1;ADRA1B;ADRA2B
negative regulation of cell aging (GO:0090344)	6/17	0.0224899	0.356871	3.38666	12.8513	MAP3K3;TERT;ZKSCAN3;WNT1;SIRT1;TERF2
regulation of Arp2/3 complex-mediated actin nucleation (GO:0034315)	6/17	0.0224899	0.356871	3.38666	12.8513	CYFIP1;GMFG;PICK1;ARFIP1;WASF1;CORO1B
regulation of cholesterol biosynthetic process (GO:0045540)	6/17	0.0224899	0.356871	3.38666	12.8513	ABCA2;MBTPS1;SREBF1;APOE;SREBF2;SOD1
regulation of leukocyte migration (GO:0002685)	6/17	0.0224899	0.356871	3.38666	12.8513	TNFRSF18;HMOX1;MADCAM1;NCKAP1L;RAC1;VEGFA
cellular protein localization (GO:0034613)	59/329	0.0224928	0.356871	1.36239	5.16966	ARF3;VPS29;CNTNAP1;AP2A1;PRPF19;CELSR1;BICD1;AP4M1;NIPBL;ARL5C;CEP250;TLK1;ARFIP1;TBC1D22A;TBC1D10A;TMED5;TRIM23;TMED4;TICAM2;WIPI1;MYO7A;WIPI2;ARL4D;TBC1D1;TBC1D2;TBC1D4;ERP29;PICK1;NAPA;RAB5C;SAR1A;STXBP3;SAR1B;UNC93B1;RAB1B;VPS26A;STX11;CORO1B;SCFD1;RAB20;RAB29;FLNA;MFN2;STX3;TBC1D17;PACSIN1;CTSA;RIC1;SYNRG;LAPTM5;FOXJ1;ARCN1;EHD1;SGSM1;TM9SF1;SEC23IP;ID1;IFT27;RAB5A
regulation of intrinsic apoptotic signaling pathway (GO:2001242)	13/52	0.022984	0.361752	2.07149	7.81564	CAV1;EIF2AK3;NOC2L;CYLD;DDIT3;RACK1;NDUFS3;PMAIP1;BAX;BMF;P4HB;DNM1L;GSDME
signal transduction in response to DNA damage (GO:0042770)	13/52	0.022984	0.361752	2.07149	7.81564	DOT1L;PRPF19;MAPK14;NDRG1;RAD17;INTS7;MDM4;RAD1;CLSPN;WNT1;CLOCK;ATRIP;E2F7
response to lipid (GO:0033993)	24/114	0.0230135	0.361752	1.65887	6.25673	ABCA2;RARG;PAQR7;SLC11A1;F2R;STAT3;ERBIN;IRAK3;FOXO1;FOXP1;STRN3;SOCS2;RXRB;RPS6KA3;FER;CYP24A1;MAPKAPK3;NOCT;MAPKAPK2;RARA;ALPL;PPARG;TRIB1;PPARD
mitotic nuclear division (GO:0140014)	17/74	0.0232752	0.363795	1.85418	6.97239	NDE1;NCAPG2;INO80;SMC3;AAAS;RHOA;MZT1;RAB11A;EPS8;TPX2;DSN1;KIF18B;KIF3B;NUP62;FLNA;MISP;NDEL1
regulation of stem cell differentiation (GO:2000736)	20/91	0.0233578	0.363795	1.75173	6.58094	PSMD12;JAG1;LDB1;TCF12;GATA2;PSMA7;ZFP36L2;PSMD8;PSMA5;ITCH;PSMC5;PSMD7;PSMC6;PSMA1;GDNF;PSMC3;PSME3;MYB;PSMB1;OCIAD1
toll-like receptor signaling pathway (GO:0002224)	20/91	0.0233578	0.363795	1.75173	6.58094	ITGAM;TICAM2;MAP3K1;UNC93B1;UBE2D3;IRAK3;HMGB1;IRAK4;BCL10;TICAM1;SCIMP;HSP90B1;RPS6KA3;MAPKAPK3;UBB;IRAK2;MAPKAPK2;BTK;EPG5;CTSB
regulation of cell differentiation (GO:0045595)	31/156	0.023896	0.371044	1.54352	5.76358	MEGF10;ROCK1;LTBP4;SIX1;PPP2CA;PURB;RPS6KA3;ALOX5;RPS6KA1;PRKACA;YWHAG;TBX1;ZFHX2;LIF;MBOAT2;PA2G4;KLF4;RUNX3;HOPX;SMAD7;MOSMO;SLC6A6;BCL6;GDNF;FES;OCIAD1;TAF8;SNAI2;INSM1;RAF1;PHLDB2
regulation of protein localization to nucleus (GO:1900180)	12/47	0.0241678	0.374124	2.1304	7.93091	ILRUN;CARD10;LATS2;TFRC;SIN3A;TESK1;EIF2AK3;LIF;CDK1;AKT1;KAT7;GTSE1
positive regulation of protein binding (GO:0032092)	14/58	0.0250999	0.374482	1.97747	7.28677	PRKN;EPB41;HFE;USP33;CAV1;DERL1;NMD3;ADD1;HIPK2;PPP2CA;TERT;APOE;B2M;TRIM21
central nervous system neuron axonogenesis (GO:0021955)	5/13	0.025189	0.374482	3.87982	14.283	EPHB6;SPTBN4;HSP90AA1;EPHB1;ARHGAP35
DNA catabolic process (GO:0006308)	5/13	0.025189	0.374482	3.87982	14.283	MUS81;XRN2;DNASE1L3;REXO4;DNASE1L1
glucose import (GO:0046323)	5/13	0.025189	0.374482	3.87982	14.283	SLC27A1;RAB4B;SORT1;SLC2A1;SLC2A3
negative regulation of cellular senescence (GO:2000773)	5/13	0.025189	0.374482	3.87982	14.283	MAP3K3;TERT;ZKSCAN3;SIRT1;TERF2
negative regulation of viral release from host cell (GO:1902187)	5/13	0.025189	0.374482	3.87982	14.283	TRIM13;TRIM35;CHMP3;TRIM21;TRIM11
oligosaccharide-lipid intermediate biosynthetic process (GO:0006490)	5/13	0.025189	0.374482	3.87982	14.283	ALG9;ALG6;ALG14;ALG2;ALG3
protein neddylation (GO:0045116)	5/13	0.025189	0.374482	3.87982	14.283	UBE2F;DCUN1D4;DCUN1D1;NEDD8;UBE2M
regulation of autophagosome maturation (GO:1901096)	5/13	0.025189	0.374482	3.87982	14.283	UVRAG;FYCO1;PHF23;SMCR8;ADRB2
regulation of leukocyte adhesion to vascular endothelial cell (GO:1904994)	5/13	0.025189	0.374482	3.87982	14.283	NFAT5;IL6;FUT7;ETS1;RHOA
ribosomal subunit export from nucleus (GO:0000054)	5/13	0.025189	0.374482	3.87982	14.283	RPS15;LSG1;XPO1;NMD3;SDAD1
synaptic vesicle localization (GO:0097479)	5/13	0.025189	0.374482	3.87982	14.283	SNAPIN;CDK5;KIF5B;RAB27A;DNM2
positive regulation of protein tyrosine kinase activity (GO:0061098)	11/42	0.0252203	0.374482	2.20457	8.11303	BTC;PTPN1;GPRC5B;NCF1;ERBB3;DLG3;DOK7;NEDD9;UNC119;LRP8;SRCIN1
regulation of double-strand break repair (GO:2000779)	11/42	0.0252203	0.374482	2.20457	8.11303	ZCWPW1;ACTR2;RAD51;RNF169;KDM1A;FIGNL1;WAS;TRIP12;SPIDR;OOEP;OTUB1
negative regulation of cellular amide metabolic process (GO:0034249)	19/86	0.0253013	0.374592	1.76327	6.48335	NANOS1;RTN2;ROCK1;DAPK1;CHRNA7;SHMT1;PCIF1;EIF2AK3;RPL13A;CLU;MRPL13;ILF3;RIDA;FXR2;ENC1;RACK1;APOE;CNOT8;GAPDH
regulation of cell motility (GO:2000145)	27/133	0.0259579	0.376704	1.58478	5.78648	LDB1;ROCK1;WAS;DOCK10;PARD6B;INPP5F;ERBB3;AKT2;PLXNA2;AKT1;PLXNA1;FLNA;PLXNC1;RAC1;LMO4;RCC2;OSGIN1;MEAK7;NRG2;SRCIN1;RHOA;BTC;DIAPH1;FES;FGF18;SGK3;RAF1
regulation of cellular component organization (GO:0051128)	28/139	0.0260253	0.376704	1.56956	5.72683	SETD5;RAB5C;TFRC;ROCK1;LTBP4;RASGRP2;MLLT3;SOCS2;ALKBH4;BAG5;NCLN;METTL4;APOE;PACSIN1;PTPN1;HSP90AA1;RAB4B;CISH;IRAK3;CDK11B;HCFC1;ITCH;BBS10;NEDD4;SGK3;INSM1;ANKRA2;RAB5A
protein insertion into ER membrane (GO:0045048)	10/37	0.0260413	0.376704	2.30077	8.39336	ALDH3A2;WDR83OS;SERP1;VAPA;SGTA;HMOX1;UBE2J2;EMC7;TRAM2;EMC9
negative regulation of mitotic cell cycle phase transition (GO:1901991)	20/92	0.0260711	0.376704	1.7273	6.29933	USP47;PSMD12;CDKN2A;CUL1;KLF4;CDC73;PSMA7;ZFP36L2;PSMD8;PSMA5;GPR132;PSMC5;PSMD7;PSMC6;PSMA1;PSMC3;CDK4;PSME3;PSMB1;E2F7
endothelial cell chemotaxis (GO:0035767)	4/9	0.0261691	0.376704	4.96525	18.0893	NR4A1;EGR3;CORO1B;VEGFA
regulation of endothelial cell differentiation (GO:0045601)	4/9	0.0261691	0.376704	4.96525	18.0893	BTG1;ZEB1;ATOH8;VEZF1
regulation of sterol biosynthetic process (GO:0106118)	4/9	0.0261691	0.376704	4.96525	18.0893	ABCA2;MBTPS1;SREBF1;SREBF2
cellular response to unfolded protein (GO:0034620)	8/27	0.0263045	0.376704	2.61493	9.51318	PRKN;PTPN1;DAXX;ABCB10;HSPA1L;BAX;HSPA2;HSPA13
regulation of transcription elongation from RNA polymerase II promoter (GO:0034243)	8/27	0.0263045	0.376704	2.61493	9.51318	RNF168;TCERG1;LDB1;EAF1;LEO1;LARP7;EAPP;CDC73
regulation of hematopoietic progenitor cell differentiation (GO:1901532)	17/75	0.0263238	0.376704	1.8221	6.6275	PSMD12;SPI1;LDB1;TCF12;GATA2;PSMA7;PSMD8;PSMA5;ITCH;PSMC5;PSMD7;PSMC6;PSMA1;PSMC3;PSME3;MYB;PSMB1
regulation of transcription from RNA polymerase II promoter in response to hypoxia (GO:0061418)	17/75	0.0263238	0.376704	1.8221	6.6275	PSMD12;EGLN3;ARNT;HIGD1A;PSMA7;VEGFA;PSMD8;PSMA5;PSMC5;PSMD7;PSMC6;PSMA1;UBB;PSMC3;PSME3;PSMB1;ELOB
chondrocyte differentiation (GO:0002062)	9/32	0.0264795	0.376704	2.4305	8.82606	MEF2C;SNX19;WNT5B;CREB3L2;EIF2AK3;RUNX3;FGFR3;SOX5;SULF2
positive regulation of lamellipodium organization (GO:1902745)	9/32	0.0264795	0.376704	2.4305	8.82606	CYFIP1;ACTR2;CARMIL1;CARMIL2;RAC1;WNT1;ARHGEF7;RREB1;CORO1B
regulation of intracellular protein transport (GO:0033157)	9/32	0.0264795	0.376704	2.4305	8.82606	PLK3;PTPN1;PCM1;PDCD10;RAB29;GCC2;ZFAND1;KIF20B;NDEL1
IRE1-mediated unfolded protein response (GO:0036498)	13/53	0.0266992	0.377762	2.01958	7.3172	DCTN1;WFS1;CXXC1;SYVN1;WIPI1;ADD1;EXTL2;SERP1;VAPB;CTDSP2;HYOU1;ATP6V0D1;TLN1
antigen processing and presentation of exogenous peptide antigen via MHC class II (GO:0019886)	21/98	0.0267022	0.377762	1.69601	6.14467	DYNC1I2;DCTN2;SAR1B;DCTN1;AP1B1;CLTA;AP2A1;KIF23;AP2B1;AP2A2;KIF15;DNM2;DYNC1LI2;KIF3B;AP1G1;AP1S1;KIF2C;SEC24D;SEC24C;AP2M1;AP1M1
protein catabolic process (GO:0030163)	15/64	0.0268954	0.379442	1.90266	6.87962	PRKN;ATE1;HSP90AA1;FBXO17;DENND3;PRPF19;FBXO44;RNF5;CLPX;CLN5;RAB12;TRIM24;PPT1;PMAIP1;APOE
double-strand break repair (GO:0006302)	32/164	0.0279482	0.390993	1.50875	5.39741	EXD2;SWSAP1;UBXN1;ATP23;NUCKS1;SMC6;HMGB1;PRPF19;YY1;RECQL4;KAT5;RNF138;REV3L;XRCC6;PARP3;KDM4D;POLN;XRCC5;POLM;XRCC2;NSMCE1;LIG4;LIG3;INO80;SPIDR;RAD51B;RNF168;RAD52;RAD51C;RAD51;ERCC4;ERCC1
cellular macromolecule biosynthetic process (GO:0034645)	56/314	0.0282336	0.390993	1.35272	4.82549	RPL5;MRPS16;THRB;RPL32;RPL31;MRPS14;RPLP1;MRPS12;MRPL34;RPL6;RPS15;ING4;MRPL41;RPS4X;ING5;MRPL42;RPS16;KAT5;RPL36;KAT7;RPS7;PABPC4;RPS6;RPL13A;GTPBP2;MRPL52;KIN;RPL37A;RPL29;RPL28;GCNT1;RPL36A;MRPL13;RECQL4;TERT;POLR2A;POLR2B;POLD1;RPL14;RPL13;EIF4EBP2;APOE;CLSPN;POLR2I;ATRIP;DUT;RPL35A;EEF2;RPS26;FUBP3;RPL27A;RPS6KB2;CDK1;RAD17;RAD1;RSL24D1
establishment of protein localization to mitochondrion (GO:0072655)	12/48	0.0282756	0.390993	2.0711	7.38504	CHCHD4;TOMM40;TIMM13;AIP;AKT1;MFN2;TIMM17B;ROMO1;TOMM5;HK1;TIMM50;TOMM22
positive regulation of blood vessel endothelial cell migration (GO:0043536)	12/48	0.0282756	0.390993	2.0711	7.38504	MAP3K3;FGF18;AKT1;HMOX1;HMGB1;GATA2;PIK3C2A;PTGS2;MAPK14;ETS1;SIRT1;VEGFA
substrate adhesion-dependent cell spreading (GO:0034446)	12/48	0.0282756	0.390993	2.0711	7.38504	ATRN;FER;LAMC3;PXN;ITGAV;RAC1;EPHA1;ANTXR1;SRCIN1;RHOA;EPHB3;MEGF9
ERAD pathway (GO:0036503)	19/87	0.0282903	0.390993	1.73723	6.19365	PRKN;RHBDD2;WFS1;FBXO17;SGTA;DERL1;SYVN1;DERL2;UBE2J2;FBXO44;RNF5;USP19;HSP90B1;TMUB2;FOXRED2;PSMC6;TMEM129;TRIM13;ANKZF1
neuron projection morphogenesis (GO:0048812)	28/140	0.0283566	0.390993	1.55545	5.54192	SPTBN4;CNTNAP1;RAB3A;ROCK1;ACTB;DOCK10;PARD6B;UBB;FLRT3;SLITRK5;NCKAP1L;EPHB1;RAB8A;EPHB3;PACSIN1;FARP1;ANKRD27;LMTK2;EIF2AK4;ZDHHC17;DNM2;RAB10;AFG3L2;CDK5;TAOK3;PARD3;MAP1A;KIF20B
COPII-coated vesicle budding (GO:0090114)	16/70	0.0284051	0.390993	1.84171	6.55868	NAPA;TRAPPC1;SAR1A;SAR1B;RAB1B;TRAPPC4;CTSZ;F5;SCFD1;SEC23IP;TBC1D20;VAPA;VAPB;SEC24D;SEC24C;CTSC
negative regulation of viral process (GO:0048525)	16/70	0.0284051	0.390993	1.84171	6.55868	SRPK2;IFITM1;RNASEL;STAT1;UBP1;LARP7;ZFP36;ILF3;TRIM13;TRIM35;CHMP3;TRIM14;BANF1;TRIM27;TRIM21;TRIM11
positive regulation of apoptotic signaling pathway (GO:2001235)	14/59	0.0288347	0.395836	1.93341	6.85622	CRADD;CAV1;BCL10;TPD52L1;ING5;CYLD;TRIM39;DDIT3;RACK1;PMAIP1;BAX;BMF;DNM1L;GSDME
regulation of carbohydrate catabolic process (GO:0043470)	11/43	0.0297669	0.401314	2.13555	7.50509	NDC1;NUP205;NUP155;PGAM1;NUP50;NUP62;PRKAG2;NUP54;AAAS;SLC2A6;JMJD8
regulation of purine nucleotide metabolic process (GO:1900542)	11/43	0.0297669	0.401314	2.13555	7.50509	NDC1;NUP205;NUP155;PGAM1;NUP50;NUP62;PRKAG2;NUP54;AAAS;SLC2A6;JMJD8
mitochondrial fusion (GO:0008053)	6/18	0.0298641	0.401314	3.10426	10.8994	AFG3L2;MIGA2;MFN1;BAX;MFN2;MIEF1
positive regulation of cell migration involved in sprouting angiogenesis (GO:0090050)	6/18	0.0298641	0.401314	3.10426	10.8994	MAP3K3;HMOX1;GATA2;PIK3C2A;PTGS2;VEGFA
programmed necrotic cell death (GO:0097300)	6/18	0.0298641	0.401314	3.10426	10.8994	CYLD;TICAM2;ITPK1;ALKBH7;TICAM1;DNM1L
regulation of brown fat cell differentiation (GO:0090335)	6/18	0.0298641	0.401314	3.10426	10.8994	FTO;NAPEPLD;SIX1;PTGS2;SIRT1;RREB1
regulation of fatty acid metabolic process (GO:0019217)	6/18	0.0298641	0.401314	3.10426	10.8994	PRKAA2;CAV1;PRKAG2;PPARG;ADIPOR1;PPARD
regulation of spindle organization (GO:0090224)	6/18	0.0298641	0.401314	3.10426	10.8994	TPX2;PARP3;DCTN1;NUP62;ANKRD53;RNF4
mitotic G1 DNA damage checkpoint signaling (GO:0031571)	15/65	0.0306193	0.41034	1.8645	6.49986	PLK3;CRADD;CCNB1;MUC1;TFDP2;CARM1;SDE2;WAC;CDK1;BAX;MDM4;E2F4;CNOT8;GTSE1;E2F7
regulation of cyclin-dependent protein serine/threonine kinase activity (GO:0000079)	18/82	0.030697	0.41034	1.74844	6.09084	CEBPA;CCNI;CCNT1;CDKN2A;IPO7;ACTB;CDC25A;GTPBP4;IPO5;CCNB1;CDK7;CCND2;LATS2;TFAP4;SPDYA;AKT1;CCNO;CCNJL
cellular response to insulin stimulus (GO:0032869)	26/129	0.0308777	0.411675	1.57024	5.46086	HDAC5;SLC27A1;TCIRG1;PIK3C2A;FOXO1;AKT2;AKT1;AP3S1;PDK2;RAB8A;ATP6V0A1;RAB8B;ATP6V1G1;GOT1;SORBS1;USF1;RAB10;FER;TBC1D4;RAB12;ATP6V1B2;PPARG;ATP6V0D1;LPIN2;RHOQ;LPIN3
lysosome organization (GO:0007040)	10/38	0.0310768	0.412173	2.21847	7.70094	MBTPS1;SNAPIN;HOOK2;GAA;ZKSCAN3;TFEB;MYO7A;CORO1A;CLN5;TMEM165
ncRNA export from nucleus (GO:0097064)	10/38	0.0310768	0.412173	2.21847	7.70094	NDC1;NUP205;SSB;NUP155;NUP50;NUP62;PHAX;NUP54;AAAS;NOL6
negative regulation of binding (GO:0051100)	19/88	0.0315369	0.417188	1.71196	5.91755	ILRUN;KDM1A;ROCK1;USP33;CAV1;CTSZ;STYX;CSNK1E;GTF2F1;ACTB;GTPBP4;PPP1CA;NFKBIA;TFAP4;BAG2;RACK1;AKT1;BAX;NES
positive regulation of morphogenesis of an epithelium (GO:1905332)	7/23	0.0319479	0.418071	2.71657	9.35492	WNT5B;GDNF;LIF;ITGAX;PIK3CD;SIX1;VEGFA
regulation of neural precursor cell proliferation (GO:2000177)	7/23	0.0319479	0.418071	2.71657	9.35492	DLL4;KDM1A;TAFA3;INSM1;GATA2;SHCBP1;NES
actin filament bundle assembly (GO:0051017)	9/33	0.0320568	0.418071	2.32909	8.01264	EPS8;NEDD9;PDXP;EZR;AIF1;ADD1;CORO1B;HSP90B1;AIF1L
positive regulation of organelle organization (GO:0010638)	9/33	0.0320568	0.418071	2.32909	8.01264	FYCO1;UVRAG;SHCBP1L;AKT2;SURF4;LIG4;PFDN2;SMCR8;ADRB2
regulation of cholesterol efflux (GO:0010874)	9/33	0.0320568	0.418071	2.32909	8.01264	NFKBIA;ABCA2;NAXE;CAV1;PPARG;ZDHHC8;APOE;SIRT1;SREBF2
nucleic acid metabolic process (GO:0090304)	16/71	0.0320962	0.418071	1.80812	6.21817	EXD2;HNRNPA3;DDX24;HNRNPR;GTF2F1;DUSP11;HNRNPL;ATXN2;NT5E;POLR2A;POLR2B;XRN2;HNRNPC;POLR2I;DNASE1L3;DNASE1L1
cellular response to interleukin-6 (GO:0071354)	8/28	0.0324726	0.420821	2.48404	8.51371	CEBPA;SBNO2;FER;IL6;SPI1;STAT1;STAT3;IL6ST
regulation of DNA-templated transcription, elongation (GO:0032784)	8/28	0.0324726	0.420821	2.48404	8.51371	SETD5;SCAF8;CCNT1;LDB1;DDX39B;EAF1;KAT7;HTATSF1
regulation of MAPK cascade (GO:0043408)	32/166	0.0325924	0.421302	1.48606	5.08778	ROCK1;FLT4;GSTP1;PRDM15;ADRA1D;ADRB2;HMGB1;ADRA1B;SPRED1;LBH;RRAS;MAPK1;FAM83D;EPHB1;NTRK1;TBX1;EPHA7;SYK;CAV1;F2R;STYX;LIF;LAPTM5;ADRA2B;YWHAZ;ZDHHC17;IL6;TAOK3;ROR1;PTPN6;FGFR3;GSDME
antigen processing and presentation of peptide antigen via MHC class II (GO:0002495)	21/100	0.0327262	0.421961	1.65288	5.65216	DYNC1I2;DCTN2;SAR1B;DCTN1;AP1B1;CLTA;AP2A1;KIF23;AP2B1;AP2A2;KIF15;DNM2;DYNC1LI2;KIF3B;AP1G1;AP1S1;KIF2C;SEC24D;SEC24C;AP2M1;AP1M1
peptidyl-threonine phosphorylation (GO:0018107)	14/60	0.0329611	0.423916	1.89127	6.45383	DYRK3;DYRK2;CSNK2A1;ROCK1;LMTK2;ACVR1B;HIPK2;TBK1;CDK5;CDK1;AKT1;MAPK1;ULK1;MARK2
chromosome organization (GO:0051276)	22/106	0.0331157	0.424301	1.62864	5.54998	CDT1;HDAC5;TCF7L1;HDAC10;NUP155;LDB1;HDAC1;PHF1;SUV39H1;SETD7;DOT1L;LIG4;NUCKS1;RAD23B;SIRT1;GEM;CUL4A;MSH2;UBB;COPS2;BRWD1;PHF19
phosphatidylinositol metabolic process (GO:0046488)	23/112	0.033391	0.424301	1.60712	5.46337	ARF3;SLC27A1;MTMR2;LPGAT1;PLA2G4E;SACM1L;MBOAT7;INPPL1;PIK3CD;PLA2G4A;PLEKHA3;SYNJ2;PIGW;PIK3C2A;LCLAT1;PIK3R6;INPP4B;PLCB3;INPP5F;PIP5K1A;PLCB1;RAB5A;PI4K2A
protein-containing complex subunit organization (GO:0043933)	23/112	0.033391	0.424301	1.60712	5.46337	NDC1;CARD10;NUP205;TUBGCP2;ST13;HFE;SLC2A1;WAS;RANBP9;IL1RAP;AFG3L2;PARD6B;TFAP4;PARD3;TSPAN4;NCKAP1L;MDM4;ELOB;NUP54;NDUFAF1;DNM1L;WASF1;TEAD2
regulation of cytoskeleton organization (GO:0051493)	23/112	0.033391	0.424301	1.60712	5.46337	PRKAA2;ROCK1;TESK1;ARHGAP17;GRHL3;CELSR1;RND2;CORO1A;BICD1;RND3;ARHGAP35;RHOBTB1;RHOA;CYLD;DIAPH1;RAC3;MAPK1;PFDN2;RAC1;EZR;PHLDB2;MARK2;RHOQ
Ras protein signal transduction (GO:0007265)	28/142	0.0334966	0.424301	1.52799	5.18952	CYFIP1;GDI1;ROCK1;WAS;CELSR1;PLD1;RASGRP2;AIF1;EPS8;GNA13;RASSF1;RAB42;RRAS;ARHGDIB;G3BP2;RAC1;WASF1;RALGDS;RREB1;BRAP;USP8;CDKN2A;MAPK14;RHOA;RAP2C;ARHGEF3;TAX1BP3;LAT
non-canonical Wnt signaling pathway (GO:0035567)	25/124	0.0336543	0.424301	1.57065	5.32703	PSMD12;AP2A1;CELSR1;AP2A2;PSMA7;PSMD8;PSMD7;GNG2;PSMB1;RAC1;WNT1;AP2M1;FZD3;FZD4;AP2B1;RHOA;PSMA5;PLCB3;PSMC5;PSMC6;PSMA1;PSMC3;PSME3;PLCB1;TNRC6B
regulation of tumor necrosis factor production (GO:0032680)	25/124	0.0336543	0.424301	1.57065	5.32703	ILRUN;SETD4;CHRNA7;GSTP1;HMGB1;CLU;ZFP36;DDT;ZC3H12A;TRIM27;CD33;ARFGEF2;SYK;STAT3;CYBA;IRAK3;FOXP1;IL6;TYROBP;MC1R;IL23A;MAPKAPK2;RARA;PTPN6;CACTIN
positive regulation of canonical Wnt signaling pathway (GO:0090263)	26/130	0.0336658	0.424301	1.55505	5.2736	PSMD12;LRRK1;PRDM15;LYPD6;PSMA7;PSMD8;FRAT1;PSMD7;PSMB1;RSPO1;ZBED3;USP8;USP47;UBE2B;CAV1;CSNK1E;PSMA5;PPM1A;GPRC5B;ZEB2;PSMC5;PSMC6;PSMA1;PSMC3;PSME3;CSNK1G1
cellular response to nutrient levels (GO:0031669)	15/66	0.0347076	0.424301	1.82783	6.14297	KLF10;SREBF1;PRKAA2;EHMT2;USP33;TFEB;WIPI1;WIPI2;SIRT1;SREBF2;FOXO1;STK24;ULK1;ATG7;PDK2
2-oxoglutarate metabolic process (GO:0006103)	5/14	0.0348007	0.424301	3.44853	11.5806	PHYH;GOT1;AADAT;GPT2;IDH1
nuclear membrane disassembly (GO:0051081)	5/14	0.0348007	0.424301	3.44853	11.5806	NEK9;CCNB1;DCTN1;CDK1;VRK1
positive regulation of glucose metabolic process (GO:0010907)	5/14	0.0348007	0.424301	3.44853	11.5806	NNMT;AKT2;AKT1;PMAIP1;SIRT1
positive regulation of glycogen biosynthetic process (GO:0045725)	5/14	0.0348007	0.424301	3.44853	11.5806	EPM2AIP1;DYRK2;AKT2;AKT1;SORBS1
positive regulation of superoxide anion generation (GO:0032930)	5/14	0.0348007	0.424301	3.44853	11.5806	ITGAM;TYROBP;SYK;GSTP1;SOD1
quinone biosynthetic process (GO:1901663)	5/14	0.0348007	0.424301	3.44853	11.5806	COQ2;PDSS2;COQ8B;PDSS1;COQ9
regulation of lamellipodium organization (GO:1902743)	5/14	0.0348007	0.424301	3.44853	11.5806	CARMIL1;CARMIL2;FER;WAS;RAC1
regulation of macrophage cytokine production (GO:0010935)	5/14	0.0348007	0.424301	3.44853	11.5806	CUEDC2;GPRC5B;LAPTM5;IRAK3;SIRT1
respiratory electron transport chain (GO:0022904)	5/14	0.0348007	0.424301	3.44853	11.5806	GPD2;ETFDH;ETFRF1;ETFB;SDHA
thymus development (GO:0048538)	5/14	0.0348007	0.424301	3.44853	11.5806	TBX1;AIRE;SIX1;SOD1;EPHB3
vascular endothelial growth factor signaling pathway (GO:0038084)	5/14	0.0348007	0.424301	3.44853	11.5806	FLT4;PIK3CD;VEGFC;PGF;VEGFA
intracellular protein transmembrane transport (GO:0065002)	11/44	0.0348697	0.424301	2.07071	6.9496	RTN2;CHCHD4;SEC61A1;TOMM40;AKT2;PEX6;ZFAND2B;PEX5;TIMM17B;ROMO1;TIMM50
positive regulation of programmed cell death (GO:0043068)	51/286	0.034952	0.424301	1.35187	4.53386	HRK;RARG;MTCH2;HMGB1;CLU;ING4;ING5;RASSF2;CASP3;PIP5KL1;RACK1;DNM1L;HOXA5;PSENEN;VAV3;KLF11;PLEKHG2;SYK;DAPK1;RPS6;SIRT1;DNM2;LATS2;ARHGEF3;IRF5;ARHGEF7;ATF6;BCL10;OMA1;FOXO1;FGD3;GNA13;ABR;TFPT;ACVR1C;UBB;PMAIP1;SAP18;BMF;ATG7;NTRK1;CRADD;LAPTM5;SOD1;IL6;RYBP;TFAP4;BCL6;TRIM35;BAX;MAP3K11
protein targeting to mitochondrion (GO:0006626)	13/55	0.0354177	0.424301	1.92319	6.4245	HSP90AA1;TOMM40;HSPA4;AIP;TIMM13;TOMM22;TIMM50;CHCHD4;PMPCB;TIMM17B;MFN2;ROMO1;TOMM5
epithelial cell differentiation (GO:0030855)	21/101	0.0360937	0.424301	1.63213	5.42133	TBX1;JAG1;HDAC1;SIX1;VEGFA;RAB10;MAF;BASP1;AKT2;TOLLIP;PGK1;CDK1;AKT1;TAGLN2;VDAC1;ALDOC;PPARG;E2F4;CCNO;E2F7;CTSB
negative regulation of transcription, DNA-templated (GO:0045892)	151/948	0.0368132	0.424301	1.18458	3.91136	TCERG1;SPI1;HDAC10;KDM1A;EHMT2;NAB1;GFI1;UBE2D3;WWC2;NOC2L;IKZF5;YY1;DCAF1;ZFP36;KAT5;BASP1;MYB;SAP130;DPF2;CIR1;KAT7;KMT5A;TRIM27;MED1;DAXX;MEF2C;SMARCC2;ZGPAT;SFMBT1;ZBTB38;USP2;RFX3;ARID5B;ZBTB33;RUNX3;HIC1;FOXP1;HCFC1;EID2;ILF3;DDIT3;ERF;EZR;CLOCK;L3MBTL2;ZBTB5;FOXO1;MBTD1;SBNO2;UBB;MIER1;ZKSCAN3;RREB1;PLK3;DR1;XRCC6;PHC2;PHC1;POU2F1;XRCC5;WFS1;CAV1;CBX2;NONO;HMGA1;LARP7;IRF2BP2;PA2G4;TRERF1;…
negative regulation of protein serine/threonine kinase activity (GO:0071901)	17/78	0.0372656	0.424301	1.73219	5.69836	CEBPA;PTPN1;CDKN2A;GSTP1;PAQR3;TESK1;IRAK3;IPO7;SIRT1;IPO5;RGS2;LATS2;TFAP4;PRKAR1B;AKT1;SPRY2;APOE
actin polymerization or depolymerization (GO:0008154)	12/50	0.0379644	0.424301	1.96187	6.41748	WASHC5;DIAPH1;PSTPIP1;GSN;PSTPIP2;FLII;ABI1;WAS;MICAL2;RAC1;WASF1;AIF1
neuron migration (GO:0001764)	12/50	0.0379644	0.424301	1.96187	6.41748	MEF2C;CDKL5;CDK5;TUBGCP2;USP9X;DNER;RAC1;CELSR1;MARK2;PAFAH1B1;SDCCAG8;VEGFA
regulation of generation of precursor metabolites and energy (GO:0043467)	12/50	0.0379644	0.424301	1.96187	6.41748	NDC1;NUP205;TIGAR;NUP155;PGAM1;NUP50;NUP62;PRKAG2;NUP54;AAAS;SLC2A6;JMJD8
positive regulation of interleukin-12 production (GO:0032735)	9/34	0.0383979	0.424301	2.2358	7.28814	SYK;IL23A;LAPTM5;IL16;IRF5;HMGB1;MAPK14;PLCB1;SCIMP
positive regulation of pri-miRNA transcription by RNA polymerase II (GO:1902895)	9/34	0.0383979	0.424301	2.2358	7.28814	FOSL1;SPI1;TERT;ATOH8;STAT3;PPARG;GATA2;KLF4;ETS1
tRNA export from nucleus (GO:0006409)	9/34	0.0383979	0.424301	2.2358	7.28814	NDC1;NUP205;SSB;NUP155;NUP50;NUP62;NUP54;AAAS;NOL6
tRNA-containing ribonucleoprotein complex export from nucleus (GO:0071431)	9/34	0.0383979	0.424301	2.2358	7.28814	NDC1;NUP205;SSB;NUP155;NUP50;NUP62;NUP54;AAAS;NOL6
adherens junction maintenance (GO:0034334)	3/6	0.0386114	0.424301	6.20505	20.1925	KIFC3;INAVA;PLEKHA7
dehydroascorbic acid transport (GO:0070837)	3/6	0.0386114	0.424301	6.20505	20.1925	SLC23A1;SLC2A6;SLC2A8
double-strand break repair via classical nonhomologous end joining (GO:0097680)	3/6	0.0386114	0.424301	6.20505	20.1925	UVRAG;XRCC6;LIG4
foam cell differentiation (GO:0090077)	3/6	0.0386114	0.424301	6.20505	20.1925	SOAT1;STAT1;PPARG
leukocyte chemotaxis involved in inflammatory response (GO:0002232)	3/6	0.0386114	0.424301	6.20505	20.1925	ALOX5;NINJ1;FFAR2
macrophage derived foam cell differentiation (GO:0010742)	3/6	0.0386114	0.424301	6.20505	20.1925	SOAT1;STAT1;PPARG
negative regulation of Arp2/3 complex-mediated actin nucleation (GO:0034316)	3/6	0.0386114	0.424301	6.20505	20.1925	GMFG;PICK1;CORO1B
negative regulation of erythrocyte differentiation (GO:0045647)	3/6	0.0386114	0.424301	6.20505	20.1925	ZFP36;LDB1;HOXA5
negative regulation of hematopoietic progenitor cell differentiation (GO:1901533)	3/6	0.0386114	0.424301	6.20505	20.1925	MYB;DPF2;N4BP2L2
negative regulation of mast cell activation (GO:0033004)	3/6	0.0386114	0.424301	6.20505	20.1925	MILR1;FER;CD300LF
positive regulation of activin receptor signaling pathway (GO:0032927)	3/6	0.0386114	0.424301	6.20505	20.1925	ACVR1B;ACVR2B;ACVR2A
positive regulation of hemoglobin biosynthetic process (GO:0046985)	3/6	0.0386114	0.424301	6.20505	20.1925	ABCB10;LDB1;KLF4
protein insertion into mitochondrial membrane involved in apoptotic signaling pathway (GO:0001844)	3/6	0.0386114	0.424301	6.20505	20.1925	BAX;PMAIP1;BMF
protein localization to nuclear envelope (GO:0090435)	3/6	0.0386114	0.424301	6.20505	20.1925	NUP155;TOR1AIP2;NUP54
regulation of macrophage apoptotic process (GO:2000109)	3/6	0.0386114	0.424301	6.20505	20.1925	MEF2C;CDKN2A;SIRT1
regulation of membrane tubulation (GO:1903525)	3/6	0.0386114	0.424301	6.20505	20.1925	PLEKHM2;ASAP1;DNM2
regulation of microtubule motor activity (GO:2000574)	3/6	0.0386114	0.424301	6.20505	20.1925	CFAP100;MTCL1;PAFAH1B1
regulation of retrograde transport, endosome to Golgi (GO:1905279)	3/6	0.0386114	0.424301	6.20505	20.1925	PRKN;EIPR1;ARFIP1
regulation of t-circle formation (GO:1904429)	3/6	0.0386114	0.424301	6.20505	20.1925	XRCC5;ERCC1;TERF2
valine metabolic process (GO:0006573)	3/6	0.0386114	0.424301	6.20505	20.1925	ALDH6A1;ILVBL;BCAT2
cellular protein metabolic process (GO:0044267)	71/417	0.038624	0.424301	1.27927	4.16261	RPL5;MRPS16;RPL32;RPL31;MRPS14;RPLP1;UBE2D3;MRPS12;MRPL34;RPL6;MRPL41;RPS15;RPS4X;MRPL42;DUSP12;RPS16;SERP1;AKT2;RPL36;PSENEN;RPS7;PABPC4;RPS6;SHISA5;RPL13A;ADAM10;F5;MRPL52;AFG3L2;RCN1;RPL37A;RPL29;RPL28;B4GALT7;PRKN;RPN2;ATP23;RPL36A;DENND3;FURIN;NEDD8;OMA1;MRPL13;LTBP1;RNF5;HSP90B1;CLN5;RPL14;RPL13;EIF4EBP2;LTA4H;APOE;ST3GAL1;MBTPS1;USP25;ICMT;WFS1;RPL35A;RPS26;IL6;GGCX;MGAT4A;RAB12;RPL27A;RPS…
fatty acid transmembrane transport (GO:1902001)	6/19	0.0386581	0.424301	2.8653	9.32082	ABCD4;ABCD2;SLC27A1;PRKAA2;SLC2A1;PRKAG2
mitochondrion localization (GO:0051646)	6/19	0.0386581	0.424301	2.8653	9.32082	ATCAY;MFN1;MFN2;MARK2;NECTIN2;ZBED3
N-glycan processing (GO:0006491)	6/19	0.0386581	0.424301	2.8653	9.32082	FUT8;ST8SIA1;MAN1A2;MGAT4A;MGAT4B;MAN1C1
peptidyl-lysine dimethylation (GO:0018027)	6/19	0.0386581	0.424301	2.8653	9.32082	SETD4;SUV39H2;EHMT2;SETD1B;SUV39H1;SETD7
regulation of autophagy of mitochondrion (GO:1903146)	6/19	0.0386581	0.424301	2.8653	9.32082	PRKN;SREBF1;USP36;VDAC1;DNM1L;SREBF2
negative regulation of translation (GO:0017148)	19/90	0.0388493	0.424301	1.66354	5.40328	NANOS1;FTO;ROCK1;DAPK1;SHMT1;PCIF1;EIF2AK3;RPL13A;EIF2AK4;MEX3D;MRPL13;ILF3;RIDA;FXR2;ENC1;RACK1;EIF4EBP2;CNOT8;GAPDH
positive regulation of binding (GO:0051099)	19/90	0.0388493	0.424301	1.66354	5.40328	PRKN;CDT1;KDM4D;EPB41;HFE;USP33;CAV1;DERL1;NMD3;HMGB1;ADD1;CLN5;HIPK2;TERT;RARA;PPARG;APOE;B2M;TRIM21
cellular response to oxygen levels (GO:0071453)	4/10	0.0389061	0.424301	4.13747	13.4327	ATP6V1G1;NDUFS2;PICK1;ATP6V0D1
DNA dealkylation (GO:0035510)	4/10	0.0389061	0.424301	4.13747	13.4327	FTO;ALKBH1;ASCC2;ASCC3
DNA dealkylation involved in DNA repair (GO:0006307)	4/10	0.0389061	0.424301	4.13747	13.4327	FTO;ALKBH1;ASCC2;ASCC3
negative regulation of receptor binding (GO:1900121)	4/10	0.0389061	0.424301	4.13747	13.4327	ADAM15;HFE;ATP2A3;B2M
pinocytosis (GO:0006907)	4/10	0.0389061	0.424301	4.13747	13.4327	CARMIL1;MAPKAPK3;MAPKAPK2;PPT1
regulation of microtubule nucleation (GO:0010968)	4/10	0.0389061	0.424301	4.13747	13.4327	DCTN1;ARHGEF7;CKAP5;GIT1
regulation of receptor binding (GO:1900120)	4/10	0.0389061	0.424301	4.13747	13.4327	ADAM15;HFE;ATP2A3;B2M
regulation of RNA polymerase II transcription preinitiation complex assembly (GO:0045898)	4/10	0.0389061	0.424301	4.13747	13.4327	PSMC5;PSMC6;PSMC3;HMGB1
regulation of type B pancreatic cell development (GO:2000074)	4/10	0.0389061	0.424301	4.13747	13.4327	AKT1;RFX3;CLOCK;FOXO1
toxin transport (GO:1901998)	4/10	0.0389061	0.424301	4.13747	13.4327	RAB40B;RAB29;ADAM10;ANTXR1
transcription elongation from RNA polymerase II promoter (GO:0006368)	15/67	0.0391773	0.425573	1.79257	5.80733	ELOF1;CCNT1;EAF1;MLLT1;GTF2H2;GTF2F1;MLLT3;CDC73;CDK7;POLR2A;POLR2B;LEO1;TCEA1;ELOB;POLR2I
transition metal ion homeostasis (GO:0055076)	8/29	0.0395561	0.425573	2.36562	7.64103	PRKN;HFE;SLC11A1;IREB2;HMOX1;COMMD1;B2M;HMOX2
mitotic sister chromatid segregation (GO:0000070)	21/102	0.0397109	0.425573	1.61188	5.20014	CSNK2A1;DCTN2;NCAPH2;NCAPG2;KIF23;TEX14;INO80;RAB11A;EML4;CCNB1;DSN1;NIPBL;KIF18B;NUP62;CDK1;ANKRD53;CHMP3;KIF2C;KMT5A;NCAPD3;CHMP6
apoptotic nuclear changes (GO:0030262)	7/24	0.0398583	0.425573	2.55663	8.23854	DFFA;ACVR1C;CASP3;EXOG;HMGB1;BLCAP;DNASE1L3
histone monoubiquitination (GO:0010390)	7/24	0.0398583	0.425573	2.55663	8.23854	RNF168;RYBP;UHRF1;LEO1;WAC;BCOR;CDC73
neuromuscular junction development (GO:0007528)	7/24	0.0398583	0.425573	2.55663	8.23854	CACNB2;PPFIBP1;DCTN1;DNAJA3;NEDD4;F2R;DOK7
positive regulation of neuron apoptotic process (GO:0043525)	7/24	0.0398583	0.425573	2.55663	8.23854	SRPK2;EPHA7;ITGAM;TYROBP;CDK5;DDIT3;BAX
protein alpha-1,2-demannosylation (GO:0036508)	7/24	0.0398583	0.425573	2.55663	8.23854	UBB;MAN1A2;SYVN1;MAN1C1;TRIM13;DERL2;RNF5
protein exit from endoplasmic reticulum (GO:0032527)	7/24	0.0398583	0.425573	2.55663	8.23854	SURF4;TMEM129;DERL1;SYVN1;DERL2;TECPR2;HSP90B1
purine nucleotide metabolic process (GO:0006163)	7/24	0.0398583	0.425573	2.55663	8.23854	PRPSAP1;NT5E;GDA;GUK1;PPAT;GART;ITPA
positive regulation of kinase activity (GO:0033674)	23/114	0.0400358	0.42574	1.57162	5.05744	EPHB6;NTRK1;DAXX;EPHA7;XRCC6;TIGAR;LMO4;XRCC5;FLT4;LMTK2;PRKAG2;DSTYK;RASSF2;TRAF4;ERBB3;SPDYA;JTB;ROR1;EPHA1;EPHB1;FGFR3;LAT;EPHB3
cytoskeleton organization (GO:0007010)	24/120	0.0400411	0.42574	1.55465	5.00262	ZRANB1;CNTNAP1;SPRYD3;SH3KBP1;MAST1;MICAL2;NEDD9;RANBP9;CFAP410;RND2;RND3;SYNE3;RHOBTB1;RHOA;PLD2;FGD3;FMNL3;DIAPH1;RAC3;APOE;RAC1;BRWD1;NECTIN2;PACSIN1
DNA damage response, signal transduction by p53 class mediator resulting in cell cycle arrest (GO:0006977)	13/56	0.0404654	0.427195	1.87835	6.02446	PLK3;CRADD;CCNB1;MUC1;TFDP2;CARM1;CDK1;BAX;MDM4;E2F4;CNOT8;GTSE1;E2F7
antigen processing and presentation of exogenous peptide antigen via MHC class I, TAP-dependent (GO:0002479)	16/73	0.0405135	0.427195	1.74448	5.593	PSMD12;NCF1;CYBA;PSMA7;PSMD8;PSMA5;VAMP8;PSMC5;PSMD7;PSMC6;PSMA1;PSMC3;PSME3;PSMB1;ITGAV;B2M
regulation of hydrolase activity (GO:0051336)	16/73	0.0405135	0.427195	1.74448	5.593	VAV3;RALBP1;CAV1;RDX;ARHGAP27;ARHGAP15;SOD1;FGD3;CFAP100;CHN2;PLXNA2;PLXNA1;PLXNC1;EPHA1;EPHB3;PAFAH1B1
transcription-coupled nucleotide-excision repair (GO:0006283)	16/73	0.0405135	0.427195	1.74448	5.593	RFC1;LIG3;GTF2H2;PRPF19;CUL4A;POLD4;CDK7;POLR2A;UBB;POLR2B;ERCC4;POLD1;COPS2;ERCC1;TCEA1;POLR2I
axon development (GO:0061564)	17/79	0.0415579	0.437303	1.70415	5.42034	SPTBN4;RAB3A;LMTK2;ZDHHC17;ACTB;ARHGAP35;RAB10;AFG3L2;PARD6B;CDK5;PARD3;MAP1A;SLITRK5;RAB8A;MARK2;EPHB3;ZPR1
I-kappaB kinase/NF-kappaB signaling (GO:0007249)	14/62	0.0424657	0.445933	1.81226	5.72503	TICAM2;ROCK1;BCL10;TICAM1;TANK;NFKBIA;TBK1;SHARPIN;UBB;IRAK2;TIFA;REL;AKT1;MAP3K14
autophagy of mitochondrion (GO:0000422)	10/40	0.0431241	0.451915	2.07033	6.50843	PRKN;GABARAPL1;CISD2;WIPI1;ULK1;WIPI2;SPATA18;ATG7;MARK2;ATG2B
antigen processing and presentation of exogenous peptide antigen (GO:0002478)	21/103	0.0435869	0.453117	1.59213	4.98815	DYNC1I2;DCTN2;SAR1B;DCTN1;AP1B1;CLTA;AP2A1;KIF23;AP2B1;AP2A2;KIF15;DNM2;DYNC1LI2;KIF3B;AP1G1;AP1S1;KIF2C;SEC24D;SEC24C;AP2M1;AP1M1
chromatin remodeling (GO:0006338)	21/103	0.0435869	0.453117	1.59213	4.98815	HDAC4;INO80B;SUV39H2;HDAC5;DAXX;DR1;SMARCC2;KDM4D;HDAC1;CHD8;BAZ2B;INO80;ARID1A;SIRT1;ACTB;HCFC1;CHRAC1;MYB;HNRNPC;MTA2;MPND
inositol lipid-mediated signaling (GO:0048017)	12/51	0.0435946	0.453117	1.91145	5.98824	NTRK1;PLCB3;PLCB4;ADAP2;INPP5F;PIK3CD;PIK3C2A;EZR;PLCB1;PLCD3;RHOA;EXOC1
regulation of cellular amine metabolic process (GO:0033238)	12/51	0.0435946	0.453117	1.91145	5.98824	PSMD8;PSMA5;NQO1;PSMD12;PSMC5;PSMD7;PSMC6;PSMA1;PSMC3;PSME3;PSMB1;PSMA7
positive regulation of protein metabolic process (GO:0051247)	23/115	0.0437018	0.453306	1.55445	4.86599	PRKN;ABCA2;CSNK2A1;LDB1;WFS1;UHRF1;CHRNA7;RAB1B;RANBP9;BCL10;KLF4;CLU;FOXO1;NKD1;NFKBIA;FZR1;ITCH;ABCB10;IL23A;NEDD4;AKT1;APOE;ATG7
NIK/NF-kappaB signaling (GO:0038061)	16/74	0.0452689	0.466006	1.7143	5.30599	CARD10;PSMD12;CUL1;PSMA7;PSMD8;PSMA5;PSMC5;PSMD7;PSMC6;PSMA1;PSMC3;PSME3;PSMB1;REL;AKT1;MAP3K14
axonogenesis (GO:0007409)	43/240	0.0461634	0.466006	1.35873	4.17886	EPHB6;NOTCH2;CYFIP1;SPTBN4;SEMA5B;RAB3A;SEMA3C;SH3KBP1;USP33;PIK3CD;ACTB;ARHGAP35;EFNB1;PARD6B;KIF5B;NPTN;TNR;MAPK1;SLITRK5;EPHB1;SCN1B;SPTBN1;RAB8A;EPHB3;VASP;EPHA7;HSP90AA1;USP9X;SEMA4C;RANBP9;LMTK2;ZDHHC17;RAB10;AFG3L2;DOK1;DOK4;CDK5;GDNF;PARD3;MAP1A;ULK1;EPHA1;EZR
androgen receptor signaling pathway (GO:0030521)	5/15	0.0463901	0.466006	3.1035	9.52981	DAXX;KDM3A;ZMIZ1;PMEPA1;ARID1A
clathrin coat assembly (GO:0048268)	5/15	0.0463901	0.466006	3.1035	9.52981	CALY;FCHO1;NSG2;CLTA;PIK3C2A
electron transport chain (GO:0022900)	5/15	0.0463901	0.466006	3.1035	9.52981	ETFDH;ETFRF1;ETFB;SDHA;CYB561
endoplasmic reticulum to cytosol transport (GO:1903513)	5/15	0.0463901	0.466006	3.1035	9.52981	TMEM129;DERL1;SYVN1;DERL2;HSP90B1
negative regulation of ubiquitin-protein transferase activity (GO:0051444)	5/15	0.0463901	0.466006	3.1035	9.52981	RPL5;BAG5;RPS7;BAG2;SMAD7
positive regulation of acute inflammatory response (GO:0002675)	5/15	0.0463901	0.466006	3.1035	9.52981	IL6;PTGER3;FFAR2;PTGS2;IL6ST
positive regulation of chromatin organization (GO:1905269)	5/15	0.0463901	0.466006	3.1035	9.52981	DAXX;SIN3A;TINF2;MIER1;TERF2
positive regulation of glycogen metabolic process (GO:0070875)	5/15	0.0463901	0.466006	3.1035	9.52981	EPM2AIP1;DYRK2;AKT2;AKT1;SORBS1
positive regulation of nuclear-transcribed mRNA catabolic process, deadenylation-dependent decay (GO:1900153)	5/15	0.0463901	0.466006	3.1035	9.52981	NANOS1;ZFP36;PABPC1;ZFP36L2;TNRC6B
regulation of amyloid fibril formation (GO:1905906)	5/15	0.0463901	0.466006	3.1035	9.52981	CHRNA7;PFDN1;PFDN2;APOE;CLU
regulation of nuclear-transcribed mRNA catabolic process, deadenylation-dependent decay (GO:1900151)	5/15	0.0463901	0.466006	3.1035	9.52981	NANOS1;ZFP36;PABPC1;ZFP36L2;TNRC6B
regulation of superoxide anion generation (GO:0032928)	5/15	0.0463901	0.466006	3.1035	9.52981	ITGAM;TYROBP;SYK;GSTP1;SOD1
ubiquinone biosynthetic process (GO:0006744)	5/15	0.0463901	0.466006	3.1035	9.52981	COQ2;PDSS2;COQ8B;PDSS1;COQ9
ubiquinone metabolic process (GO:0006743)	5/15	0.0463901	0.466006	3.1035	9.52981	COQ2;PDSS2;COQ8B;PDSS1;COQ9
negative regulation of tumor necrosis factor production (GO:0032720)	11/46	0.0468569	0.468952	1.95216	5.97489	ILRUN;MC1R;CHRNA7;GSTP1;ZC3H12A;RARA;IRAK3;PTPN6;TRIM27;CACTIN;CD33
regulation of neuron death (GO:1901214)	18/86	0.0468676	0.468952	1.6452	5.03503	PRKN;C1QA;DAXX;MEF2C;EGLN3;ITGAM;CHRNA7;CTSZ;SIGMAR1;CLU;TBK1;TYROBP;UBB;CDK5;RAB29;SARM1;AKT1;EPHB1
regulation of peptidyl-serine phosphorylation (GO:0033135)	20/98	0.0476057	0.474787	1.59387	4.85302	SPTBN4;HSP90AA1;TFRC;CAV1;PAQR3;SH2D3C;LIF;BRAF;SMAD7;VEGFA;IL6;RASSF2;TBK1;PDCD10;NSD1;RACK1;AKT1;MTCP1;SPRY2;RAF1
mRNA transport (GO:0051028)	21/104	0.0477304	0.474787	1.57286	4.78493	NDC1;UPF2;FYTTD1;NUP205;NUP155;YTHDC1;CPSF3;SRSF1;AAAS;MAGOHB;SMG6;WDR33;ZFP36;DDX39B;ZC3H11A;NUP50;NUP62;DHX38;NUP54;SRSF5;SRSF7
translational elongation (GO:0006414)	21/104	0.0477304	0.474787	1.57286	4.78493	GADD45GIP1;MRPS16;MRPS24;MRPS35;MRPS14;MRPS12;MRPL16;MRPL38;MRPS10;MRPL14;ERAL1;GTPBP2;EEF2;MRPL34;MRPL13;MRPL57;MRPL41;MRPL52;MRPL42;RACK1;AURKAIP1
adrenergic receptor signaling pathway (GO:0071875)	6/20	0.0489372	0.476603	2.66048	8.02726	ADCY9;ADRA1D;ADRB2;DRD1;ADRA1B;ADRA2B
modulation by symbiont of entry into host (GO:0052372)	6/20	0.0489372	0.476603	2.66048	8.02726	CAV1;TRIM14;TRIM27;TRIM21;EXOC2;NECTIN2
negative regulation of cyclin-dependent protein serine/threonine kinase activity (GO:0045736)	6/20	0.0489372	0.476603	2.66048	8.02726	CEBPA;LATS2;TFAP4;CDKN2A;IPO7;IPO5
positive regulation of embryonic development (GO:0040019)	6/20	0.0489372	0.476603	2.66048	8.02726	RBM19;RACK1;NR2C2;PLCB1;WNT1;ZBED3
positive regulation of epithelial cell differentiation (GO:0030858)	6/20	0.0489372	0.476603	2.66048	8.02726	SULT2B1;BTG1;ATOH8;FOXJ1;RFX3;VEZF1
positive regulation of lymphocyte differentiation (GO:0045621)	6/20	0.0489372	0.476603	2.66048	8.02726	XRCC6;SYK;IL7;ZMIZ1;BTK;NCKAP1L
protein targeting to lysosome (GO:0006622)	6/20	0.0489372	0.476603	2.66048	8.02726	AP4M1;NEDD4;NCOA4;LAPTM5;GCC2;CLU
regulation of protein localization to cell periphery (GO:1904375)	6/20	0.0489372	0.476603	2.66048	8.02726	VAMP8;ABCA2;CDK5;MISP;ACTB;SPTBN1
regulation of protein modification by small protein conjugation or removal (GO:1903320)	6/20	0.0489372	0.476603	2.66048	8.02726	PRKN;DAXX;HSP90AA1;ITCH;ZMIZ1;DCUN1D1
positive regulation of vascular endothelial growth factor production (GO:0010575)	7/25	0.0489424	0.476603	2.41445	7.28467	IL6;FLT4;EIF2AK3;ARNT;PTGS2;IL6ST;SULF2
receptor catabolic process (GO:0032801)	7/25	0.0489424	0.476603	2.41445	7.28467	UVRAG;NEDD4;CLTA;AP2A1;AP2B1;AP2A2;AP2M1
DNA-templated transcription, elongation (GO:0006354)	15/69	0.049324	0.47849	1.72598	5.19407	ELOF1;CCNT1;EAF1;MLLT1;GTF2H2;GTF2F1;MLLT3;CDC73;CDK7;POLR2A;POLR2B;LEO1;TCEA1;ELOB;POLR2I
positive regulation of protein transport (GO:0051222)	15/69	0.049324	0.47849	1.72598	5.19407	PLK3;GOLPH3L;ZFAND1;IER3IP1;PCM1;CNST;PDCD10;RACK1;RAB29;DNM1L;EZR;KIF20B;APBB3;CD33;EXOC1
endocytic recycling (GO:0032456)	12/52	0.0497778	0.48106	1.86356	5.59102	SNX3;EHD1;VPS29;ANKRD27;EIPR1;VPS53;CMTM6;LMTK2;VPS26A;PTPN23;VPS39;VPS35L
regulation of telomere maintenance via telomerase (GO:0032210)	12/52	0.0497778	0.48106	1.86356	5.59102	CCT2;EXOSC10;TEN1;XRCC5;TINF2;TCP1;MAPK1;HNRNPC;MAP2K7;TERF2;SMG6;CCT4
carbohydrate catabolic process (GO:0016052)	10/41	0.0501967	0.482362	2.00343	5.99386	LDHA;PFKL;PGAM1;NEU1;PGK1;NAGA;ALDOC;GAPDH;HK1;DERA
endosome organization (GO:0007032)	10/41	0.0501967	0.482362	2.00343	5.99386	SNX3;WASHC5;ARFGEF2;USP8;HOOK2;RAB27A;DNAJC13;CLCN3;PI4K2A;PLEKHJ1
regulation of release of cytochrome c from mitochondria (GO:0090199)	10/41	0.0501967	0.482362	2.00343	5.99386	HRK;PRKN;HGF;AKT1;PMAIP1;CIDEB;BAX;BMF;DNM1L;CLU
nucleic acid phosphodiester bond hydrolysis (GO:0090305)	16/75	0.0504066	0.483466	1.68515	5.0346	MUS81;EXD2;RFC1;GTF2H2;REXO4;CUL4A;POLD4;UBB;ERCC4;POLD1;ERCC1;ZC3H12A;XRN2;DCP1A;DNASE1L3;DNASE1L1
positive regulation of cellular amide metabolic process (GO:0034250)	17/81	0.0511867	0.486406	1.6507	4.90635	RPL5;ABCA2;CHRNA7;PCIF1;PLA2G6;PLD1;EEF2;CLU;SIRT3;RPS4X;IL6;FXR2;CASP3;RACK1;METTL5;GSAP;EIF3D
endoplasmic reticulum to Golgi vesicle-mediated transport (GO:0006888)	34/185	0.0517186	0.486406	1.4008	4.14909	NAPA;SPTBN4;DYNC1I2;SAR1A;DCTN2;SAR1B;DCTN1;RAB1B;CTSZ;MIA2;IER3IP1;SCFD1;RAB29;SPTBN1;CTSC;TMED5;TMED4;TICAM2;TRAPPC1;TRAPPC4;GBF1;COG1;F5;ARCN1;YIF1B;DYNC1LI2;TBC1D20;VAPA;VAPB;HYOU1;GOPC;SEC24D;SEC24C;CNIH4
mitochondrial translation (GO:0032543)	21/105	0.0521496	0.486406	1.55404	4.59009	GADD45GIP1;NDUFA7;MRPS16;MRPS24;MRPS35;MRPS14;MRPS12;MRPL16;MRPL38;GATC;MRPS10;MRPL14;ERAL1;MRPL34;MRPL13;MRPL57;MRPL41;MRPL52;LARS2;MRPL42;AURKAIP1
mRNA-containing ribonucleoprotein complex export from nucleus (GO:0071427)	20/99	0.0521644	0.486406	1.5736	4.64741	NDC1;UPF2;FYTTD1;NUP205;NUP155;YTHDC1;CPSF3;SRSF1;AAAS;MAGOHB;SMG6;WDR33;DDX39B;ZC3H11A;NUP50;NUP62;DHX38;NUP54;SRSF5;SRSF7
positive regulation of stress-activated MAPK cascade (GO:0032874)	20/99	0.0521644	0.486406	1.5736	4.64741	SPI1;NCF1;FLT4;SEMA4C;HMGB1;TPD52L1;SCIMP;INAVA;HIPK2;VEGFA;RASSF2;TRAF4;TAOK3;PDCD10;STK25;ZC3H12A;RELL1;PLCB1;MAP3K11;KLHDC10
response to UV (GO:0009411)	20/99	0.0521644	0.486406	1.5736	4.64741	ZRANB3;USP47;KDM1A;UBE2B;EIF2AK4;INO80;GTF2H2;NOC2L;CDC25A;USF1;YY1;MC1R;MSH2;ERCC4;POLD1;NEDD4;SDE2;AKT1;BMF;MAP2K7
axonal transport (GO:0098930)	9/36	0.0535144	0.486406	2.06994	6.06038	SNAPIN;KIF3B;DCTN1;BLOC1S3;AP3S2;AP3S1;SYBU;SOD1;PAFAH1B1
mitochondrion disassembly (GO:0061726)	9/36	0.0535144	0.486406	2.06994	6.06038	PRKN;GABARAPL1;CISD2;WIPI1;ULK1;WIPI2;ATG7;MARK2;ATG2B
negative regulation of fat cell differentiation (GO:0045599)	9/36	0.0535144	0.486406	2.06994	6.06038	IL6;ZADH2;GATA2;WNT1;SIRT1;TRIB2;FOXO1;ZFP36L2;RUNX1T1
telomere maintenance via telomere lengthening (GO:0010833)	9/36	0.0535144	0.486406	2.06994	6.06038	HSP90AA1;RAD51;TERT;RFC1;ZBTB48;TINF2;NHP2;TERF2;TELO2
transferrin transport (GO:0033572)	9/36	0.0535144	0.486406	2.06994	6.06038	ATP6V1G1;TFRC;HFE;ATP6V1B2;LMTK2;TCIRG1;ATP6V0D1;ATP6V0A1;DNM2
regulation of cilium assembly (GO:1902017)	14/64	0.0537547	0.486406	1.73957	5.08531	CDKL5;TESK1;FUZ;ARHGAP35;DYNC2LI1;TBC1D1;CYLD;TBC1D2;ODF2L;TBC1D20;TBC1D17;TBC1D22A;TBC1D10A;SDCCAG8
histone deacetylation (GO:0016575)	11/47	0.0537897	0.486406	1.89782	5.54672	HDAC4;HDAC5;RBM14;HDAC10;HDAC1;SIN3A;MIER1;MTA2;SIRT1;TRERF1;RCOR1
positive regulation of neuron death (GO:1901216)	11/47	0.0537897	0.486406	1.89782	5.54672	SRPK2;C1QA;DAXX;EPHA7;ITGAM;TYROBP;CDK5;DDIT3;SARM1;BAX;CLU
telomere organization (GO:0032200)	11/47	0.0537897	0.486406	1.89782	5.54672	RECQL4;POLD4;PARP3;XRCC6;TERT;XRCC5;ERCC4;POLD1;DOT1L;TINF2;TERF2
chromatin organization (GO:0006325)	27/142	0.0538576	0.486406	1.45999	4.26523	HDAC4;SETD5;SUV39H2;HDAC5;SPI1;HDAC10;HDAC1;PHF1;SUV39H1;SETD7;NUCKS1;BAZ2B;CHRAC1;MYB;MTA2;DAXX;DR1;TCF7L1;SMARCC2;KDM4D;INO80;ARID1A;SIRT1;HCFC1;BRWD1;MPND;PHF19
central nervous system myelination (GO:0022010)	4/11	0.0545769	0.486406	3.54619	10.3128	ABCA2;CNTNAP1;MYRF;CLU
fatty acid homeostasis (GO:0055089)	4/11	0.0545769	0.486406	3.54619	10.3128	PRKAA2;POLD1;APOE;SIRT1
glycerol metabolic process (GO:0006071)	4/11	0.0545769	0.486406	3.54619	10.3128	COQ2;GOT1;PGP;PDXP
glycerolipid metabolic process (GO:0046486)	4/11	0.0545769	0.486406	3.54619	10.3128	DGKA;PGP;PDXP;PIP5K1A
induction of positive chemotaxis (GO:0050930)	4/11	0.0545769	0.486406	3.54619	10.3128	VEGFC;IL16;PGF;VEGFA
insulin-like growth factor receptor signaling pathway (GO:0048009)	4/11	0.0545769	0.486406	3.54619	10.3128	GHR;EIF2AK3;AKT1;PLCB1
mitochondrial protein processing (GO:0034982)	4/11	0.0545769	0.486406	3.54619	10.3128	AFG3L2;ATP23;PMPCB;OMA1
negative regulation of protein localization to cell surface (GO:2000009)	4/11	0.0545769	0.486406	3.54619	10.3128	LEPROT;GOPC;TAX1BP3;COMMD1
Notch signaling involved in heart development (GO:0061314)	4/11	0.0545769	0.486406	3.54619	10.3128	DLL4;NOTCH2;JAG1;SNAI2
positive regulation by host of viral process (GO:0044794)	4/11	0.0545769	0.486406	3.54619	10.3128	TBC1D20;VAPA;NUCKS1;APOE
positive regulation of myelination (GO:0031643)	4/11	0.0545769	0.486406	3.54619	10.3128	EGR2;MYRF;PARD3;ITGAX
positive regulation of non-canonical Wnt signaling pathway (GO:2000052)	4/11	0.0545769	0.486406	3.54619	10.3128	WNT5B;CSNK1E;MLLT3;NKD1
positive regulation of protein localization to Cajal body (GO:1904871)	4/11	0.0545769	0.486406	3.54619	10.3128	CCT2;TCP1;LARP7;CCT4
positive regulation of transcription elongation from RNA polymerase II promoter (GO:0032968)	4/11	0.0545769	0.486406	3.54619	10.3128	TCERG1;LEO1;EAPP;CDC73
regulation of endocytic recycling (GO:2001135)	4/11	0.0545769	0.486406	3.54619	10.3128	EHD1;INPP5F;EIPR1;PLA2G4E
regulation of myeloid leukocyte mediated immunity (GO:0002886)	4/11	0.0545769	0.486406	3.54619	10.3128	FER;SYK;FES;DNASE1L3
regulation of protein localization to Cajal body (GO:1904869)	4/11	0.0545769	0.486406	3.54619	10.3128	CCT2;TCP1;LARP7;CCT4
T cell homeostasis (GO:0043029)	4/11	0.0545769	0.486406	3.54619	10.3128	TNFSF14;AKT1;PMAIP1;NCKAP1L
telomere maintenance via recombination (GO:0000722)	4/11	0.0545769	0.486406	3.54619	10.3128	RAD51;ERCC4;ERCC1;SMC6
V(D)J recombination (GO:0033151)	4/11	0.0545769	0.486406	3.54619	10.3128	DCAF1;LIG4;LIG3;HMGB1
fatty acid catabolic process (GO:0009062)	15/70	0.0550292	0.486406	1.6945	4.91387	ABCD4;ABCD2;PHYH;ABHD1;ALDH3A2;HADHB;HADHA;MCEE;SCP2;ILVBL;EHHADH;ACAD11;LPIN2;LPIN3;PPARD
protein glycosylation (GO:0006486)	25/130	0.0551297	0.486406	1.48038	4.29023	RPN2;TMEM165;KRTCAP2;FUT8;FUT7;SERP1;POFUT1;MAN1C1;GCNT4;ST3GAL1;B3GALNT1;ALG9;ALG6;ST8SIA1;GALNT1;ALG2;ALG3;B3GNT8;B3GNT7;DAD1;MGAT4A;MGAT4B;STT3A;ALG10B;B4GALT7
negative regulation of apoptotic process (GO:0043066)	80/485	0.0558388	0.486406	1.23124	3.55247	TFRC;FLT4;SIX1;RPS6KA3;DSTYK;HMGN5;MAEA;CCND2;AKT2;CASP3;ZC3H12A;RPS6KA1;NUP62;AKT1;PIM3;TRIM27;PRKCG;MED1;USP47;MEF2C;DFFA;CSNK2A1;HGF;F2R;ADAM10;LIG4;SIRT1;YWHAZ;MSH2;PTRH2;TAX1BP1;BIRC6;VDAC1;IL6ST;RAF1;NOTCH2;PRKN;PRKAA2;HDAC1;GSTP1;HIGD1A;FOXO1;HSP90B1;SOCS2;PRDX2;DNAJB6;UBB;ERBB3;PDCD10;FIGNL1;FLNA;MAPK1;NCKAP1L;APOE;WNT1;NTRK1;TBX1;PLK3;FZD3;EGR3;WFS1;CAV1;BRAF;PA2G4;CFLAR;KLF4;VEGFA;SOD1;…
water-soluble vitamin metabolic process (GO:0006767)	16/76	0.0559384	0.486406	1.65696	4.77786	ABCD4;SLC23A2;MTRR;NNMT;GSTO1;SLC23A1;SHMT1;SLC52A2;SLC52A3;SLC2A1;SLC2A3;MTHFS;LMBRD1;FLAD1;FPGS;MMADHC
regulation of cellular response to stress (GO:0080135)	23/118	0.0561628	0.486406	1.5051	4.33392	NDC1;PRKN;NUP205;DYRK3;HSP90AA1;NUP155;HSPA1L;AAAS;SIRT1;USP19;MANF;NUAK1;ING2;BAG5;HSPH1;BAG2;DNAJB6;NUP50;ALOX5;MAPKAPK2;NUP62;MAPK1;NUP54
protein ubiquitination (GO:0016567)	86/525	0.0562065	0.486406	1.22132	3.51583	UBE2D3;FBXO25;UBE3B;PRPF19;CDC73;PSMD8;ANKRD9;NUB1;PSMD7;RUSC1;ENC1;RACK1;TRIM24;ELOB;TRIM27;SKP2;UNKL;TRIM21;TRIM23;FBXW4;EIPR1;FBXO17;MSL2;COMMD1;SIRT1;TRAIP;PSMA5;RNF168;RNF126;RNF125;PSMA1;UBE2R2;PSME3;PEX5;TRIM13;SDE2;WAC;TRIM14;BIRC6;UBE2V1;TRIM11;PRKN;PSMD12;UHRF1;CUL1;DERL1;UBR3;FBXO45;NEDD8;BCL10;RCHY1;UBE2J2;RNF4;FBXO44;PSMA7;VCPIP1;UBB;RNF138;PSMB1;TMEM129;LEO1;BRAP;PHC1;ANKIB1;KLHL25;…
cellular response to interleukin-1 (GO:0071347)	29/155	0.0562488	0.486406	1.43135	4.1194	PSMD12;CUL1;NOD1;IL1RAP;TANK;MYLK3;PSMA7;PSMD8;PSMD7;UBB;IRAK2;ZC3H12A;PSMB1;MAP3K8;ADAMTS7;MAP3K3;IRAK3;IRAK4;NFKBIA;PSMA5;PSMC5;PSMC6;PSMA1;PSMC3;PSME3;TOLLIP;UBE2V1;CACTIN;PLCB1
cellular macromolecule catabolic process (GO:0044265)	12/53	0.0565326	0.486406	1.818	5.223	PRKN;EXOSC7;PABPC4;RAB12;FBXO17;XRN2;DENND3;DNASE1L3;FBXO44;RNF5;SND1;DNASE1L1
multivesicular body organization (GO:0036257)	8/31	0.0566332	0.486406	2.15966	6.20073	IST1;VTA1;RAB27A;CHMP3;VPS37A;CHMP6;STAM2;RAB11A
negative regulation of response to biotic stimulus (GO:0002832)	8/31	0.0566332	0.486406	2.15966	6.20073	ILRUN;MAPKBP1;ITCH;DHX58;IRAK3;CACTIN;TRIB1;TRIM21
phosphatidylethanolamine metabolic process (GO:0046337)	8/31	0.0566332	0.486406	2.15966	6.20073	SLC27A1;PLA2G4E;NAAA;NAPEPLD;PLA2G6;LPIN2;LPIN3;PISD
RNA export from nucleus (GO:0006405)	21/106	0.0568521	0.486406	1.53567	4.40324	NDC1;UPF2;FYTTD1;NUP205;NUP155;YTHDC1;CPSF3;SRSF1;AAAS;MAGOHB;SMG6;WDR33;POM121L2;DDX39B;ZC3H11A;NUP50;NUP62;DHX38;NUP54;SRSF5;SRSF7
small GTPase mediated signal transduction (GO:0007264)	21/106	0.0568521	0.486406	1.53567	4.40324	BRAP;USP8;RALBP1;CDKN2A;TNK2;PLD1;RASGRP2;MAPK14;PLD2;ABR;RASSF1;ARHGAP31;RAB42;ARHGAP30;RRAS;G3BP2;NUCB1;RAC1;RALGDS;RREB1;LAT
phosphate-containing compound metabolic process (GO:0006796)	38/212	0.0575483	0.486406	1.35881	3.87957	PFKFB4;PANK3;PLPPR2;INPPL1;PLD4;PIK3CD;PDXP;DUSP16;NUDT3;HK1;DUSP12;PGK1;AKT1;PRKCG;DUSP4;EPHA7;TIGAR;PLA2G4E;TNK2;ITPK1;STAT3;PLA2G4A;PGM2L1;PPP1CA;INPP4B;DUSP23;PPM1A;PLCB3;PFKL;PLCB4;CDK5;TOLLIP;GPD2;PGP;ALPL;ALDOC;PLCB1;PLCD3
negative regulation of DNA-binding transcription factor activity (GO:0043433)	27/143	0.0579402	0.486406	1.44732	4.12246	HDAC4;SPI1;KDM1A;GFI1;IRAK2;ZC3H12A;FLNA;TRIM21;HES6;WFS1;CDKN2A;ERBIN;FOXJ1;IRAK3;EIF2AK4;COMMD1;KLF4;SIRT1;SMAD7;NFKBIA;CYLD;ITCH;DDIT3;ID1;TAX1BP1;TRIB1;CACTIN
negative regulation of protein catabolic process (GO:0042177)	10/42	0.0580019	0.486406	1.94071	5.52573	SNX3;CTSA;PRKCG;RIC1;ROCK1;SNRNP70;TIMP2;FLNA;IRAK3;MDM4
positive regulation of intracellular signal transduction (GO:1902533)	89/546	0.0583574	0.486406	1.21419	3.44972	TFRC;NCF1;FLT4;SCHIP1;PIK3CD;ADRA1D;HMGB1;ADRA1B;RPS15;TMEM101;TBK1;AKT2;FAM110C;DHX58;NUP62;RACK1;ITGAV;TRIM27;RAC1;DNM1L;IKBKE;TRIM21;TMED4;HSP90AA1;TICAM2;HGF;F2R;SHISA5;NRG2;IRAK4;TICAM1;F3;SIRT1;ADRA2B;JMJD8;ZDHHC17;RHOA;BTC;PPM1A;GPRC5B;IL23A;DDIT3;TRIM13;TRIM14;ROR1;SMCR8;UBE2V1;GAPDH;PRKN;NFAT5;USP15;ROCK1;NOD1;BCL10;ADRB2;CXXC5;WDR24;INAVA;SHARPIN;ERBB3;TIFA;MIER1;HMOX1;FLNA;PMAIP1;BMF;N…
fatty acid oxidation (GO:0019395)	13/59	0.0585938	0.486406	1.75555	4.98071	ABCD4;ABCD2;PHYH;ADIPOR1;ALDH3A2;HADHB;HADHA;CYP24A1;SCP2;ILVBL;EHHADH;ACAD11;PPARD
chaperone cofactor-dependent protein refolding (GO:0051085)	7/26	0.059237	0.486406	2.28724	6.46422	GAK;HSPA1L;ST13;DNAJB4;SDF2;HSPA2;HSPA13
negative regulation of receptor-mediated endocytosis (GO:0048261)	7/26	0.059237	0.486406	2.28724	6.46422	ABCA2;MTMR2;ATXN2;UNC119;ITGAV;RIN3;RAC1
purine-containing compound biosynthetic process (GO:0072522)	7/26	0.059237	0.486406	2.28724	6.46422	PRPSAP1;SHMT1;PPAT;ADK;AMPD2;DCK;GART
regulation of telomere maintenance (GO:0032204)	7/26	0.059237	0.486406	2.28724	6.46422	PPP1R10;XRCC5;ERCC4;ERCC1;TINF2;TERF2;SMG6
3'-UTR-mediated mRNA destabilization (GO:0061158)	5/16	0.060001	0.486406	2.8212	7.93714	ZFP36;KHSRP;ZC3H12A;TARDBP;ZFP36L2
apoptotic DNA fragmentation (GO:0006309)	5/16	0.060001	0.486406	2.8212	7.93714	DFFA;CASP3;EXOG;HMGB1;DNASE1L3
autophagy of nucleus (GO:0044804)	5/16	0.060001	0.486406	2.8212	7.93714	WIPI1;ULK1;WIPI2;ATG7;ATG2B
epiboly involved in wound healing (GO:0090505)	5/16	0.060001	0.486406	2.8212	7.93714	CARMIL2;PDCD10;FLNA;ARHGAP35;RHOA
mRNA cis splicing, via spliceosome (GO:0045292)	5/16	0.060001	0.486406	2.8212	7.93714	SART1;DDX23;SRSF1;CACTIN;SNRPC
necroptotic process (GO:0070266)	5/16	0.060001	0.486406	2.8212	7.93714	CYLD;TICAM2;ITPK1;TICAM1;DNM1L
neuron projection organization (GO:0106027)	5/16	0.060001	0.486406	2.8212	7.93714	ABCD2;DCTN1;CHRNA7;MAP1A;PICK1
nuclear transport (GO:0051169)	5/16	0.060001	0.486406	2.8212	7.93714	NUP205;XPO1;HMGA1;BANF1;AAAS
nucleotide catabolic process (GO:0009166)	5/16	0.060001	0.486406	2.8212	7.93714	NT5E;GDA;NUDT3;ITPA;DERA
positive regulation of myeloid leukocyte cytokine production involved in immune response (GO:0061081)	5/16	0.060001	0.486406	2.8212	7.93714	GPRC5B;LAPTM5;BCL10;TICAM1;SIRT1
regulation of blood vessel endothelial cell proliferation involved in sprouting angiogenesis (GO:1903587)	5/16	0.060001	0.486406	2.8212	7.93714	DLL4;PDCD10;HMOX1;GATA2;VEGFA
regulation of establishment of cell polarity (GO:2000114)	5/16	0.060001	0.486406	2.8212	7.93714	ARFGEF1;GSN;ROCK1;RACK1;KIF20B
adenylate cyclase-activating dopamine receptor signaling pathway (GO:0007191)	3/7	0.060704	0.486406	4.65351	13.038	GNG2;GNAS;DRD1
cellular response to interleukin-18 (GO:0071351)	3/7	0.060704	0.486406	4.65351	13.038	ALOX5;AKT1;IL18R1
DNA ligation (GO:0006266)	3/7	0.060704	0.486406	4.65351	13.038	XRCC6;LIG4;LIG3
establishment of centrosome localization (GO:0051660)	3/7	0.060704	0.486406	4.65351	13.038	PARD3;EZR;MISP
flavin-containing compound metabolic process (GO:0042726)	3/7	0.060704	0.486406	4.65351	13.038	FLAD1;SLC52A2;SLC52A3
histone H3-K9 methylation (GO:0051567)	3/7	0.060704	0.486406	4.65351	13.038	SUV39H2;SUV39H1;BEND3
interleukin-18-mediated signaling pathway (GO:0035655)	3/7	0.060704	0.486406	4.65351	13.038	ALOX5;AKT1;IL18R1
late nucleophagy (GO:0044805)	3/7	0.060704	0.486406	4.65351	13.038	ULK1;ATG7;ATG2B
lysosomal microautophagy (GO:0016237)	3/7	0.060704	0.486406	4.65351	13.038	ULK1;ATG7;ATG2B
macropinocytosis (GO:0044351)	3/7	0.060704	0.486406	4.65351	13.038	CARMIL1;MAPKAPK3;MAPKAPK2
maintenance of synapse structure (GO:0099558)	3/7	0.060704	0.486406	4.65351	13.038	RAB3A;DCTN1;ERC2
monoacylglycerol catabolic process (GO:0052651)	3/7	0.060704	0.486406	4.65351	13.038	ABHD16A;ABHD16B;MGLL
negative regulation of DNA repair (GO:0045738)	3/7	0.060704	0.486406	4.65351	13.038	RNF169;TRIP12;OTUB1
negative regulation of MyD88-independent toll-like receptor signaling pathway (GO:0034128)	3/7	0.060704	0.486406	4.65351	13.038	TICAM2;SARM1;TICAM1
piecemeal microautophagy of the nucleus (GO:0034727)	3/7	0.060704	0.486406	4.65351	13.038	ULK1;ATG7;ATG2B
positive regulation by symbiont of host autophagy (GO:0075044)	3/7	0.060704	0.486406	4.65351	13.038	ULK1;EIF2AK4;ATG7
positive regulation of epithelial tube formation (GO:1905278)	3/7	0.060704	0.486406	4.65351	13.038	GDNF;PIK3CD;SIX1
positive regulation of lamellipodium morphogenesis (GO:2000394)	3/7	0.060704	0.486406	4.65351	13.038	ARHGEF7;RREB1;CORO1B
positive regulation of microtubule nucleation (GO:0090063)	3/7	0.060704	0.486406	4.65351	13.038	DCTN1;CKAP5;GIT1
positive regulation of NK T cell activation (GO:0051135)	3/7	0.060704	0.486406	4.65351	13.038	HSPH1;IL23A;RASAL3
positive regulation of protein localization to centrosome (GO:1904781)	3/7	0.060704	0.486406	4.65351	13.038	NUP62;CEP250;BICD1
positive regulation of RNA polymerase II transcription preinitiation complex assembly (GO:0045899)	3/7	0.060704	0.486406	4.65351	13.038	PSMC5;PSMC6;PSMC3
protein localization to basolateral plasma membrane (GO:1903361)	3/7	0.060704	0.486406	4.65351	13.038	AP4M1;RAB10;CAV1
regulation of defense response to bacterium (GO:1900424)	3/7	0.060704	0.486406	4.65351	13.038	MAPKBP1;CYBA;FOXP1
regulation of entry of bacterium into host cell (GO:2000535)	3/7	0.060704	0.486406	4.65351	13.038	CAV1;ITGAV;EXOC2
regulation of hemoglobin biosynthetic process (GO:0046984)	3/7	0.060704	0.486406	4.65351	13.038	ABCB10;LDB1;KLF4
regulation of transforming growth factor beta activation (GO:1901388)	3/7	0.060704	0.486406	4.65351	13.038	ITGB8;ITGAV;LTBP1
regulation of vesicle size (GO:0097494)	3/7	0.060704	0.486406	4.65351	13.038	RIN3;RAB5A;AP2M1
riboflavin metabolic process (GO:0006771)	3/7	0.060704	0.486406	4.65351	13.038	FLAD1;SLC52A2;SLC52A3
ribonucleoprotein complex disassembly (GO:0032988)	3/7	0.060704	0.486406	4.65351	13.038	DYRK3;KIF5B;ZFAND1
ribosomal large subunit export from nucleus (GO:0000055)	3/7	0.060704	0.486406	4.65351	13.038	XPO1;NMD3;SDAD1
sphingosine-1-phosphate receptor signaling pathway (GO:0003376)	3/7	0.060704	0.486406	4.65351	13.038	AKT1;RAC1;EZR
histone ubiquitination (GO:0016574)	6/21	0.0607411	0.486406	2.48297	6.95514	PHC1;UBE2B;UHRF1;LEO1;WAC;CDC73
positive regulation of immune system process (GO:0002684)	6/21	0.0607411	0.486406	2.48297	6.95514	HCAR2;TNFRSF18;PIK3CD;MADCAM1;NCKAP1L;VEGFA
vacuolar acidification (GO:0007035)	6/21	0.0607411	0.486406	2.48297	6.95514	SLC11A1;PPT1;TCIRG1;ATP6V0D1;CLN5;ATP6V0A1
response to cytokine (GO:0034097)	28/150	0.0612665	0.487752	1.42712	3.98527	HDAC4;NFAT5;IFITM1;PTPN23;NUB1;TBK1;IRAK2;KHSRP;CASP3;KYNU;TIMP2;MAP2K7;TRIM21;IKBKE;STAT1;SLC11A1;STAT3;ADAM10;IRAK3;PTPN12;RHOA;MAPKAPK3;MAPKAPK2;REL;PTPN6;IL6ST;IL18R1;TRIM56
Golgi to plasma membrane transport (GO:0006893)	11/48	0.061375	0.487752	1.84642	5.15291	RAB10;ARFGEF2;GOLPH3L;GCC2;GOPC;COMMD1;VAMP5;SPTBN1;EXOC2;EXOC1;VPS35L
histone H4 acetylation (GO:0043967)	11/48	0.061375	0.487752	1.84642	5.15291	ING4;ING5;KANSL1;PHF20;BEND3;EP400;WDR5;MSL2;YEATS4;KAT7;HCFC1
negative regulation of tumor necrosis factor superfamily cytokine production (GO:1903556)	11/48	0.061375	0.487752	1.84642	5.15291	ILRUN;MC1R;CHRNA7;GSTP1;ZC3H12A;RARA;IRAK3;PTPN6;TRIM27;CACTIN;CD33
import into nucleus (GO:0051170)	16/77	0.0618751	0.487752	1.62971	4.53488	IPO13;SYK;NUP155;PPP1R10;GEMIN2;STAT3;IPO7;IPO5;POM121L2;IPO9;NUP50;NUP62;SNRPG;AKT1;SNRPE;TNPO1
positive regulation of protein localization to membrane (GO:1905477)	20/101	0.0621918	0.487752	1.53457	4.26232	PRKN;CEMIP;ITGAM;MTCL1;PRKCE;ZDHHC5;ZDHHC8;MIEF1;SORBS1;YWHAZ;NKD2;TFDP2;AKT2;KIF5B;NMT1;AKT1;PMAIP1;STX3;SPTBN1;YWHAG
negative regulation of endothelial cell proliferation (GO:0001937)	9/37	0.062345	0.487752	1.9959	5.53876	DLL4;MEF2C;PDCD10;STAT1;ALOX5;CAV1;ATOH8;PPARG;APOE
nucleotide-excision repair, DNA incision, 5'-to lesion (GO:0006296)	9/37	0.062345	0.487752	1.9959	5.53876	CUL4A;POLD4;UBB;RFC1;NTHL1;ERCC4;POLD1;ERCC1;GTF2H2
phagocytosis, engulfment (GO:0006911)	9/37	0.062345	0.487752	1.9959	5.53876	ITGAM;GSN;MEGF10;BIN2;RAC1;AIF1;RHOBTB1;GULP1;XKR5
regulation of transport (GO:0051049)	9/37	0.062345	0.487752	1.9959	5.53876	PRKN;MBTPS1;SCFD1;CDK5;EPB41;FES;ACTB;RAB11A;ACTG1
skeletal muscle tissue development (GO:0007519)	9/37	0.062345	0.487752	1.9959	5.53876	MYLPF;SELENON;EGR2;MEF2C;CAV1;SIX1;CFLAR;LEMD2;MYORG
tRNA transport (GO:0051031)	9/37	0.062345	0.487752	1.9959	5.53876	NDC1;NUP205;SSB;NUP155;NUP50;NUP62;NUP54;AAAS;NOL6
regulation of cell cycle phase transition (GO:1901987)	19/95	0.0624002	0.487752	1.55364	4.31009	PSMD12;CUL1;PSMA7;PSMD8;PSMA5;CCNB1;FZR1;PSMC5;PSMD7;PSMC6;TFAP4;PSMA1;PSMC3;TRIM39;PSME3;PSMB1;CDK1;ANAPC4;GTSE1
mitochondrial translational elongation (GO:0070125)	18/89	0.0624415	0.487752	1.57541	4.36945	GADD45GIP1;MRPS16;MRPS24;MRPS35;MRPS14;MRPS12;MRPL38;MRPL16;MRPS10;MRPL14;ERAL1;MRPL34;MRPL13;MRPL57;MRPL41;MRPL52;MRPL42;AURKAIP1
mitochondrial translational termination (GO:0070126)	18/89	0.0624415	0.487752	1.57541	4.36945	GADD45GIP1;MRPS16;MRPS24;MRPS35;MRPS14;MRPS12;MRPL38;MRPL16;MRPS10;MRPL14;ERAL1;MRPL34;MRPL13;MRPL57;MRPL41;MRPL52;MRPL42;AURKAIP1
regulation of type I interferon production (GO:0032479)	18/89	0.0624415	0.487752	1.57541	4.36945	ILRUN;XRCC6;XRCC5;CYLD;ITCH;TBK1;RNF125;IRF3;IRF1;DHX58;TAX1BP1;IRF8;IRF5;POLR3H;IKBKE;TRIM21;GAPDH;TRIM56
ncRNA processing (GO:0034470)	36/201	0.063676	0.496634	1.35723	3.73774	INTS11;RPL5;RPL32;RPL31;RPLP1;SRRT;RPL36A;RPL6;NOL6;RPS15;EXOSC7;RPS16;EXOSC10;PES1;BMS1;RPL36;RPL14;RPL13;SSB;RPS7;UTP3;DIS3;KRR1;RPS6;RPL13A;RPL35A;IMP4;TBL3;RPL27A;XRN2;RPL37A;ESF1;INTS7;NOL11;RPL29;RPL28
regulation of cellular amino acid metabolic process (GO:0006521)	12/54	0.0638744	0.49666	1.77461	4.88166	PSMD8;PSMA5;NQO1;PSMD12;PSMC5;PSMD7;PSMC6;PSMA1;PSMC3;PSME3;PSMB1;PSMA7
regulation of proteolysis (GO:0030162)	12/54	0.0638744	0.49666	1.77461	4.88166	ITCH;ASPH;CDK5;IST1;PERP;CAV1;LTBP4;AKT1;GSAP;NEDD8;AURKAIP1;TBC1D10A
7-methylguanosine mRNA capping (GO:0006370)	8/32	0.0666844	0.514582	2.06955	5.60391	RAMAC;CDK7;RNGTT;POLR2A;POLR2B;GTF2H2;POLR2I;GTF2F1
7-methylguanosine RNA capping (GO:0009452)	8/32	0.0666844	0.514582	2.06955	5.60391	RAMAC;CDK7;RNGTT;POLR2A;POLR2B;GTF2H2;POLR2I;GTF2F1
cellular response to topologically incorrect protein (GO:0035967)	8/32	0.0666844	0.514582	2.06955	5.60391	PRKN;PTPN1;UBE2W;DAXX;HSPA1L;BAX;HSPA2;HSPA13
DNA damage checkpoint signaling (GO:0000077)	8/32	0.0666844	0.514582	2.06955	5.60391	DOT1L;RAD17;INTS7;RAD1;CLSPN;PRPF19;ATRIP;CLOCK
establishment or maintenance of epithelial cell apical/basal polarity (GO:0045197)	8/32	0.0666844	0.514582	2.06955	5.60391	DLG3;MTCL1;PARD3;ERBIN;EZR;MYO9A;MARK2;RHOA
negative regulation of G2/M transition of mitotic cell cycle (GO:0010972)	14/66	0.0669436	0.5158	1.67246	4.52219	USP47;PSMD12;CUL1;PSMA7;PSMD8;PSMA5;GPR132;PSMC5;PSMD7;PSMC6;PSMA1;PSMC3;PSME3;PSMB1
positive regulation of vasculature development (GO:1904018)	20/102	0.067675	0.520648	1.51577	4.08202	BTG1;CHRNA7;PIK3CD;VEGFC;GATA2;ETS1;F3;SIRT1;PGF;PIK3R6;HIPK2;VEGFA;RRAS;ZC3H12A;NINJ1;FGF18;ITGAX;HMOX1;ITGB8;EPHA1
translational termination (GO:0006415)	19/96	0.0680861	0.52302	1.53338	4.12015	GADD45GIP1;MRPS16;MRPS24;MRPS35;MRPS14;MRPS12;MRPL38;MRPL16;MRPS10;MRPL14;ERAL1;APEH;MRPL34;MRPL13;MRPL57;MRPL41;MRPL52;MRPL42;AURKAIP1
antigen processing and presentation of exogenous peptide antigen via MHC class I (GO:0042590)	16/78	0.0682259	0.523068	1.60333	4.30482	PSMD12;NCF1;CYBA;PSMA7;PSMD8;PSMA5;VAMP8;PSMC5;PSMD7;PSMC6;PSMA1;PSMC3;PSME3;PSMB1;ITGAV;B2M
anaphase-promoting complex-dependent catabolic process (GO:0031145)	17/84	0.0684004	0.523068	1.57652	4.22881	PSMD12;PSMA7;PSMD8;PSMA5;CCNB1;FZR1;PSMC5;PSMD7;PSMC6;PSMA1;UBB;PSMC3;PSME3;PSMB1;CDK1;ANAPC4;SKP2
nuclear export (GO:0051168)	17/84	0.0684004	0.523068	1.57652	4.22881	EGR2;RANBP3;DESI1;NUP155;SRSF1;XPO7;PHAX;MAGOHB;POM121L2;LSG1;XPO1;DDX39B;ZC3H11A;NUP62;DHX38;SRSF5;SRSF7
cellular response to starvation (GO:0009267)	29/158	0.0689255	0.525557	1.39782	3.73879	NIM1K;PRKAA2;EHMT2;USP33;PRKAG2;TCIRG1;WDR24;FOXO1;NUAK1;ZC3H12A;PMAIP1;MAPK1;ATG7;KLF10;SREBF1;ATP6V1G1;GABARAPL1;EIF2AK3;TFEB;WIPI1;EIF2AK4;WIPI2;ITFG2;SIRT1;SREBF2;STK24;ATP6V1B2;PICK1;ATP6V0D1
RNA metabolic process (GO:0016070)	25/133	0.0689322	0.525557	1.439	3.8488	FTO;RNASEL;DDX24;HNRNPR;BICD1;TBRG4;DUSP11;M1AP;EXOSC7;ATXN2;POLR2A;POLR2B;ALKBH1;PAPOLG;ZC3H12A;POLR2I;HNRNPA3;RNGTT;PABPC4;GTF2F1;SND1;HNRNPL;DDX39B;XRN2;HNRNPC
cellular response to mechanical stimulus (GO:0071260)	11/49	0.0696276	0.525596	1.79773	4.79022	PTGER4;MAP3K2;MAP2K4;CASP8AP2;MAP3K1;CRADD;TNFSF14;IRF1;BCL10;MAP3K14;SLC9A1
positive regulation of reactive oxygen species metabolic process (GO:2000379)	11/49	0.0696276	0.525596	1.79773	4.79022	ITGAM;TYROBP;SYK;DCXR;GSTP1;ZC3H12A;RAB27A;CYBA;ROMO1;MAPK14;SOD1
receptor internalization (GO:0031623)	11/49	0.0696276	0.525596	1.79773	4.79022	LMBRD1;TFRC;SYK;GRK4;CAV1;NEDD4;GTF2H2;RAB5A;AP2M1;SCYL2;DNM2
regulation of smooth muscle cell proliferation (GO:0048660)	11/49	0.0696276	0.525596	1.79773	4.79022	XRCC6;IL6;STAT1;XRCC5;AKT1;HMOX1;MFN2;PPARG;TRIB1;AIF1;FOXP1
regulation of stress-activated MAPK cascade (GO:0032872)	11/49	0.0696276	0.525596	1.79773	4.79022	TAOK3;PDCD10;STK25;GSTP1;SEMA4C;MAPK1;EPHB1;SCIMP;FOXO1;INAVA;KLHDC10
actin filament organization (GO:0007015)	28/152	0.0702172	0.525596	1.40394	3.7291	FHOD1;FLII;INPPL1;WAS;NEDD9;ARHGAP17;RND2;CORO1A;RND3;AIF1;CORO1B;RHOBTB1;EPS8;RAC3;FLNA;RAC1;ZBED3;CARMIL1;CARMIL2;GSN;MYO7A;OOEP;RHOA;MARCKS;MYO5B;ABI1;CORO6;MYO1G
neuron projection development (GO:0031175)	31/171	0.0706711	0.525596	1.37694	3.64849	CNTNAP1;ROCK1;HMGB1;DOCK10;ATCAY;UBB;FLRT3;BLOC1S3;NCKAP1L;APOE;STX3;EPHB1;MARK2;EPHB3;PACSIN1;ANKRD27;SNAPIN;RAB11A;MANF;DNM2;EHD1;IL6;CDK5;GDNF;TAOK3;VAPA;NEDD4;ULK1;TBC1D23;KIF20B;ZPR1
cellular senescence (GO:0090398)	7/27	0.0707635	0.525596	2.17275	5.75435	SPI1;CDKN2A;HMGA1;SMC6;MAPK14;SIRT1;TERF2
cytoplasmic pattern recognition receptor signaling pathway (GO:0002753)	7/27	0.0707635	0.525596	2.17275	5.75435	CYLD;ITCH;UBB;IRAK2;TIFA;NOD1;UBE2V1
mitotic chromosome condensation (GO:0007076)	7/27	0.0707635	0.525596	2.17275	5.75435	CCNB1;CSNK2A1;NCAPH2;NCAPG2;CDK1;KMT5A;NCAPD3
protein export from nucleus (GO:0006611)	7/27	0.0707635	0.525596	2.17275	5.75435	EGR2;XPO1;RANBP3;DESI1;STYX;XPO7;DUSP16
regulation of vascular endothelial growth factor production (GO:0010574)	7/27	0.0707635	0.525596	2.17275	5.75435	IL6;FLT4;EIF2AK3;ARNT;PTGS2;IL6ST;SULF2
negative regulation of protein modification by small protein conjugation or removal (GO:1903321)	12/55	0.0718158	0.525596	1.73324	4.56475	MINAR1;PRKCG;RPL5;UBXN1;BAG5;BAG2;CAV1;AKT1;SPRY2;TRIM21;GTPBP4;SMAD7
mRNA destabilization (GO:0061157)	9/38	0.0720489	0.525596	1.92696	5.0687	FTO;RIDA;ZFP36;ROCK1;KHSRP;ZC3H12A;MEX3D;TARDBP;ZFP36L2
protein localization to cell periphery (GO:1990778)	26/140	0.0727718	0.525596	1.41781	3.71528	SPTBN4;RAB3A;ROCK1;PIGW;NKD2;AP4M1;RAB40B;MAP7;RAB29;PIP5K1A;TSPAN5;FLNA;SPTBN1;RAB8A;PACSIN1;RAB8B;CAV1;RDX;RAB11A;EHD1;GAK;RAB10;CACNB2;RAB12;SLMAP;EZR
carnitine metabolic process (GO:0009437)	4/12	0.0731339	0.525596	3.10274	8.1151	SHMT1;CPT1C;CRAT;ALDH9A1
cellular response to growth hormone stimulus (GO:0071378)	4/12	0.0731339	0.525596	3.10274	8.1151	GHR;SOCS2;PXN;STAT3
cellular response to thyroid hormone stimulus (GO:0097067)	4/12	0.0731339	0.525596	3.10274	8.1151	MED1;THRB;RDX;CTSB
chromatin assembly or disassembly (GO:0006333)	4/12	0.0731339	0.525596	3.10274	8.1151	M1AP;SUV39H2;MTA2;NOC2L
eye photoreceptor cell differentiation (GO:0001754)	4/12	0.0731339	0.525596	3.10274	8.1151	STAT3;MYO7A;NKD1;VEGFA
histone H3-K9 demethylation (GO:0033169)	4/12	0.0731339	0.525596	3.10274	8.1151	KDM3A;KDM1A;KDM4D;JMJD1C
microtubule anchoring (GO:0034453)	4/12	0.0731339	0.525596	3.10274	8.1151	PCM1;GCC2;BICD1;SAXO2
mitotic nuclear membrane disassembly (GO:0007077)	4/12	0.0731339	0.525596	3.10274	8.1151	NEK9;CCNB1;CDK1;VRK1
negative regulation of amyloid fibril formation (GO:1905907)	4/12	0.0731339	0.525596	3.10274	8.1151	PFDN1;PFDN2;APOE;CLU
negative regulation of gene silencing by miRNA (GO:0060965)	4/12	0.0731339	0.525596	3.10274	8.1151	ZC3H10;TERT;ZC3H12A;PPARG
negative regulation of histone acetylation (GO:0035067)	4/12	0.0731339	0.525596	3.10274	8.1151	SPI1;SIN3A;NOC2L;SIRT1
negative regulation of transcription elongation from RNA polymerase II promoter (GO:0034244)	4/12	0.0731339	0.525596	3.10274	8.1151	RNF168;TCERG1;LARP7;EAPP
positive regulation of cellular senescence (GO:2000774)	4/12	0.0731339	0.525596	3.10274	8.1151	CDKN2A;HMGA1;B2M;SIRT1
positive regulation of myeloid leukocyte mediated immunity (GO:0002888)	4/12	0.0731339	0.525596	3.10274	8.1151	ITGAM;SPI1;TYROBP;TICAM1
purine nucleotide biosynthetic process (GO:0006164)	4/12	0.0731339	0.525596	3.10274	8.1151	PRPSAP1;PPAT;AMPD2;GART
regulation of alcohol biosynthetic process (GO:1902930)	4/12	0.0731339	0.525596	3.10274	8.1151	ABCA2;MBTPS1;SREBF1;SREBF2
regulation of B cell apoptotic process (GO:0002902)	4/12	0.0731339	0.525596	3.10274	8.1151	BCL6;BTK;NOC2L;FOXP1
tricarboxylic acid metabolic process (GO:0072350)	4/12	0.0731339	0.525596	3.10274	8.1151	IDH3G;IDH1;IREB2;ACO2
iron ion homeostasis (GO:0055072)	13/61	0.0733172	0.525596	1.6822	4.39553	ATP6V1G1;TFRC;FRRS1;HFE;SLC11A1;IREB2;CUL1;NEDD8;SOD1;HMOX1;ATP6V0D1;B2M;HMOX2
negative regulation of response to stimulus (GO:0048585)	13/61	0.0733172	0.525596	1.6822	4.39553	BRAP;MAP3K3;PTPN1;WFS1;KLF4;CLU;SIRT1;TERF2;ERBB3;TERT;ALOX5;ZKSCAN3;PIM3
protein lipidation (GO:0006497)	13/61	0.0733172	0.525596	1.6822	4.39553	PIGN;ZDHHC5;ATG10;WIPI1;ZDHHC8;WIPI2;PIGW;ZDHHC1;PIGV;ZDHHC17;ZDHHC18;PIGG;ATG7
cell projection assembly (GO:0030031)	6/22	0.0740842	0.525596	2.32765	6.05784	CYFIP1;GSN;RAC3;NCKAP1L;RAC1;RHOQ
glutamate metabolic process (GO:0006536)	6/22	0.0740842	0.525596	2.32765	6.05784	GOT1;AADAT;FPGS;MTHFS;ALDH18A1;GLS
negative regulation of cyclin-dependent protein kinase activity (GO:1904030)	6/22	0.0740842	0.525596	2.32765	6.05784	CEBPA;LATS2;TFAP4;CDKN2A;IPO7;IPO5
negative regulation of DNA recombination at telomere (GO:0048239)	6/22	0.0740842	0.525596	2.32765	6.05784	DAXX;POLR2A;POLR2B;TINF2;POLR2I;TERF2
negative regulation of interleukin-2 production (GO:0032703)	6/22	0.0740842	0.525596	2.32765	6.05784	ZFP36;KAT5;LAPTM5;HOMER3;TRIM27;EZR
organelle fusion (GO:0048284)	6/22	0.0740842	0.525596	2.32765	6.05784	AFG3L2;MIGA2;MFN1;BAX;MFN2;MIEF1
positive regulation of amyloid precursor protein catabolic process (GO:1902993)	6/22	0.0740842	0.525596	2.32765	6.05784	ABCA2;CHRNA7;CASP3;RANBP9;GSAP;CLU
positive regulation of neural precursor cell proliferation (GO:2000179)	6/22	0.0740842	0.525596	2.32765	6.05784	DLL4;FZD3;KDM1A;INSM1;NES;VEGFA
positive regulation of signal transduction by p53 class mediator (GO:1901798)	6/22	0.0740842	0.525596	2.32765	6.05784	RPS15;SPRED1;RPS7;UBB;PMAIP1;HIC1
regulation of chromosome organization (GO:0033044)	6/22	0.0740842	0.525596	2.32765	6.05784	CDT1;XRCC5;SHCBP1L;LIG4;TERF2;SMG6
regulation of DNA recombination at telomere (GO:0072695)	6/22	0.0740842	0.525596	2.32765	6.05784	DAXX;POLR2A;POLR2B;TINF2;POLR2I;TERF2
regulation of actin cytoskeleton organization (GO:0032956)	18/91	0.0746031	0.525596	1.53207	3.97661	NOTCH2;ROCK1;TESK1;ARHGAP17;GRHL3;CELSR1;RND2;RND3;CORO1A;ARHGAP35;RHOA;RHOBTB1;EPS8;ARHGDIB;RAC3;RAC1;EZR;RHOQ
regulation of actin filament-based process (GO:0032970)	15/73	0.0748099	0.525596	1.60657	4.16554	ROCK1;TESK1;ARHGAP17;GRHL3;CELSR1;RND2;RND3;CORO1A;ARHGAP35;RHOA;RHOBTB1;RAC3;RAC1;EZR;RHOQ
response to molecule of bacterial origin (GO:0002237)	15/73	0.0748099	0.525596	1.60657	4.16554	SLC11A1;F2R;ERBIN;IRAK3;CXCL2;INAVA;FOXP1;RPS6KA3;FER;IL6;MAPKAPK3;NOCT;MAPKAPK2;IRF5;TRIB1
G1/S transition of mitotic cell cycle (GO:0000082)	17/85	0.0749121	0.525596	1.55324	4.02513	KLF11;CDT1;PLK3;CDKN2A;GFI1;CUL1;ACVR1B;CDC25A;CUL4A;GPR132;CDK7;LATS2;TFDP2;CDK5;CDK4;CDK3;SPDYA
mRNA 3'-end processing (GO:0031124)	16/79	0.0749988	0.525596	1.57778	4.08691	CPSF6;CSTF3;CPSF3;SRSF1;MAGOHB;CDC73;WDR33;SCAF8;DDX39B;PAPOLG;ZC3H11A;LEO1;DHX38;PABPC1;SRSF5;SRSF7
regulation of cellular response to heat (GO:1900034)	16/79	0.0749988	0.525596	1.57778	4.08691	NDC1;HSP90AA1;NUP205;HSPA1L;NUP155;AAAS;SIRT1;BAG5;HSPH1;BAG2;DNAJB6;NUP50;NUP62;MAPKAPK2;MAPK1;NUP54
regulation of neuron differentiation (GO:0045664)	16/79	0.0749988	0.525596	1.57778	4.08691	MED1;MEF2C;ZFHX2;ROCK1;SIX1;EIF2AK4;ADRA2B;RHOA;MOSMO;GPRC5B;PCP4;ZEB1;SIN3A;KCTD11;YWHAG;BEND6
activation of protein kinase A activity (GO:0034199)	5/17	0.0756307	0.525596	2.58595	6.67664	ADCY9;PRRC1;PRKAR1B;ADCY3;PRKACA
dolichol-linked oligosaccharide biosynthetic process (GO:0006488)	5/17	0.0756307	0.525596	2.58595	6.67664	ALG9;ALG6;ALG14;ALG2;ALG3
histone H2A monoubiquitination (GO:0035518)	5/17	0.0756307	0.525596	2.58595	6.67664	RNF168;RYBP;PCGF5;PCGF2;BCOR
monosaccharide transmembrane transport (GO:0015749)	5/17	0.0756307	0.525596	2.58595	6.67664	SLC23A2;SLC23A1;SLC50A1;SLC2A6;SLC2A8
negative regulation of amyloid-beta formation (GO:1902430)	5/17	0.0756307	0.525596	2.58595	6.67664	RTN2;ROCK1;CHRNA7;APOE;CLU
negative regulation of intrinsic apoptotic signaling pathway by p53 class mediator (GO:1902254)	5/17	0.0756307	0.525596	2.58595	6.67664	PRKN;ING2;MUC1;KDM1A;SIRT1
positive regulation of positive chemotaxis (GO:0050927)	5/17	0.0756307	0.525596	2.58595	6.67664	VEGFC;IL16;F3;PGF;VEGFA
preassembly of GPI anchor in ER membrane (GO:0016254)	5/17	0.0756307	0.525596	2.58595	6.67664	PIGN;PIGW;PIGG;PIGV;PIGX
regulation of transferase activity (GO:0051338)	5/17	0.0756307	0.525596	2.58595	6.67664	BAG5;LDB1;SPTSSB;JMJD8;SMG6
retrograde protein transport, ER to cytosol (GO:0030970)	5/17	0.0756307	0.525596	2.58595	6.67664	TMEM129;DERL1;SYVN1;DERL2;HSP90B1
intracellular steroid hormone receptor signaling pathway (GO:0030518)	10/44	0.075878	0.525596	1.82633	4.70944	MED1;KDM3A;DAXX;ZMIZ1;NEDD4;NCOA4;PMEPA1;ARID1A;TRERF1;PPARGC1B
mitotic spindle assembly (GO:0090307)	10/44	0.075878	0.525596	1.82633	4.70944	TPX2;KIF3B;FLNA;KIF23;AAAS;SMC3;MISP;MZT1;RAB11A;RHOA
mRNA stabilization (GO:0048255)	10/44	0.075878	0.525596	1.82633	4.70944	ZFP36;TAF15;GDNF;NOCT;SLC11A1;MAPKAPK2;HNRNPC;PABPC1;MAPK14;TARDBP
organelle organization (GO:0006996)	69/420	0.0759549	0.525596	1.22426	3.15567	ABCD4;CNTNAP1;ABCD2;DYRK3;SH3KBP1;PITPNB;HILPDA;MAST1;SYNE3;SEC61A1;LONP1;DNM1L;TMED5;TMED4;TICAM2;TANGO2;GOLPH3L;COG1;LIG4;PPRC1;CFAP410;GEM;HCFC1;SIRT3;GAK;TBC1D20;PEX6;CHMP3;ARHGEF7;CHMP6;PI4K2A;PRKN;SAR1A;SAR1B;NEDD9;TOR1AIP2;PLD2;FGD3;BAG5;TERT;RAB29;DYM;SPTSSB;APOE;CEP78;PACSIN1;ARFGEF1;ATP8B4;ZRANB1;SPRYD3;SORT1;CAV1;SURF4;GBF1;EIF2AK3;MICAL2;RANBP9;FMNL3;DIAPH1;SEC23IP;VAPA;TMEM11;DOP1B;V…
positive regulation of angiogenesis (GO:0045766)	22/116	0.0775589	0.535214	1.45453	3.71882	BTG1;CHRNA7;PIK3CD;VEGFC;GATA2;KLF4;ETS1;JMJD8;F3;SIRT1;PGF;PIK3R6;HIPK2;VEGFA;RRAS;ZC3H12A;NINJ1;FGF18;ITGAX;HMOX1;ITGB8;EPHA1
apoptotic cell clearance (GO:0043277)	8/33	0.0777653	0.535214	1.98666	5.07404	TYROBP;MEGF10;RARA;ITGAV;HMGB1;RAC1;RHOBTB1;XKR5
lytic vacuole organization (GO:0080171)	8/33	0.0777653	0.535214	1.98666	5.07404	MBTPS1;SNAPIN;HOOK2;GAA;ZKSCAN3;TFEB;MYO7A;CLN5
neuron projection extension (GO:1990138)	8/33	0.0777653	0.535214	1.98666	5.07404	CYFIP1;SEMA5B;HSP90AA1;CDK5;FLRT3;USP9X;ULK1;EIF2AK4
iron ion transport (GO:0006826)	11/50	0.0785582	0.538489	1.75153	4.45575	ATP6V1G1;TFRC;HFE;SLC11A1;IREB2;ATP6V1B2;LMTK2;TCIRG1;ATP6V0D1;DNM2;ATP6V0A1
positive regulation of cell morphogenesis involved in differentiation (GO:0010770)	11/50	0.0785582	0.538489	1.75153	4.45575	DOCK5;CARMIL1;CDKL5;TESK1;RAC3;NEDD9;FLNA;RAC1;P4HB;ARHGEF7;RREB1
regulation of cellular component movement (GO:0051270)	11/50	0.0785582	0.538489	1.75153	4.45575	BTC;DIAPH1;ROCK1;ERBB3;INPP5F;FES;NRG2;RAF1;ETS1;RHOA;VEGFA
positive regulation of establishment of protein localization to mitochondrion (GO:1903749)	12/56	0.080366	0.549401	1.69375	4.27022	USP36;LEPROT;TFDP2;HSPA1L;UBE2D3;NMT1;PMAIP1;UBE2J2;SAE1;YWHAZ;YWHAG;SREBF2
protein-containing complex disassembly (GO:0032984)	12/56	0.080366	0.549401	1.69375	4.27022	VAMP8;UVRAG;FRAT1;GABARAPL1;FRAT2;CAV1;SNX14;EPG5;CHMP3;WIPI2;WNT1;PPP1CA
RNA splicing (GO:0008380)	19/98	0.0804895	0.549508	1.49438	3.76529	SRPK2;TCERG1;SCAF11;GEMIN2;NONO;DDX23;MAGOHB;SMU1;PPP2CA;DDX39B;KHSRP;PRPF3;SNRPG;SNRNP48;PPIG;HNRNPC;TXNL4A;TARDBP;SRSF7
positive regulation of macromolecule biosynthetic process (GO:0010557)	24/129	0.0807846	0.550785	1.42065	3.5743	RPL5;CDT1;DYRK2;LDB1;ATAD5;HGF;PCIF1;NMD3;SORBS1;PLD1;EEF2;KLF4;SIRT1;RPS4X;EPM2AIP1;IL6;FXR2;HSPH1;ABCB10;AKT2;AKT1;METTL5;KAT7;EIF3D
cellular response to fibroblast growth factor stimulus (GO:0044344)	18/92	0.0812378	0.551983	1.51128	3.79388	TBX1;EGR3;GALNT3;GTF2F1;SHCBP1;ZFP36L2;DLL4;NR4A1;DSTYK;SPRED1;ZFP36;POLR2A;FLRT3;POLR2B;FGF18;MAPK1;POLR2I;FGFR3
Wnt signaling pathway (GO:0016055)	18/92	0.0812378	0.551983	1.51128	3.79388	VPS29;RARG;FZD3;TCF7L1;ZRANB1;WNT5B;FZD4;CUL1;VPS26A;CSNK1E;SNX3;FRAT1;UBB;RAC3;STRN;WNT1;CSNK1G1;BCL9L
double-strand break repair via nonhomologous end joining (GO:0006303)	13/62	0.0815023	0.551983	1.64778	4.13118	UVRAG;XRCC6;ATP23;POLM;XRCC5;LIG4;LIG3;HMGB1;PRPF19;RNF168;KAT5;ERCC4;ERCC1
negative regulation of kinase activity (GO:0033673)	13/62	0.0815023	0.551983	1.64778	4.13118	GSTP1;PRKAG2;DBNDD1;SPRED1;GNAQ;AKT1;SMCR8;TRIM27;CEP85;EPHA1;TRIB1;TRIB2;YWHAG
positive regulation of cysteine-type endopeptidase activity (GO:2001056)	13/62	0.0815023	0.551983	1.64778	4.13118	SYK;DAPK1;F2R;CIDEB;NOD1;HMGB1;BCL10;SIRT1;ACVR1C;ASPH;PERP;PMAIP1;TBC1D10A
positive regulation of transferase activity (GO:0051347)	27/148	0.0816755	0.552314	1.3871	3.4747	EPHB6;DSCC1;CHRNA7;FLT4;DCUN1D4;DCUN1D1;EPM2AIP1;DSTYK;ERBB3;MAPK1;MAP2K7;EPHB1;EPHB3;CCT4;NTRK1;CCT2;EPHA7;HSP90AA1;LMO4;XRCC5;LMTK2;KLF4;TCP1;ROR1;EPHA1;FGFR3;SERINC5
regulation of Ras protein signal transduction (GO:0046578)	17/86	0.0818216	0.552314	1.53064	3.83152	NOTCH2;NTRK1;MAPKAP1;RDX;ERBIN;ARHGAP17;DENND3;RASAL3;EPS8;PDCD10;ARHGDIB;NUP62;MFN2;SPRY2;RAF1;KBTBD7;LZTR1
canonical Wnt signaling pathway (GO:0060070)	14/68	0.0821164	0.552314	1.61033	4.02522	RARG;FZD3;TCF7L1;WNT5B;FZD4;CAV1;CSNK1E;PPP1CA;FRAT1;FRAT2;WNT1;RAB5A;SCYL2;BCL9L
negative regulation of cellular component organization (GO:0051129)	16/80	0.0821999	0.552314	1.55304	3.88043	CARMIL1;MTMR2;CARMIL2;XRCC5;RDX;IRAK3;HSPA2;CLU;TERF2;DNM2;VEGFA;DNAJB6;PEX5;SPRY2;ULK1;RAF1
DNA integrity checkpoint signaling (GO:0031570)	9/39	0.0826356	0.552314	1.86262	4.6441	CDT1;DOT1L;RAD17;INTS7;RAD1;CLSPN;PRPF19;ATRIP;CLOCK
endothelial cell migration (GO:0043542)	9/39	0.0826356	0.552314	1.86262	4.6441	NR4A1;EGR3;S100A2;STAT1;PXN;ID1;CORO1B;RHOA;VEGFA
mitochondrial electron transport, NADH to ubiquinone (GO:0006120)	9/39	0.0826356	0.552314	1.86262	4.6441	NDUFA7;NDUFB10;NDUFS7;NDUFAB1;NDUFS3;NDUFS2;NDUFC1;NDUFS1;NDUFAF1
nucleotide-excision repair, DNA incision (GO:0033683)	9/39	0.0826356	0.552314	1.86262	4.6441	CUL4A;POLD4;UBB;RFC1;NTHL1;ERCC4;POLD1;ERCC1;GTF2H2
regulation of protein targeting to mitochondrion (GO:1903214)	9/39	0.0826356	0.552314	1.86262	4.6441	PRKN;USP36;SREBF1;LEPROT;HSPA1L;UBE2D3;UBE2J2;SAE1;SREBF2
regulation of viral entry into host cell (GO:0046596)	9/39	0.0826356	0.552314	1.86262	4.6441	SNX3;IFITM1;GSN;TRIM14;TRIM27;P4HB;TRIM21;NECTIN2;TRIM11
positive regulation of cellular biosynthetic process (GO:0031328)	32/180	0.0829426	0.553639	1.34438	3.34699	RPL5;SLC27A1;LPGAT1;NNMT;DYRK2;LDB1;NMD3;PLD1;PTGS2;CLU;RPS4X;EPM2AIP1;FXR2;AKT2;AKT1;METTL5;KAT7;CDT1;SREBF1;HSP90AA1;ATAD5;HGF;PCIF1;ARNT;SORBS1;EEF2;KLF4;SIRT1;IL6;ZEB2;ABCB10;EIF3D
protein localization to organelle (GO:0033365)	26/142	0.0833175	0.553911	1.39321	3.46225	MTCH2;SIX1;GCC2;UBE2J2;BICD1;TRAM2;FAM83H;SERP1;CEP250;HMOX1;WDR83OS;SSB;TMEM30A;PAQR3;GBF1;SGTA;TTC21A;RAB11A;UBAC2;ALDH3A2;EHD1;GAK;LMBRD1;VAPA;TOLLIP;DCP1A
cellular response to epidermal growth factor stimulus (GO:0071364)	7/28	0.0835271	0.553911	2.06917	5.13689	MED1;ZFP36;SNAI2;PTPN12;PDE8A;ZFP36L2;ZPR1
nucleotide-binding oligomerization domain containing signaling pathway (GO:0070423)	7/28	0.0835271	0.553911	2.06917	5.13689	CYLD;ITCH;UBB;IRAK2;NOD1;UBE2V1;INAVA
positive regulation of defense response to virus by host (GO:0002230)	7/28	0.0835271	0.553911	2.06917	5.13689	HSP90AA1;SIN3A;STAT1;IL23A;ZC3H12A;EIF2AK4;ZDHHC1
regulation of DNA damage response, signal transduction by p53 class mediator (GO:0043516)	7/28	0.0835271	0.553911	2.06917	5.13689	SPRED1;KDM1A;PMAIP1;SNAI2;KMT5A;SIRT1;HIC1
regulation of Wnt signaling pathway (GO:0030111)	21/111	0.0848368	0.558125	1.44993	3.57702	PRKN;ZRANB1;TCF7L1;CSNK2A1;HIC1;CDC73;NKD1;NKD2;PPP1CA;SULF2;SNX3;PPP2CA;TERT;GNAQ;RACK1;SPIN1;TAX1BP3;RSPO1;NOTUM;TRABD2B;VGLL4
regulation of pri-miRNA transcription by RNA polymerase II (GO:1902893)	10/45	0.0859695	0.558125	1.77405	4.3531	FOSL1;SPI1;TERT;ATOH8;STAT3;PPARG;GATA2;KLF4;ETS1;PPARD
nucleotide-excision repair (GO:0006289)	20/105	0.0860713	0.558125	1.46201	3.58571	RFC1;LIG4;LIG3;COMMD1;GTF2H2;PRPF19;RAD23B;SIRT1;CUL4A;POLD4;CDK7;UBB;POLR2A;POLR2B;ERCC4;COPS2;POLD1;ERCC1;TCEA1;POLR2I
regulation of nucleic acid-templated transcription (GO:1903506)	70/430	0.0861955	0.558125	1.21075	2.96772	LIN54;SPI1;BTG1;BNC2;HDAC10;LDB1;PHF1;NAB1;WWC2;JMJD1C;SIX1;RPL6;ING2;HINT1;HMGN5;ZMIZ1;POFUT1;MYB;SPIN1;KAT7;ZFPL1;TEAD2;HES6;DAXX;MEF2C;ZBTB38;TFEB;RFX3;SOX12;RUNX3;HIC1;REXO4;HCFC1;DNM2;DDIT3;TESMIN;UBE2V1;CLOCK;CEBPA;AIRE;SRRT;CXXC1;ACVR1B;NR2C2;PPP2CA;SBNO1;SBNO2;SERTAD3;POLR2A;NSD1;ASCC2;APBB2;RALY;RREB1;APBB3;PPARGC1B;TCF7L1;NFYA;CNBP;NFYC;NONO;STAT3;HMGA1;ACVR2B;CDK11B;RYBP;COPS2;CARM1;SN…
DNA-templated transcription, initiation (GO:0006352)	30/168	0.0867825	0.558125	1.3515	3.30353	NOTCH2;GTF2A1;HDAC5;RARG;THRB;HDAC10;HDAC1;NR2C2;GTF2E1;RXRB;POLR2A;POLR2B;UBTF;POLR2I;TEAD2;TEAD3;MED1;TAF15;TAF13;GTF2H2;GTF2F1;NR4A1;CDK7;RARA;TAF8;TAF4B;PPARG;POLR3H;TAF6;PPARD
benzene-containing compound metabolic process (GO:0042537)	3/8	0.0873406	0.558125	3.72259	9.07546	AADAT;KYNU;KYAT3
coronary vasculature morphogenesis (GO:0060977)	3/8	0.0873406	0.558125	3.72259	9.07546	TBX1;SPRED1;VEGFA
depyrimidination (GO:0045008)	3/8	0.0873406	0.558125	3.72259	9.07546	NTHL1;NEIL1;UNG
establishment of Golgi localization (GO:0051683)	3/8	0.0873406	0.558125	3.72259	9.07546	PDCD10;STK25;YWHAZ
macromolecule modification (GO:0043412)	3/8	0.0873406	0.558125	3.72259	9.07546	SETD5;ST6GAL1;ST3GAL1
myoblast migration (GO:0051451)	3/8	0.0873406	0.558125	3.72259	9.07546	MEGF10;ROCK1;SIX1
negative regulation of chromosome organization (GO:2001251)	3/8	0.0873406	0.558125	3.72259	9.07546	ERCC4;ERCC1;TERF2
negative regulation of mitochondrial fusion (GO:0010637)	3/8	0.0873406	0.558125	3.72259	9.07546	PRKN;TFRC;OMA1
negative regulation of mitochondrial membrane potential (GO:0010917)	3/8	0.0873406	0.558125	3.72259	9.07546	PIP5KL1;BAX;PMAIP1
platelet activating factor metabolic process (GO:0046469)	3/8	0.0873406	0.558125	3.72259	9.07546	PLA2G4A;PLA2G6;PAFAH1B1
positive regulation of adaptive immune response (GO:0002821)	3/8	0.0873406	0.558125	3.72259	9.07546	EIF2AK4;IL6ST;SIRT1
positive regulation of chromosome segregation (GO:0051984)	3/8	0.0873406	0.558125	3.72259	9.07546	CCNB1;RCC2;SMC6
positive regulation of endocytic recycling (GO:2001137)	3/8	0.0873406	0.558125	3.72259	9.07546	EHD1;EIPR1;PLA2G4E
positive regulation of leukocyte differentiation (GO:1902107)	3/8	0.0873406	0.558125	3.72259	9.07546	XRCC6;NCKAP1L;HMGB1
protein localization to microtubule cytoskeleton (GO:0072698)	3/8	0.0873406	0.558125	3.72259	9.07546	DIAPH1;FAM83D;KIF20B
regulation of actin filament length (GO:0030832)	3/8	0.0873406	0.558125	3.72259	9.07546	EPS8;WAS;ARHGAP35
regulation of chaperone-mediated autophagy (GO:1904714)	3/8	0.0873406	0.558125	3.72259	9.07546	CTSA;PLK3;SNRNP70
regulation of endodeoxyribonuclease activity (GO:0032071)	3/8	0.0873406	0.558125	3.72259	9.07546	AKT1;HMGB1;SIRT1
regulation of extent of cell growth (GO:0061387)	3/8	0.0873406	0.558125	3.72259	9.07546	SIN3A;APOE;DNM2
regulation of intrinsic apoptotic signaling pathway by p53 class mediator (GO:1902253)	3/8	0.0873406	0.558125	3.72259	9.07546	PRKN;RPS7;UBB
regulation of MyD88-independent toll-like receptor signaling pathway (GO:0034127)	3/8	0.0873406	0.558125	3.72259	9.07546	TICAM2;SARM1;TICAM1
regulation of RNA biosynthetic process (GO:2001141)	3/8	0.0873406	0.558125	3.72259	9.07546	MED1;NMD3;RALY
regulation of stem cell division (GO:2000035)	3/8	0.0873406	0.558125	3.72259	9.07546	NCOA3;PRDM15;MLLT3
spermidine metabolic process (GO:0008216)	3/8	0.0873406	0.558125	3.72259	9.07546	HDAC10;AMD1;SAT1
positive regulation of fat cell differentiation (GO:0045600)	11/51	0.0881732	0.561333	1.70764	4.14693	ZFP36;NOCT;CARM1;ZC3H12A;NAPEPLD;SIX1;AKT1;PPARG;PTGS2;RREB1;PPARD
regulation of interleukin-12 production (GO:0032655)	11/51	0.0881732	0.561333	1.70764	4.14693	SYK;IL23A;LAPTM5;IL16;IRAK3;IRF5;HMGB1;PLCB1;MAPK14;SCIMP;FOXP1
regulation of substrate adhesion-dependent cell spreading (GO:1900024)	11/51	0.0881732	0.561333	1.70764	4.14693	DOCK5;CARMIL1;RCC2;TESK1;RAC3;NEDD9;FLNA;RAC1;P4HB;ARHGEF7;RREB1
DNA methylation (GO:0006306)	6/23	0.0889558	0.562797	2.1906	5.30042	MTRR;EHMT2;DNMT3A;BEND3;METTL4;PICK1
hexose transmembrane transport (GO:0008645)	6/23	0.0889558	0.562797	2.1906	5.30042	SLC2A1;SLC2A3;SLC50A1;SLC2A6;SLC2A8;PPARD
negative regulation of GTPase activity (GO:0034260)	6/23	0.0889558	0.562797	2.1906	5.30042	ARFGEF1;LRCH1;RASA4;RCC2;RDX;GMIP
positive regulation of cholesterol efflux (GO:0010875)	6/23	0.0889558	0.562797	2.1906	5.30042	NFKBIA;CAV1;PPARG;ZDHHC8;APOE;SIRT1
vesicle transport along microtubule (GO:0047496)	6/23	0.0889558	0.562797	2.1906	5.30042	FYCO1;KIF3B;NDE1;KIF5B;NDEL1;PAFAH1B1
positive regulation of proteolysis (GO:0045862)	12/57	0.0895304	0.563944	1.65601	3.99625	ASPH;BAG2;IST1;PERP;ZC3H12A;FURIN;APOE;AURKAIP1;TANK;CTSC;TBC1D10A;NKD2
protein K48-linked ubiquitination (GO:0070936)	12/57	0.0895304	0.563944	1.65601	3.99625	PRKN;RNF126;ITCH;UBE2R2;UBE2B;UBE2D3;SYVN1;SKP2;RNF4;RFFL;KBTBD7;RNF5
phosphatidylserine metabolic process (GO:0006658)	8/34	0.0898783	0.563944	1.91014	4.60209	PTDSS2;SLC27A1;ABHD16A;PLA2G4E;MBOAT2;PLA2G4A;ABHD16B;SERINC5
positive regulation of telomerase activity (GO:0051973)	8/34	0.0898783	0.563944	1.91014	4.60209	CCT2;HSP90AA1;XRCC5;TCP1;MAPK1;MAP2K7;KLF4;CCT4
protein insertion into membrane (GO:0051205)	8/34	0.0898783	0.563944	1.91014	4.60209	ALDH3A2;WDR83OS;SERP1;VAPA;SGTA;HMOX1;UBE2J2;TRAM2
regulation of amyloid-beta formation (GO:1902003)	8/34	0.0898783	0.563944	1.91014	4.60209	RTN2;ABCA2;ROCK1;CHRNA7;CASP3;GSAP;APOE;CLU
cell cycle G1/S phase transition (GO:0044843)	13/63	0.0902443	0.563944	1.61473	3.8838	PLK3;CDKN2A;CUL1;ACVR1B;CDC25A;CUL4A;GPR132;CDK7;LATS2;CDK4;CDK3;SPDYA;MAP3K11
COPII vesicle coating (GO:0048208)	13/63	0.0902443	0.563944	1.61473	3.8838	NAPA;TRAPPC1;SAR1B;RAB1B;TRAPPC4;CTSZ;F5;SCFD1;SEC23IP;TBC1D20;SEC24D;SEC24C;CTSC
vesicle coating (GO:0006901)	13/63	0.0902443	0.563944	1.61473	3.8838	NAPA;TRAPPC1;SAR1B;RAB1B;TRAPPC4;CTSZ;F5;SCFD1;SEC23IP;TBC1D20;SEC24D;SEC24C;CTSC
vesicle targeting, rough ER to cis-Golgi (GO:0048207)	13/63	0.0902443	0.563944	1.61473	3.8838	NAPA;TRAPPC1;SAR1B;RAB1B;TRAPPC4;CTSZ;F5;SCFD1;SEC23IP;TBC1D20;SEC24D;SEC24C;CTSC
regulation of protein phosphorylation (GO:0001932)	45/266	0.0912435	0.569085	1.26665	3.03263	PRKN;SPTBN4;TFRC;CHRNA7;FLT4;TESK1;PPP2CA;FXR2;CCND2;AKT2;NSD1;PIP5KL1;ZC3H12A;RACK1;NPTN;AKT1;RAC1;RSPO1;PDE8A;ZBED3;NTRK1;TBX1;DAXX;EPHA7;RALBP1;HSP90AA1;KDM4D;HGF;PAQR3;EIF2AK3;VEGFC;PPP2R5D;PPP2R5C;SIRT1;PGF;ACVR2A;VEGFA;SOD1;FER;FGF18;ERP29;FKBP8;INSM1;CACTIN;TARDBP
positive regulation of phosphorylation (GO:0042327)	43/253	0.0915801	0.569085	1.27364	3.04469	EPHB6;PFKFB4;PRKAA2;TFRC;CHRNA7;FLT4;TESK1;BCL10;DSTYK;FXR2;CCND2;ERBB3;AKT2;RACK1;NPTN;AKT1;NCKAP1L;RAC1;RSPO1;EPHB1;PDE8A;EPHB3;NTRK1;TBX1;DAXX;EPHA7;RALBP1;HSP90AA1;LMO4;HGF;VEGFC;LMTK2;ARNT;SIRT1;PGF;ACVR2A;VEGFA;PRXL2C;FGF18;ERP29;ROR1;EPHA1;FGFR3
3'-UTR-mediated mRNA stabilization (GO:0070935)	5/18	0.0932332	0.569085	2.38689	5.66326	ZFP36;MAPKAPK2;HNRNPC;MAPK14;TARDBP
negative regulation of signal transduction by p53 class mediator (GO:1901797)	5/18	0.0932332	0.569085	2.38689	5.66326	PRKN;KDM1A;SNAI2;RFFL;SIRT1
phosphatidylinositol acyl-chain remodeling (GO:0036149)	5/18	0.0932332	0.569085	2.38689	5.66326	LPGAT1;PLA2G4E;MBOAT7;PLA2G4A;LCLAT1
positive regulation of amyloid-beta formation (GO:1902004)	5/18	0.0932332	0.569085	2.38689	5.66326	ABCA2;CHRNA7;CASP3;GSAP;CLU
regulation of adaptive immune response (GO:0002819)	5/18	0.0932332	0.569085	2.38689	5.66326	IRF1;EIF2AK4;TRIM27;IL6ST;SIRT1
regulation of B cell differentiation (GO:0045577)	5/18	0.0932332	0.569085	2.38689	5.66326	SYK;BTK;NCKAP1L;IKZF3;ZFP36L2
regulation of cellular protein catabolic process (GO:1903362)	5/18	0.0932332	0.569085	2.38689	5.66326	HSP90AA1;RIC1;RDX;EZR;VGLL4
regulation of oxidative stress-induced intrinsic apoptotic signaling pathway (GO:1902175)	5/18	0.0932332	0.569085	2.38689	5.66326	BAG5;AKT1;P4HB;SIRT1;SOD1
regulation of telomerase RNA localization to Cajal body (GO:1904872)	5/18	0.0932332	0.569085	2.38689	5.66326	CCT2;EXOSC10;TCP1;NHP2;CCT4
negative regulation of I-kappaB kinase/NF-kappaB signaling (GO:0043124)	9/40	0.0941066	0.569085	1.80243	4.25974	MAPKBP1;PPM1A;TRIM39;STAT1;GSTP1;ZC3H12A;CACTIN;TANK;SIRT1
regulation of nitric oxide biosynthetic process (GO:0045428)	9/40	0.0941066	0.569085	1.80243	4.25974	HSP90AA1;KHSRP;CAV1;ZC3H12A;AKT1;RAC1;PTGS2;KLF4;CLU
central nervous system projection neuron axonogenesis (GO:0021952)	4/13	0.0944428	0.569085	2.75783	6.50782	EPHB6;SPTBN4;EPHB1;PAFAH1B1
chromatin organization involved in regulation of transcription (GO:0034401)	4/13	0.0944428	0.569085	2.75783	6.50782	ELOF1;SPI1;ZMIZ1;ARID1A
high-density lipoprotein particle assembly (GO:0034380)	4/13	0.0944428	0.569085	2.75783	6.50782	BMP1;ZDHHC8;APOE;PRKACA
negative regulation by host of viral transcription (GO:0043922)	4/13	0.0944428	0.569085	2.75783	6.50782	TFAP4;PSMC3;HDAC1;TARDBP
negative regulation of endoplasmic reticulum unfolded protein response (GO:1900102)	4/13	0.0944428	0.569085	2.75783	6.50782	PTPN1;ATF6B;WFS1;RACK1
negative regulation of histone methylation (GO:0031061)	4/13	0.0944428	0.569085	2.75783	6.50782	KDM1A;PHF1;WDR5;BCOR
negative regulation of intrinsic apoptotic signaling pathway in response to DNA damage by p53 class mediator (GO:1902166)	4/13	0.0944428	0.569085	2.75783	6.50782	ING2;MUC1;KDM1A;SIRT1
positive regulation of cell aging (GO:0090343)	4/13	0.0944428	0.569085	2.75783	6.50782	CDKN2A;HMGA1;SIRT1;B2M
positive regulation of cellular carbohydrate metabolic process (GO:0010676)	4/13	0.0944428	0.569085	2.75783	6.50782	PRKCE;AKT2;AKT1;PMAIP1
pteridine-containing compound metabolic process (GO:0042558)	4/13	0.0944428	0.569085	2.75783	6.50782	GCHFR;HSP90AA1;FPGS;AKT1
purine nucleotide catabolic process (GO:0006195)	4/13	0.0944428	0.569085	2.75783	6.50782	HINT1;NT5E;GDA;ITPA
regulation of protein exit from endoplasmic reticulum (GO:0070861)	4/13	0.0944428	0.569085	2.75783	6.50782	TMEM30A;SAR1A;SAR1B;GCC2
response to muramyl dipeptide (GO:0032495)	4/13	0.0944428	0.569085	2.75783	6.50782	ERBIN;NOD1;IRF5;INAVA
response to thyroid hormone (GO:0097066)	4/13	0.0944428	0.569085	2.75783	6.50782	MED1;THRB;RDX;CTSB
toll-like receptor 9 signaling pathway (GO:0034162)	4/13	0.0944428	0.569085	2.75783	6.50782	UNC93B1;IRAK2;EPG5;IRAK4
UV-damage excision repair (GO:0070914)	4/13	0.0944428	0.569085	2.75783	6.50782	MC1R;ERCC1;INO80;SIRT1
cellular response to oxidative stress (GO:0034599)	23/125	0.0945309	0.569085	1.40123	3.30526	PRKAA2;NCF1;DAPK1;GSTP1;PXN;GPX8;ARNT;CYBA;ZFAND1;AIF1;FOXO1;SOD1;RAD52;PRDX2;MAPK9;FER;ZC3H12A;LONP1;AKT1;HMOX1;MAPK1;ROMO1;PDK2
regulation of protein secretion (GO:0050708)	23/125	0.0945309	0.569085	1.40123	3.30526	EIPR1;GOLPH3L;ITPR1;SLC2A1;P3H1;RFX3;ITPR2;CACNA1C;IER3IP1;SYT7;IL6;ALOX5;ENSA;ERP29;PICK1;ARFIP1;APOE;EZR;DNM1L;CLOCK;APBB3;CD33;EXOC1
negative regulation of cellular protein metabolic process (GO:0032269)	18/94	0.095637	0.575064	1.47134	3.45352	NANOS1;RIC1;DAPK1;SHMT1;PCIF1;EIF2AK3;RPL13A;MRPL13;ILF3;RIDA;FXR2;CDK5;ENC1;RACK1;AKT1;APOE;CNOT8;GAPDH
positive regulation of cysteine-type endopeptidase activity involved in apoptotic process (GO:0043280)	22/119	0.096379	0.578842	1.4093	3.297	CASP8AP2;EGLN3;GSN;CRADD;SYK;DAPK1;F2R;EIF2AK3;ATP2A3;LAPTM5;NOD1;BCL10;HMGB1;CFLAR;F3;SIRT1;BCL2L13;ACVR1C;RACK1;PMAIP1;BAX;PPARG
regulation of telomerase activity (GO:0051972)	10/46	0.0968341	0.580891	1.72467	4.02668	CCT2;HSP90AA1;XRCC5;ERCC4;TCP1;MAPK1;MAP2K7;KLF4;SMG6;CCT4
glial cell differentiation (GO:0010001)	7/29	0.0975179	0.582249	1.975	4.59725	EGR2;MYRF;ERBB3;CDK5;STAT3;PICK1;GPR157
glycolytic process (GO:0006096)	7/29	0.0975179	0.582249	1.975	4.59725	LDHA;PFKL;PGAM1;PGK1;ALDOC;GAPDH;HK1
protein K11-linked ubiquitination (GO:0070979)	7/29	0.0975179	0.582249	1.975	4.59725	PRKN;UBE2W;FZR1;UBE2B;UBE2D3;ANAPC4;RNF4
telomere maintenance via telomerase (GO:0007004)	7/29	0.0975179	0.582249	1.975	4.59725	HSP90AA1;TERT;RFC1;TINF2;NHP2;TERF2;TELO2
positive regulation of protein ubiquitination (GO:0031398)	16/82	0.0979038	0.583383	1.5058	3.49914	KDM1A;WFS1;PHF23;CAV1;DCUN1D4;DCUN1D1;DERL1;LAPTM5;COMMD1;BCL10;RCHY1;HSPBP1;INAVA;SMAD7;UBB;CENPS
fatty acid beta-oxidation (GO:0006635)	11/52	0.0984744	0.583383	1.6659	3.86148	ABCD4;HADHB;HADHA;ABCD2;SCP2;EHHADH;ETFDH;ETFB;ACAD11;CRAT;PPARD
negative regulation of protein metabolic process (GO:0051248)	11/52	0.0984744	0.583383	1.6659	3.86148	PRKCG;SNX3;ROCK1;PFDN1;FLNA;ITGAV;IRAK3;PFDN2;MDM4;APOE;CLU
positive regulation of protein localization to plasma membrane (GO:1903078)	11/52	0.0984744	0.583383	1.6659	3.86148	CNST;KIF5B;PRKCE;ZDHHC5;RACK1;AKT1;ZDHHC8;STX3;SORBS1;SPTBN1;NKD2
response to peptide hormone (GO:0043434)	11/52	0.0984744	0.583383	1.6659	3.86148	EPM2AIP1;SLC27A1;ROCK1;SORT1;STAT1;CAV1;STAT3;MEAK7;AKT1;SIRT1;ZBED3
cell morphogenesis involved in neuron differentiation (GO:0048667)	15/76	0.098748	0.583383	1.5273	3.53597	SPTBN4;FARP1;MEF2C;RAB3A;LMTK2;ZDHHC17;ACTB;RAB10;AFG3L2;PARD6B;CDK5;PARD3;MAP1A;SLITRK5;RAB8A
cellular response to hormone stimulus (GO:0032870)	15/76	0.098748	0.583383	1.5273	3.53597	NCOA1;MED1;MEF2C;THRB;NCOA3;CAV1;NCOA4;RDX;STAT3;SRA1;GHR;SOCS2;TRIM24;RARA;CTSB
establishment of protein localization to organelle (GO:0072594)	15/76	0.098748	0.583383	1.5273	3.53597	IPO13;SYK;NUP155;PPP1R10;STAT3;IPO7;RAB11A;HK1;IPO5;POM121L2;IPO9;NUP50;NUP62;AKT1;TNPO1
protein polyubiquitination (GO:0000209)	52/314	0.0993088	0.583383	1.23482	2.85183	UBE2D3;UBE3B;PRPF19;PSMD8;PSMD7;RUSC1;TRIM27;SKP2;TRIM21;UNKL;FBXW4;FBXO17;PSMA5;RNF168;RNF126;RNF125;PSMA1;UBE2R2;PSME3;TRIM14;ANAPC4;UBE2V1;TRIM56;PRKN;PSMD12;CUL1;UBE2J2;RNF4;FBXO44;RNF5;PSMA7;FZR1;SHARPIN;UBB;PSMB1;TMEM129;RFFL;ANKIB1;UBE2B;SYVN1;FBXO32;UBE2W;ITCH;PSMC5;SPSB1;PSMC6;PSMC3;NEDD4;TPP2;UBE2O;TRIP12;KBTBD7
cellular iron ion homeostasis (GO:0006879)	12/58	0.0993114	0.583383	1.61992	3.74119	ATP6V1G1;TFRC;FRRS1;HFE;SLC11A1;IREB2;CUL1;HMOX1;NEDD8;ATP6V0D1;HMOX2;SOD1
fat cell differentiation (GO:0045444)	12/58	0.0993114	0.583383	1.61992	3.74119	MED1;CEBPA;NR4A1;EGR2;WNT5B;AKT2;FFAR2;PPARG;KLF4;SIRT1;ALOXE3;FOXO1
mitochondrial respiratory chain complex I assembly (GO:0032981)	12/58	0.0993114	0.583383	1.61992	3.74119	NDUFA7;TIMMDC1;NDUFS7;NDUFB10;NDUFAF4;ACAD9;NDUFAB1;NDUFS3;NDUFS2;NDUFC1;NDUFS1;NDUFAF1
NADH dehydrogenase complex assembly (GO:0010257)	12/58	0.0993114	0.583383	1.61992	3.74119	NDUFA7;TIMMDC1;NDUFS7;NDUFB10;NDUFAF4;ACAD9;NDUFAB1;NDUFS3;NDUFS2;NDUFC1;NDUFS1;NDUFAF1
regulation of tumor necrosis factor-mediated signaling pathway (GO:0010803)	12/58	0.0993114	0.583383	1.61992	3.74119	PRKN;CYLD;SHARPIN;SYK;GSTP1;RACK1;TAX1BP1;LAPTM5;SPATA2;CFLAR;RFFL;TRAIP
negative regulation of cell cycle process (GO:0010948)	13/64	0.0995456	0.583413	1.58297	3.65214	L3MBTL2;PHC1;PPP1R10;EED;EHMT2;PCGF2;TERF2;TOM1L2;RAD51;RYBP;TFDP2;AURKAIP1;E2F7
pre-replicative complex assembly (GO:0036388)	13/64	0.0995456	0.583413	1.58297	3.65214	CDT1;PSMD12;PSMA7;PSMD8;PSMA5;PSMC5;PSMD7;PSMC6;PSMA1;UBB;PSMC3;PSME3;PSMB1
mRNA export from nucleus (GO:0006406)	20/107	0.0999979	0.584788	1.42824	3.28867	NDC1;UPF2;FYTTD1;NUP205;NUP155;YTHDC1;CPSF3;SRSF1;AAAS;MAGOHB;SMG6;WDR33;DDX39B;ZC3H11A;NUP50;NUP62;DHX38;NUP54;SRSF5;SRSF7
central nervous system development (GO:0007417)	45/268	0.10001	0.584788	1.25514	2.88994	PRKN;C1QA;ITGAM;MYRF;TUBGCP2;SLC23A1;GSTP1;CHD8;AMIGO2;MAST1;ADAM22;SLC2A1;IER3IP1;CELSR1;HAPLN2;CLN5;RPS6KA3;DHX30;NIPBL;DNER;CIC;SCYL2;EPHA7;EGR2;GSN;ZFHX2;UTP3;STAT3;PBX3;LIG4;FOXJ1;SOX12;SYNJ2;EML1;ALDH3A2;MARCKS;TMX2;CDK5;MTF1;PPT1;TBC1D23;PAFAH1B3;NES;PAFAH1B2;ZPR1
positive regulation of developmental process (GO:0051094)	31/177	0.10083	0.58891	1.31989	3.02823	PRKN;TFRC;MIEF1;ACVR1B;NR2C2;LRP8;CORO1B;RPS6KA3;BASP1;RPS6KA1;APOE;DNM1L;RREB1;SOX5;PACSIN1;ZBED3;RALBP1;FZD4;NCOA3;RBM19;PA2G4;SIRT1;VEGFA;SLC6A6;BMP1;GDNF;TMEM79;INSM1;ARHGEF7;PLCB1;PHLDB2
regulation of cellular macromolecule biosynthetic process (GO:2000112)	75/468	0.101124	0.58995	1.18818	2.72259	CYFIP1;LIN54;SPI1;BTG1;BNC2;HDAC10;LDB1;EHMT2;PHF1;NAB1;DSCC1;WWC2;JMJD1C;SIX1;NUCKS1;SMC3;RPL6;ING2;HINT1;HMGN5;POFUT1;MYB;SPIN1;KAT7;ZFPL1;TEAD2;HES6;DAXX;MEF2C;ZBTB38;TFEB;RFX3;SOX12;RUNX3;HIC1;REXO4;HCFC1;DNM2;DDIT3;TESMIN;UBE2V1;CLOCK;CEBPA;AIRE;SRRT;CXXC1;ACVR1B;NR2C2;PPP2CA;SBNO1;ATXN2;SBNO2;SERTAD3;TCOF1;POLR2A;NSD1;ASCC2;APBB2;RREB1;APBB3;PPARGC1B;TCF7L1;NFYA;CNBP;NFYC;NONO;STAT3;PCIF1;H…
cellular response to virus (GO:0098586)	8/35	0.103016	0.598925	1.83928	4.18046	HSP90AA1;IL6;IRF3;ZC3H12A;GBF1;BAX;MAPK14;GSDME
intracellular pH reduction (GO:0051452)	8/35	0.103016	0.598925	1.83928	4.18046	ATP6V1G1;RAB20;SLC11A1;ATP6V1B2;TCIRG1;CLCN3;ATP6V0D1;ATP6V0A1
positive regulation of cell cycle G1/S phase transition (GO:1902808)	8/35	0.103016	0.598925	1.83928	4.18046	LSM10;CCND2;RDX;AKT1;FAM83D;PLCB1;AIF1;CDC73
SCF-dependent proteasomal ubiquitin-dependent protein catabolic process (GO:0031146)	17/89	0.104975	0.602288	1.46661	3.30578	FBXW4;PSMD12;FBXO17;CUL1;FBXO44;PSMA7;PSMD8;PSMA5;CUL4A;PSMC5;PSMD7;PSMC6;PSMA1;PSMC3;PSME3;PSMB1;SKP2
axon extension (GO:0048675)	6/24	0.105322	0.602288	2.06878	4.65629	CYFIP1;SEMA5B;HSP90AA1;CDK5;USP9X;ULK1
canonical glycolysis (GO:0061621)	6/24	0.105322	0.602288	2.06878	4.65629	PFKL;PGAM1;PGK1;ALDOC;GAPDH;HK1
cellular response to catecholamine stimulus (GO:0071870)	6/24	0.105322	0.602288	2.06878	4.65629	PRKN;GNG2;MAPK1;DRD1;PRKACA;SLC9A1
glucose catabolic process to pyruvate (GO:0061718)	6/24	0.105322	0.602288	2.06878	4.65629	PFKL;PGAM1;PGK1;ALDOC;GAPDH;HK1
heterochromatin assembly (GO:0031507)	6/24	0.105322	0.602288	2.06878	4.65629	CDKN2A;HDAC1;SUV39H1;HMGA1;BEND3;SIRT1
nucleotide-binding domain, leucine rich repeat containing receptor signaling pathway (GO:0035872)	6/24	0.105322	0.602288	2.06878	4.65629	CYLD;ITCH;UBB;IRAK2;NOD1;UBE2V1
nucleotide-excision repair, DNA gap filling (GO:0006297)	6/24	0.105322	0.602288	2.06878	4.65629	POLD4;RFC1;UBB;POLD1;LIG4;LIG3
peptidyl-glutamic acid modification (GO:0018200)	6/24	0.105322	0.602288	2.06878	4.65629	VKORC1;AGBL5;TTLL7;TTLL5;NAA10;GGCX
regulation of cell size (GO:0008361)	6/24	0.105322	0.602288	2.06878	4.65629	VAV3;RARG;RDX;RAC1;EZR;RHOA
regulation of ruffle assembly (GO:1900027)	6/24	0.105322	0.602288	2.06878	4.65629	EPS8;CARMIL2;CAV1;RDX;ARHGAP24;NDEL1
response to gamma radiation (GO:0010332)	6/24	0.105322	0.602288	2.06878	4.65629	XRCC6;KDM1A;XRCC5;TLK2;TRIM13;LIG4
wound healing, spreading of cells (GO:0044319)	6/24	0.105322	0.602288	2.06878	4.65629	CARMIL2;PDCD10;FLNA;ARHGAP24;ARHGAP35;RHOA
histone modification (GO:0016570)	21/114	0.105368	0.602288	1.40292	3.15698	HDAC4;USP36;HDAC5;RBM14;PHC1;HDAC10;UBE2B;PHF20;HDAC1;UHRF1;EHMT2;TRERF1;SIRT1;KAT5;SIN3A;NSD1;CARM1;MIER1;TAF6;MTA2;RCOR1
positive regulation of cellular component organization (GO:0051130)	21/114	0.105368	0.602288	1.40292	3.15698	HRK;CDT1;TMEM30A;TFRC;SYK;DCTN1;SURF4;ASAP1;PTPN23;CLU;SPIDR;ADD1;VEGFA;CALY;RACK1;HAS3;PLEKHM2;BAX;BMF;APOE;TRABD2B
epithelial cell migration (GO:0010631)	9/41	0.106456	0.607147	1.746	3.91109	NANOS1;ZEB2;ROCK1;S100A2;PKN3;STAT1;PXN;TESK1;RHOA
regulation of mitochondrial membrane potential (GO:0051881)	9/41	0.106456	0.607147	1.746	3.91109	UBB;AKT2;PIP5KL1;AKT1;PMAIP1;BAX;NDUFS1;SLC25A36;SOD1
cellular response to UV (GO:0034644)	15/77	0.107669	0.611675	1.50257	3.34878	USP47;KDM1A;EIF2AK4;INO80;NOC2L;SIRT1;CDC25A;YY1;MC1R;ERCC4;POLD1;ERCC1;NEDD4;SDE2;BMF
response to lipopolysaccharide (GO:0032496)	28/159	0.108544	0.611675	1.32838	2.9498	GFI1;GSTP1;BCL10;HMGB1;CXCL2;CDC73;RPS6KA3;ZFP36;SBNO2;NOCT;ZC3H12A;GIT1;MEF2C;TICAM2;SLC11A1;F2R;ERBIN;IRAK3;TICAM1;MAPK14;RHOA;FOXP1;FER;IL6;MAPKAPK3;MAPKAPK2;TRIB1;CACTIN
mitochondrial ATP synthesis coupled electron transport (GO:0042775)	14/71	0.108692	0.611675	1.52531	3.38503	COX8A;NDUFA7;NDUFB10;UQCRB;NDUFC1;SDHA;COX7A2L;NDUFS7;NDUFAB1;NDUFS3;NDUFS2;NDUFS1;NDUFAF1;COA6
regulation of G1/S transition of mitotic cell cycle (GO:2000045)	14/71	0.108692	0.611675	1.52531	3.38503	CDKN2A;RDX;INO80;KLF4;AIF1;CDC73;LSM10;CCND2;CDK4;PSME3;AKT1;PTPN6;PLCB1;E2F7
MAPK cascade (GO:0000165)	50/303	0.109018	0.611675	1.22931	2.72445	PSMD8;ZFP36;SPRED1;PSMD7;MAP3K8;ITGAV;MEF2C;HGF;PAQR3;NRG2;BTC;PSMA5;PSMA1;RASA3;RASA4;PSME3;MAPKAPK2;RASA2;RAF1;PTGER4;SPTBN4;PSMD12;CUL1;RASAL3;PSMA7;ZFP36L2;UBB;ERBB3;PSMB1;MAPK1;MAP2K7;RALGDS;SPTBN1;BRAP;MAP3K3;ICMT;RANBP9;BRAF;PSMC5;PSMC6;PSMC3;TAOK3;DLG3;GDNF;FGF18;CDK1;RGL3;KBTBD7;FGFR3;LAT
regulation of cellular catabolic process (GO:0031329)	13/65	0.109406	0.611675	1.55244	3.43508	PRKN;VPS29;OSBPL7;ROCK1;DAPK1;USP33;ITPR1;CISD2;TYSND1;WDR24;DDIT3;SMCR8;RAB8A
tRNA modification (GO:0006400)	13/65	0.109406	0.611675	1.55244	3.43508	SSB;METTL1;PUS1;URM1;THUMPD3;NSUN6;THADA;DTWD2;DUS2;DTWD1;CTU1;ALKBH1;TRMT13
positive regulation of macroautophagy (GO:0016239)	11/53	0.109459	0.611675	1.62614	3.59735	FYCO1;UVRAG;TBK1;PRKAA2;TRIM13;WAC;SMCR8;VDAC1;ADRB2;SIRT1;PAFAH1B2
regulation of DNA replication (GO:0006275)	11/53	0.109459	0.611675	1.62614	3.59735	PPP2CA;CDT1;ATAD5;DSCC1;EHMT2;ZBTB38;RAD17;NUCKS1;KAT7;SMC3;GTPBP4
protein polymerization (GO:0051258)	12/59	0.109707	0.611675	1.58536	3.50355	PRKN;WASHC5;DIAPH1;PSTPIP1;GSN;PSTPIP2;WAS;CHMP3;RAC1;WASF1;CKAP5;AIF1
cellular transition metal ion homeostasis (GO:0046916)	18/96	0.111557	0.611675	1.43344	3.14385	ATP6V1G1;TFRC;FRRS1;SLC31A2;HFE;SLC11A1;SLC30A5;IREB2;CUL1;SLC39A13;NEDD8;SOD1;ANKRD9;SLC39A6;HMOX1;ATP6V0D1;PRND;HMOX2
extrinsic apoptotic signaling pathway via death domain receptors (GO:0008625)	7/30	0.112711	0.611675	1.88902	4.1236	CASP8AP2;DAXX;SPI1;CRADD;SORT1;DELE1;BAX
long-chain fatty acid biosynthetic process (GO:0042759)	7/30	0.112711	0.611675	1.88902	4.1236	GSTM4;ACOT7;GSTP1;ALOX5;LTA4H;PTGS2;ALOXE3
mRNA splice site selection (GO:0006376)	7/30	0.112711	0.611675	1.88902	4.1236	SF3A1;PUF60;YTHDC1;SRSF1;SRSF5;SNRPC;LUC7L2
multivesicular body assembly (GO:0036258)	7/30	0.112711	0.611675	1.88902	4.1236	IST1;VTA1;CHMP3;VPS37A;CHMP6;STAM2;RAB11A
non-motile cilium assembly (GO:1905515)	7/30	0.112711	0.611675	1.88902	4.1236	PCM1;BBS10;DCTN1;TMEM216;CEP250;FUZ;TMEM80
peptidyl-lysine trimethylation (GO:0018023)	7/30	0.112711	0.611675	1.88902	4.1236	SETD4;SETD5;SUV39H2;WDR82;SUV39H1;SETD1B;BEND3
plasma membrane invagination (GO:0099024)	7/30	0.112711	0.611675	1.88902	4.1236	ITGAM;ALKBH4;GSN;BIN2;AIF1;RHOA;GULP1
primary neural tube formation (GO:0014020)	7/30	0.112711	0.611675	1.88902	4.1236	VASP;LMO4;SEMA4C;FUZ;GRHL3;BCL10;CELSR1
RNA-dependent DNA biosynthetic process (GO:0006278)	7/30	0.112711	0.611675	1.88902	4.1236	HSP90AA1;TERT;RFC1;TINF2;NHP2;TERF2;TELO2
synaptic vesicle cycle (GO:0099504)	7/30	0.112711	0.611675	1.88902	4.1236	RAB3A;SNAPIN;CDK5;DNAJC5;RAB5A;SYT7;PLD2
cellular response to interleukin-7 (GO:0098761)	5/19	0.112724	0.611675	2.21627	4.8377	SOCS2;CISH;IL7;STAT3;BRWD1
endoplasmic reticulum mannose trimming (GO:1904380)	5/19	0.112724	0.611675	2.21627	4.8377	UBB;SYVN1;TRIM13;DERL2;RNF5
interleukin-7-mediated signaling pathway (GO:0038111)	5/19	0.112724	0.611675	2.21627	4.8377	SOCS2;CISH;IL7;STAT3;BRWD1
negative regulation of amyloid precursor protein catabolic process (GO:1902992)	5/19	0.112724	0.611675	2.21627	4.8377	RTN2;ROCK1;CHRNA7;APOE;CLU
negative regulation of oxidative stress-induced intrinsic apoptotic signaling pathway (GO:1902176)	5/19	0.112724	0.611675	2.21627	4.8377	PRKN;BAG5;NONO;AKT1;SIRT1
negative regulation of RNA metabolic process (GO:0051253)	5/19	0.112724	0.611675	2.21627	4.8377	RPS26;ZC3H10;TERT;ZC3H12A;PTBP2
Rac protein signal transduction (GO:0016601)	5/19	0.112724	0.611675	2.21627	4.8377	EPS8;CYFIP1;RAC1;WASF1;AIF1
mitochondrial respiratory chain complex assembly (GO:0033108)	17/90	0.113507	0.611675	1.44643	3.14728	COA3;NDUFA7;TIMMDC1;NDUFB10;ACAD9;NDUFC1;OMA1;CHCHD4;NDUFS7;SCO1;NDUFAF4;NDUFAB1;NDUFS3;NDUFS2;NDUFS1;NDUFAF1;COX20
negative regulation of protein kinase activity (GO:0006469)	17/90	0.113507	0.611675	1.44643	3.14728	PTPN1;GSTP1;CAV1;TESK1;PRKAG2;SRCIN1;DBNDD1;SPRED1;GNAQ;AKT1;SMCR8;TRIM27;CEP85;EPHA1;TRIB1;TRIB2;YWHAG
microtubule cytoskeleton organization involved in mitosis (GO:1902850)	23/128	0.115211	0.611675	1.36096	2.94102	NEK9;DYNC1I2;CENPU;DCTN2;RCC2;NDE1;RANGAP1;EML1;CKAP5;SKA2;EML4;DYNC1LI2;CCNB1;DSN1;CENPF;XPO1;KIF3B;CENPI;KIF2C;CENPQ;NDEL1;PAFAH1B1;CENPS
plasma membrane bounded cell projection organization (GO:0120036)	23/128	0.115211	0.611675	1.36096	2.94102	CYFIP1;CARMIL1;SNAPIN;ROCK1;HMGB1;CORO1B;RAB11A;MANF;EHD1;IL6;ATCAY;CDK5;GDNF;VAPA;FLRT3;NEDD4;BLOC1S3;ULK1;TBC1D23;APOE;RAC1;STX3;CEP78
regulation of small GTPase mediated signal transduction (GO:0051056)	25/141	0.116834	0.611675	1.33913	2.87512	ARHGAP17;ARHGAP15;ARHGAP35;FGD3;GNA13;ABR;CHN2;ARHGDIB;NUP62;RAC3;ITGAV;SRGAP3;RAC1;VAV3;RALBP1;PLEKHG2;GMIP;MYO9A;ARHGAP24;RHOA;ARHGAP31;ARHGAP30;ARHGEF3;ARHGEF7;RHOQ
macrophage activation (GO:0042116)	8/36	0.117159	0.611675	1.77349	3.80276	C1QA;SBNO2;ITGAM;SYK;SLC11A1;AIF1;CLU;FOXP1
regulation of embryonic development (GO:0045995)	8/36	0.117159	0.611675	1.77349	3.80276	NIPBL;RBM19;CDK1;TRIP12;NR2C2;PLCB1;PHLDB2;ZBED3
endochondral ossification (GO:0001958)	3/9	0.117926	0.611675	3.10198	6.63109	MEF2C;INPPL1;FGFR3
endosome to melanosome transport (GO:0035646)	3/9	0.117926	0.611675	3.10198	6.63109	AP1G1;BLOC1S3;AP1M1
endosome to pigment granule transport (GO:0043485)	3/9	0.117926	0.611675	3.10198	6.63109	AP1G1;BLOC1S3;AP1M1
fatty acid alpha-oxidation (GO:0001561)	3/9	0.117926	0.611675	3.10198	6.63109	ALDH3A2;PHYH;ILVBL
fructose 1,6-bisphosphate metabolic process (GO:0030388)	3/9	0.117926	0.611675	3.10198	6.63109	PFKL;TIGAR;ALDOC
hepoxilin biosynthetic process (GO:0051122)	3/9	0.117926	0.611675	3.10198	6.63109	ALOX5;GSTP1;ALOXE3
hepoxilin metabolic process (GO:0051121)	3/9	0.117926	0.611675	3.10198	6.63109	ALOX5;GSTP1;ALOXE3
histone arginine methylation (GO:0034969)	3/9	0.117926	0.611675	3.10198	6.63109	COPRS;PRDM4;CARM1
interleukin-23-mediated signaling pathway (GO:0038155)	3/9	0.117926	0.611675	3.10198	6.63109	IL23A;STAT3;P4HB
isoprenoid biosynthetic process (GO:0008299)	3/9	0.117926	0.611675	3.10198	6.63109	MVK;PDSS2;PDSS1
kynurenine metabolic process (GO:0070189)	3/9	0.117926	0.611675	3.10198	6.63109	AADAT;KYNU;KYAT3
mitochondrial respirasome assembly (GO:0097250)	3/9	0.117926	0.611675	3.10198	6.63109	COX7A2L;HIGD1A;COX7A1
N-acylphosphatidylethanolamine metabolic process (GO:0070292)	3/9	0.117926	0.611675	3.10198	6.63109	PLA2G4E;NAAA;NAPEPLD
negative regulation of lipid localization (GO:1905953)	3/9	0.117926	0.611675	3.10198	6.63109	NFKBIA;IL6;ITGAV
negative regulation of membrane potential (GO:0045837)	3/9	0.117926	0.611675	3.10198	6.63109	PIP5KL1;BAX;PMAIP1
negative regulation of nitric oxide biosynthetic process (GO:0045019)	3/9	0.117926	0.611675	3.10198	6.63109	CAV1;KHSRP;ZC3H12A
negative regulation of nitric oxide metabolic process (GO:1904406)	3/9	0.117926	0.611675	3.10198	6.63109	CAV1;KHSRP;ZC3H12A
negative regulation of ubiquitin protein ligase activity (GO:1904667)	3/9	0.117926	0.611675	3.10198	6.63109	RPL5;BAG2;RPS7
neurotransmitter receptor transport to postsynaptic membrane (GO:0098969)	3/9	0.117926	0.611675	3.10198	6.63109	STX3;RAB11A;RAB8A
positive regulation of B cell differentiation (GO:0045579)	3/9	0.117926	0.611675	3.10198	6.63109	SYK;BTK;NCKAP1L
positive regulation of blood vessel endothelial cell proliferation involved in sprouting angiogenesis (GO:1903589)	3/9	0.117926	0.611675	3.10198	6.63109	HMOX1;GATA2;VEGFA
positive regulation of macrophage cytokine production (GO:0060907)	3/9	0.117926	0.611675	3.10198	6.63109	GPRC5B;LAPTM5;SIRT1
positive regulation of mitochondrial calcium ion concentration (GO:0051561)	3/9	0.117926	0.611675	3.10198	6.63109	MCUR1;RAP1GDS1;SLC25A23
positive regulation of protein kinase C signaling (GO:0090037)	3/9	0.117926	0.611675	3.10198	6.63109	MC1R;FLT4;VEGFA
positive regulation of smooth muscle cell apoptotic process (GO:0034393)	3/9	0.117926	0.611675	3.10198	6.63109	CDKN2A;MFN2;PPARG
regulation of actin filament organization (GO:0110053)	3/9	0.117926	0.611675	3.10198	6.63109	RDX;WAS;ARHGAP35
regulation of ER-associated ubiquitin-dependent protein catabolic process (GO:1903069)	3/9	0.117926	0.611675	3.10198	6.63109	USP14;CAV1;SGTA
regulation of histone H4 acetylation (GO:0090239)	3/9	0.117926	0.611675	3.10198	6.63109	MUC1;SPI1;KAT7
regulation of leukocyte degranulation (GO:0043300)	3/9	0.117926	0.611675	3.10198	6.63109	FER;SYK;FES
regulation of smooth muscle cell apoptotic process (GO:0034391)	3/9	0.117926	0.611675	3.10198	6.63109	CDKN2A;DIPK2A;SIRT1
regulation of tumor necrosis factor superfamily cytokine production (GO:1903555)	3/9	0.117926	0.611675	3.10198	6.63109	ZFP36;MAPKAPK2;FOXP1
response to vitamin (GO:0033273)	3/9	0.117926	0.611675	3.10198	6.63109	CYP24A1;KYNU;ALPL
response to vitamin D (GO:0033280)	3/9	0.117926	0.611675	3.10198	6.63109	CYP24A1;FES;ALPL
semaphorin-plexin signaling pathway involved in axon guidance (GO:1902287)	3/9	0.117926	0.611675	3.10198	6.63109	PLXNA2;PLXNA1;PLXNC1
skeletal muscle fiber development (GO:0048741)	3/9	0.117926	0.611675	3.10198	6.63109	SELENON;SIX1;MYORG
somatic recombination of immunoglobulin genes involved in immune response (GO:0002204)	3/9	0.117926	0.611675	3.10198	6.63109	RNF168;MSH2;LIG4
activation of cysteine-type endopeptidase activity (GO:0097202)	4/14	0.1183	0.611675	2.4819	5.29771	ASPH;PERP;CIDEB;TBC1D10A
carbohydrate transport (GO:0008643)	4/14	0.1183	0.611675	2.4819	5.29771	SLC23A2;SLC23A1;SLC50A1;SLC26A6
COPII-coated vesicle cargo loading (GO:0090110)	4/14	0.1183	0.611675	2.4819	5.29771	SAR1A;TBC1D20;SEC24D;SEC24C
ether lipid metabolic process (GO:0046485)	4/14	0.1183	0.611675	2.4819	5.29771	TMEM86B;NCEH1;PLA2G6;PAFAH1B1
monoacylglycerol metabolic process (GO:0046462)	4/14	0.1183	0.611675	2.4819	5.29771	ABHD16A;PLA2G4A;ABHD16B;MGLL
NAD biosynthesis via nicotinamide riboside salvage pathway (GO:0034356)	4/14	0.1183	0.611675	2.4819	5.29771	NNMT;NAXE;NAPRT;PTGS2
negative regulation of DNA-templated transcription, elongation (GO:0032785)	4/14	0.1183	0.611675	2.4819	5.29771	RNF168;TCERG1;LARP7;EAPP
negative regulation of smooth muscle cell migration (GO:0014912)	4/14	0.1183	0.611675	2.4819	5.29771	MEF2C;TRIB1;AIF1;CORO1B
nuclear migration (GO:0007097)	4/14	0.1183	0.611675	2.4819	5.29771	PCM1;DCTN1;SYNE3;PAFAH1B1
polarized epithelial cell differentiation (GO:0030859)	4/14	0.1183	0.611675	2.4819	5.29771	RAB10;EZR;MYO9A;RHOA
positive regulation of brown fat cell differentiation (GO:0090336)	4/14	0.1183	0.611675	2.4819	5.29771	NAPEPLD;SIX1;PTGS2;RREB1
positive regulation of glycoprotein biosynthetic process (GO:0010560)	4/14	0.1183	0.611675	2.4819	5.29771	ABCA2;SOAT1;PLCB1;ALG10B
positive regulation of protein-containing complex disassembly (GO:0043243)	4/14	0.1183	0.611675	2.4819	5.29771	UVRAG;FYCO1;SMCR8;ADRB2
positive regulation of T cell receptor signaling pathway (GO:0050862)	4/14	0.1183	0.611675	2.4819	5.29771	RAB29;BCL10;KCNN4;NECTIN2
protein modification by small protein conjugation or removal (GO:0070647)	4/14	0.1183	0.611675	2.4819	5.29771	DESI1;ATG10;SAE1;ATG7
regulation of fatty acid beta-oxidation (GO:0031998)	4/14	0.1183	0.611675	2.4819	5.29771	ABCD2;AKT2;TYSND1;AKT1
regulation of intrinsic apoptotic signaling pathway in response to DNA damage by p53 class mediator (GO:1902165)	4/14	0.1183	0.611675	2.4819	5.29771	ING2;MUC1;KDM1A;SIRT1
regulation of trophoblast cell migration (GO:1901163)	4/14	0.1183	0.611675	2.4819	5.29771	ACVR1C;ARHGDIB;ACVR1B;VEGFA
smooth muscle contraction (GO:0006939)	4/14	0.1183	0.611675	2.4819	5.29771	SMTN;ROCK1;MYH11;PIK3C2A
T-helper cell differentiation (GO:0042093)	4/14	0.1183	0.611675	2.4819	5.29771	PTGER4;IL6;HMGB1;FOXP1
tRNA wobble uridine modification (GO:0002098)	4/14	0.1183	0.611675	2.4819	5.29771	TRMU;CTU1;URM1;ELP1
cell morphogenesis involved in differentiation (GO:0000904)	14/72	0.118572	0.612461	1.49893	3.19607	MEF2C;SPI1;LAMC3;PXN;ANTXR1;SRCIN1;RHOA;ATRN;FER;ITGAV;RAC1;EPHA1;EPHB3;MEGF9
ATP-dependent chromatin remodeling (GO:0043044)	9/42	0.119671	0.61579	1.693	3.59425	INO80B;SMARCC2;HDAC1;CHD8;INO80;HNRNPC;MTA2;ARID1A;ACTB
mitochondrial gene expression (GO:0140053)	9/42	0.119671	0.61579	1.693	3.59425	LARS2;NDUFA7;MRPS16;MRPS24;MRPS14;MRPS12;MRPL16;GATC;MRPL57
translesion synthesis (GO:0019985)	9/42	0.119671	0.61579	1.693	3.59425	POLD4;UBB;POLN;RFC1;USP43;POLD1;REV3L;RCHY1;FAAP20
positive regulation of cell cycle (GO:0045787)	13/66	0.119821	0.61579	1.52306	3.23157	SRPK2;USP2;TTL;USP19;HCFC1;CCNB1;CCND2;CCPG1;CDK4;RARA;SPDYA;AKT1;TRIM21
regulation of protein localization (GO:0032880)	13/66	0.119821	0.61579	1.52306	3.23157	USP8;HSP90AA1;KDM1A;TESK1;CSNK1E;OOEP;ATCAY;DNAJB6;RACK1;TRIM14;PLEKHM2;TRIM27;TRIM21
sphingolipid metabolic process (GO:0006665)	21/116	0.120651	0.619429	1.37322	2.90416	CTSA;ABCA2;B3GALNT1;ELOVL1;ASAH1;CERS6;PPM1L;SPNS2;ELOVL7;ALDH3A2;PPP2CA;FUT7;GM2A;VAPA;VAPB;NEU1;PPT1;DEGS1;SPTSSB;ESYT2;ALOXE3
regulation of protein metabolic process (GO:0051246)	10/48	0.120861	0.619882	1.63371	3.45222	WFS1;CHRNA7;LTBP4;FURIN;NEDD8;GSAP;APOE;FAM83D;KLF4;CHMP6
positive regulation of DNA-binding transcription factor activity (GO:0051091)	41/246	0.121505	0.622561	1.24348	2.621	HDAC4;HDAC5;TFRC;KDM1A;CRTC1;NOD1;BCL10;IL1RAP;CLU;LRP8;UBB;IRAK2;AKT1;TRIM27;WNT1;TRIM21;IKBKE;PPARGC1B;NTRK1;FZD4;CAV1;STAT3;ARID5B;IRAK3;CFLAR;PPRC1;TICAM1;HIPK2;VEGFA;NFKBIA;FER;IL6;DDIT3;BTK;TRIM13;TRIM14;PPARG;ROR1;UBE2V1;CLOCK;IL18R1
DNA-dependent DNA replication (GO:0006261)	23/129	0.122681	0.627079	1.34804	2.82842	SRPK2;CDT1;PSMD12;RFC1;DDX23;HMGA1;PSMA7;PSMD8;PSMA5;RECQL4;POLD4;PSMC5;PSMD7;PSMC6;RAD51;UBB;PSMA1;PSMC3;PSME3;POLD1;PSMB1;REV3L;MCMBP
glycolytic process through glucose-6-phosphate (GO:0061620)	6/25	0.123126	0.627079	1.95979	4.10487	PFKL;PGAM1;PGK1;ALDOC;GAPDH;HK1
positive regulation of release of cytochrome c from mitochondria (GO:0090200)	6/25	0.123126	0.627079	1.95979	4.10487	HRK;PMAIP1;CIDEB;BAX;BMF;DNM1L
protein quality control for misfolded or incompletely synthesized proteins (GO:0006515)	6/25	0.123126	0.627079	1.95979	4.10487	ZYG11B;UBE2W;DERL1;LONP1;OMA1;RNF5
ribosomal large subunit assembly (GO:0000027)	6/25	0.123126	0.627079	1.95979	4.10487	RPL5;DHX30;NOP2;RSL24D1;RPL6;NLE1
RNA splicing, via transesterification reactions (GO:0000375)	6/25	0.123126	0.627079	1.95979	4.10487	SCAF11;GEMIN2;KHSRP;PRPF3;DDX23;TXNL4A
response to endoplasmic reticulum stress (GO:0034976)	20/110	0.123418	0.627163	1.38039	2.88802	PRKN;MBTPS1;ATF6B;WFS1;ATG10;ITPR1;EIF2AK3;ATP2A3;DERL1;SYVN1;RNF5;USP19;HSP90B1;DDIT3;CREB3L2;BAX;HYOU1;CHAC1;P4HB;ATF6
negative regulation of macromolecule metabolic process (GO:0010605)	33/194	0.124704	0.627163	1.27394	2.65211	PRKN;NOTCH2;MTMR2;SPI1;PRKAA2;HDAC1;GATA2;YY1;DLL4;ATXN2;TERT;PDCD10;NOCT;ZC3H12A;ATOH8;RACK1;ITGB8;APOE;MEF2C;ADAM10;PARP14;KLF4;SIRT1;TERF2;VEGFA;FOXP1;PTRH2;REL;ERP29;RIN3;SMCR8;TARDBP;TNRC6B
regulation of gene expression (GO:0010468)	163/1079	0.127132	0.627163	1.1096	2.28859	RPL5;SPI1;TFRC;PRDM4;HDAC10;NAB1;HFE;WWC2;JMJD1C;ETS1;CLU;RPL6;ACTG1;YY1;HMGN5;POFUT1;KHSRP;ZC3H12A;MYB;AKT1;KAT7;TRIM27;ZFPL1;TRIM21;HOXA5;NANOS1;HES6;MED1;DAXX;MEF2C;RPS7;ZBTB38;SLC11A1;RFX3;ADAM10;SOX12;TICAM1;PRKAB1;RUNX3;HIC1;FOXP1;HCFC1;TYROBP;DDIT3;ERP29;TRIM14;UBE2V1;ADNP;ANKRA2;EZR;CLOCK;TRIM11;NOTCH2;AIRE;YTHDC1;GATA2;PRDM10;SBNO1;SBNO2;TERT;PDCD10;APOE;DRD1;RREB1;PPARGC1B;SRPK2;NONO;RD…
protein localization to plasma membrane (GO:0072659)	24/136	0.127176	0.627163	1.33131	2.74541	SPTBN4;RAB3A;ROCK1;RDX;PIGW;RAB11A;NKD2;EHD1;GAK;RAB10;CACNB2;RAB40B;RAB12;SLMAP;MAP7;PIP5K1A;TSPAN5;FLNA;EZR;ASB3;SPTBN1;RAB8A;PACSIN1;RAB8B
insulin receptor signaling pathway (GO:0008286)	14/73	0.128956	0.627163	1.47344	3.01801	ATP6V1G1;TCIRG1;SORBS1;PIK3C2A;FOXO1;FER;AKT2;ATP6V1B2;AKT1;AP3S1;ATP6V0D1;PDK2;RHOQ;ATP6V0A1
negative regulation of cell adhesion (GO:0007162)	14/73	0.128956	0.627163	1.47344	3.01801	JAG1;FZD4;ADAM22;ADAM10;GTPBP4;RHOA;MUC1;ERBB3;ARHGDIB;PLXNA2;PLXNA1;SNAI2;PLXNC1;WNT1
positive regulation of protein targeting to mitochondrion (GO:1903955)	7/31	0.129067	0.627163	1.81021	3.70626	USP36;LEPROT;HSPA1L;UBE2D3;UBE2J2;SAE1;SREBF2
renal water homeostasis (GO:0003091)	7/31	0.129067	0.627163	1.81021	3.70626	ADCY9;PRKAR1B;WFS1;MYO5B;ADCY3;PRKACA;RAB11A
tube closure (GO:0060606)	7/31	0.129067	0.627163	1.81021	3.70626	VASP;LMO4;SEMA4C;FUZ;GRHL3;BCL10;CELSR1
transcription, DNA-templated (GO:0006351)	37/221	0.129289	0.627163	1.24995	2.55703	GTF2A1;GMEB2;THRB;CCNT1;MLLT1;MLLT3;GTF2E1;CDC73;POLR2A;POLR2B;NOCT;TRIM24;LEO1;UBTF;ELOB;PKNOX1;POLR2I;RREB1;SOX5;RNGTT;TAF15;TSC22D1;NFYA;TAF13;MBD1;EAF1;GTF3A;GTF2H2;GTF2F1;CDK7;MAF;FUBP3;COPS2;TCEA1;TAF4B;POLR3H;TAF6
regulation of gene silencing by miRNA (GO:0060964)	13/67	0.130785	0.627163	1.49477	3.04066	NDC1;NUP205;NUP155;STAT3;AAAS;ZFP36;POLR2A;POLR2B;NUP50;NUP62;NUP54;PPARG;POLR2I
neuron development (GO:0048666)	25/143	0.131419	0.627163	1.31628	2.67122	ROCK1;HMGB1;CLN5;ATCAY;FLRT3;BLOC1S3;APOE;STX3;MEF2C;SNAPIN;PBX3;RUNX3;RAB11A;MANF;EHD1;UGDH;IL6;CDK5;GDNF;VAPA;NEDD4;PPT1;ULK1;TBC1D23;INSM1
regulation of endothelial cell proliferation (GO:0001936)	17/92	0.131785	0.627163	1.4077	2.85282	EGR3;STAT1;FLT4;CAV1;PIK3CD;ARNT;VEGFC;F3;SIRT1;PGF;VEGFA;NR4A1;ALOX5;ATOH8;FGF18;AKT1;APOE
anterograde axonal transport (GO:0008089)	8/37	0.13228	0.627163	1.71224	3.46357	SNAPIN;KIF3B;KIF5B;BLOC1S3;MAP1A;AP3S2;AP3S1;SOD1
lysosome localization (GO:0032418)	8/37	0.13228	0.627163	1.71224	3.46357	MILR1;RAB3A;SNAPIN;KIF5B;TFEB;PIK3CD;PLEKHM2;NDEL1
regulation of microtubule cytoskeleton organization (GO:0070507)	8/37	0.13228	0.627163	1.71224	3.46357	CYLD;PRKAA2;ROCK1;BICD1;MAPRE2;PHLDB2;MARK2;SKA2
O-glycan processing (GO:0016266)	12/61	0.132321	0.627163	1.52047	3.0752	ST6GAL1;MUC1;B3GNT8;B3GNT7;GALNT3;POFUT1;GALNT1;GCNT1;C1GALT1;GXYLT1;GCNT4;ST3GAL1
negative regulation of cysteine-type endopeptidase activity involved in apoptotic process (GO:0043154)	11/55	0.133447	0.627163	1.55204	3.1259	RPS6KA3;USP47;CSNK2A1;DNAJB6;HGF;RPS6KA1;AKT1;RAF1;RFFL;KLF4;VEGFA
protein sumoylation (GO:0016925)	11/55	0.133447	0.627163	1.55204	3.1259	NDC1;NUP205;EGR2;NUP155;NUP50;NUP62;SUMO2;NUP54;RANGAP1;AAAS;SAE1
regulation of blood vessel endothelial cell migration (GO:0043535)	11/55	0.133447	0.627163	1.55204	3.1259	MEF2C;FGF18;AKT1;PPARG;HMGB1;APOE;GATA2;MAPK14;ETS1;SIRT1;VEGFA
cellular response to glucose starvation (GO:0042149)	9/43	0.133731	0.627163	1.64311	3.30581	NIM1K;NUAK1;PRKAA2;ZC3H12A;EIF2AK3;PRKAG2;PMAIP1;PICK1;ITFG2
positive regulation of neuron differentiation (GO:0045666)	9/43	0.133731	0.627163	1.64311	3.30581	MEF2C;GPRC5B;PCP4;ZEB1;SIN3A;KCTD11;ADRA2B;RHOA;BEND6
regulation of cytokine production involved in inflammatory response (GO:1900015)	9/43	0.133731	0.627163	1.64311	3.30581	ABCD2;CUEDC2;IL6;ALOX5;ZC3H12A;STAT3;PLD4;MAPK14;TICAM1
substantia nigra development (GO:0021762)	9/43	0.133731	0.627163	1.64311	3.30581	CNP;BASP1;MAPKAP1;CCDC14;NDUFS3;RAD1;SYPL2;ACTB;RHOA
base-excision repair, AP site formation (GO:0006285)	5/20	0.133987	0.627163	2.0684	4.15751	NTHL1;TINF2;NEIL1;TERF2;UNG
cellular modified amino acid biosynthetic process (GO:0042398)	5/20	0.133987	0.627163	2.0684	4.15751	PTDSS2;SLC27A1;FPGS;MTHFS;CHAC1
cortical actin cytoskeleton organization (GO:0030866)	5/20	0.133987	0.627163	2.0684	4.15751	FMNL3;ROCK1;FHOD1;NCKAP1L;RHOQ
early endosome to late endosome transport (GO:0045022)	5/20	0.133987	0.627163	2.0684	4.15751	ANKRD27;HOOK2;LMTK2;PTPN23;RAB5A
eye morphogenesis (GO:0048592)	5/20	0.133987	0.627163	2.0684	4.15751	RARG;NIPBL;STAT3;NKD1;VEGFA
growth hormone receptor signaling pathway (GO:0060396)	5/20	0.133987	0.627163	2.0684	4.15751	GHR;SOCS2;PTPN1;PXN;STAT3
mesoderm development (GO:0007498)	5/20	0.133987	0.627163	2.0684	4.15751	TBX1;BTK;IKZF3;MEST;VEGFA
microtubule nucleation (GO:0007020)	5/20	0.133987	0.627163	2.0684	4.15751	TPX2;TUBGCP2;NDE1;RANBP9;NDEL1
negative regulation of lipid storage (GO:0010888)	5/20	0.133987	0.627163	2.0684	4.15751	NFKBIA;IL6;ITGAV;PPARG;PPARD
negative regulation of telomere maintenance via telomerase (GO:0032211)	5/20	0.133987	0.627163	2.0684	4.15751	EXOSC10;TEN1;TINF2;HNRNPC;TERF2
nucleobase-containing compound biosynthetic process (GO:0034654)	5/20	0.133987	0.627163	2.0684	4.15751	TERT;POLD1;ADK;AMPD2;DCK
regulation of acute inflammatory response (GO:0002673)	5/20	0.133987	0.627163	2.0684	4.15751	IL6;GSTP1;FFAR2;IL6ST;DNASE1L3
regulation of programmed necrotic cell death (GO:0062098)	5/20	0.133987	0.627163	2.0684	4.15751	CYLD;ASAH1;HSP90AA1;SPATA2;CFLAR
aminoglycan biosynthetic process (GO:0006023)	10/49	0.133997	0.627163	1.59173	3.19927	UGDH;B3GALNT1;B3GNT8;B3GNT7;SLC35D2;XYLT2;B3GALT6;B4GALT7;HS3ST1;HS2ST1
negative regulation of cell projection organization (GO:0031345)	10/49	0.133997	0.627163	1.59173	3.19927	MINAR1;GAK;RTN4R;BAG5;GFI1;PAQR3;RAB29;SPRY2;DENND5A;APOE
regulation of interferon-beta production (GO:0032648)	10/49	0.133997	0.627163	1.59173	3.19927	YY1;HSP90AA1;TBK1;IRF3;IRF1;DHX58;REL;IRF5;CACTIN;TRIM56
glucose homeostasis (GO:0042593)	16/86	0.13454	0.627163	1.41943	2.84721	CEBPA;PRKAA2;WFS1;RPS6;STAT3;NUCKS1;ADIPOR1;SIRT1;FOXO1;USF1;HK1;IL6;ALOX5;FFAR2;PPARG;PDK2
negative regulation of phosphorylation (GO:0042326)	16/86	0.13454	0.627163	1.41943	2.84721	HDAC4;PRKN;TIGAR;ROCK1;CDKN2A;PAQR3;TESK1;SIRT1;PIP5KL1;ZC3H12A;FKBP8;INSM1;CACTIN;TARDBP;GIT1;ZBED3
regulation of GTPase activity (GO:0043087)	32/189	0.134634	0.627163	1.26665	2.53988	RTN4R;RAP1GDS1;ARHGAP15;RASGRP2;DOCK10;FGD3;CHN2;PLXNA2;RACK1;PLXNA1;PLXNC1;EPHB3;NDEL1;VAV3;ARFGEF1;NTRK1;RALBP1;CDKL5;RIC1;RCC2;F2R;RDX;ARHGAP27;GMIP;SOD1;TBC1D2;LRCH1;TBC1D20;RASA4;EPHA1;ARHGEF7;MAPRE2
positive regulation of cellular metabolic process (GO:0031325)	19/105	0.135071	0.627163	1.37219	2.74705	UHRF1;DCXR;RAB1B;KLF4;MAPK14;VEGFA;NFKBIA;CCNB1;INPP5F;ZC3H12A;CDK1;RAB29;AKT1;PICK1;PPARG;ROMO1;APOE;SCYL2;PPARD
brain development (GO:0007420)	26/150	0.135429	0.627163	1.30271	2.60453	TUBGCP2;SLC23A1;CHD8;MAST1;AMIGO2;IER3IP1;CLN5;NIPBL;CIC;SCYL2;EPHA7;EGR2;ZFHX2;UTP3;PBX3;FOXJ1;SYNJ2;EML1;CENPF;TMX2;PPT1;TBC1D23;NES;PAFAH1B3;PAFAH1B2;PAFAH1B1
glycerophospholipid metabolic process (GO:0006650)	15/80	0.137238	0.627163	1.43297	2.84595	PIGN;PLA2G4E;PLA2G4A;PDXP;PIGW;PLA2G6;PIGV;PIGX;PLCB3;PGP;PIP5K1A;PIGG;PLCB1;SERINC5;PAFAH1B1
regulation of organelle organization (GO:0033043)	15/80	0.137238	0.627163	1.43297	2.84595	PRKN;CDT1;SAR1A;SAR1B;RDX;SURF4;PDE4DIP;PISD;DIAPH1;ZEB2;PDCD10;MAPK1;DNM1L;EZR;MARK2
positive regulation of cell migration (GO:0030335)	44/269	0.1387	0.627163	1.21575	2.40164	SEMA5B;DOCK5;CEMIP;SEMA3C;NEDD9;PIK3CD;ACVR1B;AIF1;ACTG1;FAM83H;NIPBL;PDCD10;AKT2;FAM110C;RACK1;ITGAX;NCKAP1L;MADCAM1;DRD1;GTSE1;RREB1;CARMIL1;CARMIL2;WNT5B;PRKCE;HGF;ARHGEF39;CAV1;TNFRSF18;RDX;STAT3;F2R;SEMA4C;ADAM10;F3;ELP6;RAB11A;VEGFA;FER;SNAI2;SPRY2;EPHA1;KIF20B;ARHGEF7
regulation of cytokine-mediated signaling pathway (GO:0001959)	14/74	0.139838	0.627163	1.44879	2.85017	PTPN1;RNASEL;SYK;STAT1;SPATA2;IRAK3;CFLAR;CYLD;SHARPIN;IRAK2;IL7;RACK1;TAX1BP1;PTPN6
regulation of peptide hormone secretion (GO:0090276)	14/74	0.139838	0.627163	1.44879	2.85017	EIPR1;HFE;SLC2A1;ITPR1;RFX3;ITPR2;CACNA1C;SYT7;IL6;ALOX5;ENSA;PICK1;FFAR2;CLOCK
sphingolipid biosynthetic process (GO:0030148)	14/74	0.139838	0.627163	1.44879	2.85017	ELOVL1;ASAH1;CERS6;PPM1L;ST8SIA1;SPNS2;ELOVL7;ALDH3A2;VAPA;VAPB;SPTSSB;DEGS1;ALOXE3;ST6GALNAC5
regulation of phosphorylation (GO:0042325)	22/125	0.142165	0.627163	1.32674	2.58816	NDC1;NUP205;NUP155;LDB1;ROCK1;KDM4D;CDKN2A;PGAM1;TESK1;PRKAG2;BCL10;AAAS;JMJD8;SLC2A6;SIRT1;PPP2CA;FER;NUP50;NUP62;RAD17;NCKAP1L;NUP54
regulation of myeloid cell differentiation (GO:0045637)	13/68	0.142288	0.627163	1.46751	2.86149	MEF2C;SPI1;HDAC1;ASH2L;CDC73;PURB;SIN3A;RBBP5;FES;WDR5;LEO1;HOXA5;TNRC6B
DNA modification (GO:0006304)	6/26	0.142292	0.627163	1.86169	3.63006	PARP3;NTHL1;TINF2;NEIL1;TERF2;UNG
global genome nucleotide-excision repair (GO:0070911)	6/26	0.142292	0.627163	1.86169	3.63006	CUL4A;UBB;ERCC4;ERCC1;GTF2H2;RAD23B
hippo signaling (GO:0035329)	6/26	0.142292	0.627163	1.86169	3.63006	MOB1A;LATS2;CASP3;TEAD2;SAV1;TEAD3
negative regulation of intrinsic apoptotic signaling pathway in response to DNA damage (GO:1902230)	6/26	0.142292	0.627163	1.86169	3.63006	ING2;MUC1;KDM1A;SNAI2;CLU;SIRT1
negative regulation of telomere maintenance via telomere lengthening (GO:1904357)	6/26	0.142292	0.627163	1.86169	3.63006	EXOSC10;TEN1;ERCC4;TINF2;HNRNPC;TERF2
positive regulation of G1/S transition of mitotic cell cycle (GO:1900087)	6/26	0.142292	0.627163	1.86169	3.63006	LSM10;CCND2;RDX;AKT1;PLCB1;AIF1
regulation of myelination (GO:0031641)	6/26	0.142292	0.627163	1.86169	3.63006	EGR2;MYRF;PARD3;ITGAX;EIF2AK3;ZPR1
TOR signaling (GO:0031929)	6/26	0.142292	0.627163	1.86169	3.63006	MAPKAP1;RPS6;RPS6KB2;MEAK7;AKT1;EIF4EBP2
positive regulation of macromolecule metabolic process (GO:0010604)	61/384	0.143356	0.627163	1.17462	2.28162	RPL5;TFRC;HFE;PIK3CD;CLU;ETS1;ACTG1;C1QTNF1;HMGN5;ZC3H12A;ITGAX;AKT1;ITGB8;HOXA5;SCYL2;MED1;MEF2C;RPS7;SLC11A1;TICAM1;PRKAB1;F3;TERF2;HCFC1;TYROBP;RNF207;ERP29;PICK1;EZR;PRKN;ROCK1;CHRNA7;GATA2;DLL4;MAPK9;INPP5F;PDCD10;RAB29;MAPK1;DRD1;SRPK2;PTPN1;GSN;WFS1;RDX;STAT3;EIF2AK3;LAPTM5;RAB27A;BRAF;KLF4;MAPK14;VEGFA;ITCH;IL6;NAT8;FUBP3;FGF18;SPRY2;TNRC6B;ZPR1
peptidyl-lysine modification (GO:0018205)	19/106	0.144288	0.627163	1.35633	2.62579	NDC1;HDAC4;NUP205;EGR2;HDAC10;NUP155;P3H4;AAAS;RANGAP1;SIRT1;SIRT3;SENP5;KAT5;NUP50;NUP62;SUMO2;NDUFAB1;NUP54;SAE1
positive regulation of protein serine/threonine kinase activity (GO:0071902)	19/106	0.144288	0.627163	1.35633	2.62579	SLC27A1;CEMIP;CAB39;DIRAS2;ADRB2;TPD52L1;SIRT1;PIK3R6;RHOA;VEGFA;PPP2CA;CCND2;PDCD10;FGF18;SPDYA;AKT1;MTCP1;DIPK2A;TELO2
anterograde synaptic vesicle transport (GO:0048490)	4/15	0.144449	0.627163	2.25614	4.36526	SNAPIN;BLOC1S3;AP3S2;AP3S1
Arp2/3 complex-mediated actin nucleation (GO:0034314)	4/15	0.144449	0.627163	2.25614	4.36526	ACTR2;ARPC1B;ARPC5;TRIM27
cellular response to arsenic-containing substance (GO:0071243)	4/15	0.144449	0.627163	2.25614	4.36526	DAXX;GSTO1;ZC3H12A;ZFAND1
cellular response to estrogen stimulus (GO:0071391)	4/15	0.144449	0.627163	2.25614	4.36526	NCOA4;RARA;TRIM24;SRA1
engulfment of apoptotic cell (GO:0043652)	4/15	0.144449	0.627163	2.25614	4.36526	MEGF10;RAC1;RHOBTB1;XKR5
establishment of apical/basal cell polarity (GO:0035089)	4/15	0.144449	0.627163	2.25614	4.36526	FOXJ1;EZR;MYO9A;RHOA
integrated stress response signaling (GO:0140467)	4/15	0.144449	0.627163	2.25614	4.36526	DDIT3;EIF2AK3;EIF2AK4;OMA1
medium-chain fatty acid metabolic process (GO:0051791)	4/15	0.144449	0.627163	2.25614	4.36526	ACOT7;ABHD1;ACAD9;CRAT
mitotic recombination (GO:0006312)	4/15	0.144449	0.627163	2.25614	4.36526	RAD52;RAD51;ERCC1;SMC6
phosphatidylethanolamine biosynthetic process (GO:0006646)	4/15	0.144449	0.627163	2.25614	4.36526	SLC27A1;LPIN2;LPIN3;PISD
positive regulation of cell killing (GO:0031343)	4/15	0.144449	0.627163	2.25614	4.36526	SYK;NOXO1;CYBA;RAC1
positive regulation of natural killer cell activation (GO:0032816)	4/15	0.144449	0.627163	2.25614	4.36526	TYROBP;AP1G1;IL23A;TICAM1
positive regulation of telomerase RNA localization to Cajal body (GO:1904874)	4/15	0.144449	0.627163	2.25614	4.36526	CCT2;TCP1;NHP2;CCT4
protein hydroxylation (GO:0018126)	4/15	0.144449	0.627163	2.25614	4.36526	EGLN3;ASPH;P3H1;P3H4
protein kinase A signaling (GO:0010737)	4/15	0.144449	0.627163	2.25614	4.36526	RDX;EZR;PRKACA;TCP11
protein localization to chromosome, telomeric region (GO:0070198)	4/15	0.144449	0.627163	2.25614	4.36526	TERT;XRCC5;TINF2;TERF2
synaptic vesicle transport along microtubule (GO:0099517)	4/15	0.144449	0.627163	2.25614	4.36526	SNAPIN;BLOC1S3;AP3S2;AP3S1
T cell proliferation (GO:0042098)	4/15	0.144449	0.627163	2.25614	4.36526	LMBR1L;CADM1;TNFSF14;SLC11A1
amino-acid betaine biosynthetic process (GO:0006578)	2/5	0.144692	0.627163	4.13521	7.99397	SHMT1;ALDH9A1
anterograde dendritic transport (GO:0098937)	2/5	0.144692	0.627163	4.13521	7.99397	KIF3B;KIF5B
anterograde dendritic transport of neurotransmitter receptor complex (GO:0098971)	2/5	0.144692	0.627163	4.13521	7.99397	KIF3B;KIF5B
carnitine biosynthetic process (GO:0045329)	2/5	0.144692	0.627163	4.13521	7.99397	SHMT1;ALDH9A1
caveolin-mediated endocytosis (GO:0072584)	2/5	0.144692	0.627163	4.13521	7.99397	CAV1;MAPK1
cell fate commitment involved in formation of primary germ layer (GO:0060795)	2/5	0.144692	0.627163	4.13521	7.99397	LEO1;CDC73
cellular response to nutrient (GO:0031670)	2/5	0.144692	0.627163	4.13521	7.99397	PDK2;USF1
cellular response to sodium arsenite (GO:1903936)	2/5	0.144692	0.627163	4.13521	7.99397	DAXX;ZC3H12A
cellular response to vitamin D (GO:0071305)	2/5	0.144692	0.627163	4.13521	7.99397	CYP24A1;FES
coronary artery morphogenesis (GO:0060982)	2/5	0.144692	0.627163	4.13521	7.99397	TBX1;VEGFA
deoxyribonucleotide metabolic process (GO:0009262)	2/5	0.144692	0.627163	4.13521	7.99397	RRM2B;DERA
DNA catabolic process, exonucleolytic (GO:0000738)	2/5	0.144692	0.627163	4.13521	7.99397	XRN2;REXO4
DNA double-strand break processing involved in repair via single-strand annealing (GO:0010792)	2/5	0.144692	0.627163	4.13521	7.99397	RAD52;RNF138
DNA ligation involved in DNA repair (GO:0051103)	2/5	0.144692	0.627163	4.13521	7.99397	LIG4;LIG3
DNA protection (GO:0042262)	2/5	0.144692	0.627163	4.13521	7.99397	NUDT1;DCTPP1
double-strand break repair via single-strand annealing (GO:0045002)	2/5	0.144692	0.627163	4.13521	7.99397	RAD52;RNF138
embryonic viscerocranium morphogenesis (GO:0048703)	2/5	0.144692	0.627163	4.13521	7.99397	TBX1;NIPBL
establishment of monopolar cell polarity (GO:0061162)	2/5	0.144692	0.627163	4.13521	7.99397	GBF1;FOXJ1
ethanolamine-containing compound metabolic process (GO:0042439)	2/5	0.144692	0.627163	4.13521	7.99397	NAAA;NAPEPLD
extracellular exosome biogenesis (GO:0097734)	2/5	0.144692	0.627163	4.13521	7.99397	RAB27A;RAB11A
fructose 2,6-bisphosphate metabolic process (GO:0006003)	2/5	0.144692	0.627163	4.13521	7.99397	PFKFB4;TIGAR
fructose transmembrane transport (GO:0015755)	2/5	0.144692	0.627163	4.13521	7.99397	SLC2A6;SLC2A8
gastro-intestinal system smooth muscle contraction (GO:0014831)	2/5	0.144692	0.627163	4.13521	7.99397	PTGER3;SULF2
glomerular visceral epithelial cell migration (GO:0090521)	2/5	0.144692	0.627163	4.13521	7.99397	ROCK1;TESK1
glucose import across plasma membrane (GO:0098708)	2/5	0.144692	0.627163	4.13521	7.99397	SLC2A1;SLC2A3
glucuronate catabolic process (GO:0006064)	2/5	0.144692	0.627163	4.13521	7.99397	DCXR;SORD
glucuronate catabolic process to xylulose 5-phosphate (GO:0019640)	2/5	0.144692	0.627163	4.13521	7.99397	DCXR;SORD
glycerol ether metabolic process (GO:0006662)	2/5	0.144692	0.627163	4.13521	7.99397	NCEH1;TMEM86B
histone H4-K20 methylation (GO:0034770)	2/5	0.144692	0.627163	4.13521	7.99397	SETD4;BEND3
histone H4-K20 trimethylation (GO:0034773)	2/5	0.144692	0.627163	4.13521	7.99397	SETD4;BEND3
histone-threonine phosphorylation (GO:0035405)	2/5	0.144692	0.627163	4.13521	7.99397	DCAF1;VRK1
immature B cell differentiation (GO:0002327)	2/5	0.144692	0.627163	4.13521	7.99397	SYVN1;IRF2BP2
isocitrate metabolic process (GO:0006102)	2/5	0.144692	0.627163	4.13521	7.99397	IDH3G;IDH1
late endosome to Golgi transport (GO:0034499)	2/5	0.144692	0.627163	4.13521	7.99397	SNX3;GCC2
membrane depolarization during AV node cell action potential (GO:0086045)	2/5	0.144692	0.627163	4.13521	7.99397	CACNB2;CACNA1C
modulation by symbiont of host autophagy (GO:0075071)	2/5	0.144692	0.627163	4.13521	7.99397	ULK1;ATG7
mRNA cleavage (GO:0006379)	2/5	0.144692	0.627163	4.13521	7.99397	CPSF3;CSTF3
N-acylethanolamine metabolic process (GO:0070291)	2/5	0.144692	0.627163	4.13521	7.99397	NAAA;NAPEPLD
negative regulation of CD4-positive, alpha-beta T cell differentiation (GO:0043371)	2/5	0.144692	0.627163	4.13521	7.99397	HMGB1;RUNX3
negative regulation of cholesterol biosynthetic process (GO:0045541)	2/5	0.144692	0.627163	4.13521	7.99397	APOE;SOD1
negative regulation of cholesterol metabolic process (GO:0090206)	2/5	0.144692	0.627163	4.13521	7.99397	APOE;SOD1
negative regulation of CREB transcription factor activity (GO:0032792)	2/5	0.144692	0.627163	4.13521	7.99397	DDIT3;EIF2AK4
negative regulation of histone H4 acetylation (GO:0090241)	2/5	0.144692	0.627163	4.13521	7.99397	SPI1;SIRT1
negative regulation of macrophage cytokine production (GO:0010936)	2/5	0.144692	0.627163	4.13521	7.99397	CUEDC2;IRAK3
negative regulation of myosin-light-chain-phosphatase activity (GO:0035509)	2/5	0.144692	0.627163	4.13521	7.99397	ROCK1;NCKAP1L
negative regulation of oxidative stress-induced neuron intrinsic apoptotic signaling pathway (GO:1903377)	2/5	0.144692	0.627163	4.13521	7.99397	PRKN;NONO
negative regulation of sterol biosynthetic process (GO:0106119)	2/5	0.144692	0.627163	4.13521	7.99397	APOE;SOD1
negative regulation of transforming growth factor beta1 production (GO:0032911)	2/5	0.144692	0.627163	4.13521	7.99397	TYROBP;FURIN
negative regulation of vascular endothelial cell proliferation (GO:1905563)	2/5	0.144692	0.627163	4.13521	7.99397	MEF2C;PPARG
negative regulation of vitamin D biosynthetic process (GO:0010957)	2/5	0.144692	0.627163	4.13521	7.99397	GFI1;SNAI2
nucleoside triphosphate catabolic process (GO:0009143)	2/5	0.144692	0.627163	4.13521	7.99397	DCTPP1;ITPA
ornithine transport (GO:0015822)	2/5	0.144692	0.627163	4.13521	7.99397	SLC25A29;SLC7A1
oxidative DNA demethylation (GO:0035511)	2/5	0.144692	0.627163	4.13521	7.99397	FTO;ALKBH1
oxidative RNA demethylation (GO:0035513)	2/5	0.144692	0.627163	4.13521	7.99397	FTO;ALKBH1
p38MAPK cascade (GO:0038066)	2/5	0.144692	0.627163	4.13521	7.99397	ZFP36;MAPK14
plus-end-directed vesicle transport along microtubule (GO:0072383)	2/5	0.144692	0.627163	4.13521	7.99397	FYCO1;KIF3B
positive regulation of attachment of spindle microtubules to kinetochore (GO:0051987)	2/5	0.144692	0.627163	4.13521	7.99397	CCNB1;RCC2
positive regulation of axon extension involved in axon guidance (GO:0048842)	2/5	0.144692	0.627163	4.13521	7.99397	MEGF8;VEGFA
positive regulation of cAMP-dependent protein kinase activity (GO:2000481)	2/5	0.144692	0.627163	4.13521	7.99397	ADRB2;SIRT1
positive regulation of CD8-positive, alpha-beta T cell differentiation (GO:0043378)	2/5	0.144692	0.627163	4.13521	7.99397	NCKAP1L;RUNX3
positive regulation of fibroblast growth factor receptor signaling pathway (GO:0045743)	2/5	0.144692	0.627163	4.13521	7.99397	DSTYK;NPTN
positive regulation of Golgi to plasma membrane protein transport (GO:0042998)	2/5	0.144692	0.627163	4.13521	7.99397	CNST;RACK1
positive regulation of histone H3-K27 methylation (GO:0061087)	2/5	0.144692	0.627163	4.13521	7.99397	PHF1;PHF19
positive regulation of intrinsic apoptotic signaling pathway by p53 class mediator (GO:1902255)	2/5	0.144692	0.627163	4.13521	7.99397	RPS7;UBB
positive regulation of protein kinase C activity (GO:1900020)	2/5	0.144692	0.627163	4.13521	7.99397	CEMIP;DIPK2A
positive regulation of protein neddylation (GO:2000436)	2/5	0.144692	0.627163	4.13521	7.99397	DCUN1D4;DCUN1D1
positive regulation of vascular associated smooth muscle cell apoptotic process (GO:1905461)	2/5	0.144692	0.627163	4.13521	7.99397	MFN2;PPARG
protein localization to membrane raft (GO:1903044)	2/5	0.144692	0.627163	4.13521	7.99397	CAV1;CYP46A1
R-loop disassembly (GO:0062176)	2/5	0.144692	0.627163	4.13521	7.99397	SRPK2;DDX23
receptor transactivation (GO:0035624)	2/5	0.144692	0.627163	4.13521	7.99397	NCOA3;ADRA2B
reelin-mediated signaling pathway (GO:0038026)	2/5	0.144692	0.627163	4.13521	7.99397	LRP8;PAFAH1B1
regulation of antifungal innate immune response (GO:1905034)	2/5	0.144692	0.627163	4.13521	7.99397	USP15;SPI1
regulation of barbed-end actin filament capping (GO:2000812)	2/5	0.144692	0.627163	4.13521	7.99397	CARMIL1;CARMIL2
regulation of catecholamine uptake involved in synaptic transmission (GO:0051940)	2/5	0.144692	0.627163	4.13521	7.99397	GDNF;DRD1
regulation of endothelial tube morphogenesis (GO:1901509)	2/5	0.144692	0.627163	4.13521	7.99397	ITGAX;FOXP1
regulation of fever generation (GO:0031620)	2/5	0.144692	0.627163	4.13521	7.99397	PTGER3;PTGS2
regulation of hippocampal neuron apoptotic process (GO:0110089)	2/5	0.144692	0.627163	4.13521	7.99397	ITGAM;TYROBP
regulation of inflammatory response to wounding (GO:0106014)	2/5	0.144692	0.627163	4.13521	7.99397	ALOX5;GIT1
regulation of intracellular cholesterol transport (GO:0032383)	2/5	0.144692	0.627163	4.13521	7.99397	ABCA2;SCP2
regulation of inward rectifier potassium channel activity (GO:1901979)	2/5	0.144692	0.627163	4.13521	7.99397	CAV1;ALG10B
regulation of NK T cell proliferation (GO:0051140)	2/5	0.144692	0.627163	4.13521	7.99397	IL23A;RASAL3
regulation of plasma membrane organization (GO:1903729)	2/5	0.144692	0.627163	4.13521	7.99397	GSN;RAB3A
regulation of protein kinase C activity (GO:1900019)	2/5	0.144692	0.627163	4.13521	7.99397	CEMIP;DIPK2A
regulation of synaptic vesicle recycling (GO:1903421)	2/5	0.144692	0.627163	4.13521	7.99397	CDK5;ROCK1
regulation of type B pancreatic cell apoptotic process (GO:2000674)	2/5	0.144692	0.627163	4.13521	7.99397	IL6;WFS1
renal tubule development (GO:0061326)	2/5	0.144692	0.627163	4.13521	7.99397	MEF2C;STAT1
response to denervation involved in regulation of muscle adaptation (GO:0014894)	2/5	0.144692	0.627163	4.13521	7.99397	HDAC4;FBXO32
response to sodium arsenite (GO:1903935)	2/5	0.144692	0.627163	4.13521	7.99397	DAXX;ZC3H12A
ribosome localization (GO:0033750)	2/5	0.144692	0.627163	4.13521	7.99397	LSG1;XPO1
Schwann cell differentiation (GO:0014037)	2/5	0.144692	0.627163	4.13521	7.99397	EGR2;ERBB3
SRP-dependent cotranslational protein targeting to membrane, translocation (GO:0006616)	2/5	0.144692	0.627163	4.13521	7.99397	SEC61A1;ZFAND2B
tight junction organization (GO:0120193)	2/5	0.144692	0.627163	4.13521	7.99397	CLDN12;ACTG1
xylulose 5-phosphate biosynthetic process (GO:1901159)	2/5	0.144692	0.627163	4.13521	7.99397	DCXR;SORD
mitochondrial transport (GO:0006839)	11/56	0.146422	0.631385	1.51746	2.91545	STARD3;HSP90AA1;TOMM40;ABCB10;AIP;TIMM13;TIMM17B;MFN2;PMAIP1;TOMM5;TOMM22
peptidyl-tyrosine modification (GO:0018212)	11/56	0.146422	0.631385	1.51746	2.91545	NTRK1;FER;SYK;FES;FLT4;ABI1;BTK;PTPN6;EPHA1;TTL;FGFR3
long-chain fatty acid transport (GO:0015909)	7/32	0.146534	0.631385	1.7377	3.33725	ABCD4;ABCD2;SLC27A1;PRKAA2;PRKAG2;PPARG;APOE
protein transmembrane import into intracellular organelle (GO:0044743)	7/32	0.146534	0.631385	1.7377	3.33725	CHCHD4;TOMM40;PEX6;PEX5;TIMM17B;ROMO1;TIMM50
regulation of cellular amide metabolic process (GO:0034248)	7/32	0.146534	0.631385	1.7377	3.33725	CYFIP1;ATXN2;TIGAR;ROCK1;TCOF1;PGAM1;PCIF1
regulation of cellular biosynthetic process (GO:0031326)	7/32	0.146534	0.631385	1.7377	3.33725	MED1;PRKAA2;PRKAG2;RAC1;ADIPOR1;MFSD12;SIRT1
regulation of transcription involved in G1/S transition of mitotic cell cycle (GO:0000083)	7/32	0.146534	0.631385	1.7377	3.33725	CDT1;KLF11;CDK5;TFDP2;GFI1;E2F7;ZPR1
negative regulation of G0 to G1 transition (GO:0070317)	8/38	0.148341	0.6316	1.65507	3.15826	L3MBTL2;PHC1;RAD51;RYBP;TFDP2;EED;EHMT2;PCGF2
positive regulation of potassium ion transport (GO:0043268)	8/38	0.148341	0.6316	1.65507	3.15826	GABBR1;GNG2;KIF5B;FLNA;KCNN1;DRD1;KCNN3;KCNN4
regulation of cell communication (GO:0010646)	8/38	0.148341	0.6316	1.65507	3.15826	SOCS2;PTPN1;NCLN;GRK4;GRK6;NUP62;YWHAG;MGLL
spliceosomal snRNP assembly (GO:0000387)	8/38	0.148341	0.6316	1.65507	3.15826	COIL;SART1;GEMIN2;PRPF3;SNRPG;SNRPE;PRPF19;SNRPC
regulation of mitotic cell cycle (GO:0007346)	30/178	0.149454	0.6316	1.25944	2.3939	PSMD12;BTG1;CUL1;SRA1;PDXP;TTL;PSMA7;PSMD8;CCNB1;FZR1;MAEA;PSMD7;PSMB1;PIM3;USP2;GBF1;SIRT1;CDK11B;PSMA5;CYLD;PSMC5;PSMC6;TFAP4;PSMA1;PSMC3;PSME3;CDK1;TRIM35;ANAPC4;KIF20B
phosphatidylinositol biosynthetic process (GO:0006661)	22/126	0.150844	0.6316	1.3139	2.48526	ARF3;SLC27A1;MTMR2;CISH;PIGN;SACM1L;MBOAT7;INPPL1;PIK3CD;PLEKHA3;SYNJ2;PIGW;PIK3C2A;PIGV;PIK3R6;SOCS2;INPP4B;INPP5F;PIP5K1A;PIGG;RAB5A;PI4K2A
regulation of signal transduction (GO:0009966)	33/198	0.15114	0.6316	1.24277	2.34827	CHRNA7;USP33;ZFAND2B;PXN;NUCKS1;CLU;SNX3;PPP2CA;SOCS2;RGS2;FUT7;SHARPIN;NCLN;ERBB3;POFUT1;GRK4;IRAK2;GNG7;GRK6;NUP62;UBTF;GIT1;YWHAG;BRAP;PTPN1;TCF7L1;FUZ;SIRT1;ZDHHC17;SREBF2;GDNF;PLCB1;MGLL
protein dephosphorylation (GO:0006470)	24/139	0.151157	0.6316	1.29635	2.44937	DUSP4;PTPN1;MTMR2;PPP1R12A;PPM1L;PPM1H;PDXP;PPP2R5D;PPP2R5C;PTPN12;SSH2;RPAP2;DUSP16;TIMM50;PPP1CA;DUSP11;PPP2CA;PTPRE;DUSP12;PPM1A;CTDSP2;PGP;PTPN6;ILKAP
amino sugar metabolic process (GO:0006040)	3/10	0.151792	0.6316	2.65869	5.01227	EXTL2;ST6GAL1;ST3GAL1
apical protein localization (GO:0045176)	3/10	0.151792	0.6316	2.65869	5.01227	GOPC;CELSR1;ACTB
B cell homeostasis (GO:0001782)	3/10	0.151792	0.6316	2.65869	5.01227	DOCK10;MEF2C;NCKAP1L
calcium import into the mitochondrion (GO:0036444)	3/10	0.151792	0.6316	2.65869	5.01227	AFG3L2;MCUR1;SLC25A23
cellular response to dopamine (GO:1903351)	3/10	0.151792	0.6316	2.65869	5.01227	PRKN;MAPK1;DRD1
dicarboxylic acid biosynthetic process (GO:0043650)	3/10	0.151792	0.6316	2.65869	5.01227	GOT1;KYNU;GLS
fatty acid beta-oxidation using acyl-CoA dehydrogenase (GO:0033539)	3/10	0.151792	0.6316	2.65869	5.01227	ETFDH;ETFB;ACAD11
glycosphingolipid catabolic process (GO:0046479)	3/10	0.151792	0.6316	2.65869	5.01227	GM2A;NEU1;NAGA
histone H2B ubiquitination (GO:0033523)	3/10	0.151792	0.6316	2.65869	5.01227	LEO1;WAC;CDC73
histone H4 deacetylation (GO:0070933)	3/10	0.151792	0.6316	2.65869	5.01227	HDAC4;HDAC1;RCOR1
lipoprotein transport (GO:0042953)	3/10	0.151792	0.6316	2.65869	5.01227	UNC119;PPARG;ZDHHC17
modulation by symbiont of host process (GO:0044003)	3/10	0.151792	0.6316	2.65869	5.01227	UBB;PGK1;B2M
muscle cell migration (GO:0014812)	3/10	0.151792	0.6316	2.65869	5.01227	MEGF10;ROCK1;SIX1
negative regulation of circadian rhythm (GO:0042754)	3/10	0.151792	0.6316	2.65869	5.01227	SUV39H2;SIN3A;SUV39H1
negative regulation of glycolytic process (GO:0045820)	3/10	0.151792	0.6316	2.65869	5.01227	HDAC4;TIGAR;GIT1
negative regulation of interferon-beta production (GO:0032688)	3/10	0.151792	0.6316	2.65869	5.01227	YY1;REL;CACTIN
negative regulation of lymphocyte apoptotic process (GO:0070229)	3/10	0.151792	0.6316	2.65869	5.01227	BCL6;NOC2L;FOXP1
negative regulation of purine nucleotide metabolic process (GO:1900543)	3/10	0.151792	0.6316	2.65869	5.01227	HDAC4;TIGAR;GIT1
negative regulation of sodium ion transmembrane transport (GO:1902306)	3/10	0.151792	0.6316	2.65869	5.01227	NEDD4;PRKCE;COMMD1
negative regulation of tyrosine phosphorylation of STAT protein (GO:0042532)	3/10	0.151792	0.6316	2.65869	5.01227	PPP2CA;INPP5F;PARP14
neuron projection maintenance (GO:1990535)	3/10	0.151792	0.6316	2.65869	5.01227	ABCD2;DCTN1;MAP1A
peptidyl-lysine acetylation (GO:0018394)	3/10	0.151792	0.6316	2.65869	5.01227	KAT5;KAT7;SIRT1
positive regulation of establishment of protein localization to telomere (GO:1904851)	3/10	0.151792	0.6316	2.65869	5.01227	CCT2;TCP1;CCT4
receptor recycling (GO:0001881)	3/10	0.151792	0.6316	2.65869	5.01227	ARFGEF2;LMTK2;PLEKHJ1
regulation of hair cycle (GO:0042634)	3/10	0.151792	0.6316	2.65869	5.01227	NIPBL;TERT;CLOCK
regulation of mast cell activation (GO:0033003)	3/10	0.151792	0.6316	2.65869	5.01227	MILR1;CD300LF;NECTIN2
regulation of organ growth (GO:0046620)	3/10	0.151792	0.6316	2.65869	5.01227	LATS2;WWC2;SOD1
regulation of peptidyl-lysine acetylation (GO:2000756)	3/10	0.151792	0.6316	2.65869	5.01227	SETD5;PRKAA2;SIRT1
regulation of protein localization to centrosome (GO:1904779)	3/10	0.151792	0.6316	2.65869	5.01227	NUP62;CEP250;BICD1
regulation of protein neddylation (GO:2000434)	3/10	0.151792	0.6316	2.65869	5.01227	RPL5;DCUN1D4;DCUN1D1
regulation of T-helper 17 cell differentiation (GO:2000319)	3/10	0.151792	0.6316	2.65869	5.01227	ZC3H12A;NFKBID;SMAD7
response to dopamine (GO:1903350)	3/10	0.151792	0.6316	2.65869	5.01227	PRKN;MAPK1;DRD1
response to laminar fluid shear stress (GO:0034616)	3/10	0.151792	0.6316	2.65869	5.01227	KLF4;SREBF2;SMAD7
secretory granule organization (GO:0033363)	3/10	0.151792	0.6316	2.65869	5.01227	SRGN;BLOC1S3;F2R
protein autophosphorylation (GO:0046777)	27/159	0.154643	0.642936	1.27069	2.37193	FLT4;ACVR1B;MKNK1;AKT1;PIM3;EPHB1;MARK2;EPHB3;NTRK1;MAP3K3;CDKL5;DAPK1;EIF2AK3;LMTK2;VRK1;EIF2AK4;FER;MAPKAPK3;STK24;TAOK3;FES;STK25;MAPKAPK2;ULK1;EPHA1;FGFR3;MAP3K11
beta-catenin destruction complex disassembly (GO:1904886)	5/21	0.156876	0.646415	1.93901	3.59163	FRAT1;FRAT2;CAV1;WNT1;PPP1CA
chondroitin sulfate biosynthetic process (GO:0030206)	5/21	0.156876	0.646415	1.93901	3.59163	UGDH;CHPF;CHSY1;CHPF2;CHSY3
heparan sulfate proteoglycan metabolic process (GO:0030201)	5/21	0.156876	0.646415	1.93901	3.59163	UGDH;XYLT2;HS2ST1;SGSH;SULF2
linoleic acid metabolic process (GO:0043651)	5/21	0.156876	0.646415	1.93901	3.59163	ELOVL1;FADS2;GSTP1;ALOX5;ALOXE3
NAD biosynthetic process (GO:0009435)	5/21	0.156876	0.646415	1.93901	3.59163	NNMT;NAXE;KYNU;NAPRT;PTGS2
negative regulation of peptidyl-serine phosphorylation (GO:0033137)	5/21	0.156876	0.646415	1.93901	3.59163	RASSF2;CAV1;PAQR3;RACK1;SMAD7
negative regulation of small GTPase mediated signal transduction (GO:0051058)	5/21	0.156876	0.646415	1.93901	3.59163	MAPKAP1;MFN2;SPRY2;RASAL3;LZTR1
positive regulation of antigen receptor-mediated signaling pathway (GO:0050857)	5/21	0.156876	0.646415	1.93901	3.59163	RAB29;BCL10;KCNN4;NECTIN2;FOXP1
positive regulation of lipid storage (GO:0010884)	5/21	0.156876	0.646415	1.93901	3.59163	EHD1;HILPDA;ZC3H12A;IKBKE;SREBF2
regulation of cell-substrate junction assembly (GO:0090109)	5/21	0.156876	0.646415	1.93901	3.59163	LDB1;ROCK1;RHOA;ACTG1;SLC9A1
regulation of cholesterol metabolic process (GO:0090181)	5/21	0.156876	0.646415	1.93901	3.59163	ABCA2;MBTPS1;SREBF1;APOE;SREBF2
cellular response to cytokine stimulus (GO:0071345)	75/482	0.157025	0.646507	1.14635	2.1223	ITGAM;INPPL1;PIK3CD;IL1RAP;PTPN23;CXCL2;MYLK3;GHR;ZFP36;TBK1;KHSRP;CASP3;ZC3H12A;ITGAX;AKT1;PRKACA;ADAMTS7;HSP90AA1;GBP7;SYK;DAPK1;HGF;RPL13A;IL16;IRAK3;IRAK4;F3;SIRT1;YWHAZ;RHOA;ZEB1;TXLNA;IL23A;IRF1;IRF8;IRF5;CACTIN;IL6ST;GAPDH;CEBPA;NFAT5;ASAH1;SHMT1;IL20RA;PTGS2;TANK;LRP8;AIF1;FOXO1;ZFP36L2;HSP90B1;SOCS2;SBNO2;MUC1;UBB;IRAK2;ALOX5;HMOX1;STX3;POU2F1;STAT1;STAT3;LIF;ERBIN;PTPN12;VEGFA;FER;IL6;L…
regulation of cell population proliferation (GO:0042127)	116/764	0.158464	0.651904	1.11456	2.05327	IFITM1;TES;TFRC;CLU;ETS1;HMGN5;CCND2;AKT2;AKT1;CAPN1;MINAR1;CSNK2A1;F2R;RPS6;P3H1;ADAM10;GTPBP4;PGF;SULT2B1;BTC;EID2;RNF126;IL6ST;EPHA1;KIF20B;RAF1;CHRNA7;NOP2;NUAK1;PDCD10;TMEM127;WNT1;SRPK2;XRCC6;JAG1;XRCC5;LIF;OSGIN1;HMGA1;FUZ;FOSL1;FER;IL6;BCL6;DLG3;GDNF;CDK4;CCPG1;FES;IL7;FGF18;SPDYA;STRN;MDM4;CNOT8;FGFR3;GSDME;SETD4;RARG;BTG1;FLT4;HILPDA;SIX1;ASH2L;ADRA1D;TCIRG1;HOXC10;CDC73;ING4;RPS4X;ING5…
dephosphorylation (GO:0016311)	26/153	0.159085	0.653932	1.27172	2.33781	MTMR2;PLPPR2;PPM1L;PPM1H;PDXP;DUSP16;TIMM50;DUSP11;PPP2CA;DUSP12;ILKAP;DUSP4;PTPN1;PPP1R12A;PPP2R5D;PPP2R5C;PTPN12;SSH2;PPP1CA;PTPRE;DUSP23;PPM1A;CTDSP2;PGP;ALPL;PTPN6
carboxylic acid transport (GO:0046942)	11/57	0.160026	0.65674	1.48439	2.72002	SLC23A2;SLC6A6;SLC38A1;SLC25A29;SLC23A1;SLC16A6;SLC16A9;SLC1A5;SLC16A3;SLC7A1;SLC16A13
dicarboxylic acid metabolic process (GO:0043648)	11/57	0.160026	0.65674	1.48439	2.72002	PHYH;MTRR;GOT1;AADAT;GPT2;SHMT1;IDH1;FPGS;MTHFS;ALDH18A1;SDHA
regulation of cell migration (GO:0030334)	64/408	0.161459	0.662087	1.157	2.10979	SEMA5B;IFITM1;LDB1;ZMYND8;PIK3CD;ACTG1;DOCK10;AKT2;FAM110C;PIP5KL1;RACK1;ITGAX;AKT1;PLXNC1;RAC1;GTSE1;WNT5B;LMO4;HGF;F2R;ADAM10;F3;SRCIN1;GTPBP4;RHOA;RAP2C;ADAM15;SGK3;EPHA1;CEMIP;ROCK1;SEMA3C;NEDD9;AIF1;NKD1;FAM83H;PARD6B;PDCD10;PLXNA2;FLNA;PLXNA1;DRD1;SRGAP3;RFFL;CARMIL1;CARMIL2;JAG1;RCC2;ARHGEF39;CAV1;RDX;STAT3;SEMA4C;MEAK7;OSGIN1;FUZ;ELP6;VEGFA;SMAD7;FER;STK24;FGF18;SNAI2;SPRY2
negative regulation of programmed cell death (GO:0043069)	60/381	0.162315	0.663023	1.16228	2.11327	TFRC;FLT4;RPS6KA3;DSTYK;CCND2;HMGN5;AKT2;CASP3;RPS6KA1;NUP62;AKT1;PIM3;MED1;USP47;HGF;ADAM10;SIRT1;YWHAZ;TAX1BP1;VDAC1;BIRC6;IL6ST;RAF1;NOTCH2;PRKAA2;HDAC1;GSTP1;AMIGO2;HIGD1A;FOXO1;HSP90B1;SOCS2;PRDX2;UBB;PDCD10;FIGNL1;FLNA;NCKAP1L;WNT1;NTRK1;PLK3;TIGAR;EGR3;WFS1;LAPTM5;BRAF;PA2G4;CFLAR;VEGFA;NFKBIA;ITCH;PSMC5;IL6;NAT8;GDNF;IL7;PPT1;CDK1;UBE2O;SPRY2
mitotic metaphase plate congression (GO:0007080)	10/51	0.162414	0.663023	1.5139	2.75168	EML4;CDT1;CCNB1;DCTN2;NUP62;ANKRD53;CHMP3;KIF2C;CHMP6;RAB11A
negative regulation of protein ubiquitination (GO:0031397)	10/51	0.162414	0.663023	1.5139	2.75168	MINAR1;PRKCG;UBXN1;BAG5;BAG2;CAV1;AKT1;SPRY2;GTPBP4;SMAD7
chondroitin sulfate proteoglycan biosynthetic process (GO:0050650)	6/27	0.162729	0.663023	1.77293	3.21906	UGDH;CHPF;CHSY1;CHPF2;XYLT2;CHSY3
dendritic spine organization (GO:0097061)	6/27	0.162729	0.663023	1.77293	3.21906	DOCK10;MTMR2;CHRNA7;PICK1;EPHB1;EPHB3
peptidyl-lysine methylation (GO:0018022)	6/27	0.162729	0.663023	1.77293	3.21906	SETD4;SUV39H2;EHMT2;SUV39H1;SETD7;KMT5A
peroxisomal membrane transport (GO:0015919)	6/27	0.162729	0.663023	1.77293	3.21906	ABCD4;ALDH3A2;ABCD2;PEX6;PEX5;RAB8B
stress-activated protein kinase signaling cascade (GO:0031098)	6/27	0.162729	0.663023	1.77293	3.21906	UBB;CUL1;MAPK1;KAT7;MAP3K8;MAP2K7
protein import into nucleus (GO:0006606)	14/76	0.163053	0.663812	1.4019	2.54259	IPO13;SYK;NUP155;PPP1R10;STAT3;IPO7;IPO5;POM121L2;IPO9;NUP50;NUP62;AKT1;NUP54;TNPO1
actin filament bundle organization (GO:0061572)	7/33	0.165048	0.670272	1.67077	3.00991	EPS8;NEDD9;EZR;AIF1;ADD1;CORO1B;AIF1L
positive regulation of cholesterol transport (GO:0032376)	7/33	0.165048	0.670272	1.67077	3.00991	NFKBIA;SCP2;CAV1;PPARG;ZDHHC8;APOE;SIRT1
RNA stabilization (GO:0043489)	7/33	0.165048	0.670272	1.67077	3.00991	TAF15;GDNF;NOCT;SLC11A1;PHAX;PABPC1;ZCCHC17
regulation of peptidyl-threonine phosphorylation (GO:0010799)	8/39	0.165298	0.670272	1.60158	2.88286	CEMIP;SPRED1;CAB39;PARD3;PRKAG2;MAPK1;SPRY2;SMAD7
regulation of receptor-mediated endocytosis (GO:0048259)	8/39	0.165298	0.670272	1.60158	2.88286	HFE;TNK2;PPT1;RAC1;RSPO1;BICD1;CLU;B2M
aerobic electron transport chain (GO:0019646)	13/70	0.166862	0.67554	1.41585	2.5352	COX8A;NDUFA7;NDUFB10;UQCRB;NDUFC1;SDHA;COX7A2L;NDUFS7;NDUFAB1;NDUFS3;NDUFS2;NDUFS1;NDUFAF1
cellular response to light stimulus (GO:0071482)	13/70	0.166862	0.67554	1.41585	2.5352	USP47;KDM1A;RRH;EIF2AK4;INO80;NOC2L;CDC25A;YY1;ERCC4;POLD1;NEDD4;SDE2;BMF
negative regulation of transcription by RNA polymerase II (GO:0000122)	104/684	0.169363	0.68512	1.11596	1.98163	TCERG1;SPI1;HDAC10;KDM1A;EHMT2;GFI1;UBE2D3;WWC2;NOC2L;IKZF5;DCAF1;YY1;ZFP36;KAT5;MYB;SAP130;DPF2;CIR1;KMT5A;TRIM27;MED1;MEF2C;ZGPAT;USP2;ARID5B;RUNX3;HIC1;HCFC1;FOXP1;DDIT3;ERF;EZR;ZBTB5;UBB;MIER1;ZKSCAN3;RREB1;PLK3;DR1;WFS1;CAV1;CBX2;IRF2BP2;LARP7;SMAD7;BCL6;ID1;SNAI2;MDM4;SUV39H2;RARG;THRB;LDB1;TCF25;SUV39H1;CHD8;HMGB1;N4BP2L2;CDC73;NIPBL;SIN3A;KLF10;TGIF1;KLF11;ZHX2;EED;DNMT3A;SIRT1;SREBF2;PPM…
ceramide catabolic process (GO:0046514)	4/16	0.172598	0.689985	2.06801	3.63307	ASAH1;GM2A;NEU1;NAGA
heme catabolic process (GO:0042167)	4/16	0.172598	0.689985	2.06801	3.63307	SLCO2B1;BLVRB;HMOX1;HMOX2
negative regulation of epithelial cell differentiation (GO:0030857)	4/16	0.172598	0.689985	2.06801	3.63307	SPRED1;ZEB1;CAV1;SPRY2
negative regulation of release of cytochrome c from mitochondria (GO:0090201)	4/16	0.172598	0.689985	2.06801	3.63307	PRKN;HGF;AKT1;CLU
negative regulation of telomere maintenance (GO:0032205)	4/16	0.172598	0.689985	2.06801	3.63307	ERCC4;ERCC1;TERF2;SMG6
porphyrin-containing compound catabolic process (GO:0006787)	4/16	0.172598	0.689985	2.06801	3.63307	SLCO2B1;BLVRB;HMOX1;HMOX2
positive regulation of vasoconstriction (GO:0045907)	4/16	0.172598	0.689985	2.06801	3.63307	CAV1;F2R;ADRA1D;ADRA1B
regulation of activin receptor signaling pathway (GO:0032925)	4/16	0.172598	0.689985	2.06801	3.63307	ACVR1B;ACVR2B;ACVR2A;SMAD7
regulation of amyloid-beta clearance (GO:1900221)	4/16	0.172598	0.689985	2.06801	3.63307	ROCK1;HDAC1;APOE;CLU
regulation of cellular carbohydrate metabolic process (GO:0010675)	4/16	0.172598	0.689985	2.06801	3.63307	PRKN;ADIPOR1;SIRT1;PDK2
regulation of cholesterol storage (GO:0010885)	4/16	0.172598	0.689985	2.06801	3.63307	EHD1;PPARG;SREBF2;PPARD
regulation of phosphate metabolic process (GO:0019220)	4/16	0.172598	0.689985	2.06801	3.63307	TIGAR;PGAM1;RAD17;SMG6
retrograde axonal transport (GO:0008090)	4/16	0.172598	0.689985	2.06801	3.63307	KIF5B;MAP1A;SOD1;PAFAH1B1
sympathetic nervous system development (GO:0048485)	4/16	0.172598	0.689985	2.06801	3.63307	NTRK1;FZD3;GDNF;INSM1
T cell mediated immunity (GO:0002456)	4/16	0.172598	0.689985	2.06801	3.63307	JAG1;CADM1;AIRE;MYO1G
modification-dependent protein catabolic process (GO:0019941)	33/201	0.172957	0.690877	1.22036	2.14139	PRKN;UHRF1;USP33;UBR3;NEDD8;FBXO45;UBE3B;RCHY1;RNF5;NUB1;FZR1;UBB;LONP1;RNF150;RFFL;RNF130;UBL7;FBXW4;ANKIB1;KLHL25;UBE2B;SYVN1;RNF168;RNF126;ITCH;SPSB1;RNF125;UBE2R2;TOLLIP;NEDD4;ANAPC4;TRIP12;BIRC6
negative regulation of neuron projection development (GO:0010977)	11/58	0.174236	0.694646	1.45272	2.5384	MINAR1;GAK;RTN4R;BAG5;GDI1;GFI1;PAQR3;RAB29;DENND5A;APOE;RHOA
receptor metabolic process (GO:0043112)	11/58	0.174236	0.694646	1.45272	2.5384	ARFGEF2;UVRAG;TFRC;SYK;GRK4;CAV1;NEDD4;LMTK2;AP2M1;PLEKHJ1;DNM2
positive regulation of endothelial cell proliferation (GO:0001938)	14/77	0.175361	0.694646	1.37956	2.40169	EGR3;FLT4;PIK3CD;ARNT;VEGFC;HMGB1;GATA2;F3;SIRT1;PGF;VEGFA;NR4A1;AKT1;HMOX1
cartilage development (GO:0051216)	10/52	0.177638	0.694646	1.47777	2.5536	MEF2C;SNX19;WNT5B;CREB3L2;COL11A2;ITGB8;RUNX3;FGFR3;SOX5;SULF2
negative regulation of protein-containing complex assembly (GO:0031333)	10/52	0.177638	0.694646	1.47777	2.5536	PTGER4;PPM1A;ANKRD27;PEX5;PMEPA1;RPL13A;ULK1;HMGB1;RAF1;CLU
positive regulation of protein localization to cell periphery (GO:1904377)	10/52	0.177638	0.694646	1.47777	2.5536	EPB41;KIF5B;PRKCE;ZDHHC5;AKT1;ZDHHC8;STX3;SORBS1;SPTBN1;NKD2
histone acetylation (GO:0016573)	13/71	0.1799	0.694646	1.39136	2.38667	DR1;SPI1;PHF20;YEATS4;ING4;ING5;KAT5;WDR5;BEND3;EP400;KAT7;TAF6;KAT14
phosphatidylinositol-mediated signaling (GO:0048015)	13/71	0.1799	0.694646	1.39136	2.38667	NTRK1;PIK3CD;PIK3C2A;RHOA;PLCB3;PLCB4;ERBB3;INPP5F;AKT1;EZR;PLCB1;PLCD3;EXOC1
positive regulation of smooth muscle cell proliferation (GO:0048661)	9/46	0.180669	0.694646	1.50962	2.58309	IL6;STAT1;AKT1;HMOX1;MFN2;HTR1B;AIF1;MEF2D;FOXP1
microglial cell activation (GO:0001774)	5/22	0.181226	0.694646	1.82484	3.11685	C1QA;ITGAM;TYROBP;AIF1;CLU
negative regulation of myeloid cell differentiation (GO:0045638)	5/22	0.181226	0.694646	1.82484	3.11685	ZFP36;LDB1;LEO1;CDC73;HOXA5
peptidyl-threonine dephosphorylation (GO:0035970)	5/22	0.181226	0.694646	1.82484	3.11685	DUSP4;PPP2CA;PPM1A;DUSP16;PPP1CA
proteasomal ubiquitin-independent protein catabolic process (GO:0010499)	5/22	0.181226	0.694646	1.82484	3.11685	PSMA5;PSMA1;ENC1;PSMB1;PSMA7
regulation of endoplasmic reticulum stress-induced intrinsic apoptotic signaling pathway (GO:1902235)	5/22	0.181226	0.694646	1.82484	3.11685	PRKN;DDIT3;EIF2AK3;SYVN1;PMAIP1
regulation of viral release from host cell (GO:1902186)	5/22	0.181226	0.694646	1.82484	3.11685	TRIM13;TRIM35;CHMP3;TRIM21;TRIM11
carboxylic acid metabolic process (GO:0019752)	8/40	0.183096	0.694646	1.55144	2.63396	SLC23A2;ST6GAL1;GSTO1;SLC23A1;SLC2A1;PLA2G4A;SLC2A3;ST3GAL1
nucleocytoplasmic transport (GO:0006913)	8/40	0.183096	0.694646	1.55144	2.63396	NUP205;LSG1;XPO1;GEMIN2;SNRPG;PHAX;SNRPE;AAAS
glycosaminoglycan biosynthetic process (GO:0006024)	17/97	0.184317	0.694646	1.31933	2.23112	CEMIP;SLC10A7;CHPF;CHPF2;SLC35D2;XYLT2;B3GALT6;HS3ST1;HS2ST1;UGDH;B3GNT7;CHSY1;UST;HAS3;CHSY3;ST3GAL1;B4GALT7
glycerophospholipid catabolic process (GO:0046475)	6/28	0.184329	0.694646	1.69225	2.86164	ABHD16A;INPP5F;PLA2G4E;PLA2G4A;ABHD16B;PLA2G6
histone mRNA metabolic process (GO:0008334)	6/28	0.184329	0.694646	1.69225	2.86164	LSM10;EXOSC10;SSB;CPSF3;SNRPG;SNRPE
macromolecule catabolic process (GO:0009057)	6/28	0.184329	0.694646	1.69225	2.86164	UVRAG;NEDD4;TRIM24;PPT1;CLPX;CLN5
phagosome acidification (GO:0090383)	6/28	0.184329	0.694646	1.69225	2.86164	ATP6V1G1;RAB20;ATP6V1B2;TCIRG1;ATP6V0D1;ATP6V0A1
positive regulation of microtubule polymerization (GO:0031116)	6/28	0.184329	0.694646	1.69225	2.86164	DCTN1;FES;ANKRD53;RAC1;CKAP5;GIT1
protein localization to lysosome (GO:0061462)	6/28	0.184329	0.694646	1.69225	2.86164	AP4M1;LMBRD1;NEDD4;NCOA4;LAPTM5;GCC2
receptor clustering (GO:0043113)	6/28	0.184329	0.694646	1.69225	2.86164	DLG3;DNAJA3;FLNA;PICK1;MADCAM1;SAV1
regulation of B cell activation (GO:0050864)	6/28	0.184329	0.694646	1.69225	2.86164	IL6;SH3KBP1;LAPTM5;FOXJ1;IKZF3;ZFP36L2
regulation of protein transport (GO:0051223)	6/28	0.184329	0.694646	1.69225	2.86164	SNX3;PTPN1;SCFD1;P3H1;ARFIP1;NDEL1
autophagosome maturation (GO:0097352)	7/34	0.184537	0.694646	1.60879	2.71871	VAMP8;UVRAG;GABARAPL1;SNX14;EPG5;CHMP3;WIPI2
B cell receptor signaling pathway (GO:0050853)	7/34	0.184537	0.694646	1.60879	2.71871	VAV3;MEF2C;SYK;BTK;PIK3CD;BAX;NCKAP1L
neural tube closure (GO:0001843)	7/34	0.184537	0.694646	1.60879	2.71871	VASP;LMO4;SEMA4C;FUZ;GRHL3;BCL10;CELSR1
protein destabilization (GO:0031648)	7/34	0.184537	0.694646	1.60879	2.71871	PRKN;GSN;DERL1;TRIM21;SIRT1;CDC73;SERF2
regulation of glucose metabolic process (GO:0010906)	7/34	0.184537	0.694646	1.60879	2.71871	PRKN;AKT2;AKT1;PMAIP1;ADIPOR1;SIRT1;PDK2
regulation of lamellipodium assembly (GO:0010591)	7/34	0.184537	0.694646	1.60879	2.71871	CYFIP1;ACTR2;CARMIL2;FER;WAS;RAC1;WNT1
synaptic vesicle recycling (GO:0036465)	7/34	0.184537	0.694646	1.60879	2.71871	RAB3A;CDK5;SYNJ2;RAB5A;SYT7;PLD2;PACSIN1
termination of RNA polymerase II transcription (GO:0006369)	7/34	0.184537	0.694646	1.60879	2.71871	LSM10;SCAF8;CSTF3;CPSF3;SNRPG;SNRPE;WDR33
regulation of interleukin-6 production (GO:0032675)	19/110	0.184546	0.694646	1.29641	2.19075	SETD4;SYK;F2R;STAT3;FOXJ1;CYBA;IL16;IRAK3;BCL10;HMGB1;AIF1;SCIMP;INAVA;IL6;TYROBP;ZC3H12A;MAPKAPK2;NCKAP1L;PTPN6
actin filament network formation (GO:0051639)	3/11	0.188248	0.694646	2.32622	3.88477	CARMIL1;CARMIL2;FHOD1
aminoglycan metabolic process (GO:0006022)	3/11	0.188248	0.694646	2.32622	3.88477	XYLT2;B3GALT6;B4GALT7
chromatin-mediated maintenance of transcription (GO:0048096)	3/11	0.188248	0.694646	2.32622	3.88477	ELOF1;ZMIZ1;ARID1A
coenzyme A biosynthetic process (GO:0015937)	3/11	0.188248	0.694646	2.32622	3.88477	ACOT7;PANK3;COASY
erythrocyte development (GO:0048821)	3/11	0.188248	0.694646	2.32622	3.88477	MED1;ABCB10;NCKAP1L
establishment of epithelial cell apical/basal polarity (GO:0045198)	3/11	0.188248	0.694646	2.32622	3.88477	EZR;MYO9A;RHOA
interleukin-35-mediated signaling pathway (GO:0070757)	3/11	0.188248	0.694646	2.32622	3.88477	STAT1;STAT3;IL6ST
isotype switching (GO:0045190)	3/11	0.188248	0.694646	2.32622	3.88477	RNF168;MSH2;LIG4
lipoprotein catabolic process (GO:0042159)	3/11	0.188248	0.694646	2.32622	3.88477	PPT1;APOE;NOTUM
lipoprotein localization (GO:0044872)	3/11	0.188248	0.694646	2.32622	3.88477	UNC119;PPARG;ZDHHC17
metanephric mesenchyme development (GO:0072075)	3/11	0.188248	0.694646	2.32622	3.88477	BASP1;STAT1;SIX1
myotube cell development (GO:0014904)	3/11	0.188248	0.694646	2.32622	3.88477	SELENON;SIX1;MYORG
negative regulation of oxidative stress-induced neuron death (GO:1903204)	3/11	0.188248	0.694646	2.32622	3.88477	PRKN;NONO;RACK1
negative regulation of potassium ion transmembrane transport (GO:1901380)	3/11	0.188248	0.694646	2.32622	3.88477	CAB39;KCNE3;CAV1
negative regulation of receptor signaling pathway via STAT (GO:1904893)	3/11	0.188248	0.694646	2.32622	3.88477	LEPROT;CAV1;ADIPOR1
negative regulation of voltage-gated potassium channel activity (GO:1903817)	3/11	0.188248	0.694646	2.32622	3.88477	KCNE3;CAV1;KCNRG
nucleus localization (GO:0051647)	3/11	0.188248	0.694646	2.32622	3.88477	DCTN1;SYNE3;PAFAH1B1
peptidyl-lysine monomethylation (GO:0018026)	3/11	0.188248	0.694646	2.32622	3.88477	SETD4;SETD7;KMT5A
positive regulation of actin nucleation (GO:0051127)	3/11	0.188248	0.694646	2.32622	3.88477	CYFIP1;GSN;WASF1
positive regulation of ceramide biosynthetic process (GO:2000304)	3/11	0.188248	0.694646	2.32622	3.88477	RACK1;PLA2G6;SIRT3
positive regulation of DNA-dependent DNA replication (GO:2000105)	3/11	0.188248	0.694646	2.32622	3.88477	CDT1;INO80;E2F7
positive regulation of histone exchange (GO:1900051)	3/11	0.188248	0.694646	2.32622	3.88477	DAXX;TINF2;TERF2
positive regulation of lipid localization (GO:1905954)	3/11	0.188248	0.694646	2.32622	3.88477	HILPDA;ZC3H12A;IKBKE
positive regulation of neuroblast proliferation (GO:0002052)	3/11	0.188248	0.694646	2.32622	3.88477	FZD3;KDM1A;VEGFA
positive regulation of sphingolipid biosynthetic process (GO:0090154)	3/11	0.188248	0.694646	2.32622	3.88477	RACK1;PLA2G6;SIRT3
positive regulation of transcription from RNA polymerase II promoter in response to endoplasmic reticulum stress (GO:1990440)	3/11	0.188248	0.694646	2.32622	3.88477	ATF6B;DDIT3;ATF6
protein kinase C-activating G protein-coupled receptor signaling pathway (GO:0007205)	3/11	0.188248	0.694646	2.32622	3.88477	PARD3;F2R;PICK1
protein localization to phagophore assembly site (GO:0034497)	3/11	0.188248	0.694646	2.32622	3.88477	MFN2;WIPI1;WIPI2
purine nucleoside bisphosphate biosynthetic process (GO:0034033)	3/11	0.188248	0.694646	2.32622	3.88477	ACOT7;PANK3;COASY
rDNA heterochromatin assembly (GO:0000183)	3/11	0.188248	0.694646	2.32622	3.88477	SUV39H1;BEND3;SIRT1
regulation of amyloid precursor protein biosynthetic process (GO:0042984)	3/11	0.188248	0.694646	2.32622	3.88477	ABCA2;SOAT1;ITM2B
regulation of cytoplasmic transport (GO:1903649)	3/11	0.188248	0.694646	2.32622	3.88477	CHMP3;MAPK1;DNAJC13
regulation of ERAD pathway (GO:1904292)	3/11	0.188248	0.694646	2.32622	3.88477	USP25;UBXN1;USP19
regulation of establishment of protein localization to telomere (GO:0070203)	3/11	0.188248	0.694646	2.32622	3.88477	CCT2;TCP1;CCT4
regulation of histone exchange (GO:1900049)	3/11	0.188248	0.694646	2.32622	3.88477	DAXX;TINF2;TERF2
regulation of inclusion body assembly (GO:0090083)	3/11	0.188248	0.694646	2.32622	3.88477	BAG5;DNAJB6;HSPA2
regulation of lamellipodium morphogenesis (GO:2000392)	3/11	0.188248	0.694646	2.32622	3.88477	ARHGEF7;RREB1;CORO1B
regulation of mitochondrial fusion (GO:0010635)	3/11	0.188248	0.694646	2.32622	3.88477	PRKN;TFRC;OMA1
regulation of mRNA 3'-end processing (GO:0031440)	3/11	0.188248	0.694646	2.32622	3.88477	ZC3H3;LEO1;CDC73
regulation of pH (GO:0006885)	3/11	0.188248	0.694646	2.32622	3.88477	CLCN3;PDK2;SLC9A1
regulation of T cell mediated immunity (GO:0002709)	3/11	0.188248	0.694646	2.32622	3.88477	FUT7;WAS;HMGB1
ribonucleoside bisphosphate biosynthetic process (GO:0034030)	3/11	0.188248	0.694646	2.32622	3.88477	ACOT7;PANK3;COASY
skeletal muscle cell differentiation (GO:0035914)	3/11	0.188248	0.694646	2.32622	3.88477	EGR2;MEGF10;LEMD2
tetrahydrobiopterin metabolic process (GO:0046146)	3/11	0.188248	0.694646	2.32622	3.88477	GCHFR;HSP90AA1;AKT1
axon guidance (GO:0007411)	33/203	0.188416	0.694646	1.20586	2.01271	EPHB6;NOTCH2;CYFIP1;SPTBN4;SEMA5B;SEMA3C;SH3KBP1;USP33;PIK3CD;ARHGAP35;EFNB1;KIF5B;PLXNA2;NPTN;TNR;PLXNA1;MAPK1;RAC1;PLXNC1;EPHB1;SCN1B;SPTBN1;EPHB3;VASP;EPHA7;SEMA4C;RANBP9;VEGFA;DOK1;DOK4;GDNF;EPHA1;EZR
regulation of angiogenesis (GO:0045765)	33/203	0.188416	0.694646	1.20586	2.01271	RNH1;BTG1;NAXE;ROCK1;CHRNA7;PIK3CD;GATA2;ETS1;PIK3R6;SPRED1;RRAS;ALOX5;ZC3H12A;PGK1;ITGAX;HMOX1;ITGB8;HOXA5;MINAR1;STAT1;VEGFC;KLF4;F3;SIRT1;PGF;HIPK2;VEGFA;IL6;NINJ1;FGF18;SPRY2;PPARG;EPHA1
negative regulation of autophagy (GO:0010507)	11/59	0.189024	0.694646	1.42237	2.36951	CTSA;USP36;SNRNP70;HGF;STAT3;TLK2;ZKSCAN3;AKT1;SMCR8;BMF;ATG7
negative regulation of cysteine-type endopeptidase activity (GO:2000117)	10/53	0.193493	0.694646	1.44332	2.37067	RPS6KA3;USP47;CSNK2A1;DNAJB6;HGF;RPS6KA1;AKT1;RAF1;KLF4;VEGFA
positive regulation of B cell activation (GO:0050871)	10/53	0.193493	0.694646	1.44332	2.37067	VAV3;MEF2C;IL6;TFRC;SYK;SH3KBP1;IL7;BTK;NCKAP1L;TNFRSF13C
plasma membrane bounded cell projection assembly (GO:0120031)	44/278	0.195152	0.694646	1.16837	1.90909	CYFIP1;ASAP1;PTPN23;AIF1;FGD3;PCM1;ABLIM2;KIF3B;TCTN1;PIP5K1A;FLNA;CEP250;RAC1;CFAP43;RAB8A;RAB8B;CARMIL1;ACTR2;GSN;GBF1;ARMC9;RFX2;RFX3;FOXJ1;IFT80;CPLANE1;FUZ;FHDC1;CFAP410;RAB11A;AIF1L;EHD1;RAP2C;TMEM216;MKS1;EXOC3;HYLS1;ATP6V0D1;EZR;ARHGEF7;CFAP54;CCNO;EXOC2;EXOC1
negative regulation of defense response (GO:0031348)	15/85	0.195427	0.694646	1.33023	2.17169	ILRUN;PTGER4;MAPKBP1;MVK;IRAK3;KLF4;ITCH;SHARPIN;ALOX5;DHX58;PPARG;APOE;CACTIN;TRIM21;PPARD
positive regulation of protein catabolic process (GO:0045732)	15/85	0.195427	0.694646	1.33023	2.17169	PRKN;PLK3;HSP90AA1;CSNK2A1;RDX;FURIN;FOXO1;NKD1;FZR1;ITCH;NEDD4;APOE;EZR;ATG7;VGLL4
retrograde vesicle-mediated transport, Golgi to endoplasmic reticulum (GO:0006890)	15/85	0.195427	0.694646	1.33023	2.17169	ARF3;NAPA;UVRAG;PITPNB;RAB1B;GBF1;SURF4;GOLPH3L;KIF23;KIF15;ARCN1;SCFD1;KIF3B;PICK1;KIF2C
negative regulation of neuron death (GO:1901215)	17/98	0.195927	0.694646	1.30297	2.12386	PRKCG;PRKN;NTRK1;MEF2C;WFS1;F2R;LIG4;SIX1;SOD1;MSH2;CDK5;GDNF;ERBB3;PPT1;AKT1;APOE;RETREG1
adiponectin-activated signaling pathway (GO:0033211)	2/6	0.197732	0.694646	3.10122	5.02659	SLC27A1;ADIPOR1
amino-acid betaine transport (GO:0015838)	2/6	0.197732	0.694646	3.10122	5.02659	SLC22A4;SLC25A29
ATP synthesis coupled electron transport (GO:0042773)	2/6	0.197732	0.694646	3.10122	5.02659	NDUFS2;COA6
carnitine transport (GO:0015879)	2/6	0.197732	0.694646	3.10122	5.02659	SLC22A4;SLC25A29
cellular response to granulocyte macrophage colony-stimulating factor stimulus (GO:0097011)	2/6	0.197732	0.694646	3.10122	5.02659	ZFP36;ZFP36L2
cellular response to iron ion (GO:0071281)	2/6	0.197732	0.694646	3.10122	5.02659	HFE;B2M
cellular response to salt (GO:1902075)	2/6	0.197732	0.694646	3.10122	5.02659	DAXX;ZC3H12A
chondrocyte development (GO:0002063)	2/6	0.197732	0.694646	3.10122	5.02659	EIF2AK3;SULF2
ear development (GO:0043583)	2/6	0.197732	0.694646	3.10122	5.02659	TBX1;NIPBL
endoplasmic reticulum localization (GO:0051643)	2/6	0.197732	0.694646	3.10122	5.02659	VAPB;ZBED3
establishment of planar polarity (GO:0001736)	2/6	0.197732	0.694646	3.10122	5.02659	FUZ;CELSR1
gastrulation with mouth forming second (GO:0001702)	2/6	0.197732	0.694646	3.10122	5.02659	UGDH;MEGF8
GDP-mannose metabolic process (GO:0019673)	2/6	0.197732	0.694646	3.10122	5.02659	GMPPB;GMDS
hexose import across plasma membrane (GO:0140271)	2/6	0.197732	0.694646	3.10122	5.02659	SLC2A1;SLC2A3
histone H4-K12 acetylation (GO:0043983)	2/6	0.197732	0.694646	3.10122	5.02659	ING4;KAT7
hydrogen peroxide biosynthetic process (GO:0050665)	2/6	0.197732	0.694646	3.10122	5.02659	CYBA;SOD1
L-arginine transmembrane transport (GO:1903400)	2/6	0.197732	0.694646	3.10122	5.02659	SLC25A29;SLC7A1
L-ornithine transmembrane transport (GO:1903352)	2/6	0.197732	0.694646	3.10122	5.02659	SLC25A29;SLC7A1
lymphocyte apoptotic process (GO:0070227)	2/6	0.197732	0.694646	3.10122	5.02659	LMBR1L;BAX
medium-chain fatty acid biosynthetic process (GO:0051792)	2/6	0.197732	0.694646	3.10122	5.02659	ACOT7;ABHD1
mitochondrial protein catabolic process (GO:0035694)	2/6	0.197732	0.694646	3.10122	5.02659	SPATA18;PISD
mitochondrial proton-transporting ATP synthase complex assembly (GO:0033615)	2/6	0.197732	0.694646	3.10122	5.02659	ATP23;TMEM70
mitochondrial ribosome assembly (GO:0061668)	2/6	0.197732	0.694646	3.10122	5.02659	DHX30;MPV17L2
monoubiquitinated protein deubiquitination (GO:0035520)	2/6	0.197732	0.694646	3.10122	5.02659	USP47;USP15
mRNA 5'-splice site recognition (GO:0000395)	2/6	0.197732	0.694646	3.10122	5.02659	SRSF1;SNRPC
N-terminal peptidyl-methionine acetylation (GO:0017196)	2/6	0.197732	0.694646	3.10122	5.02659	NAA20;NAA25
negative regulation of blood vessel endothelial cell proliferation involved in sprouting angiogenesis (GO:1903588)	2/6	0.197732	0.694646	3.10122	5.02659	DLL4;PDCD10
negative regulation of cell size (GO:0045792)	2/6	0.197732	0.694646	3.10122	5.02659	RDX;RHOA
negative regulation of cellular extravasation (GO:0002692)	2/6	0.197732	0.694646	3.10122	5.02659	PTGER4;PLCB1
negative regulation of endoplasmic reticulum calcium ion concentration (GO:0032471)	2/6	0.197732	0.694646	3.10122	5.02659	RAP1GDS1;THADA
negative regulation of lens fiber cell differentiation (GO:1902747)	2/6	0.197732	0.694646	3.10122	5.02659	SPRED1;SPRY2
negative regulation of trophoblast cell migration (GO:1901164)	2/6	0.197732	0.694646	3.10122	5.02659	ACVR1C;ARHGDIB
negative regulation of vitamin metabolic process (GO:0046137)	2/6	0.197732	0.694646	3.10122	5.02659	GFI1;SNAI2
neuroblast proliferation (GO:0007405)	2/6	0.197732	0.694646	3.10122	5.02659	EML1;PAFAH1B1
nuclear polyadenylation-dependent ncRNA catabolic process (GO:0071046)	2/6	0.197732	0.694646	3.10122	5.02659	EXOSC7;EXOSC10
nuclear polyadenylation-dependent rRNA catabolic process (GO:0071035)	2/6	0.197732	0.694646	3.10122	5.02659	EXOSC7;EXOSC10
nuclear polyadenylation-dependent tRNA catabolic process (GO:0071038)	2/6	0.197732	0.694646	3.10122	5.02659	EXOSC7;EXOSC10
nucleotide transport (GO:0006862)	2/6	0.197732	0.694646	3.10122	5.02659	EPG5;SLC25A36
pentose-phosphate shunt, non-oxidative branch (GO:0009052)	2/6	0.197732	0.694646	3.10122	5.02659	RPE;TKT
peroxisome proliferator activated receptor signaling pathway (GO:0035357)	2/6	0.197732	0.694646	3.10122	5.02659	PPARG;ALOXE3
plus-end-directed organelle transport along microtubule (GO:0072386)	2/6	0.197732	0.694646	3.10122	5.02659	FYCO1;KIF3B
positive regulation of animal organ morphogenesis (GO:0110110)	2/6	0.197732	0.694646	3.10122	5.02659	GDNF;SIX1
positive regulation of antigen processing and presentation (GO:0002579)	2/6	0.197732	0.694646	3.10122	5.02659	SLC11A1;NOD1
positive regulation of cholesterol storage (GO:0010886)	2/6	0.197732	0.694646	3.10122	5.02659	EHD1;SREBF2
positive regulation of dendritic cell antigen processing and presentation (GO:0002606)	2/6	0.197732	0.694646	3.10122	5.02659	SLC11A1;NOD1
positive regulation of endoplasmic reticulum stress-induced intrinsic apoptotic signaling pathway (GO:1902237)	2/6	0.197732	0.694646	3.10122	5.02659	DDIT3;PMAIP1
positive regulation of fever generation (GO:0031622)	2/6	0.197732	0.694646	3.10122	5.02659	PTGER3;PTGS2
positive regulation of focal adhesion disassembly (GO:0120183)	2/6	0.197732	0.694646	3.10122	5.02659	IQSEC1;MAPRE2
positive regulation of gluconeogenesis (GO:0045722)	2/6	0.197732	0.694646	3.10122	5.02659	NNMT;SIRT1
positive regulation of heart rate by epinephrine-norepinephrine (GO:0001996)	2/6	0.197732	0.694646	3.10122	5.02659	ADRA1D;ADRA1B
positive regulation of protein glycosylation (GO:0060050)	2/6	0.197732	0.694646	3.10122	5.02659	ARFGEF1;ALG10B
positive regulation of receptor binding (GO:1900122)	2/6	0.197732	0.694646	3.10122	5.02659	HFE;B2M
positive regulation of tau-protein kinase activity (GO:1902949)	2/6	0.197732	0.694646	3.10122	5.02659	HSP90AA1;CLU
positive regulation of Wnt signaling pathway, planar cell polarity pathway (GO:2000096)	2/6	0.197732	0.694646	3.10122	5.02659	MLLT3;NKD1
presynaptic active zone organization (GO:1990709)	2/6	0.197732	0.694646	3.10122	5.02659	RAB3A;ERC2
protein deubiquitination involved in ubiquitin-dependent protein catabolic process (GO:0071947)	2/6	0.197732	0.694646	3.10122	5.02659	ZRANB1;USP9X
protein K29-linked ubiquitination (GO:0035519)	2/6	0.197732	0.694646	3.10122	5.02659	PRKN;ITCH
protein-DNA covalent cross-linking repair (GO:0106300)	2/6	0.197732	0.694646	3.10122	5.02659	VCPIP1;TRAIP
pteridine-containing compound biosynthetic process (GO:0042559)	2/6	0.197732	0.694646	3.10122	5.02659	FPGS;MTHFS
purine nucleobase biosynthetic process (GO:0009113)	2/6	0.197732	0.694646	3.10122	5.02659	SHMT1;GART
radial glial cell differentiation (GO:0060019)	2/6	0.197732	0.694646	3.10122	5.02659	STAT3;GPR157
regulation of adiponectin secretion (GO:0070163)	2/6	0.197732	0.694646	3.10122	5.02659	HCAR2;RAB11FIP5
regulation of adipose tissue development (GO:1904177)	2/6	0.197732	0.694646	3.10122	5.02659	SPI1;SIRT1
regulation of DNA-dependent DNA replication initiation (GO:0030174)	2/6	0.197732	0.694646	3.10122	5.02659	CDT1;KAT7
regulation of focal adhesion disassembly (GO:0120182)	2/6	0.197732	0.694646	3.10122	5.02659	IQSEC1;MAPRE2
regulation of glucagon secretion (GO:0070092)	2/6	0.197732	0.694646	3.10122	5.02659	IL6;SYT7
regulation of glucokinase activity (GO:0033131)	2/6	0.197732	0.694646	3.10122	5.02659	PRKN;DUSP12
regulation of hematopoietic stem cell proliferation (GO:1902033)	2/6	0.197732	0.694646	3.10122	5.02659	KAT7;N4BP2L2
regulation of hydrogen peroxide metabolic process (GO:0010310)	2/6	0.197732	0.694646	3.10122	5.02659	NOXO1;RAC1
regulation of keratinocyte apoptotic process (GO:1902172)	2/6	0.197732	0.694646	3.10122	5.02659	ZFP36;GSN
regulation of long-chain fatty acid import across plasma membrane (GO:0010746)	2/6	0.197732	0.694646	3.10122	5.02659	AKT2;AKT1
regulation of NK T cell activation (GO:0051133)	2/6	0.197732	0.694646	3.10122	5.02659	HSPH1;IL23A
regulation of protein targeting (GO:1903533)	2/6	0.197732	0.694646	3.10122	5.02659	PRKN;SREBF1
regulation of vitamin D biosynthetic process (GO:0060556)	2/6	0.197732	0.694646	3.10122	5.02659	GFI1;SNAI2
response to catecholamine (GO:0071869)	2/6	0.197732	0.694646	3.10122	5.02659	GNG2;DRD1
response to granulocyte macrophage colony-stimulating factor (GO:0097012)	2/6	0.197732	0.694646	3.10122	5.02659	ZFP36;ZFP36L2
sialylation (GO:0097503)	2/6	0.197732	0.694646	3.10122	5.02659	ST6GAL1;ST3GAL1
snRNA modification (GO:0040031)	2/6	0.197732	0.694646	3.10122	5.02659	METTL4;NHP2
T-helper 17 cell lineage commitment (GO:0072540)	2/6	0.197732	0.694646	3.10122	5.02659	IL6;STAT3
transcription-dependent tethering of RNA polymerase II gene DNA at nuclear periphery (GO:0000972)	2/6	0.197732	0.694646	3.10122	5.02659	LDB1;NUP155
tRNA surveillance (GO:0106354)	2/6	0.197732	0.694646	3.10122	5.02659	EXOSC7;EXOSC10
vesicle localization (GO:0051648)	2/6	0.197732	0.694646	3.10122	5.02659	TESK1;RAB11A
glycosphingolipid metabolic process (GO:0006687)	9/47	0.197769	0.694646	1.46981	2.38205	CTSA;ABCA2;B3GALNT1;ASAH1;GM2A;ST8SIA1;NEU1;ESYT2;ST6GALNAC5
polyol metabolic process (GO:0019751)	9/47	0.197769	0.694646	1.46981	2.38205	INPP4B;PLCB3;PLCB4;ITPK1;INPPL1;PLD4;PLCB1;PLCD3;NUDT3
regulation of DNA binding (GO:0051101)	9/47	0.197769	0.694646	1.46981	2.38205	ILRUN;PRKN;NFKBIA;CDT1;TFAP4;KDM1A;DOT1L;PPARG;HMGB1
positive regulation of cell death (GO:0010942)	12/66	0.198836	0.697914	1.37929	2.22793	NTRK1;C1QA;SLC6A6;RARG;DAXX;ITGAM;TYROBP;ZC3H12A;TRIM13;SARM1;CIDEB;CLU
positive regulation of protein-containing complex assembly (GO:0031334)	20/118	0.200272	0.70088	1.26711	2.03761	HRK;CDT1;HSP90AA1;TFRC;SYK;ASAP1;GTF2H2;CLU;SPIDR;VEGFA;CUL4A;PSMC5;PSMC6;PSMC3;ERCC4;ERCC1;RACK1;BAX;BMF;TRABD2B
hexose metabolic process (GO:0019318)	8/41	0.201675	0.70088	1.50434	2.4086	SLC35A2;DCXR;GAA;SORD;ALDOC;OMA1;HK1;PPARD
regulation of G0 to G1 transition (GO:0070316)	8/41	0.201675	0.70088	1.50434	2.4086	L3MBTL2;PHC1;RAD51;RYBP;TFDP2;EED;EHMT2;PCGF2
regulation of lipid metabolic process (GO:0019216)	16/92	0.201978	0.70088	1.30691	2.09053	NCOA1;MED1;SREBF1;MVK;NFYA;CAV1;MBOAT7;NFYC;PRKAG2;ADIPOR1;SREBF2;SIN3A;OPA3;CARM1;PPARG;PPARD
negative regulation of intracellular signal transduction (GO:1902532)	32/198	0.202236	0.70088	1.19734	1.91374	PHLPP2;MAPKBP1;SPI1;PRKAA2;GSTP1;WWC2;PRDM15;ITPR1;NOC2L;ADIPOR1;TANK;SPRED1;TMEM127;ZC3H12A;RACK1;AKT1;RFFL;MINAR1;UBE2B;STAT1;CAV1;PPP2R5C;MAPK14;SIRT1;CYLD;PPM1A;PIK3IP1;TRIM39;DDIT3;NDUFS3;CACTIN;VGLL4
cell surface receptor signaling pathway involved in heart development (GO:0061311)	4/17	0.202434	0.70088	1.90882	3.04905	NOTCH2;DLL4;JAG1;SNAI2
cellular modified amino acid catabolic process (GO:0042219)	4/17	0.202434	0.70088	1.90882	3.04905	ALDH4A1;ABHD16A;ABHD16B;CHAC1
cellular response to gamma radiation (GO:0071480)	4/17	0.202434	0.70088	1.90882	3.04905	XRCC6;KDM1A;XRCC5;TLK2
copper ion homeostasis (GO:0055070)	4/17	0.202434	0.70088	1.90882	3.04905	ANKRD9;SLC31A2;COMMD1;PRND
DNA biosynthetic process (GO:0071897)	4/17	0.202434	0.70088	1.90882	3.04905	POLD4;TERT;POLD1;SIRT1
histone H2A ubiquitination (GO:0033522)	4/17	0.202434	0.70088	1.90882	3.04905	RNF168;RYBP;UBE2B;BCOR
maturation of 5.8S rRNA (GO:0000460)	4/17	0.202434	0.70088	1.90882	3.04905	EXOSC10;PES1;MAK16;URB1
negative regulation of cytokine production involved in immune response (GO:0002719)	4/17	0.202434	0.70088	1.90882	3.04905	CUEDC2;HFE;IRAK3;SMAD7
negative regulation of peptidyl-threonine phosphorylation (GO:0010801)	4/17	0.202434	0.70088	1.90882	3.04905	SPRED1;PARD3;SPRY2;SMAD7
negative regulation of phagocytosis (GO:0050765)	4/17	0.202434	0.70088	1.90882	3.04905	SNX3;RACK1;HMGB1;CD300LF
negative regulation of viral entry into host cell (GO:0046597)	4/17	0.202434	0.70088	1.90882	3.04905	SNX3;IFITM1;GSN;TRIM11
positive regulation of blood coagulation (GO:0030194)	4/17	0.202434	0.70088	1.90882	3.04905	F2R;ENPP4;F3;USF1
positive regulation of stem cell proliferation (GO:2000648)	4/17	0.202434	0.70088	1.90882	3.04905	KDM1A;TERT;KAT7;N4BP2L2
regulation of establishment of endothelial barrier (GO:1903140)	4/17	0.202434	0.70088	1.90882	3.04905	PPP1R12A;ROCK1;ADD1;VEGFA
regulation of neuroblast proliferation (GO:1902692)	4/17	0.202434	0.70088	1.90882	3.04905	FZD3;KDM1A;TAFA3;VEGFA
regulation of translation (GO:0006417)	29/178	0.203083	0.702652	1.20878	1.92696	CYFIP1;RPL5;SHMT1;PLD1;MRPL13;RPS4X;RPS6KA3;ATXN2;RIDA;FXR2;TCOF1;ALKBH1;RPS6KA1;ENC1;RACK1;METTL5;NANOS1;KLHL25;DAPK1;PCIF1;EIF2AK3;RPL13A;EIF2AK4;EEF2;ILF3;IL6;CNOT8;GAPDH;EIF3D
Notch signaling pathway (GO:0007219)	11/60	0.204359	0.704689	1.39326	2.21233	PSENEN;NOTCH2;DLL4;ITCH;JAG1;GMDS;POFUT1;STAT1;ADAM10;SNAI2;NLE1
protein targeting (GO:0006605)	21/125	0.204732	0.704689	1.25372	1.98847	ICMT;TOMM40;NCF1;ZFAND2B;AIP;AP4E1;TIMM13;VPS37A;ZDHHC1;TOMM22;YIF1B;AP4M1;SEC61A1;ZDHHC18;NACA;PARD3;PEX6;TIMM17B;MFN2;HOMER3;TOMM5
base-excision repair, gap-filling (GO:0006287)	7/35	0.204917	0.704689	1.55125	2.45895	POLD4;RFC1;NTHL1;POLD1;LIG3;NEIL1;UNG
muscle cell differentiation (GO:0042692)	7/35	0.204917	0.704689	1.55125	2.45895	TBX1;MEF2C;KDM1A;MEGF10;WNT5B;SEMA4C;NINJ1
negative regulation of Ras protein signal transduction (GO:0046580)	7/35	0.204917	0.704689	1.55125	2.45895	MAPKAP1;MFN2;SPRY2;RASAL3;LZTR1;ARHGAP35;ARHGAP24
positive regulation of lymphocyte activation (GO:0051251)	7/35	0.204917	0.704689	1.55125	2.45895	XRCC6;IL6;TYROBP;SH3KBP1;IL23A;NCKAP1L;TICAM1
regulation of lipid biosynthetic process (GO:0046890)	7/35	0.204917	0.704689	1.55125	2.45895	ASAH1;PRKAA2;PRKAG2;AKT1;APOE;SORBS1;ADIPOR1
regulation of T cell receptor signaling pathway (GO:0050856)	7/35	0.204917	0.704689	1.55125	2.45895	RAB29;LAPTM5;BCL10;UBASH3A;KCNN4;EZR;NECTIN2
response to estrogen (GO:0043627)	7/35	0.204917	0.704689	1.55125	2.45895	RBBP5;CAV1;NCOA4;TRIM24;RARA;SRA1;ASH2L
blood vessel endothelial cell migration (GO:0043534)	5/23	0.206857	0.706994	1.72336	2.71555	NR4A1;EGR3;ID1;AKT1;VEGFA
ERK1 and ERK2 cascade (GO:0070371)	5/23	0.206857	0.706994	1.72336	2.71555	PTGER4;CDK1;MAPK1;ITGAV;ZFP36L2
glucose 6-phosphate metabolic process (GO:0051156)	5/23	0.206857	0.706994	1.72336	2.71555	RPE;TKT;PGM2L1;DERA;HK1
positive regulation of transcription initiation from RNA polymerase II promoter (GO:0060261)	5/23	0.206857	0.706994	1.72336	2.71555	MED1;MED14;PSMC5;PSMC6;PSMC3
lamellipodium organization (GO:0097581)	6/29	0.206976	0.706994	1.61858	2.54951	CYFIP1;CARMIL1;ABLIM2;RAC1;WASF1;ARHGEF7
mismatch repair (GO:0006298)	6/29	0.206976	0.706994	1.61858	2.54951	POLD4;MSH2;POLD1;ERCC1;PMS2;MLH3
MyD88-dependent toll-like receptor signaling pathway (GO:0002755)	6/29	0.206976	0.706994	1.61858	2.54951	MAP3K1;UBB;IRAK2;BTK;IRAK3;IRAK4
negative regulation of epithelial to mesenchymal transition (GO:0010719)	6/29	0.206976	0.706994	1.61858	2.54951	PPP2CA;SPRED1;SPRY2;FUZ;ADIPOR1;SMAD7
positive regulation of leukocyte migration (GO:0002687)	6/29	0.206976	0.706994	1.61858	2.54951	IL6;TNFRSF18;MADCAM1;NCKAP1L;AIF1;VEGFA
regulation of protein targeting to membrane (GO:0090313)	6/29	0.206976	0.706994	1.61858	2.54951	CEMIP;ITGAM;GDI1;MTCL1;AKT2;MIEF1
positive regulation of endothelial cell migration (GO:0010595)	15/86	0.20829	0.711007	1.31142	2.05738	FLT4;PIK3CD;HMGB1;GATA2;MAPK14;ETS1;SIRT1;FOXP1;VEGFA;RRAS;ZC3H12A;ATOH8;FGF18;AKT1;RAC1
cytoplasmic microtubule organization (GO:0031122)	10/54	0.209942	0.715685	1.41044	2.20159	PLK3;PCM1;HOOK2;DCTN1;TUBGCP2;FIGNL1;KATNA1;EZR;RHOA;RAB11A
regulation of cyclin-dependent protein kinase activity (GO:1904029)	10/54	0.209942	0.715685	1.41044	2.20159	CCNB1;CDK7;CCND2;CCNI;CCNT1;ACTB;CDC25A;GTPBP4;CCNO;CCNJL
regulation of NIK/NF-kappaB signaling (GO:1901222)	14/80	0.214882	0.731264	1.31663	2.02453	NFAT5;SPI1;TNFSF14;LAPTM5;NOD1;ADIPOR1;RHOA;NFKBIA;PPM1A;CYLD;RASSF2;IL23A;ZC3H12A;EZR
regulation of protein localization to plasma membrane (GO:1903076)	14/80	0.214882	0.731264	1.31663	2.02453	PRKCE;ZDHHC5;ZDHHC8;SORBS1;ACTB;NKD2;VAMP8;CDK5;KIF5B;AKT1;STX3;AP2M1;RHOQ;SPTBN1
negative regulation of growth (GO:0045926)	21/126	0.21551	0.731264	1.24171	1.90572	MINAR1;NOTCH2;BTG1;CDKN2A;OSGIN1;ACVR1B;ING1;SIRT1;ST7L;ING4;PPP2CA;ING5;SERTAD3;ADAM15;BCL6;PPT1;RACK1;NDUFS3;APBB2;FGFR3;VGLL4
base-excision repair (GO:0006284)	9/48	0.215517	0.731264	1.43204	2.19777	POLD4;USP47;RFC1;NTHL1;POLD1;APEX2;LIG3;NEIL1;UNG
inositol phosphate metabolic process (GO:0043647)	9/48	0.215517	0.731264	1.43204	2.19777	INPP4B;PLCB3;PLCB4;ITPK1;INPPL1;PLD4;PLCB1;PLCD3;NUDT3
nucleus organization (GO:0006997)	9/48	0.215517	0.731264	1.43204	2.19777	NDC1;USP36;NUP205;NUP155;PITPNB;CHMP3;NUP54;CHMP6;LEMD2
positive regulation of DNA repair (GO:0045739)	9/48	0.215517	0.731264	1.43204	2.19777	PRKCG;RNF168;ZCWPW1;TIGAR;HDAC10;HMGB1;SIRT1;SPIDR;OOEP
transmembrane receptor protein serine/threonine kinase signaling pathway (GO:0007178)	22/133	0.219433	0.744056	1.23054	1.86637	USP15;USP9X;HFE;PXN;SLC33A1;BMP8A;FURIN;ACVR1B;SIRT1;ACVR2B;RHOA;ACVR2A;SMAD7;EID2;TWSG1;ACVR1C;UBB;ZMIZ1;PARD3;ID1;ZYX;MEGF8
regulation of DNA-templated transcription, initiation (GO:2000142)	11/61	0.220208	0.744402	1.36532	2.06598	FOSL1;MED1;MED14;CCNB1;IL6;CDKN2A;CDK4;CDK1;BAX;MED6;TNRC6B
cellular respiration (GO:0045333)	8/42	0.22097	0.744402	1.46001	2.20422	UQCRB;NDUFS7;ETFDH;ETFRF1;NDUFS1;ETFB;SDHA;SIRT3
histone H3 acetylation (GO:0043966)	8/42	0.22097	0.744402	1.46001	2.20422	ING4;ING5;DR1;SPI1;LDB1;WDR5;KAT7;KAT14
regulation of chemokine production (GO:0032642)	8/42	0.22097	0.744402	1.46001	2.20422	IL6;AIRE;IL7;HMOX1;SNAI2;FFAR2;AIF1;FOXP1
protein targeting to membrane (GO:0006612)	15/87	0.221523	0.744402	1.29313	1.94904	SRP19;ABCD2;ICMT;NCF1;SGTA;VPS37A;ZDHHC1;YIF1B;ALDH3A2;SEC61A1;ZDHHC18;NACA;PARD3;PEX5;RAB8B
regulation of stress fiber assembly (GO:0051492)	13/74	0.221773	0.744402	1.3227	1.99212	PTGER4;CARMIL1;ROCK1;FHOD1;PXN;TESK1;WAS;RHOA;ACTG1;SLC9A1;RAC1;EPHA1;PHLDB2
enzyme linked receptor protein signaling pathway (GO:0007167)	23/140	0.223052	0.744402	1.22052	1.8312	EPHB6;NTRK1;EPHA7;SYK;TNK2;FLT4;LIF;LMTK2;NEDD9;ACVR1B;ACVR2B;ACVR2A;FER;ERBB3;FES;ABI1;ROR1;EPHA1;IL6ST;EPHB1;FGFR3;MPZL1;EPHB3
intrinsic apoptotic signaling pathway by p53 class mediator (GO:0072332)	7/36	0.2261	0.744402	1.49767	2.2267	HINT1;DYRK2;MSH2;PMAIP1;SIRT1;PDK2;HIPK2
negative regulation of DNA metabolic process (GO:0051053)	7/36	0.2261	0.744402	1.49767	2.2267	ZRANB3;DFFA;MSH2;XRCC5;ERCC4;ERCC1;TERF2
platelet aggregation (GO:0070527)	7/36	0.2261	0.744402	1.49767	2.2267	STXBP3;GNAS;FLNA;TLN1;CLIC1;ACTB;ACTG1
positive regulation of cytokine-mediated signaling pathway (GO:0001961)	7/36	0.2261	0.744402	1.49767	2.2267	PRKN;TICAM2;IL7;GFI1;LAPTM5;CD300LF;PARP14
positive regulation of interferon-beta production (GO:0032728)	7/36	0.2261	0.744402	1.49767	2.2267	HSP90AA1;TBK1;IRF3;IRF1;DHX58;IRF5;TRIM56
regulation of cardiac muscle contraction (GO:0055117)	7/36	0.2261	0.744402	1.49767	2.2267	RGS2;RNF207;ZC3H12A;PRKACA;ASB3;SLC9A1;SMAD7
regulation of defense response to virus by host (GO:0050691)	7/36	0.2261	0.744402	1.49767	2.2267	HSP90AA1;SIN3A;STAT1;IL23A;ZC3H12A;EIF2AK4;ZDHHC1
regulation of microtubule-based process (GO:0032886)	7/36	0.2261	0.744402	1.49767	2.2267	CYLD;DIAPH1;PRKAA2;ROCK1;BICD1;PHLDB2;MARK2
regulation of receptor internalization (GO:0002090)	7/36	0.2261	0.744402	1.49767	2.2267	MTMR2;ATXN2;PICK1;RIN3;RSPO1;SCYL2;VEGFA
regulation of cell cycle (GO:0051726)	46/296	0.226171	0.744402	1.14306	1.69912	NOTCH2;LIN54;SRA1;TBRG4;ING4;RASSF1;CCNB1;MAEA;AKT2;FIGNL1;PES1;RACK1;MFN2;APBB2;PIM3;PRKACA;SKP2;TRIM21;SRPK2;GADD45GIP1;CSNK2A1;CDKN2A;GBF1;STAT3;ADAM10;RUNX3;SIRT1;CDK11B;SND1;CDC25A;HCFC1;HIPK2;CYLD;NR4A1;CENPF;CDK7;TFAP4;CDK5;CCPG1;CDK4;IRF1;RARA;TAF6;INSM1;KIF20B;TARDBP
actin crosslink formation (GO:0051764)	3/12	0.226619	0.744402	2.06763	3.06936	EPS8;FLNA;AIF1
axonal fasciculation (GO:0007413)	3/12	0.226619	0.744402	2.06763	3.06936	MEGF8;ARHGAP35;EPHB3
C-terminal protein amino acid modification (GO:0018410)	3/12	0.226619	0.744402	2.06763	3.06936	ICMT;ATG7;TTL
cellular response to fluid shear stress (GO:0071498)	3/12	0.226619	0.744402	2.06763	3.06936	MEF2C;KLF4;SREBF2
intrinsic apoptotic signaling pathway in response to oxidative stress (GO:0008631)	3/12	0.226619	0.744402	2.06763	3.06936	STK24;PDCD10;STK25
microtubule anchoring at microtubule organizing center (GO:0072393)	3/12	0.226619	0.744402	2.06763	3.06936	PCM1;DCTN1;BICD1
mitotic G1/S transition checkpoint signaling (GO:0044819)	3/12	0.226619	0.744402	2.06763	3.06936	PLK3;SDE2;WAC
negative regulation of receptor internalization (GO:0002091)	3/12	0.226619	0.744402	2.06763	3.06936	ATXN2;MTMR2;RIN3
nucleoside catabolic process (GO:0009164)	3/12	0.226619	0.744402	2.06763	3.06936	NT5E;UPP2;DERA
nucleotide-sugar metabolic process (GO:0009225)	3/12	0.226619	0.744402	2.06763	3.06936	EXTL2;FUT8;GMDS
phagolysosome assembly (GO:0001845)	3/12	0.226619	0.744402	2.06763	3.06936	RAB20;CORO1A;SYT7
poly-N-acetyllactosamine biosynthetic process (GO:0030311)	3/12	0.226619	0.744402	2.06763	3.06936	B3GALNT1;B3GNT8;B3GNT7
positive regulation of actin filament depolymerization (GO:0030836)	3/12	0.226619	0.744402	2.06763	3.06936	CARMIL1;CARMIL2;PDXP
positive regulation of branching involved in ureteric bud morphogenesis (GO:0090190)	3/12	0.226619	0.744402	2.06763	3.06936	GDNF;SIX1;VEGFA
positive regulation of endoplasmic reticulum unfolded protein response (GO:1900103)	3/12	0.226619	0.744402	2.06763	3.06936	PTPN1;BAX;ATF6
positive regulation of protein localization to chromosome, telomeric region (GO:1904816)	3/12	0.226619	0.744402	2.06763	3.06936	CCT2;TCP1;CCT4
positive regulation of T-helper 1 type immune response (GO:0002827)	3/12	0.226619	0.744402	2.06763	3.06936	IL23A;SLC11A1;IL18R1
regulation of axon regeneration (GO:0048679)	3/12	0.226619	0.744402	2.06763	3.06936	RTN4R;INPP5F;STK24
regulation of CD4-positive, alpha-beta T cell differentiation (GO:0043370)	3/12	0.226619	0.744402	2.06763	3.06936	NCKAP1L;HMGB1;RUNX3
regulation of DNA-dependent DNA replication (GO:0090329)	3/12	0.226619	0.744402	2.06763	3.06936	CDT1;METTL4;KAT7
regulation of histone H3-K9 methylation (GO:0051570)	3/12	0.226619	0.744402	2.06763	3.06936	KDM1A;MYB;SIRT1
regulation of myoblast fusion (GO:1901739)	3/12	0.226619	0.744402	2.06763	3.06936	EHD1;CFLAR;MAPK14
regulation of natural killer cell activation (GO:0032814)	3/12	0.226619	0.744402	2.06763	3.06936	TYROBP;IL23A;TICAM1
regulation of response to oxidative stress (GO:1902882)	3/12	0.226619	0.744402	2.06763	3.06936	PRKN;SELENON;ALOX5
regulation of sensory perception (GO:0051931)	3/12	0.226619	0.744402	2.06763	3.06936	ZFHX2;F2R;MGLL
regulation of ventricular cardiac muscle cell action potential (GO:0098911)	3/12	0.226619	0.744402	2.06763	3.06936	CAV1;CTNNA3;CACNA1C
replicative senescence (GO:0090399)	3/12	0.226619	0.744402	2.06763	3.06936	TERT;CDKN2A;ROMO1
toll-like receptor 3 signaling pathway (GO:0034138)	3/12	0.226619	0.744402	2.06763	3.06936	UNC93B1;TICAM1;SCIMP
glycoprotein metabolic process (GO:0009100)	10/55	0.226941	0.744402	1.37901	2.04517	FUT8;MAN1A2;ST8SIA1;MGAT4A;FBXO17;GCNT1;MGAT4B;MAN1C1;B4GALT7;FBXO44
regulation of gene silencing by RNA (GO:0060966)	10/55	0.226941	0.744402	1.37901	2.04517	NDC1;NUP205;POLR2A;NUP155;POLR2B;NUP50;NUP62;NUP54;AAAS;POLR2I
regulation of posttranscriptional gene silencing (GO:0060147)	10/55	0.226941	0.744402	1.37901	2.04517	NDC1;NUP205;POLR2A;NUP155;POLR2B;NUP50;NUP62;NUP54;AAAS;POLR2I
positive regulation of epithelial cell migration (GO:0010634)	16/94	0.227439	0.744402	1.27325	1.88552	DOCK5;IQSEC1;FLT4;PRKCE;PIK3CD;ETS1;RAB11A;FOXP1;VEGFA;RRAS;ZC3H12A;ATOH8;AKT1;RAC1;MAPRE2;RREB1
activation of cysteine-type endopeptidase activity involved in apoptotic process (GO:0006919)	14/81	0.228856	0.744402	1.2969	1.91249	CASP8AP2;EGLN3;CRADD;F2R;ATP2A3;EIF2AK3;LAPTM5;NOD1;CFLAR;F3;BCL2L13;RACK1;BAX;PPARG
negative regulation of protein modification process (GO:0031400)	14/81	0.228856	0.744402	1.2969	1.91249	PRKN;PRKAA2;PAQR3;TINF2;P3H1;SIRT1;PIP5KL1;ENSA;ZC3H12A;FKBP8;INSM1;CACTIN;TARDBP;ZBED3
regulation of interleukin-8 production (GO:0032677)	14/81	0.228856	0.744402	1.2969	1.91249	MAPKBP1;SYK;F2R;STAT3;NOD1;HMGB1;BCL10;KLF4;F3;IL6;DDIT3;FFAR2;CACTIN;CD33
regulation of tyrosine phosphorylation of STAT protein (GO:0042509)	12/68	0.228983	0.744402	1.32987	1.96038	GHR;PPP2CA;IL6;INPP5F;IL23A;TNFRSF18;STAT3;LIF;IL6ST;PARP14;FGFR3;VEGFA
cell projection organization (GO:0030030)	6/30	0.230542	0.744402	1.55105	2.27588	CYFIP1;GSN;RAC3;NCKAP1L;RAC1;RHOQ
microtubule polymerization (GO:0046785)	6/30	0.230542	0.744402	1.55105	2.27588	TPX2;TUBGCP2;NDE1;RANBP9;CKAP5;NDEL1
negative regulation of gene expression, epigenetic (GO:0045814)	6/30	0.230542	0.744402	1.55105	2.27588	SPI1;EED;PHF1;DNMT3A;TRIM27;PHF19
phosphatidylcholine acyl-chain remodeling (GO:0036151)	6/30	0.230542	0.744402	1.55105	2.27588	TMEM86B;PLA2G4E;MBOAT7;MBOAT2;PLA2G4A;PLA2G6
positive regulation of B cell proliferation (GO:0030890)	6/30	0.230542	0.744402	1.55105	2.27588	VAV3;MEF2C;TFRC;IL7;NCKAP1L;TNFRSF13C
protein N-linked glycosylation via asparagine (GO:0018279)	6/30	0.230542	0.744402	1.55105	2.27588	FUT8;ST6GAL1;RPN2;DAD1;STT3A;ASGR2
regulation of protein localization to membrane (GO:1905475)	6/30	0.230542	0.744402	1.55105	2.27588	PRKN;VAMP8;GSN;CDK5;ACTB;SPTBN1
establishment of mitotic spindle orientation (GO:0000132)	5/24	0.233577	0.744402	1.63257	2.37415	DCTN1;NDE1;MISP;NDEL1;PAFAH1B1
negative regulation of NIK/NF-kappaB signaling (GO:1901223)	5/24	0.233577	0.744402	1.63257	2.37415	CYLD;PPM1A;SPI1;ZC3H12A;ADIPOR1
negative regulation of ossification (GO:0030279)	5/24	0.233577	0.744402	1.63257	2.37415	SRGN;MEF2C;CHSY1;KREMEN2;BCOR
positive regulation of cell-substrate junction organization (GO:0150117)	5/24	0.233577	0.744402	1.63257	2.37415	ROCK1;IQSEC1;RAC1;MAPRE2;VEGFA
positive regulation of lamellipodium assembly (GO:0010592)	5/24	0.233577	0.744402	1.63257	2.37415	ACTR2;CYFIP1;CARMIL2;RAC1;WNT1
positive regulation of p38MAPK cascade (GO:1900745)	5/24	0.233577	0.744402	1.63257	2.37415	SPI1;NCF1;ZC3H12A;RELL1;VEGFA
positive regulation of protein targeting to membrane (GO:0090314)	5/24	0.233577	0.744402	1.63257	2.37415	CEMIP;ITGAM;MTCL1;AKT2;MIEF1
positive regulation of transcription from RNA polymerase II promoter in response to stress (GO:0036003)	5/24	0.233577	0.744402	1.63257	2.37415	MUC1;ATF6B;DDIT3;ATF6;VEGFA
protein K48-linked deubiquitination (GO:0071108)	5/24	0.233577	0.744402	1.63257	2.37415	USP25;USP8;VCPIP1;USP33;OTUB1
regulation of axon extension involved in axon guidance (GO:0048841)	5/24	0.233577	0.744402	1.63257	2.37415	SEMA5B;SEMA3C;SEMA4C;MEGF8;VEGFA
regulation of cytokine production involved in immune response (GO:0002718)	5/24	0.233577	0.744402	1.63257	2.37415	LAPTM5;BTK;FFAR2;SCIMP;INAVA
regulation of monooxygenase activity (GO:0032768)	5/24	0.233577	0.744402	1.63257	2.37415	HSP90AA1;GDNF;CAV1;AKT1;DNM2
cell migration involved in sprouting angiogenesis (GO:0002042)	4/18	0.233634	0.744402	1.77238	2.57703	NR4A1;EGR3;AKT1;VEGFA
cellular response to alkaloid (GO:0071312)	4/18	0.233634	0.744402	1.77238	2.57703	RAD51;CASP3;HTR1B;SPIDR
mitochondrial fission (GO:0000266)	4/18	0.233634	0.744402	1.77238	2.57703	PRKN;MIEF1;DNM1L;DNM2
negative regulation of fibroblast proliferation (GO:0048147)	4/18	0.233634	0.744402	1.77238	2.57703	MORC3;GSTP1;B4GALT7;CDC73
negative regulation of interleukin-8 production (GO:0032717)	4/18	0.233634	0.744402	1.77238	2.57703	MAPKBP1;KLF4;CACTIN;CD33
nucleotide biosynthetic process (GO:0009165)	4/18	0.233634	0.744402	1.77238	2.57703	PRPSAP1;RRM2B;PPAT;GART
positive regulation of cell adhesion mediated by integrin (GO:0033630)	4/18	0.233634	0.744402	1.77238	2.57703	SYK;LIF;RAC3;NCKAP1L
positive regulation of cell cycle phase transition (GO:1901989)	4/18	0.233634	0.744402	1.77238	2.57703	DYRK3;ATAD5;FAM83D;CDC73
positive regulation of extracellular matrix organization (GO:1903055)	4/18	0.233634	0.744402	1.77238	2.57703	CARMIL2;IL6;IER3IP1;COLGALT1
positive regulation of myoblast differentiation (GO:0045663)	4/18	0.233634	0.744402	1.77238	2.57703	MEF2C;BTG1;MAPK14;PLCB1
positive regulation of nervous system process (GO:0031646)	4/18	0.233634	0.744402	1.77238	2.57703	EGR2;MYRF;PARD3;ITGAX
positive regulation of nitric-oxide synthase activity (GO:0051000)	4/18	0.233634	0.744402	1.77238	2.57703	TERT;AKT1;APOE;TERF2
regulation of establishment or maintenance of cell polarity (GO:0032878)	4/18	0.233634	0.744402	1.77238	2.57703	ARFGEF1;ROCK1;RACK1;KIF20B
regulation of mRNA polyadenylation (GO:1900363)	4/18	0.233634	0.744402	1.77238	2.57703	CPSF6;CCNT1;ZC3H3;ZC3H14
regulation of production of miRNAs involved in gene silencing by miRNA (GO:1903798)	4/18	0.233634	0.744402	1.77238	2.57703	ZC3H10;IL6;TERT;ZC3H12A
regulation of telomere maintenance via telomere lengthening (GO:1904356)	4/18	0.233634	0.744402	1.77238	2.57703	ERCC4;TINF2;TERF2;SMG6
regulation of transcription by RNA polymerase I (GO:0006356)	4/18	0.233634	0.744402	1.77238	2.57703	RASL11A;EIF2AK3;UBTF;FLNA
regulation of transforming growth factor beta production (GO:0071634)	4/18	0.233634	0.744402	1.77238	2.57703	ITGB8;ITGAV;PTGS2;LTBP1
release of cytochrome c from mitochondria (GO:0001836)	4/18	0.233634	0.744402	1.77238	2.57703	BAX;DNM1L;CLU;TIMM50
response to axon injury (GO:0048678)	4/18	0.233634	0.744402	1.77238	2.57703	TYROBP;FLRT3;SARM1;SOD1
RNA destabilization (GO:0050779)	4/18	0.233634	0.744402	1.77238	2.57703	FTO;RIDA;ROCK1;MEX3D
rRNA catabolic process (GO:0016075)	4/18	0.233634	0.744402	1.77238	2.57703	EXOSC7;EXOSC10;DIS3;DIS3L
negative regulation of catabolic process (GO:0009895)	9/49	0.233859	0.744402	1.39615	2.02866	PRKCG;HDAC4;HCAR2;SNX3;TIGAR;FLNA;IRAK3;MDM4;GIT1
regulation of cellular localization (GO:0060341)	9/49	0.233859	0.744402	1.39615	2.02866	PRKN;HSP90AA1;PARD6B;FER;GSN;KDM1A;FES;CSNK1E;TTL
regulation of cellular protein metabolic process (GO:0032268)	9/49	0.233859	0.744402	1.39615	2.02866	NFKBIA;CYFIP1;ATXN2;TCOF1;UHRF1;PCIF1;AKT1;APOE;KLF4
RNA catabolic process (GO:0006401)	9/49	0.233859	0.744402	1.39615	2.02866	EXOSC7;ZFP36;RIDA;RNH1;PABPC4;XRN2;SND1;ZFP36L2;ZPR1
glucose metabolic process (GO:0006006)	11/62	0.236533	0.75085	1.33847	1.92963	GOT1;DCXR;GAA;PGAM1;SORD;PGK1;ALDOC;OMA1;GAPDH;SLC25A11;PPARD
positive regulation of NF-kappaB transcription factor activity (GO:0051092)	25/155	0.23978	0.75085	1.19394	1.70499	TFRC;NOD1;IL1RAP;BCL10;CLU;UBB;IRAK2;TRIM27;TRIM21;NTRK1;CAV1;STAT3;IRAK3;CFLAR;TICAM1;NFKBIA;FER;IL6;BTK;TRIM13;TRIM14;ROR1;UBE2V1;CLOCK;IL18R1
DNA synthesis involved in DNA repair (GO:0000731)	8/43	0.24091	0.75085	1.41822	2.01859	POLD4;UBB;POLN;RFC1;USP43;POLD1;FAAP20;SIRT1
DNA-dependent DNA replication maintenance of fidelity (GO:0045005)	8/43	0.24091	0.75085	1.41822	2.01859	ZRANB3;EXD2;RAD51;POLD1;NUCKS1;OOEP;TRAIP;CENPS
regulation of cell-cell adhesion (GO:0022407)	8/43	0.24091	0.75085	1.41822	2.01859	EPHA7;FUT7;JAG1;MEGF10;WNT1;GTPBP4;EPHB3;SMAD7
regulation of protein catabolic process (GO:0042176)	17/102	0.245622	0.75085	1.24136	1.74282	PRKCG;CTSA;PRKN;CSNK2A1;IRAK3;FURIN;FOXO1;NKD1;SNX3;FZR1;ITCH;NEDD4;FLNA;MDM4;FAM83D;CHMP6;ATG7
glutamine family amino acid metabolic process (GO:0009064)	7/37	0.247992	0.75085	1.44766	2.01856	ALDH4A1;GOT1;AADAT;FPGS;MTHFS;ALDH18A1;GLS
negative regulation of stress-activated MAPK cascade (GO:0032873)	7/37	0.247992	0.75085	1.44766	2.01856	PRKN;CYLD;ITCH;TAOK3;GSTP1;EZR;FOXO1
phagosome maturation (GO:0090382)	7/37	0.247992	0.75085	1.44766	2.01856	ATP6V1G1;RAB20;ATP6V1B2;TCIRG1;ATP6V0D1;CORO1A;ATP6V0A1
positive regulation of signaling receptor activity (GO:2000273)	7/37	0.247992	0.75085	1.44766	2.01856	BTC;NCF1;HDAC1;HFE;NCOA3;ADRB2;ADRA2B
regulation of p38MAPK cascade (GO:1900744)	7/37	0.247992	0.75085	1.44766	2.01856	CYLD;SPI1;NCF1;ZC3H12A;RELL1;EZR;VEGFA
regulation of protein autophosphorylation (GO:0031952)	7/37	0.247992	0.75085	1.44766	2.01856	RAP2C;EPHA7;RASSF2;TESK1;PPP2R5D;PPP2R5C;VEGFA
positive regulation of inflammatory response (GO:0050729)	15/89	0.249016	0.75085	1.25803	1.74896	SETD4;PTGER4;CEBPA;IL16;GPR4;ETS1;VAMP8;NFKBIA;GPRC5B;IL6;IL23A;DDT;NINJ1;NAPEPLD;IL6ST
positive regulation of interleukin-6 production (GO:0032755)	13/76	0.251739	0.75085	1.28056	1.76635	SETD4;SYK;F2R;STAT3;CYBA;IL16;HMGB1;BCL10;AIF1;SCIMP;INAVA;IL6;TYROBP
RNA transport (GO:0050658)	13/76	0.251739	0.75085	1.28056	1.76635	NUP155;SRSF1;MAGOHB;CKAP5;POM121L2;ZFP36;ATXN2;DDX39B;ZC3H11A;NUP62;DHX38;SRSF5;SRSF7
aldehyde biosynthetic process (GO:0046184)	2/7	0.252544	0.75085	2.48084	3.41405	KDM3A;TKT
AV node cell action potential (GO:0086016)	2/7	0.252544	0.75085	2.48084	3.41405	CACNB2;CACNA1C
axon ensheathment in central nervous system (GO:0032291)	2/7	0.252544	0.75085	2.48084	3.41405	CNTNAP1;MYRF
cardiolipin biosynthetic process (GO:0032049)	2/7	0.252544	0.75085	2.48084	3.41405	SLC27A1;PLA2G6
cellular amino acid biosynthetic process (GO:0008652)	2/7	0.252544	0.75085	2.48084	3.41405	ILVBL;BCAT2
cellular cation homeostasis (GO:0030003)	2/7	0.252544	0.75085	2.48084	3.41405	TESMIN;LETM2
cellular hypotonic response (GO:0071476)	2/7	0.252544	0.75085	2.48084	3.41405	CAB39;SLC12A6
cellular response to laminar fluid shear stress (GO:0071499)	2/7	0.252544	0.75085	2.48084	3.41405	KLF4;SREBF2
cellular response to monoamine stimulus (GO:0071868)	2/7	0.252544	0.75085	2.48084	3.41405	GNG2;DRD1
cellular response to prostaglandin E stimulus (GO:0071380)	2/7	0.252544	0.75085	2.48084	3.41405	PTGER4;GNG2
cytochrome complex assembly (GO:0017004)	2/7	0.252544	0.75085	2.48084	3.41405	CYBA;COA6
deadenylation-dependent decapping of nuclear-transcribed mRNA (GO:0000290)	2/7	0.252544	0.75085	2.48084	3.41405	DCP1A;PATL1
determination of digestive tract left/right asymmetry (GO:0071907)	2/7	0.252544	0.75085	2.48084	3.41405	MEGF8;CCDC40
fatty acid elongation, monounsaturated fatty acid (GO:0034625)	2/7	0.252544	0.75085	2.48084	3.41405	ELOVL1;ELOVL7
fatty acid elongation, polyunsaturated fatty acid (GO:0034626)	2/7	0.252544	0.75085	2.48084	3.41405	ELOVL1;ELOVL7
fatty acid elongation, saturated fatty acid (GO:0019367)	2/7	0.252544	0.75085	2.48084	3.41405	ELOVL1;ELOVL7
fatty acid elongation, unsaturated fatty acid (GO:0019368)	2/7	0.252544	0.75085	2.48084	3.41405	ELOVL1;ELOVL7
ganglioside catabolic process (GO:0006689)	2/7	0.252544	0.75085	2.48084	3.41405	GM2A;NEU1
glomerular epithelial cell development (GO:0072310)	2/7	0.252544	0.75085	2.48084	3.41405	JAG1;FOXJ1
glutamine transport (GO:0006868)	2/7	0.252544	0.75085	2.48084	3.41405	SLC38A1;SLC1A5
histone H3-K14 acetylation (GO:0044154)	2/7	0.252544	0.75085	2.48084	3.41405	ING5;KAT7
histone H3-K4 dimethylation (GO:0044648)	2/7	0.252544	0.75085	2.48084	3.41405	SETD4;SETD1B
hyaluronan biosynthetic process (GO:0030213)	2/7	0.252544	0.75085	2.48084	3.41405	CEMIP;HAS3
leucine metabolic process (GO:0006551)	2/7	0.252544	0.75085	2.48084	3.41405	HMGCL;BCAT2
lymphoid progenitor cell differentiation (GO:0002320)	2/7	0.252544	0.75085	2.48084	3.41405	SPI1;LIG4
marginal zone B cell differentiation (GO:0002315)	2/7	0.252544	0.75085	2.48084	3.41405	DOCK10;NOTCH2
membrane biogenesis (GO:0044091)	2/7	0.252544	0.75085	2.48084	3.41405	TLCD2;SPTBN1
mitochondrial DNA metabolic process (GO:0032042)	2/7	0.252544	0.75085	2.48084	3.41405	LONP1;LIG3
modulation by symbiont of host apoptotic process (GO:0052150)	2/7	0.252544	0.75085	2.48084	3.41405	MAPK1;TRIM27
modulation by symbiont of host defense response (GO:0052031)	2/7	0.252544	0.75085	2.48084	3.41405	UBB;B2M
negative regulation of axon regeneration (GO:0048681)	2/7	0.252544	0.75085	2.48084	3.41405	RTN4R;INPP5F
negative regulation of interferon-gamma-mediated signaling pathway (GO:0060336)	2/7	0.252544	0.75085	2.48084	3.41405	PPARG;PARP14
negative regulation of low-density lipoprotein receptor activity (GO:1905598)	2/7	0.252544	0.75085	2.48084	3.41405	ABCA2;ITGAV
negative regulation of membrane protein ectodomain proteolysis (GO:0051045)	2/7	0.252544	0.75085	2.48084	3.41405	ROCK1;TIMP2
negative regulation of p38MAPK cascade (GO:1903753)	2/7	0.252544	0.75085	2.48084	3.41405	CYLD;EZR
negative regulation of protein K63-linked ubiquitination (GO:1900045)	2/7	0.252544	0.75085	2.48084	3.41405	TRIP12;OTUB1
negative regulation of response to interferon-gamma (GO:0060331)	2/7	0.252544	0.75085	2.48084	3.41405	PPARG;PARP14
negative regulation of RIG-I signaling pathway (GO:0039536)	2/7	0.252544	0.75085	2.48084	3.41405	RNF125;DHX58
negative regulation of stress-activated protein kinase signaling cascade (GO:0070303)	2/7	0.252544	0.75085	2.48084	3.41405	GSTP1;FOXO1
negative regulation of T-helper 17 type immune response (GO:2000317)	2/7	0.252544	0.75085	2.48084	3.41405	ZC3H12A;SMAD7
neuron projection arborization (GO:0140058)	2/7	0.252544	0.75085	2.48084	3.41405	ROCK1;CHRNA7
nodal signaling pathway (GO:0038092)	2/7	0.252544	0.75085	2.48084	3.41405	ACVR1C;ACVR1B
Notch receptor processing, ligand-dependent (GO:0035333)	2/7	0.252544	0.75085	2.48084	3.41405	PSENEN;ADAM10
nuclear-transcribed mRNA catabolic process, deadenylation-independent decay (GO:0031086)	2/7	0.252544	0.75085	2.48084	3.41405	ZFP36;DCP1A
pentose metabolic process (GO:0019321)	2/7	0.252544	0.75085	2.48084	3.41405	DCXR;RPE
pericardium morphogenesis (GO:0003344)	2/7	0.252544	0.75085	2.48084	3.41405	DLL4;FLRT3
photoreceptor cell differentiation (GO:0046530)	2/7	0.252544	0.75085	2.48084	3.41405	STAT3;NKD1
platelet dense granule organization (GO:0060155)	2/7	0.252544	0.75085	2.48084	3.41405	BLOC1S3;F2R
polyamine biosynthetic process (GO:0006596)	2/7	0.252544	0.75085	2.48084	3.41405	AMD1;SAT1
positive regulation of amyloid-beta clearance (GO:1900223)	2/7	0.252544	0.75085	2.48084	3.41405	ROCK1;APOE
positive regulation of ER-associated ubiquitin-dependent protein catabolic process (GO:1903071)	2/7	0.252544	0.75085	2.48084	3.41405	CAV1;SGTA
positive regulation of helicase activity (GO:0051096)	2/7	0.252544	0.75085	2.48084	3.41405	MSH2;GTF2H2
positive regulation of histone H3-K9 methylation (GO:0051574)	2/7	0.252544	0.75085	2.48084	3.41405	MYB;SIRT1
positive regulation of histone H4 acetylation (GO:0090240)	2/7	0.252544	0.75085	2.48084	3.41405	MUC1;KAT7
positive regulation of IRE1-mediated unfolded protein response (GO:1903896)	2/7	0.252544	0.75085	2.48084	3.41405	PTPN1;BAX
positive regulation of miRNA mediated inhibition of translation (GO:1905618)	2/7	0.252544	0.75085	2.48084	3.41405	STAT3;TNRC6B
positive regulation of mitochondrial membrane potential (GO:0010918)	2/7	0.252544	0.75085	2.48084	3.41405	AKT2;AKT1
positive regulation of mitophagy in response to mitochondrial depolarization (GO:0098779)	2/7	0.252544	0.75085	2.48084	3.41405	PRKN;MFN2
positive regulation of protein deubiquitination (GO:1903003)	2/7	0.252544	0.75085	2.48084	3.41405	ZC3H12A;TANK
positive regulation of striated muscle contraction (GO:0045989)	2/7	0.252544	0.75085	2.48084	3.41405	RGS2;GSTO1
positive regulation of T-helper 17 cell differentiation (GO:2000321)	2/7	0.252544	0.75085	2.48084	3.41405	IL23A;NFKBID
positive regulation of trophoblast cell migration (GO:1901165)	2/7	0.252544	0.75085	2.48084	3.41405	ACVR1B;VEGFA
positive regulation of unsaturated fatty acid biosynthetic process (GO:2001280)	2/7	0.252544	0.75085	2.48084	3.41405	ABCD2;PTGS2
proline metabolic process (GO:0006560)	2/7	0.252544	0.75085	2.48084	3.41405	ALDH4A1;ALDH18A1
protein localization to cytoplasmic stress granule (GO:1903608)	2/7	0.252544	0.75085	2.48084	3.41405	SSB;DCP1A
proton-transporting ATP synthase complex assembly (GO:0043461)	2/7	0.252544	0.75085	2.48084	3.41405	ATP23;TMEM70
regulation by virus of viral protein levels in host cell (GO:0046719)	2/7	0.252544	0.75085	2.48084	3.41405	TBC1D20;STAT1
regulation of CD8-positive, alpha-beta T cell differentiation (GO:0043376)	2/7	0.252544	0.75085	2.48084	3.41405	NCKAP1L;RUNX3
regulation of chromatin assembly or disassembly (GO:0001672)	2/7	0.252544	0.75085	2.48084	3.41405	TLK2;TLK1
regulation of cilium beat frequency (GO:0003356)	2/7	0.252544	0.75085	2.48084	3.41405	CFAP43;CCDC40
regulation of cytoplasmic mRNA processing body assembly (GO:0010603)	2/7	0.252544	0.75085	2.48084	3.41405	ATXN2L;ATXN2
regulation of dopamine metabolic process (GO:0042053)	2/7	0.252544	0.75085	2.48084	3.41405	PRKN;ITGAM
regulation of histone H3-K27 methylation (GO:0061085)	2/7	0.252544	0.75085	2.48084	3.41405	PHF1;PHF19
regulation of lens fiber cell differentiation (GO:1902746)	2/7	0.252544	0.75085	2.48084	3.41405	SPRED1;SPRY2
regulation of microtubule binding (GO:1904526)	2/7	0.252544	0.75085	2.48084	3.41405	PPP2CA;MARK2
regulation of miRNA mediated inhibition of translation (GO:1905616)	2/7	0.252544	0.75085	2.48084	3.41405	STAT3;TNRC6B
regulation of morphogenesis of an epithelium (GO:1905330)	2/7	0.252544	0.75085	2.48084	3.41405	RNF207;FOXP1
regulation of muscle organ development (GO:0048634)	2/7	0.252544	0.75085	2.48084	3.41405	CENPF;SFMBT1
regulation of necrotic cell death (GO:0010939)	2/7	0.252544	0.75085	2.48084	3.41405	SLC6A6;ASAH1
regulation of oxidative stress-induced neuron intrinsic apoptotic signaling pathway (GO:1903376)	2/7	0.252544	0.75085	2.48084	3.41405	PRKN;NONO
regulation of prostaglandin biosynthetic process (GO:0031392)	2/7	0.252544	0.75085	2.48084	3.41405	PTGS2;SIRT1
regulation of skeletal muscle satellite cell proliferation (GO:0014842)	2/7	0.252544	0.75085	2.48084	3.41405	CFLAR;EPHB1
regulation of transforming growth factor beta1 production (GO:0032908)	2/7	0.252544	0.75085	2.48084	3.41405	TYROBP;FURIN
regulation of vascular associated smooth muscle cell apoptotic process (GO:1905459)	2/7	0.252544	0.75085	2.48084	3.41405	MFN2;PPARG
response to host defenses (GO:0052200)	2/7	0.252544	0.75085	2.48084	3.41405	UBB;B2M
response to increased oxygen levels (GO:0036296)	2/7	0.252544	0.75085	2.48084	3.41405	ATP6V1G1;ATP6V0D1
response to lead ion (GO:0010288)	2/7	0.252544	0.75085	2.48084	3.41405	PPP2CA;PPP1CA
ribose phosphate biosynthetic process (GO:0046390)	2/7	0.252544	0.75085	2.48084	3.41405	PRPSAP1;TKT
ribosomal small subunit export from nucleus (GO:0000056)	2/7	0.252544	0.75085	2.48084	3.41405	RPS15;XPO1
rRNA-containing ribonucleoprotein complex export from nucleus (GO:0071428)	2/7	0.252544	0.75085	2.48084	3.41405	LSG1;XPO1
serine transport (GO:0032329)	2/7	0.252544	0.75085	2.48084	3.41405	SFXN3;SLC7A10
somatic recombination of immunoglobulin gene segments (GO:0016447)	2/7	0.252544	0.75085	2.48084	3.41405	MSH2;LIG4
T cell apoptotic process (GO:0070231)	2/7	0.252544	0.75085	2.48084	3.41405	LMBR1L;AKT1
T-helper 17 cell differentiation (GO:0072539)	2/7	0.252544	0.75085	2.48084	3.41405	IL6;STAT3
vascular wound healing (GO:0061042)	2/7	0.252544	0.75085	2.48084	3.41405	GATA2;VEGFA
very long-chain fatty acid catabolic process (GO:0042760)	2/7	0.252544	0.75085	2.48084	3.41405	ABCD4;ABCD2
white fat cell differentiation (GO:0050872)	2/7	0.252544	0.75085	2.48084	3.41405	PPARG;SIRT1
xenobiotic catabolic process (GO:0042178)	2/7	0.252544	0.75085	2.48084	3.41405	GSTM4;GSTO1
amyloid fibril formation (GO:1990000)	11/63	0.253297	0.75221	1.31265	1.80253	PSENEN;PRKN;GSN;NAT8;UBB;USP9X;ADAM10;TSPAN5;FURIN;B2M;ITM2B
cellular response to reactive oxygen species (GO:0034614)	11/63	0.253297	0.75221	1.31265	1.80253	MAPK9;FER;IL6;NCF1;PXN;AKT1;MAPK1;ROMO1;SIRT1;PDK2;ANKZF1
negative regulation of peptidyl-tyrosine phosphorylation (GO:0050732)	6/31	0.254896	0.755199	1.48892	2.0352	PPP2CA;INPP5F;CAV1;PTPN6;PARP14;SRCIN1
organelle transport along microtubule (GO:0072384)	6/31	0.254896	0.755199	1.48892	2.0352	UBB;KIF5B;NDE1;BICD1;NDEL1;PAFAH1B1
peptidyl-asparagine modification (GO:0018196)	6/31	0.254896	0.755199	1.48892	2.0352	FUT8;ST6GAL1;RPN2;DAD1;STT3A;ASGR2
vitamin transport (GO:0051180)	6/31	0.254896	0.755199	1.48892	2.0352	SLC27A1;SLC23A1;SLC52A2;SLC52A3;SLC2A6;SLC2A8
regulation of Notch signaling pathway (GO:0008593)	14/83	0.257862	0.757189	1.25916	1.70658	JAG1;STAT3;GATA2;SREBF2;DLL4;POFUT1;ZMIZ1;PDCD10;AKT1;TSPAN5;CHAC1;IL6ST;WNT1;BEND6
regulation of cytokine production (GO:0001817)	24/150	0.258369	0.757189	1.18242	1.60024	SRGN;PTGER4;CADM1;SLC11A1;HILPDA;PLD4;PIK3CD;MAPK14;FOXP1;SOD1;TWSG1;IL6;TBK1;BCL6;IRF3;ALOX5;MAPKAPK2;NPTN;SNAI2;IRF8;TRIM21;GAPDH;TRIM56;ASB1
positive regulation of cytokine production (GO:0001819)	51/335	0.260002	0.757189	1.1154	1.50251	SETD4;FLT4;HILPDA;PIK3CD;HMGB1;TBK1;DHX58;FFAR2;TRIM27;SYK;SLC11A1;F2R;ARNT;IL16;CYBA;TICAM1;F3;FOXP1;TYROBP;IRF3;IL23A;DDIT3;IRF1;RARA;IRF5;PLCB1;IL6ST;GAPDH;PTGER4;AIRE;NOD1;BCL10;PTGS2;AIF1;INAVA;HMOX1;SPTBN1;XRCC6;CADM1;XRCC5;STAT3;EIF2AK3;LAPTM5;MAPK14;SCIMP;SULF2;SOD1;IL6;IL7;POLR3H;IL18R1
carbohydrate homeostasis (GO:0033500)	12/70	0.260806	0.757189	1.28387	1.72549	CEBPA;IL6;PRKAA2;WFS1;ALOX5;RPS6;STAT3;FFAR2;PPARG;ADIPOR1;PDK2;USF1
establishment of protein localization to membrane (GO:0090150)	12/70	0.260806	0.757189	1.28387	1.72549	RAB10;ZDHHC18;ICMT;NCF1;NACA;PARD3;VPS37A;BRAF;ZDHHC1;SYNE3;RAB11A;YIF1B
cellular polysaccharide biosynthetic process (GO:0033692)	5/25	0.26119	0.757189	1.55085	2.08202	B3GALNT1;B3GNT8;B3GNT7;HAS3;HS2ST1
endosome transport via multivesicular body sorting pathway (GO:0032509)	5/25	0.26119	0.757189	1.55085	2.08202	LEPROT;SORT1;VTA1;CHMP3;CHMP6
positive regulation of lipid metabolic process (GO:0045834)	5/25	0.26119	0.757189	1.55085	2.08202	AKT1;PPARG;APOE;SORBS1;PPARD
negative regulation of cell differentiation (GO:0045596)	30/191	0.261257	0.757189	1.15687	1.5528	SRA1;ADIPOR1;GATA2;FOXO1;ZFP36L2;CDC73;PPP2CA;SPRED1;NOCT;MYB;LEO1;ITGAV;WNT1;ADAMTS7;RUNX1T1;TBX1;MED1;JAG1;CAV1;EIF2AK4;SIRT1;HOPX;SMAD7;NFKBIA;IL6;ZADH2;SNAI2;SPRY2;PPARG;TRIB2
homotypic cell-cell adhesion (GO:0034109)	8/44	0.261422	0.757189	1.37874	1.84974	MEGF10;STXBP3;GNAS;FLNA;TLN1;CLIC1;ACTB;ACTG1
negative regulation of epidermal growth factor receptor signaling pathway (GO:0042059)	8/44	0.261422	0.757189	1.37874	1.84974	BTC;RNF126;ZGPAT;SH3KBP1;SPRY2;ARHGEF7;CHMP6;STAM2
positive regulation of receptor-mediated endocytosis (GO:0048260)	8/44	0.261422	0.757189	1.37874	1.84974	HFE;PPT1;PICK1;BICD1;CLU;B2M;SCYL2;VEGFA
actin filament capping (GO:0051693)	4/19	0.265877	0.757189	1.65412	2.19125	EPS8;GSN;FLII;ADD1
activin receptor signaling pathway (GO:0032924)	4/19	0.265877	0.757189	1.65412	2.19125	ACVR1C;ACVR1B;ACVR2B;ACVR2A
barbed-end actin filament capping (GO:0051016)	4/19	0.265877	0.757189	1.65412	2.19125	EPS8;GSN;FLII;ADD1
carbohydrate derivative catabolic process (GO:1901136)	4/19	0.265877	0.757189	1.65412	2.19125	FBXO17;NAGA;FBXO44;DERA
cellular response to glucagon stimulus (GO:0071377)	4/19	0.265877	0.757189	1.65412	2.19125	ADCY9;PRKAR1B;ADCY3;PRKACA
cytoplasmic translational initiation (GO:0002183)	4/19	0.265877	0.757189	1.65412	2.19125	EIF3I;DENR;EIF3D;EIF3A
diol metabolic process (GO:0034311)	4/19	0.265877	0.757189	1.65412	2.19125	GCHFR;HSP90AA1;NAAA;AKT1
DNA alkylation (GO:0006305)	4/19	0.265877	0.757189	1.65412	2.19125	MTRR;EHMT2;DNMT3A;BEND3
DNA double-strand break processing (GO:0000729)	4/19	0.265877	0.757189	1.65412	2.19125	RAD52;EXD2;KAT5;RNF138
DNA methylation or demethylation (GO:0044728)	4/19	0.265877	0.757189	1.65412	2.19125	MTRR;EHMT2;DNMT3A;BEND3
folic acid metabolic process (GO:0046655)	4/19	0.265877	0.757189	1.65412	2.19125	MTRR;SHMT1;FPGS;MTHFS
histone deubiquitination (GO:0016578)	4/19	0.265877	0.757189	1.65412	2.19125	USP36;USP15;USP49;EPOP
maintenance of protein localization in organelle (GO:0072595)	4/19	0.265877	0.757189	1.65412	2.19125	MORC3;TAF8;AKT1;HK1
myeloid cell activation involved in immune response (GO:0002275)	4/19	0.265877	0.757189	1.65412	2.19125	SBNO2;TYROBP;SYK;DNASE1L3
negative regulation of RNA splicing (GO:0033119)	4/19	0.265877	0.757189	1.65412	2.19125	RPS26;SAP18;SRSF7;PTBP2
nucleotide-sugar biosynthetic process (GO:0009226)	4/19	0.265877	0.757189	1.65412	2.19125	GMPPB;UGDH;SLC35D1;UAP1
pore complex assembly (GO:0046931)	4/19	0.265877	0.757189	1.65412	2.19125	NDC1;NUP205;ADAM10;PLEKHA7
positive regulation of mitochondrial fission (GO:0090141)	4/19	0.265877	0.757189	1.65412	2.19125	PRKN;RALBP1;MIEF1;DNM1L
protein import into mitochondrial matrix (GO:0030150)	4/19	0.265877	0.757189	1.65412	2.19125	TOMM40;TIMM17B;ROMO1;TIMM50
regulation of glucose transmembrane transport (GO:0010827)	4/19	0.265877	0.757189	1.65412	2.19125	RTN2;SLC2A1;PRKAG2;BRAF
regulation of histone H3-K4 methylation (GO:0051569)	4/19	0.265877	0.757189	1.65412	2.19125	KDM1A;MYB;WDR5;BCOR
alpha-linolenic acid metabolic process (GO:0036109)	3/13	0.266272	0.757189	1.86076	2.46222	ELOVL1;FADS2;SCP2
cardiac cell development (GO:0055006)	3/13	0.266272	0.757189	1.86076	2.46222	JAG1;MYH11;VEGFA
cellular response to interleukin-15 (GO:0071350)	3/13	0.266272	0.757189	1.86076	2.46222	IL15RA;STAT3;PLCB1
cytoplasmic sequestering of protein (GO:0051220)	3/13	0.266272	0.757189	1.86076	2.46222	NFKBIA;FLNA;GOPC
endochondral bone morphogenesis (GO:0060350)	3/13	0.266272	0.757189	1.86076	2.46222	MEF2C;INPPL1;FGFR3
Golgi ribbon formation (GO:0090161)	3/13	0.266272	0.757189	1.86076	2.46222	GCC2;FHDC1;TMED5
homeostasis of number of cells (GO:0048872)	3/13	0.266272	0.757189	1.86076	2.46222	F2R;NAPEPLD;OCIAD1
interleukin-15-mediated signaling pathway (GO:0035723)	3/13	0.266272	0.757189	1.86076	2.46222	IL15RA;STAT3;PLCB1
lymphocyte mediated immunity (GO:0002449)	3/13	0.266272	0.757189	1.86076	2.46222	JAG1;MSH2;MYO1G
macrophage activation involved in immune response (GO:0002281)	3/13	0.266272	0.757189	1.86076	2.46222	SBNO2;TYROBP;SYK
mature B cell differentiation involved in immune response (GO:0002313)	3/13	0.266272	0.757189	1.86076	2.46222	NOTCH2;DOCK10;IL6
mitochondrial outer membrane permeabilization (GO:0097345)	3/13	0.266272	0.757189	1.86076	2.46222	BAX;PMAIP1;BMF
myelination in peripheral nervous system (GO:0022011)	3/13	0.266272	0.757189	1.86076	2.46222	CNTNAP1;PARD3;SOD1
negative regulation of alcohol biosynthetic process (GO:1902931)	3/13	0.266272	0.757189	1.86076	2.46222	GFI1;APOE;SOD1
negative regulation of autophagosome assembly (GO:1902902)	3/13	0.266272	0.757189	1.86076	2.46222	SCFD1;PHF23;SMCR8
negative regulation of CD4-positive, alpha-beta T cell activation (GO:2000515)	3/13	0.266272	0.757189	1.86076	2.46222	TWSG1;HMGB1;RUNX3
negative regulation of hippo signaling (GO:0035331)	3/13	0.266272	0.757189	1.86076	2.46222	WWC2;MAPK14;VGLL4
negative regulation of hydrogen peroxide-induced cell death (GO:1903206)	3/13	0.266272	0.757189	1.86076	2.46222	HGF;RACK1;PDE8A
negative regulation of macrophage derived foam cell differentiation (GO:0010745)	3/13	0.266272	0.757189	1.86076	2.46222	NFKBIA;ITGAV;PPARG
negative regulation of myotube differentiation (GO:0010832)	3/13	0.266272	0.757189	1.86076	2.46222	HDAC4;HDAC5;HDAC1
negative regulation of stem cell differentiation (GO:2000737)	3/13	0.266272	0.757189	1.86076	2.46222	JAG1;N4BP2L2;ZFP36L2
pentose-phosphate shunt (GO:0006098)	3/13	0.266272	0.757189	1.86076	2.46222	RPE;TKT;DERA
poly-N-acetyllactosamine metabolic process (GO:0030309)	3/13	0.266272	0.757189	1.86076	2.46222	B3GALNT1;B3GNT8;B3GNT7
polyamine metabolic process (GO:0006595)	3/13	0.266272	0.757189	1.86076	2.46222	HDAC10;AMD1;SAT1
positive regulation of histone deacetylation (GO:0031065)	3/13	0.266272	0.757189	1.86076	2.46222	ING2;NIPBL;VEGFA
positive regulation of mRNA metabolic process (GO:1903313)	3/13	0.266272	0.757189	1.86076	2.46222	KHSRP;ZC3H12A;CNOT8
positive regulation of nuclear-transcribed mRNA poly(A) tail shortening (GO:0060213)	3/13	0.266272	0.757189	1.86076	2.46222	ZFP36;PABPC1;TNRC6B
positive regulation of protein exit from endoplasmic reticulum (GO:0070863)	3/13	0.266272	0.757189	1.86076	2.46222	TMEM30A;SAR1A;SAR1B
positive regulation of protein localization to cell surface (GO:2000010)	3/13	0.266272	0.757189	1.86076	2.46222	TYROBP;MAP1A;STX3
positive regulation of ruffle assembly (GO:1900029)	3/13	0.266272	0.757189	1.86076	2.46222	EPS8;CARMIL2;NDEL1
protein localization to mitochondrion (GO:0070585)	3/13	0.266272	0.757189	1.86076	2.46222	MTCH2;AKT1;HK1
purine-containing compound catabolic process (GO:0072523)	3/13	0.266272	0.757189	1.86076	2.46222	NT5E;GDA;ITPA
purine-containing compound salvage (GO:0043101)	3/13	0.266272	0.757189	1.86076	2.46222	ADK;AMPD2;DCK
regulation of cell aging (GO:0090342)	3/13	0.266272	0.757189	1.86076	2.46222	ING2;NUAK1;WNT1
regulation of chemokine (C-X-C motif) ligand 2 production (GO:2000341)	3/13	0.266272	0.757189	1.86076	2.46222	HMGB1;KLF4;FOXP1
regulation of lysosomal lumen pH (GO:0035751)	3/13	0.266272	0.757189	1.86076	2.46222	PPT1;CLN5;TMEM165
regulation of mRNA metabolic process (GO:1903311)	3/13	0.266272	0.757189	1.86076	2.46222	SRPK2;SAFB2;CDK11B
reticulophagy (GO:0061709)	3/13	0.266272	0.757189	1.86076	2.46222	ULK1;RETREG1;ATG2B
semaphorin-plexin signaling pathway involved in neuron projection guidance (GO:1902285)	3/13	0.266272	0.757189	1.86076	2.46222	PLXNA2;PLXNA1;PLXNC1
positive regulation of cell projection organization (GO:0031346)	19/117	0.266616	0.757743	1.20332	1.59072	NTRK1;CARMIL1;CARMIL2;RETREG3;CDKL5;FZD4;P3H1;ARHGAP35;RHOA;SNX3;FES;PLXNA2;NPTN;PLXNA1;ROR1;PLXNC1;APOE;SCN1B;MARK2
negative regulation of developmental process (GO:0051093)	13/77	0.267254	0.759131	1.26048	1.66327	PRKN;TBX1;PARP3;SPI1;TFRC;ROCK1;SFMBT1;FOXJ1;FUZ;OMA1;HOPX;WNT1;FGFR3
connective tissue development (GO:0061448)	7/38	0.270493	0.767478	1.40088	1.83166	COL11A2;CREB3L2;ITGB8;ARID5B;SLC39A13;SOX5;SULF2
response to estradiol (GO:0032355)	7/38	0.270493	0.767478	1.40088	1.83166	SOCS2;KAT5;NCOA3;NRIP1;STAT3;STRN3;CCDC62
regulation of axonogenesis (GO:0050770)	9/51	0.272092	0.771585	1.32952	1.73052	RTN4R;GDI1;PLXNA2;PLXNA1;PLXNC1;ARHGAP35;RHOA;MARK2;EPHB3
cellular response to metal ion (GO:0071248)	21/131	0.273017	0.773777	1.18492	1.53829	CPNE9;PRKN;DAXX;MEF2C;TIGAR;PRKAA2;CPNE5;NCF1;CPNE4;HFE;HVCN1;BRAF;RASGRP2;CARF;SYT7;ADD1;MAPK9;RASA4;AKT1;MAPK1;B2M
myeloid leukocyte differentiation (GO:0002573)	12/71	0.277262	0.784933	1.26203	1.61893	CEBPA;SBNO2;SPI1;TYROBP;CDK4;RARA;PIK3CD;PPARG;MAPK14;SIRT1;FOXP1;VEGFA
response to metal ion (GO:0010038)	12/71	0.277262	0.784933	1.26203	1.61893	PPP2CA;HFE;SLC30A5;MTF1;HVCN1;CAV1;NEDD4;ALG2;ANXA11;TESMIN;NDRG1;PPP1CA
negative regulation of response to external stimulus (GO:0032102)	19/118	0.279349	0.789339	1.1911	1.519	ILRUN;RTN4R;PTGER4;MAPKBP1;MVK;IRAK3;KLF4;ITCH;SHARPIN;INPP5F;ALOX5;DHX58;PPARG;APOE;DRD1;TRIB1;CACTIN;TRIM21;PPARD
ERBB2 signaling pathway (GO:0038128)	6/32	0.279903	0.789339	1.43157	1.82283	BTC;HSP90AA1;ERBB3;ERBIN;NRG2;PTPN12
modulation by host of symbiont process (GO:0051851)	6/32	0.279903	0.789339	1.43157	1.82283	TFAP4;CCNT1;HDAC1;NAPEPLD;NUCKS1;TARDBP
negative regulation of DNA biosynthetic process (GO:2000279)	6/32	0.279903	0.789339	1.43157	1.82283	EXOSC10;TEN1;ERCC4;TINF2;HNRNPC;TERF2
positive regulation of interleukin-10 production (GO:0032733)	6/32	0.279903	0.789339	1.43157	1.82283	IL6;SYK;IL23A;STAT3;HMGB1;INAVA
protein K63-linked deubiquitination (GO:0070536)	6/32	0.279903	0.789339	1.43157	1.82283	USP25;USP8;CYLD;ZRANB1;USP33;SPATA2
skeletal muscle organ development (GO:0060538)	6/32	0.279903	0.789339	1.43157	1.82283	MYLPF;MEF2C;BASP1;CAV1;SIX1;CFLAR
membrane lipid biosynthetic process (GO:0046467)	10/58	0.280775	0.790485	1.2926	1.64186	ALDH3A2;ELOVL1;CERS6;PPM1L;VAPA;VAPB;SPNS2;SPTSSB;DEGS1;ELOVL7
muscle organ development (GO:0007517)	10/58	0.280775	0.790485	1.2926	1.64186	TBX1;COPRS;MEF2C;SMTN;EGR3;TCF12;FHL3;CHD2;VAMP5;MEF2D
regulation of phagocytosis (GO:0050764)	10/58	0.280775	0.790485	1.2926	1.64186	SNX3;IL15RA;SYK;SLC11A1;RACK1;RAB27A;ITGAV;CYBA;GATA2;SYT7
amino acid transmembrane transport (GO:0003333)	8/45	0.282429	0.791645	1.3414	1.69597	SLC22A4;SLC6A6;SLC38A1;SLC7A7;SFXN3;SLC7A10;SLC7A1;MFSD12
chromosome condensation (GO:0030261)	8/45	0.282429	0.791645	1.3414	1.69597	CCNB1;CSNK2A1;NCAPH2;NCAPG2;CDK1;BANF1;KMT5A;NCAPD3
positive regulation of Notch signaling pathway (GO:0045747)	8/45	0.282429	0.791645	1.3414	1.69597	DLL4;JAG1;PDCD10;ZMIZ1;STAT3;TSPAN5;WNT1;IL6ST
regulation of receptor signaling pathway via JAK-STAT (GO:0046425)	8/45	0.282429	0.791645	1.3414	1.69597	GHR;LEPROT;IL6;CAV1;DOT1L;F2R;OCIAD1;ADIPOR1
negative regulation of multicellular organismal process (GO:0051241)	33/214	0.285118	0.791645	1.13185	1.4203	PTGER4;SPI1;ROCK1;WWC2;PTPN23;ADIPOR1;HOXC10;PPP2CA;RGS2;SPRED1;ACVR1C;CHSY1;ARHGDIB;NPTN;RAB11FIP5;SRGN;TLE3;MEF2C;PARP3;SFMBT1;SLC11A1;ACOT11;F2R;ACOT13;KREMEN2;ACVR2B;SMAD7;TWSG1;DDIT3;ID1;SPRY2;IL18R1;ASB1
histone methylation (GO:0016571)	5/26	0.289499	0.791645	1.47691	1.83078	SUV39H2;EHMT2;SUV39H1;NSD1;CARM1
lamellipodium assembly (GO:0030032)	5/26	0.289499	0.791645	1.47691	1.83078	CYFIP1;CARMIL1;ABLIM2;RAC1;ARHGEF7
maturation of LSU-rRNA (GO:0000470)	5/26	0.289499	0.791645	1.47691	1.83078	PES1;MAK16;NOP2;NHP2;URB1
negative regulation of macroautophagy (GO:0016242)	5/26	0.289499	0.791645	1.47691	1.83078	USP36;SCFD1;PHF23;AKT1;SMCR8
organelle fission (GO:0048285)	5/26	0.289499	0.791645	1.47691	1.83078	PRKN;WASHC5;MIEF1;DNM1L;DNM2
positive regulation of histone methylation (GO:0031062)	5/26	0.289499	0.791645	1.47691	1.83078	PHF1;MYB;WDR5;SIRT1;PHF19
positive regulation of protein insertion into mitochondrial membrane involved in apoptotic signaling pathway (GO:1900740)	5/26	0.289499	0.791645	1.47691	1.83078	TFDP2;NMT1;PMAIP1;YWHAZ;YWHAG
positive regulation of viral transcription (GO:0050434)	5/26	0.289499	0.791645	1.47691	1.83078	CCNT1;POLR2A;POLR2B;POLR2I;GTF2F1
regulation of glycogen biosynthetic process (GO:0005979)	5/26	0.289499	0.791645	1.47691	1.83078	EPM2AIP1;DYRK2;AKT2;AKT1;SORBS1
regulation of protein insertion into mitochondrial membrane involved in apoptotic signaling pathway (GO:1900739)	5/26	0.289499	0.791645	1.47691	1.83078	TFDP2;NMT1;PMAIP1;YWHAZ;YWHAG
regulation of synapse organization (GO:0050807)	5/26	0.289499	0.791645	1.47691	1.83078	SETD5;MEF2C;CDKL5;NEDD4;YWHAZ
ameboidal-type cell migration (GO:0001667)	9/52	0.291862	0.791645	1.29852	1.5991	NANOS1;TBX1;SEMA5B;SEMA3C;GDNF;PKN3;SEMA4C;AKT1;MEGF8
glycolipid metabolic process (GO:0006664)	9/52	0.291862	0.791645	1.29852	1.5991	CTSA;ABCA2;B3GALNT1;ASAH1;GM2A;NEU1;NAGA;ESYT2;PIGW
negative regulation of cellular biosynthetic process (GO:0031327)	9/52	0.291862	0.791645	1.29852	1.5991	ABCA2;SLC27A1;GFI1;KHSRP;CAV1;ZC3H12A;PGP;SNAI2;WDTC1
plasma membrane bounded cell projection morphogenesis (GO:0120039)	9/52	0.291862	0.791645	1.29852	1.5991	CNTNAP1;ANKRD27;UBB;TAOK3;NCKAP1L;KIF20B;WASF1;DNM2;PACSIN1
regulation of exocytosis (GO:0017157)	9/52	0.291862	0.791645	1.29852	1.5991	RAB10;RAB3A;RAB12;CHMP3;RAB27A;CHMP6;RAB5A;RAB8A;RAB8B
sprouting angiogenesis (GO:0002040)	9/52	0.291862	0.791645	1.29852	1.5991	NR4A1;EGR3;NAXE;FLT4;AKT1;VEGFC;PGF;E2F7;VEGFA
innate immune response activating cell surface receptor signaling pathway (GO:0002220)	19/119	0.292289	0.791645	1.17912	1.45033	PSMD12;SYK;CUL1;BCL10;PSMA7;PSMD8;PSMA5;MUC1;PSMC5;PSMD7;TYROBP;PSMC6;PSMA1;PSMC3;PSME3;PSMB1;FFAR2;PRKACA;RAF1
negative regulation of cellular metabolic process (GO:0031324)	7/39	0.293505	0.791645	1.35702	1.66352	PRKN;ABCA2;MTMR2;ATXN2;ITGAV;RIN3;APOE
regulation of nitric-oxide synthase activity (GO:0050999)	7/39	0.293505	0.791645	1.35702	1.66352	HSP90AA1;TERT;CAV1;AKT1;APOE;TERF2;DNM2
replication fork processing (GO:0031297)	7/39	0.293505	0.791645	1.35702	1.66352	ZRANB3;EXD2;RAD51;NUCKS1;OOEP;TRAIP;CENPS
response to peptide (GO:1901652)	7/39	0.293505	0.791645	1.35702	1.66352	STAT1;CHRNA7;STAT3;ERBIN;KAT7;IRF5;INAVA
vesicle cytoskeletal trafficking (GO:0099518)	7/39	0.293505	0.791645	1.35702	1.66352	KIF5B;NDE1;MYO5B;MYO7A;NDEL1;MYO1G;PAFAH1B1
regulation of cell adhesion (GO:0030155)	21/133	0.297482	0.791645	1.16363	1.41079	EPHA7;PPP1R12A;ROCK1;TNFRSF18;ADAM22;ADAM10;GPR4;VEGFA;PPP2CA;NUAK1;FUT7;ERBB3;FES;ARHGDIB;PLXNA2;PLXNA1;ITGAV;PLXNC1;STX3;P4HB;EPHB3
adaptive immune response based on somatic recombination of immune receptors built from immunoglobulin superfamily domains (GO:0002460)	4/20	0.298849	0.791645	1.55065	1.8729	JAG1;MSH2;STAT3;MYO1G
cellular response to misfolded protein (GO:0071218)	4/20	0.298849	0.791645	1.55065	1.8729	UBE2W;RNF126;DERL1;RNF5
endoplasmic reticulum calcium ion homeostasis (GO:0032469)	4/20	0.298849	0.791645	1.55065	1.8729	WFS1;RAP1GDS1;BAX;THADA
establishment of epithelial cell polarity (GO:0090162)	4/20	0.298849	0.791645	1.55065	1.8729	PARD3;EZR;MYO9A;RHOA
fatty acid transport (GO:0015908)	4/20	0.298849	0.791645	1.55065	1.8729	SLC27A1;PPARG;APOE;PPARD
folic acid-containing compound metabolic process (GO:0006760)	4/20	0.298849	0.791645	1.55065	1.8729	MTRR;SHMT1;FPGS;MTHFS
ganglioside metabolic process (GO:0001573)	4/20	0.298849	0.791645	1.55065	1.8729	ABCA2;GM2A;NEU1;ST6GALNAC5
granulocyte differentiation (GO:0030851)	4/20	0.298849	0.791645	1.55065	1.8729	CEBPA;SPI1;CDK4;RARA
mitotic cytokinetic process (GO:1902410)	4/20	0.298849	0.791645	1.55065	1.8729	CHMP3;CNTROB;CHMP6;RHOA
myeloid cell development (GO:0061515)	4/20	0.298849	0.791645	1.55065	1.8729	MED1;ABCB10;NCKAP1L;FOXP1
negative regulation of viral life cycle (GO:1903901)	4/20	0.298849	0.791645	1.55065	1.8729	SNX3;IFITM1;GSN;TRIM11
positive regulation of interferon-alpha production (GO:0032727)	4/20	0.298849	0.791645	1.55065	1.8729	TBK1;IRF3;STAT1;IRF5
regulation of fibroblast growth factor receptor signaling pathway (GO:0040036)	4/20	0.298849	0.791645	1.55065	1.8729	DSTYK;NPTN;SPRY2;SULF2
regulation of hippo signaling (GO:0035330)	4/20	0.298849	0.791645	1.55065	1.8729	SCHIP1;WWC2;MAPK14;VGLL4
regulation of lymphocyte differentiation (GO:0045619)	4/20	0.298849	0.791645	1.55065	1.8729	XRCC6;NCKAP1L;IKZF3;ZFP36L2
regulation of T cell migration (GO:2000404)	4/20	0.298849	0.791645	1.55065	1.8729	LRCH1;AIRE;AIF1;RHOA
toll-like receptor 4 signaling pathway (GO:0034142)	4/20	0.298849	0.791645	1.55065	1.8729	ITGAM;TICAM2;PRKCE;SCIMP
positive regulation of tyrosine phosphorylation of STAT protein (GO:0042531)	10/59	0.2995	0.791645	1.26615	1.52652	GHR;IL6;IL23A;TNFRSF18;STAT3;LIF;IL6ST;PARP14;FGFR3;VEGFA
regulation of secretion by cell (GO:1903530)	10/59	0.2995	0.791645	1.26615	1.52652	VAMP8;RAB10;MEF2C;RAB3A;RIC1;RAB12;P3H1;ARFIP1;RAB8A;RAB8B
protein localization to nucleus (GO:0034504)	17/106	0.299725	0.791645	1.18529	1.42815	IPO13;MORC3;NUP155;SYK;PPP1R10;STAT3;TOR1AIP2;SIX1;IPO7;IPO5;POM121L2;IPO9;NUP50;NUP62;TAF8;AKT1;TNPO1
establishment of protein localization to extracellular region (GO:0035592)	8/46	0.303852	0.791645	1.30602	1.55575	RAB10;ARL4D;RAB3A;TANGO2;RAB12;MIA2;RAB8A;RAB8B
posttranscriptional regulation of gene expression (GO:0010608)	8/46	0.303852	0.791645	1.30602	1.55575	NANOS1;CYFIP1;ZC3H10;ATXN2;TCOF1;YTHDC1;PCIF1;MEX3D
regulation of B cell proliferation (GO:0030888)	8/46	0.303852	0.791645	1.30602	1.55575	VAV3;MEF2C;TYROBP;TFRC;IL7;NCKAP1L;TNFRSF13C;IKZF3
cytokine-mediated signaling pathway (GO:0019221)	91/621	0.304998	0.791645	1.06661	1.26655	SLC27A1;IFITM1;SPI1;ITGAM;INPPL1;PIK3CD;IL1RAP;TNFRSF13C;CXCL2;PSMD8;GHR;PSMD7;CASP3;ITGAX;AKT1;MAP3K8;PRKACA;B2M;TRIM21;IL15RA;HSP90AA1;CISH;SYK;GSTO1;TNFRSF18;HGF;AIP;IL16;IRAK3;IRAK4;F3;SIRT1;YWHAZ;PSMA5;MTAP;ZEB1;TXLNA;PSMA1;IRF3;IL23A;PSME3;IRF1;TCP1;IRF8;IRF5;UBE2V1;PLCB1;IL6ST;CEBPA;RNASEL;PSMD12;IL20RA;CUL1;NOD1;PTGS2;ADIPOR1;LRP8;PSMA7;FOXO1;HSP90B1;SOCS2;MUC1;UBB;IRAK2;ALOX5;PSMB1;HMOX1…
negative regulation of smooth muscle cell proliferation (GO:0048662)	6/33	0.305426	0.791645	1.37847	1.63493	MEF2C;HMOX1;MFN2;PPARG;TRIB1;AIF1
positive regulation of telomere maintenance via telomerase (GO:0032212)	6/33	0.305426	0.791645	1.37847	1.63493	CCT2;XRCC5;TCP1;MAPK1;MAP2K7;CCT4
primary alcohol metabolic process (GO:0034308)	6/33	0.305426	0.791645	1.37847	1.63493	ALDH3A2;RDH11;RDH10;GPD2;NAAA;NAPEPLD
signal transduction by p53 class mediator (GO:0072331)	6/33	0.305426	0.791645	1.37847	1.63493	HINT1;PMAIP1;MDM4;NDRG1;E2F7;PDK2
cellular copper ion homeostasis (GO:0006878)	3/14	0.306629	0.791645	1.6915	1.99955	ANKRD9;SLC31A2;PRND
cellular response to low-density lipoprotein particle stimulus (GO:0071404)	3/14	0.306629	0.791645	1.6915	1.99955	SYK;PPARG;SREBF2
coenzyme A metabolic process (GO:0015936)	3/14	0.306629	0.791645	1.6915	1.99955	ACOT7;PANK3;COASY
covalent chromatin modification (GO:0016569)	3/14	0.306629	0.791645	1.6915	1.99955	SETD5;HDAC1;SIRT1
growth hormone receptor signaling pathway via JAK-STAT (GO:0060397)	3/14	0.306629	0.791645	1.6915	1.99955	GHR;PTPN1;STAT3
histone H3-K4 trimethylation (GO:0080182)	3/14	0.306629	0.791645	1.6915	1.99955	WDR82;SETD1B;BEND3
ncRNA transcription (GO:0098781)	3/14	0.306629	0.791645	1.6915	1.99955	GTF3A;SPIN1;RPAP2
negative regulation of DNA damage response, signal transduction by p53 class mediator (GO:0043518)	3/14	0.306629	0.791645	1.6915	1.99955	KDM1A;SNAI2;SIRT1
negative regulation of fibroblast growth factor receptor signaling pathway (GO:0040037)	3/14	0.306629	0.791645	1.6915	1.99955	SPRY2;FUZ;SULF2
negative regulation of secretion (GO:0051048)	3/14	0.306629	0.791645	1.6915	1.99955	VAMP8;ERBB3;PTGER3
nuclear pore organization (GO:0006999)	3/14	0.306629	0.791645	1.6915	1.99955	NDC1;NUP205;NUP54
positive regulation of leukocyte degranulation (GO:0043302)	3/14	0.306629	0.791645	1.6915	1.99955	ITGAM;SYK;AP1G1
positive regulation of protein deacetylation (GO:0090312)	3/14	0.306629	0.791645	1.6915	1.99955	ING2;NIPBL;NNMT
positive regulation of T-helper cell differentiation (GO:0045624)	3/14	0.306629	0.791645	1.6915	1.99955	MYB;RARA;NFKBID
regulation of cAMP-dependent protein kinase activity (GO:2000479)	3/14	0.306629	0.791645	1.6915	1.99955	PRKAR1B;ADRB2;SIRT1
regulation of cell projection organization (GO:0031344)	3/14	0.306629	0.791645	1.6915	1.99955	FAM110C;SPRY2;MYO9A
regulation of protein kinase C signaling (GO:0090036)	3/14	0.306629	0.791645	1.6915	1.99955	MC1R;FLT4;VEGFA
regulation of sensory perception of pain (GO:0051930)	3/14	0.306629	0.791645	1.6915	1.99955	ZFHX2;F2R;MGLL
response to chemokine (GO:1990868)	3/14	0.306629	0.791645	1.6915	1.99955	LRCH1;ZC3H12A;RHOA
ribonucleoside monophosphate biosynthetic process (GO:0009156)	3/14	0.306629	0.791645	1.6915	1.99955	PPAT;ADK;GART
tRNA wobble base modification (GO:0002097)	3/14	0.306629	0.791645	1.6915	1.99955	CTU1;URM1;ALKBH1
positive regulation of cell population proliferation (GO:0008284)	70/474	0.307222	0.791645	1.07607	1.26997	KDM1A;MEGF10;FLT4;HILPDA;ASH2L;ADRA1D;TCIRG1;HOXC10;RPS4X;HMGN5;CCND2;AKT2;ITGAX;AKT1;ITGAV;CAPN1;MEF2C;CSNK2A1;F2R;RPS6;ADAM10;LIG4;SIRT1;PGF;FOXP1;BTC;RARA;IL6ST;EPHA1;KIF20B;EAPP;HDAC4;HDAC1;CHRNA7;DOT1L;NOP2;DERL2;AIF1;TBRG4;DLL4;TERT;ERBB3;PDCD10;HMOX1;ROMO1;STX3;WNT1;TBX1;SRPK2;MAP3K3;STAT1;CNBP;SAAL1;LIF;VEGFC;VEGFA;FOSL1;FER;IL6;GDNF;CDK4;CCPG1;IL7;FGF18;SPDYA;PTPN6;INSM1;CNOT8;NES;FGFR3
actin filament reorganization (GO:0090527)	2/8	0.307611	0.791645	2.06724	2.43711	GSN;NEDD9
anterograde axonal protein transport (GO:0099641)	2/8	0.307611	0.791645	2.06724	2.43711	KIF5B;MAP1A
aspartate family amino acid biosynthetic process (GO:0009067)	2/8	0.307611	0.791645	2.06724	2.43711	MTRR;GOT1
axo-dendritic protein transport (GO:0099640)	2/8	0.307611	0.791645	2.06724	2.43711	KIF5B;MAP1A
basic amino acid transport (GO:0015802)	2/8	0.307611	0.791645	2.06724	2.43711	SLC7A7;SLC7A1
carbohydrate phosphorylation (GO:0046835)	2/8	0.307611	0.791645	2.06724	2.43711	ITPK1;HK1
cardiac atrium development (GO:0003230)	2/8	0.307611	0.791645	2.06724	2.43711	DLL4;MDM4
cardiac muscle hypertrophy (GO:0003300)	2/8	0.307611	0.791645	2.06724	2.43711	HDAC4;INPP5F
cell migration involved in heart development (GO:0060973)	2/8	0.307611	0.791645	2.06724	2.43711	FLRT3;SNAI2
cell-cell adhesion mediated by cadherin (GO:0044331)	2/8	0.307611	0.791645	2.06724	2.43711	FER;PLEKHA7
cellular response to epinephrine stimulus (GO:0071872)	2/8	0.307611	0.791645	2.06724	2.43711	PRKACA;SLC9A1
cellular response to interleukin-21 (GO:0098757)	2/8	0.307611	0.791645	2.06724	2.43711	STAT1;STAT3
commissural neuron axon guidance (GO:0071679)	2/8	0.307611	0.791645	2.06724	2.43711	GDNF;VEGFA
cytoplasmic sequestering of NF-kappaB (GO:0007253)	2/8	0.307611	0.791645	2.06724	2.43711	NFKBIA;G3BP2
dendritic spine maintenance (GO:0097062)	2/8	0.307611	0.791645	2.06724	2.43711	MTMR2;PICK1
dynamin family protein polymerization involved in membrane fission (GO:0003373)	2/8	0.307611	0.791645	2.06724	2.43711	DNM1L;DNM2
dynamin family protein polymerization involved in mitochondrial fission (GO:0003374)	2/8	0.307611	0.791645	2.06724	2.43711	DNM1L;DNM2
fructose metabolic process (GO:0006000)	2/8	0.307611	0.791645	2.06724	2.43711	SORD;ALDOC
histone H2A-K119 monoubiquitination (GO:0036353)	2/8	0.307611	0.791645	2.06724	2.43711	PCGF5;PCGF2
histone H3-K4 monomethylation (GO:0097692)	2/8	0.307611	0.791645	2.06724	2.43711	SETD4;SETD1B
interleukin-21-mediated signaling pathway (GO:0038114)	2/8	0.307611	0.791645	2.06724	2.43711	STAT1;STAT3
internal protein amino acid acetylation (GO:0006475)	2/8	0.307611	0.791645	2.06724	2.43711	NAA10;KAT7
kidney mesenchyme development (GO:0072074)	2/8	0.307611	0.791645	2.06724	2.43711	BASP1;SIX1
lens fiber cell differentiation (GO:0070306)	2/8	0.307611	0.791645	2.06724	2.43711	MAF;WNT5B
mammary gland epithelial cell differentiation (GO:0060644)	2/8	0.307611	0.791645	2.06724	2.43711	AKT2;AKT1
mast cell activation involved in immune response (GO:0002279)	2/8	0.307611	0.791645	2.06724	2.43711	MILR1;PIK3CD
mast cell degranulation (GO:0043303)	2/8	0.307611	0.791645	2.06724	2.43711	MILR1;PIK3CD
multi-ciliated epithelial cell differentiation (GO:1903251)	2/8	0.307611	0.791645	2.06724	2.43711	E2F4;CCNO
myeloid leukocyte mediated immunity (GO:0002444)	2/8	0.307611	0.791645	2.06724	2.43711	IL6;IRAK4
natural killer cell differentiation (GO:0001779)	2/8	0.307611	0.791645	2.06724	2.43711	PIK3CD;KAT7
negative regulation by symbiont of host apoptotic process (GO:0033668)	2/8	0.307611	0.791645	2.06724	2.43711	MAPK1;TRIM27
negative regulation by symbiont of host programmed cell death (GO:0052041)	2/8	0.307611	0.791645	2.06724	2.43711	MAPK1;TRIM27
negative regulation of alpha-beta T cell differentiation (GO:0046639)	2/8	0.307611	0.791645	2.06724	2.43711	HMGB1;RUNX3
negative regulation of calcium ion import (GO:0090281)	2/8	0.307611	0.791645	2.06724	2.43711	VDAC1;TRIM27
negative regulation of cAMP-dependent protein kinase activity (GO:2000480)	2/8	0.307611	0.791645	2.06724	2.43711	PRKAR1B;SIRT1
negative regulation of keratinocyte proliferation (GO:0010839)	2/8	0.307611	0.791645	2.06724	2.43711	MED1;SNAI2
negative regulation of long-term synaptic potentiation (GO:1900272)	2/8	0.307611	0.791645	2.06724	2.43711	TYROBP;APOE
negative regulation of mitotic nuclear division (GO:0045839)	2/8	0.307611	0.791645	2.06724	2.43711	TOM1L2;AURKAIP1
negative regulation of mRNA polyadenylation (GO:1900364)	2/8	0.307611	0.791645	2.06724	2.43711	CCNT1;ZC3H14
negative regulation of muscle cell apoptotic process (GO:0010656)	2/8	0.307611	0.791645	2.06724	2.43711	ZC3H12A;DIPK2A
negative regulation of neuron projection regeneration (GO:0070571)	2/8	0.307611	0.791645	2.06724	2.43711	RTN4R;INPP5F
negative regulation of nitrogen compound metabolic process (GO:0051172)	2/8	0.307611	0.791645	2.06724	2.43711	ABCA2;AP2A1
negative regulation of phospholipase activity (GO:0010519)	2/8	0.307611	0.791645	2.06724	2.43711	RGS2;BICD1
negative regulation of potassium ion transmembrane transporter activity (GO:1901017)	2/8	0.307611	0.791645	2.06724	2.43711	CAB39;KCNE3
negative regulation of sodium ion transport (GO:0010766)	2/8	0.307611	0.791645	2.06724	2.43711	NEDD4;COMMD1
negative regulation of T-helper 17 cell differentiation (GO:2000320)	2/8	0.307611	0.791645	2.06724	2.43711	ZC3H12A;SMAD7
peptidyl-proline hydroxylation to 4-hydroxy-L-proline (GO:0018401)	2/8	0.307611	0.791645	2.06724	2.43711	EGLN3;P4HB
phosphatidylinositol-3-phosphate biosynthetic process (GO:0036092)	2/8	0.307611	0.791645	2.06724	2.43711	PIK3CD;PIK3C2A
positive regulation of Arp2/3 complex-mediated actin nucleation (GO:2000601)	2/8	0.307611	0.791645	2.06724	2.43711	CYFIP1;WASF1
positive regulation of CD4-positive, alpha-beta T cell differentiation (GO:0043372)	2/8	0.307611	0.791645	2.06724	2.43711	MYB;NCKAP1L
positive regulation of cell migration by vascular endothelial growth factor signaling pathway (GO:0038089)	2/8	0.307611	0.791645	2.06724	2.43711	PIK3CD;VEGFA
positive regulation of dendritic cell cytokine production (GO:0002732)	2/8	0.307611	0.791645	2.06724	2.43711	TICAM1;SCIMP
positive regulation of extracellular matrix disassembly (GO:0090091)	2/8	0.307611	0.791645	2.06724	2.43711	CARMIL2;IL6
positive regulation of fibroblast migration (GO:0010763)	2/8	0.307611	0.791645	2.06724	2.43711	PRKCE;ARHGEF7
positive regulation of insulin-like growth factor receptor signaling pathway (GO:0043568)	2/8	0.307611	0.791645	2.06724	2.43711	WNT1;MYORG
positive regulation of isomerase activity (GO:0010912)	2/8	0.307611	0.791645	2.06724	2.43711	ITGAM;UHRF1
positive regulation of protein localization to early endosome (GO:1902966)	2/8	0.307611	0.791645	2.06724	2.43711	RDX;EZR
positive regulation of protein localization to endosome (GO:1905668)	2/8	0.307611	0.791645	2.06724	2.43711	RDX;EZR
postsynapse organization (GO:0099173)	2/8	0.307611	0.791645	2.06724	2.43711	CHRNA7;PICK1
progesterone receptor signaling pathway (GO:0050847)	2/8	0.307611	0.791645	2.06724	2.43711	NEDD4;TRERF1
protein localization to microtubule (GO:0035372)	2/8	0.307611	0.791645	2.06724	2.43711	DIAPH1;KIF20B
protein localization to presynapse (GO:1905383)	2/8	0.307611	0.791645	2.06724	2.43711	KIF5B;MAP1A
regulation of alpha-beta T cell proliferation (GO:0046640)	2/8	0.307611	0.791645	2.06724	2.43711	SYK;IRF1
regulation of apoptotic cell clearance (GO:2000425)	2/8	0.307611	0.791645	2.06724	2.43711	HMGB1;CD300LF
regulation of Cdc42 protein signal transduction (GO:0032489)	2/8	0.307611	0.791645	2.06724	2.43711	RALBP1;APOE
regulation of dopamine uptake involved in synaptic transmission (GO:0051584)	2/8	0.307611	0.791645	2.06724	2.43711	GDNF;DRD1
regulation of establishment of protein localization to mitochondrion (GO:1903747)	2/8	0.307611	0.791645	2.06724	2.43711	PRKN;SREBF1
regulation of extracellular matrix constituent secretion (GO:0003330)	2/8	0.307611	0.791645	2.06724	2.43711	RIC1;IER3IP1
regulation of Golgi to plasma membrane protein transport (GO:0042996)	2/8	0.307611	0.791645	2.06724	2.43711	CNST;RACK1
regulation of mitochondrial gene expression (GO:0062125)	2/8	0.307611	0.791645	2.06724	2.43711	ALKBH1;METTL4
regulation of osteoclast development (GO:2001204)	2/8	0.307611	0.791645	2.06724	2.43711	NOTCH2;TYROBP
regulation of pattern recognition receptor signaling pathway (GO:0062207)	2/8	0.307611	0.791645	2.06724	2.43711	GFI1;ZDHHC5
regulation of positive chemotaxis (GO:0050926)	2/8	0.307611	0.791645	2.06724	2.43711	F3;VEGFA
regulation of protein glycosylation (GO:0060049)	2/8	0.307611	0.791645	2.06724	2.43711	ABCA2;ALG10B
regulation of protein localization to cell cortex (GO:1904776)	2/8	0.307611	0.791645	2.06724	2.43711	EPB41;MISP
regulation of protein localization to chromatin (GO:1905634)	2/8	0.307611	0.791645	2.06724	2.43711	VCPIP1;SPI1
regulation of protein localization to early endosome (GO:1902965)	2/8	0.307611	0.791645	2.06724	2.43711	RDX;EZR
regulation of protein localization to nucleolus (GO:1904749)	2/8	0.307611	0.791645	2.06724	2.43711	TERT;NMD3
regulation of response to wounding (GO:1903034)	2/8	0.307611	0.791645	2.06724	2.43711	STK24;ALOX5
regulation of striated muscle tissue development (GO:0016202)	2/8	0.307611	0.791645	2.06724	2.43711	CENPF;MEGF10
regulation of transcription from RNA polymerase II promoter in response to oxidative stress (GO:0043619)	2/8	0.307611	0.791645	2.06724	2.43711	ARNT;HMOX1
regulation of wound healing, spreading of epidermal cells (GO:1903689)	2/8	0.307611	0.791645	2.06724	2.43711	PHLDB2;RREB1
response to epinephrine (GO:0071871)	2/8	0.307611	0.791645	2.06724	2.43711	PRKACA;SLC9A1
rRNA base methylation (GO:0070475)	2/8	0.307611	0.791645	2.06724	2.43711	NOP2;FDXACB1
single strand break repair (GO:0000012)	2/8	0.307611	0.791645	2.06724	2.43711	LIG4;SIRT1
skeletal myofibril assembly (GO:0014866)	2/8	0.307611	0.791645	2.06724	2.43711	MYH11;CFLAR
SREBP signaling pathway (GO:0032933)	2/8	0.307611	0.791645	2.06724	2.43711	SREBF1;SREBF2
stress-induced premature senescence (GO:0090400)	2/8	0.307611	0.791645	2.06724	2.43711	MAPK14;SIRT1
T-helper cell lineage commitment (GO:0002295)	2/8	0.307611	0.791645	2.06724	2.43711	IL6;STAT3
telomeric D-loop disassembly (GO:0061820)	2/8	0.307611	0.791645	2.06724	2.43711	RECQL4;TERF2
thyroid gland development (GO:0030878)	2/8	0.307611	0.791645	2.06724	2.43711	TBX1;SIX1
positive regulation of peptidyl-tyrosine phosphorylation (GO:0050731)	21/134	0.309974	0.797322	1.15326	1.35078	PTPN1;HGF;TNK2;TNFRSF18;STAT3;LIF;NEDD9;PARP14;SRCIN1;LRP8;VEGFA;GHR;IL6;GPRC5B;DLG3;ERBB3;IL23A;DOK7;UNC119;IL6ST;FGFR3
regulation of Rho protein signal transduction (GO:0035023)	12/73	0.311078	0.799757	1.22051	1.42521	EPS8;RTN4R;RALBP1;PDCD10;ARHGDIB;F2R;ARHGEF3;GPR4;RAC1;APOE;RAF1;ARHGAP35
regulation of cell growth (GO:0001558)	33/217	0.314347	0.807756	1.1132	1.28826	BTG1;TFRC;LTBP4;DERL2;RASGRP2;ACVR1B;ING1;PPP2CA;SOCS2;RPS6KA3;SERTAD3;RPS6KA1;RACK1;AKT1;APBB2;MINAR1;USP47;CSNK2A1;CISH;CDKN2A;OSGIN1;ADAM10;INO80;SIRT1;CDK11B;ST7L;ITCH;ADAM15;BCL6;PPT1;NDUFS3;SGK3;VGLL4
positive regulation of cell adhesion (GO:0045785)	13/80	0.315549	0.810027	1.20383	1.38854	MEGF10;SYK;TNFRSF18;LIF;SMAD7;VEGFA;FUT7;RAC3;ITGAV;NCKAP1L;RAC1;STX3;P4HB
response to interferon-gamma (GO:0034341)	13/80	0.315549	0.810027	1.20383	1.38854	IFITM1;GBP7;DAPK1;STAT1;SLC11A1;RPL13A;AIF1;NUB1;KYNU;IRF8;TRIM21;GAPDH;SLC26A6
negative regulation of cell-substrate adhesion (GO:0010812)	7/40	0.316925	0.811922	1.31583	1.512	JAG1;ADAM15;CDKN2A;FZD4;RCC2;WNT1;RHOA
negative regulation of ERBB signaling pathway (GO:1901185)	7/40	0.316925	0.811922	1.31583	1.512	BTC;RNF126;SH3KBP1;SPRY2;PTPN12;ARHGEF7;STAM2
positive regulation of double-strand break repair (GO:2000781)	7/40	0.316925	0.811922	1.31583	1.512	ZCWPW1;ACTR2;PARP3;KDM4D;WAS;SPIDR;OOEP
synaptic vesicle exocytosis (GO:0016079)	7/40	0.316925	0.811922	1.31583	1.512	RAB3A;SNAPIN;CDK5;DNAJC5;STX3;STX11;SYT7
cellular response to cadmium ion (GO:0071276)	5/27	0.31831	0.813017	1.4097	1.61372	MAPK9;DAXX;NCF1;AKT1;MAPK1
melanosome organization (GO:0032438)	5/27	0.31831	0.813017	1.4097	1.61372	SNAPIN;AP1G1;BLOC1S3;RAB29;AP1M1
monovalent inorganic cation homeostasis (GO:0055067)	5/27	0.31831	0.813017	1.4097	1.61372	SCNN1G;CLCN3;SLC12A6;PDK2;SLC9A1
positive regulation of nitric oxide biosynthetic process (GO:0045429)	5/27	0.31831	0.813017	1.4097	1.61372	HSP90AA1;AKT1;PTGS2;KLF4;CLU
positive regulation of toll-like receptor signaling pathway (GO:0034123)	5/27	0.31831	0.813017	1.4097	1.61372	TICAM2;CAV1;NINJ1;CYBA;HMGB1
regulation of cell junction assembly (GO:1901888)	5/27	0.31831	0.813017	1.4097	1.61372	SETD5;MEF2C;ROCK1;SNAI2;PRKACA
regulation of kinase activity (GO:0043549)	15/94	0.322677	0.823758	1.17807	1.33251	EPHB6;NTRK1;EPHA7;LDB1;LMO4;FLT4;LMTK2;SOD1;DSTYK;ERBB3;ROR1;EPHA1;EPHB1;FGFR3;EPHB3
anion transmembrane transport (GO:0098656)	11/67	0.323896	0.826039	1.21861	1.37378	SLC35A2;SLC23A2;SLC27A1;SLC25A29;SLC6A8;SLC23A1;SFXN3;LRRC8B;MFSD12;SLC25A11;SLC7A1
regulation of epidermal growth factor receptor signaling pathway (GO:0042058)	11/67	0.323896	0.826039	1.21861	1.37378	BTC;DOK1;RNF126;FER;SH3KBP1;NUP62;AKT1;SPRY2;PTPN12;ARHGEF7;STAM2
negative regulation of cold-induced thermogenesis (GO:0120163)	8/47	0.325613	0.830003	1.27246	1.42776	TLE3;DDIT3;ACOT11;ID1;ACOT13;ACVR2B;HOXC10;IL18R1
DNA replication (GO:0006260)	17/108	0.328049	0.831875	1.15911	1.29193	DUT;RFC1;ING4;RECQL4;ING5;KIN;POLD4;KAT5;POLD1;CDK1;REV3L;MCMBP;RAD17;KAT7;RAD1;CLSPN;ATRIP
[truncated: 3,094 more rows]
