# Supplementary material for: BRD9 determines the cell fate of hematopoietic stem cells by regulating chromatin state
Source: Nat Commun. 2023 Dec 15;14:8372. doi: 10.1038/s41467-023-44081-6 (PMC10724271; doi:10.1038/s41467-023-44081-6)
Supplement: Supplementary file 13 — Source Data [file 41467_2023_44081_MOESM13_ESM.xlsx]

## Sheet: Fig 1a
				relative growth	shRen			shBRD9-1			p value	shBRD9-2			p value
				day0	0.1	0.1	0.1	0.1	0.1	0.1		0.1	0.1	0.1
				day3	0.58	0.53	0.59	0.48	0.32	0.51	0.1033	0.5	0.52	0.51	0.0434
				day5	3.3	3.25	3.25	2.95	2.3	2.3	0.026	2.65	1.75	2.7	0.0436
				day7	8.642	7.582	7.317	4.931	5.6735	4.295	0.0071	5.7265	5.037	4.03	0.0102

## Sheet: Fig 1b
				relative growth	Ctrl			sgBRD9 (BD)			p value	sgBRD9 (DUF)			p value
				day0	1.043	1.028	0.929	0.997	1.091	0.912	>0.9999	1.071	0.902	1.027	>0.9999
				day1	2.213	2.229	2.159	1.701	1.71	1.751	5.218e-05	1.287	1.301	1.564	0.0009
				day2	6.852	3.83	6.667	4.88	4.729	5.275	0.4538	3.832	4.712	5.118	0.3064
				day3	17.031	16.311	18.21	12.509	10.569	10.792	0.002	16.118	13.568	13.93	0.0526

## Sheet: Fig 1c
				colony numbers	BFU-E			p value			CFU-GEMM			p value
				shRen	173	165	172			shRen	3	4	4
				shBRD9-1	72	102	104	0.0019		shBRD9-1	2	3	2	0.0474
				shBRD9-2	84	94	90	3.048e-05		shBRD9-2	1	1	2	0.0078
				shBRD9-3	90	90	82	2.292e-05		shBRD9-3	0	2	0	0.0158
					CFU-GM			p value
				shRen	80	70	76
				shBRD9-1	24	30	44	0.0031
				shBRD9-2	28	38	54	0.0032
				shBRD9-3	42	32	15	0.0046

## Sheet: Fig 1f
		non-targeting		sgBRD9 #1		sgBRD9 #2		sgBRD9 #3		sgBRD9 #4		sgBRD9 #5		sgBRD9 #6
	Cd71+ Cd235a+ cells (%)	87.4	85.8	39.8	44.5	34.3	35.2	49.8	49.3	41.9	40.2	33.7	34.7	42.3	41.9
	p value			8.644e-08

## Sheet: Fig 1g
			B220+ % in GFP+ cells						CD11b+Gr1+% in GFP+ cells
			shRen	shBrd9-1	shBrd9-2				shRen	shBrd9-1	shBrd9-2
			20.6	1.78	3.73				63.1	89.1	85.3
			38.8	1.81	10.2				45.7	81.4	51.6
			33.1	3.36	3.79				41.5	79.2	59.5
			40.3	19.6	1.27				40.1	60.8	87
			58.3	1.18	4.88				25.7	80.6	61.3
			34						58.2
		p value		0.0008	0.0003			p value		0.0017	0.0285
			B220+ % in GFP+ cells						CD11b+Gr1+% in GFP+ cells
			EV	BRD9-WT	BRD9-dBD	BRD9-N216A			EV	BRD9-WT	BRD9-dBD	BRD9-N216A
			48.6	67.8	17.3	25.8			25.4	16.8	50.9	33
			74.3	56.9	42.5	15.9			10.5	20.8	26	31.2
			65.4	50.6	6.96	30.8			11.9	21.5	45	43.6
				40.8	31.3	20.4				23.3	34.3	21.4
					30.5	16.9					40.3	62.6
					13.8						58.1
		p value		0.3856	0.0041	0.0009		p value		0.3266	0.0099	0.0665

## Sheet: Fig 1h
	The relative expression levels against that of LSK
	LSK	HPC	LT-HSC	ST-HSC	MPP	CMP	GMP	MEP	CLP	B-cell Fr.A	B-cell Fr.B	B-cell Fr.C	B-cell Fr.D	B-cell Fr.E	B-cell Fr.F	Mac1+ Gr1+	Mac1+ Gr1 low	Erythroid Fr. I	Erythroid Fr. II	BM Erythroid Fr. III	Erythroid Fr. IV	Erythroid Fr. V	Erythroid Fr. VI	Blood B-cells	Blood T-cells	Blood Mac1+ Gr1+	Blood Mac1+ Gr1 low	Spleen MZ B	Spleen Folliculr B	Spleen Transitional B
	1.11349	0.970297	1.22904	1.43709	0.925023	0.736087	0.557329	0.644741	1.01916	3.08261	1.27104	0.82329	2.32192	3.77776	3.66131	0.613665	0.821372	0.730653	0.953247	3.02004	0.0703484	0.607459	0.752815	5.4864	3.13754	1.08017	2.04887	1.8889	2.1455	1.55904
	1.04274	0.869843	1.1987	1.34639	0.790391	0.665778	0.484881	0.76011	1.00222	3.07194	1.14991	0.674259	2.12745	2.87927	4.06123	0.588887	0.755525	0.689586	0.850933	0.176734	3.03358	0.642029	1.09158	4.92518	3.67611	1.39603	1.90692	2.04957	2.04185	1.83961
	0.867051	1.00021	1.49536	1.53884	0.900236	0.668886	0.5125	0.538741	0.734301	2.58324	1.10151	0.831052	3.90438	3.40467	4.68098	0.43171	0.685812	0.788775	1.00454	0.262204	2.60452	0.402041	0.981718	4.82148	2.59825	1.1293	1.8593	2.01154	2.22325	1.94556

## Sheet: Fig 2d
				WBC	RBC	MCV			B cells	Neutrophils
				x10^3/μl	x10^6/μl	fl		Control-1	0.375	0.203
			Control-1	16.1	10.35	50.5		Control-2	0.178	0.223
			Control-2	9.9	9.64	50.8		Control-3	0.314	0.277
			Control-3	9.3	10.53	49.3		Control-4	0.36	0.242
			Control-4	9.5	10.9	50.6		Control-5	0.416	0.235
			Control-5	12.5	10.54	50.6		Control-6	0.457	0.164
			Control-6	8.5	10.35	50.7		Control-7	0.465	0.119
			Control-7	9.5	10.51	51.1		Control-8	0.343	0.207
			Brd9KO-1	8.1	9.9	52.8		Control-9	0.379	0.157
			Brd9KO-2	6.4	9.3	53.2		Control-10	0.408	0.159
			Brd9KO-3	5.6	9.82	52.6		Control-11	0.295	0.175
			Brd9KO-4	9	10.02	52.2		Control-12	0.417	0.124
			Brd9KO-5	4.5	9.88	52.9		Control-13	0.418	0.174
			Brd9KO-6	7	10.36	52.3		Control-14	0.395	0.207
			p value	0.008845	0.02607	7.681e-06		Control-15	0.457	0.175
								Control-16	0.545	0.109
								Brd9KO-1	0.0698	0.426
								Brd9KO-2	0.0769	0.407
								Brd9KO-3	0.309	0.175
								Brd9KO-4	0.231	0.229
								Brd9KO-5	0.342	0.181
								Brd9KO-6	0.313	0.145
								Brd9KO-7	0.185	0.318
								Brd9KO-8	0.167	0.309
								Brd9KO-9	0.407	0.199
								Brd9KO-10	0.347	0.18
								Brd9KO-11	0.234	0.277
								Brd9KO-12	0.245	0.327
								Brd9KO-13	0.28	0.15
								Brd9KO-14	0.171	0.14
								Brd9KO-15	0.192	0.27
								Brd9KO-16	0.226	0.329
								Brd9KO-17	0.277	0.181
								p value	2.966e-05	0.01569

## Sheet: Fig 2e
				Myeloid colony#	1st			p value (vs wt/wt)	p value (fl/wt vs fl/fl)	2nd			p value (vs wt/wt)	p value (fl/wt vs fl/fl)	3rd			p value (vs wt/wt)	p value (fl/wt vs fl/fl)
				Mx1-Cre+Brd9wt/wt	148	150	158			36	44	60			21	20	18
				Mx1-Cre+Brd9fl/wt	102	122	96	0.0058		22	32	10	0.056		4	6	5	0.0002
				Mx1-Cre+Brd9fl/fl	98	108	116	0.0018	0.947	12	6	4	0.0062	0.1085	0	0	0	2.394e-05	0.001
				pre-B colony#				p value (vs wt/wt)	p value (fl/wt vs fl/fl)
				Mx1-Cre+Brd9wt/wt	150	130	101
				Mx1-Cre+Brd9fl/wt	164	218	150	0.1159
				Mx1-Cre+Brd9fl/fl	8	6	6	0.0011	0.0012

## Sheet: fig 2f
M3630 colony #	1	2	3	p value
DMSO	58	54	38
BI-7273 1μM	38	43	52	0.4831
BI-7273 5μM	25	31	34	0.0398
BI-7273 10μM	13	20	10	0.0063

## Sheet: Fig 2g
in live BM	PreProB	ProB	PreB	ImmatureB
Control-1	0.102488	0.000718762	0.0254067	0.00346534
Control-2	0.211401	0.00127496	0.0274748	0.00428323
Control-3	0.0878763	0.000911817	0.0248818	0.00344781
Control-4	0.06556	0.0032029	0.0953633	0.0510897
Control-5	0.0800102	0.00488057	0.083509	0.0305448
Control-6	0.0276186	0.000943994	0.0178213	0.0088432
Control-7	0.0864	0.002	0.0332	0.0524
Control-8	0.061	0.0018	0.0779	0.0448
Control-9	0.0949	0.0023	0.0367	0.0561
Brd9KO-1	0.17525	0.000896839	0.012276	0.00243134
Brd9KO-2	0.160171	0.00070231	0.00548932	0.000803216
Brd9KO-3	0.11246	0.000975732	0.00576423	0.0010498
Brd9KO-4	0.156483	0.00461602	0.00884688	0.0121356
Brd9KO-5	0.153132	0.00282419	0.00953246	0.0138576
Brd9KO-6	0.0326826	0.00227643	0.00776664	0.00313161
Brd9KO-7	0.145	0.0013	0.0078	0.0209
Brd9KO-8	0.0993	0.00094	0.0069	0.0152
Brd9KO-9	0.135	0.00056	0.0028	0.0074
p value	0.09717	0.6169	0.001139	0.02711

[truncated: 75 more sheets: Fig 2h, Fig 2i, Fig 2j, Fig 3a, Fig 3h, Fig 4b, Fig 4c, Fig 4d, Fig 4f, Fig 4g, Fig 4h, Fig 5c, Fig 5g, Fig 5h, Fig 5i, Fig 6b, Fig 6f and supplementary Fig11c, Fig 6g, Fig 6i and supplementary Fig11f, Fig 7b …]
